# Supplementary material for: Altered expression pattern of circular RNAs in primary and metastatic sites of epithelial ovarian carcinoma
Source: Oncotarget. 2016 Apr 22;7(24):36366–81. doi: 10.18632/oncotarget.8917 (PMC5095006; doi:10.18632/oncotarget.8917)
Supplement: Supplementary file 2 [file oncotarget-07-36366-s002.xlsx]

## Sheet: GRCh38
Gene	Ensembl_gene_ID	Exon2_Ensembl_ID	Exon1_Ensembl_ID	Gene_strand	Chr	Exon2_start	Exon2_end	Exon1_start	Exon1_end	Forward_primer (backsplice)	Reverse_primer (backsplice)	Product_length
ARHGAP5 (a)	ENSG00000100852	ENSE00000654995	ENSE00002471419	1	chr14	32094038	32094386	32090502	32090780	TGCCAGTGATGATGAGGCTTT	GGGACGAGGCTCTTTGTTTT	394
ARHGAP5 (b)	ENSG00000100852	ENSE00000654995	ENSE00002471419	1	chr14	32094038	32094386	32090502	32090780	CTGCAATCACTTCTGACCAGG	GGGGACGAGGCTCTTTGTTTTT	276
SPECC1 (a)	ENSG00000128487	ENSE00002702323	ENSE00002689094	1	chr17	20205536	20205912	20204333	20204465	ATTTGCAGGGTGAGAAGCAGA	GTGGCACAGACCTCTCTCTTG	278
SPECC1 (b)	ENSG00000128487	ENSE00002702323	ENSE00002689094	1	chr17	20205536	20205912	20204333	20204465	GTTGAAAGTAGCCCGAGCAGA	TACTGAAAATTCCCGTGGGGC	171
NFATC3(a)	ENSG00000072736	ENSE00003628432	ENSE00003458941	1	chr16	68126448	68126610	68121987	68123121	TGGGGGACATCCTGTTGTGA	TTGGAGCTGAAACGATGGTGA	162
NFATC3(b)	ENSG00000072736	ENSE00003628432	ENSE00003458941	1	chr16	68126448	68126610	68121987	68123121	TGGGGGACATCCTGTTGTGA	GTGGTAAGCAAAGTGGTGTGG	109
RANBP9	ENSG00000010017	ENSE00001009219	ENSE00003712108	-1	chr6	13632370	13632521	13644545	13644729	ACTTTGGACGAGAGCTGCAA	ACACGAAAGGATGTTGCCCA	162
PTP4A2	ENSG00000184007	ENSE00003573874	ENSE00001827606	-1	chr1	31915895	31915987	31919130	31919658	GGAGTGACGACTTTGGTTCG	TGTCAGCGAAAATGCTGTGC	169
TRIP12	ENSG00000153827	ENSE00003553061	ENSE00003460176	-1	chr2	229858772	229859574	229879982	229880128	TGATTGGGCTGCTCGTTTCA	TTAGGCCGGTTGGACATTGG	188
ACTB	ENSG00000075624			1	chr7					CATGTACGTTGCTATCCAGGC	CTCCTTAATGTCACGCACGAT	250
GAPDH	ENSG00000111640			1	chr12					GGAGCGAGATCCCTCCAAAAT	GGCTGTTGTCATACTTCTCATGG	197
