# Supplementary material for: Altered expression pattern of circular RNAs in primary and metastatic sites of epithelial ovarian carcinoma
Source: Oncotarget. 2016 Apr 22;7(24):36366–81. doi: 10.18632/oncotarget.8917 (PMC5095006; doi:10.18632/oncotarget.8917)
Supplement: Supplementary file 3 [file oncotarget-07-36366-s003.xlsx]

## Sheet: Sheet2
circRNA Format	GENEID:EXON2:EXON1:STRAND:EXON2START:EXON2END:EXON1START:EXON1END:CHR:GENE:EXON2:EXON1
circRNA	Junctional_Reads	Supported_Reads
ENSG00000000457:ENSE00000789668:ENSE00003505435:-1:169854270:169854964:169875978:169876091:1:SCYL3:19:7:0:0	6	5
ENSG00000000457:ENSE00001445605:ENSE00003691703:-1:169853074:169853772:169862613:169862797:1:SCYL3:20:14:0:0	0	10
ENSG00000000971:ENSE00000791028:ENSE00003593237:1:196740619:196740792:196690063:196690239:1:CFH:27:13:0:0	4	42
ENSG00000000971:ENSE00000791028:ENSE00003632712:1:196740619:196740792:196715593:196715769:1:CFH:27:17:0:0	9	28
ENSG00000000971:ENSE00001914298:ENSE00003666146:1:196740619:196742051:196726470:196726652:1:CFH:25:19:0:0	3	3
ENSG00000000971:ENSE00003476608:ENSE00003520851:1:196725121:196725297:196689420:196689614:1:CFH:18:12:0:0	8	26
ENSG00000000971:ENSE00003520851:ENSE00003540360:1:196689420:196689614:196685064:196685237:1:CFH:12:11:0:0	5	3
ENSG00000000971:ENSE00003540360:ENSE00000791013:1:196685064:196685237:196673857:196673962:1:CFH:11:6:0:0	4	1
ENSG00000000971:ENSE00003544238:ENSE00001903019:1:196743452:196743628:196672978:196673407:1:CFH:29:4:0:0	0	10
ENSG00000000971:ENSE00003544238:ENSE00003632712:1:196743452:196743628:196715593:196715769:1:CFH:29:17:0:0	0	10
ENSG00000000971:ENSE00003570752:ENSE00003652530:1:196747111:196747504:196745817:196745999:1:CFH:31:30:0:0	0	32
ENSG00000000971:ENSE00003593520:ENSE00000791016:1:196726761:196726940:196679623:196679793:1:CFH:20:10:0:0	18	35
ENSG00000000971:ENSE00003611998:ENSE00003593520:1:196736824:196737006:196726761:196726940:1:CFH:22:20:0:0	4	7
ENSG00000000971:ENSE00003622108:ENSE00001444483:1:196737475:196737660:196701318:196701565:1:CFH:24:15:0:0	1	11
ENSG00000000971:ENSE00003622108:ENSE00003540360:1:196737475:196737660:196685064:196685237:1:CFH:24:11:0:0	7	17
ENSG00000000971:ENSE00003622108:ENSE00003635567:1:196737475:196737660:196728346:196728522:1:CFH:24:21:0:0	9	13
ENSG00000000971:ENSE00003632712:ENSE00003540360:1:196715593:196715769:196685064:196685237:1:CFH:17:11:0:0	6	3
ENSG00000000971:ENSE00003652530:ENSE00003544238:1:196745817:196745999:196743452:196743628:1:CFH:30:29:0:0	11	37
ENSG00000000971:ENSE00003665336:ENSE00003593237:1:196713735:196713917:196690063:196690239:1:CFH:16:13:0:0	0	18
ENSG00000000971:ENSE00003666146:ENSE00000469039:1:196726470:196726652:196677476:196677667:1:CFH:19:9:0:0	11	14
ENSG00000000971:ENSE00003666146:ENSE00003520851:1:196726470:196726652:196689420:196689614:1:CFH:19:12:0:0	4	19
ENSG00000000971:ENSE00003666146:ENSE00003599863:1:196726470:196726652:196652056:196652175:1:CFH:19:3:0:0	13	4
ENSG00000001036:ENSE00002227591:ENSE00002258449:-1:143497389:143497497:143502355:143502565:6:FUCA2:7:4:0:0	0	14
ENSG00000001036:ENSE00002258449:ENSE00002248349:-1:143502355:143502565:143503913:143504252:6:FUCA2:4:3:0:0	9	23
ENSG00000001084:ENSE00002039000:ENSE00000468131:-1:53512989:53514337:53520778:53520960:6:GCLC:21:12:0:0	0	18
ENSG00000001084:ENSE00003588609:ENSE00000468131:-1:53497341:53498967:53520778:53520960:6:GCLC:41:12:0:0	0	18
ENSG00000001461:ENSE00001642364:ENSE00001812234:1:24456138:24456273:24415858:24415904:1:NIPAL3:17:6:0:0	4	0
ENSG00000001497:ENSE00003665711:ENSE00003254375:-1:65517987:65518465:65529594:65529878:X:LAS1L:17:7:0:0	0	14
ENSG00000001629:ENSE00000705085:ENSE00001792928:1:92294889:92295166:92294462:92294516:7:ANKIB1:3:2:0:0	6	6
ENSG00000001629:ENSE00000705178:ENSE00000705130:1:92371477:92371607:92343024:92343232:7:ANKIB1:20:12:0:0	0	10
ENSG00000001629:ENSE00000705178:ENSE00000705159:1:92371477:92371607:92344978:92345066:7:ANKIB1:20:14:0:0	6	3
ENSG00000001629:ENSE00003465330:ENSE00003479192:1:92387798:92387884:92386509:92386643:7:ANKIB1:23:22:0:0	3	3
ENSG00000001629:ENSE00003488658:ENSE00003483569:1:92391166:92391344:92352476:92352642:7:ANKIB1:26:17:0:0	4	4
ENSG00000001629:ENSE00003508510:ENSE00000705085:1:92327783:92327900:92294889:92295166:7:ANKIB1:10:3:0:0	6	38
ENSG00000001631:ENSE00003510550:ENSE00003532623:-1:92234449:92234592:92234808:92234923:7:KRIT1:48:47:0:0	3	0
ENSG00000002549:ENSE00003634624:ENSE00002028110:1:17588819:17588977:17584972:17585456:4:LAP3:22:19:0:0	1	11
ENSG00000002549:ENSE00003634624:ENSE00003635787:1:17588819:17588977:17584972:17585136:4:LAP3:22:18:0:0	2	18
ENSG00000002549:ENSE00003635787:ENSE00003630157:1:17584972:17585136:17579824:17579939:4:LAP3:18:7:0:0	3	1
ENSG00000002549:ENSE00003677828:ENSE00003560014:1:17606829:17606938:17598456:17598558:4:LAP3:27:25:0:0	0	18
ENSG00000002586:ENSE00003504521:ENSE00003471776:1:2726260:2726373:2723314:2723364:X:CD99:18:17:0:0	3	0
ENSG00000002834:ENSE00001592337:ENSE00003617572:1:38873890:38874113:38870061:38870258:17:LASP1:5:3:0:0	0	18
ENSG00000002933:ENSE00001821808:ENSE00001928513:1:150802056:150803832:150800798:150800968:7:TMEM176A:11:4:0:0	1	16
ENSG00000002933:ENSE00001856495:ENSE00001918174:1:150801536:150802325:150800403:150800968:7:TMEM176A:7:1:0:0	3	4
ENSG00000002933:ENSE00001942967:ENSE00001879137:1:150803619:150803832:150803219:150803456:7:TMEM176A:16:13:0:0	5	27
ENSG00000002933:ENSE00003531752:ENSE00001879137:1:150803620:150803832:150803219:150803456:7:TMEM176A:18:13:0:0	5	26
ENSG00000002933:ENSE00003531752:ENSE00003566159:1:150803620:150803832:150803400:150803456:7:TMEM176A:18:15:0:0	3	5
ENSG00000003402:ENSE00001623689:ENSE00003513466:1:201163835:201164162:201160432:201160942:2:CFLAR:56:51:0:0	0	16
ENSG00000003402:ENSE00001623689:ENSE00003748645:1:201163835:201164162:201160432:201160943:2:CFLAR:56:49:0:0	1	15
ENSG00000003402:ENSE00002684918:ENSE00001596597:1:201129729:201130146:201129329:201129520:2:CFLAR:19:14:0:0	0	13
ENSG00000003402:ENSE00003513466:ENSE00001774293:1:201160432:201160942:201129729:201130059:2:CFLAR:51:17:0:0	7	16
ENSG00000003402:ENSE00003513466:ENSE00001880896:1:201160432:201160942:201135972:201136414:2:CFLAR:51:31:0:0	0	20
ENSG00000003402:ENSE00003682105:ENSE00001913158:1:201135972:201136107:201132953:201133134:2:CFLAR:30:24:0:0	3	2
ENSG00000003756:ENSE00001847230:ENSE00001877049:1:50117074:50117379:50113124:50113492:3:RBM5:74:55:0:0	8	0
ENSG00000003756:ENSE00001847230:ENSE00003459570:1:50117074:50117379:50108070:50108147:3:RBM5:74:43:0:0	5	2
ENSG00000003989:ENSE00000888733:ENSE00000924832:1:17554560:17554699:17550301:17550434:8:SLC7A2:11:9:0:1	1	11
ENSG00000003989:ENSE00000924833:ENSE00000457145:1:17551764:17551986:17548678:17548843:8:SLC7A2:10:8:1:1	3	0
ENSG00000004455:ENSE00001835214:ENSE00003553431:-1:33011448:33011710:33013044:33013402:1:AK2:30:27:0:0	0	32
ENSG00000004455:ENSE00001835214:ENSE00003627158:-1:33011448:33011710:33013207:33013402:1:AK2:30:25:0:0	0	14
ENSG00000004455:ENSE00001857426:ENSE00002347142:-1:33012074:33012357:33080921:33080996:1:AK2:28:1:0:0	14	30
ENSG00000004455:ENSE00001868653:ENSE00003500664:-1:33010519:33010833:33021367:33021461:1:AK2:33:20:0:0	0	48
ENSG00000004455:ENSE00001917829:ENSE00001857426:-1:33010631:33010833:33012074:33012357:1:AK2:32:28:0:0	0	22
ENSG00000004455:ENSE00002326954:ENSE00003553431:-1:33010478:33010833:33013044:33013402:1:AK2:34:27:0:0	0	12
ENSG00000004455:ENSE00003553431:ENSE00002427862:-1:33013044:33013402:33036736:33036840:1:AK2:27:10:0:0	13	10
ENSG00000004478:ENSE00000713118:ENSE00003537482:1:2800392:2800577:2800039:2800122:12:FKBP4:17:15:0:0	1	16
ENSG00000004478:ENSE00000713120:ENSE00000713118:1:2801117:2801356:2800392:2800577:12:FKBP4:18:17:0:0	0	11
ENSG00000004478:ENSE00000713120:ENSE00003537482:1:2801117:2801356:2800039:2800122:12:FKBP4:18:15:0:0	20	19
ENSG00000004478:ENSE00003528159:ENSE00003488652:1:2799850:2799940:2797729:2797871:12:FKBP4:14:10:0:0	2	11
ENSG00000004487:ENSE00000388542:ENSE00001548720:1:23030469:23030634:23019493:23019947:1:KDM1A:3:2:0:0	8	9
ENSG00000004487:ENSE00000759117:ENSE00000388542:1:23050387:23050520:23030469:23030634:1:KDM1A:5:3:0:0	16	11
ENSG00000004487:ENSE00000859704:ENSE00001864644:1:23055932:23056038:23050425:23050520:1:KDM1A:10:6:0:0	4	4
ENSG00000004487:ENSE00001864644:ENSE00000388542:1:23050425:23050520:23030469:23030634:1:KDM1A:6:3:0:0	5	6
ENSG00000004487:ENSE00003284324:ENSE00003373612:1:23081446:23081573:23077228:23077360:1:KDM1A:27:20:0:0	0	22
ENSG00000004487:ENSE00003386621:ENSE00000388553:1:23082220:23082366:23073292:23073403:1:KDM1A:28:19:0:0	1	19
ENSG00000004534:ENSE00001733327:ENSE00001828998:1:50061462:50062108:50054016:50054395:3:RBM6:46:28:0:0	0	10
ENSG00000004534:ENSE00001843901:ENSE00001689616:1:50077008:50077252:50066242:50066442:3:RBM6:58:52:0:0	0	11
ENSG00000004534:ENSE00003515045:ENSE00001767645:1:50092043:50092208:50077008:50077249:3:RBM6:63:61:0:0	0	10
ENSG00000004700:ENSE00001349501:ENSE00001739619:-1:21468911:21470346:21471428:21471647:12:RECQL:29:26:0:0	0	14
ENSG00000004700:ENSE00001777089:ENSE00001739619:-1:21470969:21471098:21471428:21471647:12:RECQL:27:26:0:0	0	10
ENSG00000004766:ENSE00002315939:ENSE00001349954:1:93358317:93361121:93349875:93350033:7:CCDC132:66:59:0:0	0	10
ENSG00000004779:ENSE00003512231:ENSE00003693046:-1:23582276:23582375:23587197:23587319:16:NDUFAB1:10:7:0:0	0	24
ENSG00000004897:ENSE00002657619:ENSE00003516494:-1:47142229:47142381:47169917:47170042:17:CDC27:35:15:0:0	0	12
ENSG00000004897:ENSE00002658450:ENSE00002632391:-1:47154672:47154864:47169917:47169977:17:CDC27:27:16:0:0	4	0
ENSG00000004897:ENSE00002683385:ENSE00003586509:-1:47120810:47121017:47137152:47137360:17:CDC27:52:42:0:0	0	24
ENSG00000004897:ENSE00003467973:ENSE00002160101:-1:47171917:47172064:47189146:47189264:17:CDC27:14:7:0:0	3	2
ENSG00000004897:ENSE00003565124:ENSE00002650345:-1:47143883:47143982:47151814:47151918:17:CDC27:32:29:0:0	4	6
ENSG00000004897:ENSE00003565124:ENSE00003624931:-1:47143883:47143982:47154672:47154786:17:CDC27:32:28:0:0	0	12
ENSG00000004897:ENSE00003613369:ENSE00003586509:-1:47123886:47123960:47137152:47137360:17:CDC27:45:42:0:0	0	13
ENSG00000004897:ENSE00003671618:ENSE00002190259:-1:47158206:47158303:47188746:47188936:17:CDC27:17:9:0:0	4	3
ENSG00000005007:ENSE00001787647:ENSE00003125671:1:18855925:18856089:18852998:18853071:19:UPF1:32:24:0:0	3	3
ENSG00000005022:ENSE00001257617:ENSE00003667517:1:119470901:119471319:119470373:119470513:X:SLC25A5:8:7:0:0	1	17
ENSG00000005022:ENSE00003580893:ENSE00001257624:1:119469661:119470147:119468400:119468626:X:SLC25A5:4:1:0:0	26	5
ENSG00000005022:ENSE00003667517:ENSE00001836872:1:119470373:119470513:119469742:119470155:X:SLC25A5:7:5:0:0	0	10
ENSG00000005100:ENSE00003647018:ENSE00001607755:-1:5462319:5462546:5468571:5468916:17:DHX33:6:2:0:0	3	5
ENSG00000005156:ENSE00001160722:ENSE00003526689:1:34990963:34991114:34983002:34983552:17:LIG3:20:9:0:0	0	12
ENSG00000005339:ENSE00000865712:ENSE00001644140:-1:3731192:3731473:3757809:3758048:16:CREBBP:52:28:0:0	0	16
ENSG00000005339:ENSE00000865712:ENSE00002636048:-1:3731192:3731473:3757869:3758048:16:CREBBP:52:27:0:0	0	11
ENSG00000005339:ENSE00001292463:ENSE00000865712:-1:3725054:3729874:3731192:3731473:16:CREBBP:54:52:0:0	0	12
ENSG00000005339:ENSE00001292463:ENSE00001732416:-1:3725054:3729874:3780732:3780878:16:CREBBP:54:10:0:0	0	10
ENSG00000005339:ENSE00001638447:ENSE00001733259:-1:3773751:3773930:3774569:3774693:16:CREBBP:17:15:0:0	0	12
ENSG00000005339:ENSE00001638447:ENSE00001789080:-1:3773751:3773930:3850297:3851009:16:CREBBP:17:3:0:0	0	38
ENSG00000005339:ENSE00001644140:ENSE00002673785:-1:3757809:3758048:3774569:3774746:16:CREBBP:28:16:0:0	6	4
ENSG00000005339:ENSE00001678454:ENSE00001732416:-1:3778011:3778182:3780732:3780878:16:CREBBP:12:10:0:0	1	13
ENSG00000005339:ENSE00001699420:ENSE00001789080:-1:3757288:3757376:3850297:3851009:16:CREBBP:29:3:0:0	0	12
ENSG00000005339:ENSE00001732416:ENSE00001692816:-1:3780732:3780878:3782684:3782926:16:CREBBP:10:7:0:0	3	6
ENSG00000005339:ENSE00001744566:ENSE00001871332:-1:3793386:3793626:3879832:3880726:16:CREBBP:5:2:0:0	3	9
ENSG00000005339:ENSE00002636048:ENSE00001789080:-1:3757869:3758048:3850297:3851009:16:CREBBP:27:3:0:0	0	10
ENSG00000005339:ENSE00002662364:ENSE00002636048:-1:3739614:3739724:3757869:3758048:16:CREBBP:41:27:0:0	0	16
ENSG00000005339:ENSE00002667180:ENSE00001693899:-1:3731908:3731937:3791981:3792094:16:CREBBP:50:6:0:0	3	19
ENSG00000005339:ENSE00002667180:ENSE00001733259:-1:3731908:3731937:3774569:3774693:16:CREBBP:50:15:0:0	3	11
ENSG00000005339:ENSE00002667343:ENSE00001644140:-1:3731911:3731937:3757809:3758048:16:CREBBP:49:28:0:0	0	12
ENSG00000005339:ENSE00002682471:ENSE00001678454:-1:3767302:3767909:3778011:3778182:16:CREBBP:25:12:0:0	1	19
ENSG00000005339:ENSE00002682471:ENSE00003460818:-1:3767302:3767909:3769174:3769353:16:CREBBP:25:22:0:0	0	18
ENSG00000005339:ENSE00003460818:ENSE00001788865:-1:3769174:3769353:3810603:3810779:16:CREBBP:22:4:0:0	6	6
ENSG00000005339:ENSE00003460818:ENSE00002673051:-1:3769174:3769353:3780732:3780867:16:CREBBP:22:9:0:0	10	25
ENSG00000005339:ENSE00003538086:ENSE00001698951:-1:3736036:3736203:3738559:3738672:16:CREBBP:48:44:0:0	3	4
ENSG00000005436:ENSE00003659152:ENSE00001261900:-1:75670138:75670284:75710591:75710989:2:GCFC2:28:5:0:0	3	0
ENSG00000005483:ENSE00001516211:ENSE00001849509:1:105040875:105041023:105014207:105014535:7:KMT2E:14:5:0:0	3	2
ENSG00000005483:ENSE00001853811:ENSE00003508135:1:105110477:105110556:105040839:105041023:7:KMT2E:62:13:0:0	0	18
ENSG00000005483:ENSE00001854499:ENSE00003606249:1:105107900:105107925:105105439:105105693:7:KMT2E:57:51:0:0	7	17
ENSG00000005483:ENSE00001856562:ENSE00003518639:1:105109040:105109228:105107362:105107925:7:KMT2E:60:56:0:0	0	12
ENSG00000005483:ENSE00001929294:ENSE00003678320:1:105110771:105110867:105108942:105109228:7:KMT2E:65:59:0:0	3	5
ENSG00000005483:ENSE00003508135:ENSE00001885839:1:105040839:105041023:105014179:105014535:7:KMT2E:13:1:0:0	3	4
ENSG00000005483:ENSE00003518639:ENSE00001210553:1:105107362:105107925:105038126:105038199:7:KMT2E:56:9:0:0	0	17
ENSG00000005483:ENSE00003518639:ENSE00003515464:1:105107362:105107925:105063390:105063580:7:KMT2E:56:25:0:0	2	14
ENSG00000005483:ENSE00003518639:ENSE00003606249:1:105107362:105107925:105105439:105105693:7:KMT2E:56:51:0:0	5	11
ENSG00000005483:ENSE00003529384:ENSE00002535282:1:105063351:105063580:105040839:105040856:7:KMT2E:20:12:0:0	3	7
ENSG00000005483:ENSE00003529384:ENSE00003508135:1:105063351:105063580:105040839:105041023:7:KMT2E:20:13:0:0	4	8
ENSG00000005483:ENSE00003576107:ENSE00003678320:1:105110771:105110868:105108942:105109228:7:KMT2E:64:59:0:0	14	38
ENSG00000005483:ENSE00003606249:ENSE00003552881:1:105105439:105105693:105066727:105066807:7:KMT2E:51:27:0:0	4	5
ENSG00000005483:ENSE00003612451:ENSE00001825469:1:105101886:105102194:105064028:105064116:7:KMT2E:50:26:0:0	3	20
ENSG00000005483:ENSE00003678005:ENSE00003508135:1:105073619:105073677:105040839:105041023:7:KMT2E:28:13:0:0	0	14
ENSG00000005483:ENSE00003678320:ENSE00001831411:1:105108942:105109228:105101471:105101589:7:KMT2E:59:48:0:0	2	29
ENSG00000005483:ENSE00003678320:ENSE00001885839:1:105108942:105109228:105014179:105014535:7:KMT2E:59:1:0:0	6	6
ENSG00000005486:ENSE00001613534:ENSE00002525782:1:75882044:75882236:75878948:75879260:7:RHBDD2:13:3:0:0	0	12
ENSG00000005486:ENSE00001719408:ENSE00003512920:1:75887992:75888884:75883698:75883848:7:RHBDD2:20:15:0:0	0	18
ENSG00000005486:ENSE00001892595:ENSE00001906800:1:75887992:75888583:75881829:75882165:7:RHBDD2:16:12:0:0	0	10
ENSG00000005486:ENSE00001892595:ENSE00001933713:1:75887992:75888583:75881829:75882124:7:RHBDD2:16:11:0:0	0	11
ENSG00000005486:ENSE00001895267:ENSE00001826675:1:75878999:75879260:75842602:75842749:7:RHBDD2:4:1:0:0	7	4
ENSG00000005486:ENSE00003642362:ENSE00002525782:1:75881829:75882236:75878948:75879260:7:RHBDD2:10:3:0:0	4	19
ENSG00000005700:ENSE00003469029:ENSE00003484504:-1:82214227:82214829:82234159:82234255:6:IBTK:15:5:0:0	4	0
ENSG00000005700:ENSE00003469029:ENSE00003498506:-1:82214227:82214829:82223440:82223620:6:IBTK:15:11:0:0	4	3
ENSG00000005700:ENSE00003532859:ENSE00003469029:-1:82210814:82210910:82214227:82214829:6:IBTK:19:15:0:0	0	26
ENSG00000005700:ENSE00003537574:ENSE00003498506:-1:82220590:82220713:82223440:82223620:6:IBTK:12:11:0:0	3	3
ENSG00000005700:ENSE00003626127:ENSE00001450796:-1:82240166:82240843:82247562:82247754:6:IBTK:3:1:0:0	5	12
ENSG00000005700:ENSE00003669558:ENSE00002084201:-1:82172380:82172512:82191073:82191879:6:IBTK:39:33:0:0	3	11
ENSG00000005700:ENSE00003674672:ENSE00003469029:-1:82202528:82202645:82214227:82214829:6:IBTK:22:15:0:0	0	58
ENSG00000005700:ENSE00003674672:ENSE00003640468:-1:82202528:82202645:82217960:82218137:6:IBTK:22:13:0:0	3	6
ENSG00000005810:ENSE00000500626:ENSE00001252865:-1:77051811:77051918:77095358:77095602:13:MYCBP2:105:78:0:0	2	16
ENSG00000005810:ENSE00000802466:ENSE00001253430:-1:77050997:77051162:77067581:77067864:13:MYCBP2:106:94:0:0	0	10
ENSG00000005810:ENSE00000802472:ENSE00001252856:-1:77059523:77059626:77093165:77093332:13:MYCBP2:100:80:0:0	2	12
ENSG00000005810:ENSE00000802472:ENSE00003604169:-1:77059523:77059626:77096312:77096481:13:MYCBP2:100:76:0:0	0	14
ENSG00000005810:ENSE00000802472:ENSE00003618145:-1:77059523:77059626:77185103:77185377:13:MYCBP2:100:38:0:0	0	10
ENSG00000005810:ENSE00000802473:ENSE00001345170:-1:77061169:77061301:77088832:77089031:13:MYCBP2:99:82:0:0	1	21
ENSG00000005810:ENSE00000802473:ENSE00003604169:-1:77061169:77061301:77096312:77096481:13:MYCBP2:99:76:0:0	0	18
ENSG00000005810:ENSE00000802506:ENSE00003618145:-1:77097370:77099013:77185103:77185377:13:MYCBP2:75:38:0:0	0	10
ENSG00000005810:ENSE00001253437:ENSE00003618145:-1:77068565:77068831:77185103:77185377:13:MYCBP2:93:38:0:0	3	29
ENSG00000005810:ENSE00001253437:ENSE00003655203:-1:77068565:77068831:77125336:77125468:13:MYCBP2:93:65:0:0	3	3
ENSG00000005810:ENSE00001345003:ENSE00003618145:-1:77081837:77081993:77185103:77185377:13:MYCBP2:86:38:0:0	0	16
ENSG00000005810:ENSE00001345170:ENSE00003574811:-1:77088832:77089031:77211167:77211320:13:MYCBP2:82:29:0:0	15	7
ENSG00000005810:ENSE00001889835:ENSE00003604169:-1:77095531:77095602:77096312:77096481:13:MYCBP2:77:76:0:0	2	21
ENSG00000005810:ENSE00003498217:ENSE00003580147:-1:77191679:77191813:77267841:77267937:13:MYCBP2:34:14:0:0	4	2
ENSG00000005810:ENSE00003582625:ENSE00001888313:-1:77257671:77257829:77326474:77327050:13:MYCBP2:20:2:0:0	3	5
ENSG00000005810:ENSE00003630175:ENSE00003607223:-1:77251151:77251355:77263651:77263789:13:MYCBP2:21:16:0:0	15	12
ENSG00000005810:ENSE00003655203:ENSE00003660392:-1:77125336:77125468:77211956:77212160:13:MYCBP2:65:28:0:0	3	0
ENSG00000005810:ENSE00003674946:ENSE00003593419:-1:77157937:77158109:77168428:77168646:13:MYCBP2:51:46:0:0	12	13
ENSG00000005810:ENSE00003749329:ENSE00003618145:-1:77058218:77058334:77185103:77185377:13:MYCBP2:101:38:0:0	0	14
ENSG00000005812:ENSE00001473895:ENSE00001655332:-1:77021513:77021861:77026827:77027150:13:FBXL3:5:3:0:0	0	10
ENSG00000005812:ENSE00001859168:ENSE00001819103:-1:76992598:76992951:77015409:77015581:13:FBXL3:16:11:0:0	0	10
ENSG00000005812:ENSE00003496461:ENSE00001473895:-1:77015409:77015580:77021513:77021861:13:FBXL3:10:5:0:0	0	16
ENSG00000005884:ENSE00002047754:ENSE00002050842:1:50076584:50077447:50064528:50064789:17:ITGA3:31:10:0:0	5	6
ENSG00000005884:ENSE00002047754:ENSE00002644545:1:50076584:50077447:50056440:50056645:17:ITGA3:31:5:0:0	10	7
ENSG00000005884:ENSE00002047754:ENSE00003650723:1:50076584:50077447:50064528:50064607:17:ITGA3:31:9:0:0	3	8
ENSG00000005884:ENSE00002069360:ENSE00002075676:1:50076625:50076681:50074144:50074292:17:ITGA3:33:19:0:0	0	14
ENSG00000005884:ENSE00002069360:ENSE00003617587:1:50076625:50076681:50074144:50074280:17:ITGA3:33:20:0:0	1	15
ENSG00000005884:ENSE00003529186:ENSE00002075676:1:50076584:50076681:50074144:50074292:17:ITGA3:30:19:0:0	0	10
ENSG00000005884:ENSE00003557526:ENSE00003459002:1:50074448:50074534:50071311:50071518:17:ITGA3:23:14:0:0	0	12
ENSG00000005889:ENSE00001176296:ENSE00002300984:1:24179183:24179770:24149645:24149794:X:ZFX:24:3:0:0	12	11
ENSG00000005889:ENSE00002732075:ENSE00001176296:1:24208900:24209040:24179183:24179770:X:ZFX:29:24:0:0	0	12
ENSG00000005889:ENSE00002732075:ENSE00001617390:1:24208900:24209040:24179183:24179530:X:ZFX:29:22:0:0	0	16
ENSG00000005889:ENSE00002732075:ENSE00001865754:1:24208900:24209040:24179183:24179550:X:ZFX:29:21:0:0	0	28
ENSG00000005889:ENSE00003471331:ENSE00003519732:1:24207712:24207855:24207326:24207475:X:ZFX:26:25:0:0	5	9
ENSG00000005893:ENSE00000675764:ENSE00001731616:-1:120455357:120455570:120469106:120469365:X:LAMP2:4:1:0:0	3	14
ENSG00000005893:ENSE00000675764:ENSE00003615412:-1:120455357:120455570:120456651:120456769:X:LAMP2:4:3:0:0	5	19
ENSG00000005893:ENSE00000854520:ENSE00000675764:-1:120441730:120441894:120455357:120455570:X:LAMP2:10:4:1:0	13	1
ENSG00000005893:ENSE00000854520:ENSE00000854523:-1:120441730:120441894:120447841:120448025:X:LAMP2:10:7:1:1	0	19
ENSG00000005893:ENSE00000854520:ENSE00001957634:-1:120441730:120441894:120448970:120449068:X:LAMP2:10:6:1:0	17	1
ENSG00000005893:ENSE00000854523:ENSE00000854524:-1:120447841:120448025:120448970:120449128:X:LAMP2:7:5:1:0	9	57
ENSG00000005893:ENSE00000854524:ENSE00001844065:-1:120448970:120449128:120469106:120469306:X:LAMP2:5:2:0:0	6	5
ENSG00000005893:ENSE00001454975:ENSE00000854520:-1:120436494:120439293:120441730:120441894:X:LAMP2:12:10:0:1	0	10
ENSG00000005893:ENSE00001935356:ENSE00000854520:-1:120439076:120439293:120441730:120441894:X:LAMP2:11:10:0:1	0	10
ENSG00000005893:ENSE00001935356:ENSE00000854522:-1:120439076:120439293:120446305:120446427:X:LAMP2:11:8:0:1	1	24
ENSG00000005893:ENSE00001955036:ENSE00000675764:-1:120431248:120431462:120455357:120455570:X:LAMP2:13:4:0:0	0	26
ENSG00000005893:ENSE00001955036:ENSE00000854523:-1:120431248:120431462:120447841:120448025:X:LAMP2:13:7:0:1	0	16
ENSG00000005893:ENSE00001955036:ENSE00001454975:-1:120431248:120431462:120436494:120439293:X:LAMP2:13:12:0:0	0	31
ENSG00000005893:ENSE00001955036:ENSE00001935356:-1:120431248:120431462:120439076:120439293:X:LAMP2:13:11:0:0	0	29
ENSG00000006007:ENSE00002624692:ENSE00002609659:-1:19504881:19505132:19517014:19517168:16:GDE1:11:4:0:0	0	12
ENSG00000006007:ENSE00003589903:ENSE00000829404:-1:19510839:19510944:19517014:19517189:16:GDE1:7:6:0:0	8	8
ENSG00000006025:ENSE00002705538:ENSE00002705556:-1:47814521:47816482:47820204:47820858:17:OSBPL7:31:7:0:0	3	1
ENSG00000006118:ENSE00003599105:ENSE00003494690:1:60930510:60930659:60928629:60928960:11:TMEM132A:18:17:0:0	3	21
ENSG00000006125:ENSE00003470519:ENSE00003733572:1:35639595:35639760:35626621:35626842:17:AP2B1:39:34:0:0	0	10
ENSG00000006125:ENSE00003538861:ENSE00003654879:1:35608142:35608387:35594008:35594067:17:AP2B1:25:14:0:0	0	16
ENSG00000006125:ENSE00003538861:ENSE00003766111:1:35608142:35608387:35600937:35600985:17:AP2B1:25:18:0:0	3	37
ENSG00000006125:ENSE00003546540:ENSE00003724105:1:35605705:35605840:35587515:35587663:17:AP2B1:21:9:0:0	0	14
ENSG00000006125:ENSE00003712929:ENSE00003714838:1:35650530:35650789:35600986:35601071:17:AP2B1:41:20:0:0	3	5
ENSG00000006125:ENSE00003717480:ENSE00003684650:1:35657599:35657791:35624397:35624587:17:AP2B1:45:32:0:0	0	14
ENSG00000006125:ENSE00003719631:ENSE00003712929:1:35709224:35709308:35650530:35650789:17:AP2B1:52:41:0:0	0	10
ENSG00000006125:ENSE00003725874:ENSE00003717480:1:35682695:35682824:35657599:35657791:17:AP2B1:51:45:0:0	0	10
ENSG00000006125:ENSE00003733572:ENSE00002930940:1:35626621:35626842:35587416:35587597:17:AP2B1:34:7:0:0	0	18
ENSG00000006125:ENSE00003737968:ENSE00003470519:1:35723625:35723917:35639595:35639760:17:AP2B1:55:39:0:0	0	22
ENSG00000006125:ENSE00003743370:ENSE00003538861:1:35627631:35627726:35608142:35608387:17:AP2B1:37:25:0:0	3	11
ENSG00000006125:ENSE00003753532:ENSE00003712929:1:35717195:35717349:35650530:35650789:17:AP2B1:54:41:0:0	0	10
ENSG00000006282:ENSE00002077421:ENSE00002054289:1:50550998:50552180:50550272:50550312:17:SPATA20:64:50:0:0	4	5
ENSG00000006282:ENSE00003542288:ENSE00002030027:1:50554251:50554450:50550230:50550312:17:SPATA20:70:49:0:0	3	3
ENSG00000006327:ENSE00002639857:ENSE00002680038:1:3020390:3021319:3018445:3018536:16:TNFRSF12A:7:1:0:0	5	7
ENSG00000006327:ENSE00002665267:ENSE00003651094:1:3021771:3021963:3021555:3021689:16:TNFRSF12A:14:11:0:0	0	29
ENSG00000006451:ENSE00000679279:ENSE00000832451:1:39690382:39690590:39686631:39686781:7:RALA:6:4:0:0	0	33
ENSG00000006451:ENSE00000679279:ENSE00001704444:1:39690382:39690590:39623886:39624427:7:RALA:6:3:0:0	0	42
ENSG00000006451:ENSE00000679279:ENSE00001745768:1:39690382:39690590:39686687:39686781:7:RALA:6:5:0:0	5	4
ENSG00000006451:ENSE00000832451:ENSE00001704444:1:39686631:39686781:39623886:39624427:7:RALA:4:3:0:0	6	3
ENSG00000006451:ENSE00001717725:ENSE00000679279:1:39697408:39697510:39690382:39690590:7:RALA:9:6:0:0	0	14
ENSG00000006451:ENSE00001717725:ENSE00000832451:1:39697408:39697510:39686631:39686781:7:RALA:9:4:0:0	1	23
ENSG00000006451:ENSE00001717725:ENSE00001648042:1:39697408:39697510:39690382:39690570:7:RALA:9:7:0:0	0	20
ENSG00000006451:ENSE00001717725:ENSE00003678795:1:39697408:39697510:39696685:39696859:7:RALA:9:8:0:0	0	54
ENSG00000006451:ENSE00003678795:ENSE00001324495:1:39696685:39696859:39623565:39623825:7:RALA:8:2:0:0	3	4
ENSG00000006453:ENSE00001040248:ENSE00000877539:-1:98294074:98294111:98304196:98304376:7:BAIAP2L1:20:18:0:0	0	20
ENSG00000006453:ENSE00003506509:ENSE00003577805:-1:98312097:98312264:98320058:98320129:7:BAIAP2L1:12:8:0:0	5	2
ENSG00000006459:ENSE00001155872:ENSE00000726821:-1:140101951:140102160:140126637:140126823:7:KDM7A:13:6:0:0	8	2
ENSG00000006530:ENSE00000360274:ENSE00001820223:1:141641248:141641398:141593305:141594195:7:AGK:28:11:0:0	7	11
ENSG00000006534:ENSE00003719116:ENSE00003739805:1:68027749:68028694:68015297:68018637:11:ALDH3B1:28:9:0:0	0	16
ENSG00000006625:ENSE00001667005:ENSE00003492695:-1:30496977:30497235:30498803:30498938:7:GGCT:13:9:0:0	0	10
ENSG00000006704:ENSE00001147952:ENSE00003638896:1:74589851:74589928:74558861:74559044:7:GTF2IRD1:30:27:0:0	6	8
ENSG00000006715:ENSE00000679016:ENSE00001916913:-1:38756838:38756982:38775189:38775672:7:VPS41:35:23:0:0	4	2
ENSG00000006715:ENSE00003663479:ENSE00000679068:-1:38795465:38795611:38821203:38821265:7:VPS41:20:12:0:0	3	6
ENSG00000006740:ENSE00003551773:ENSE00003745820:1:12980058:12980233:12955881:12955980:17:ARHGAP44:31:23:0:0	3	2
ENSG00000006744:ENSE00002915039:ENSE00003500676:-1:12995940:12996685:13002441:13002579:17:ELAC2:54:42:0:0	4	0
ENSG00000006757:ENSE00001687695:ENSE00001487335:-1:7912028:7912093:7925940:7926132:X:PNPLA4:7:4:1:0	0	12
ENSG00000006831:ENSE00001402644:ENSE00000712257:1:1785944:1788678:1783880:1784073:12:ADIPOR2:21:20:0:0	0	14
ENSG00000007038:ENSE00002638838:ENSE00003531968:1:2820955:2821064:2818677:2818969:16:PRSS21:19:13:0:0	3	15
ENSG00000007062:ENSE00001131089:ENSE00003557455:-1:15979395:15979463:16033304:16033509:4:PROM1:56:30:0:0	16	40
ENSG00000007062:ENSE00003496014:ENSE00003598628:-1:16016166:16016240:16018323:16018540:4:PROM1:36:34:0:0	0	16
ENSG00000007168:ENSE00000668677:ENSE00003494489:1:2681729:2685615:2680164:2680320:17:PAFAH1B1:37:30:0:0	1	19
ENSG00000007168:ENSE00000668677:ENSE00003517948:1:2681729:2685615:2674060:2674288:17:PAFAH1B1:37:26:0:0	0	40
ENSG00000007168:ENSE00002655078:ENSE00002221496:1:2673665:2674288:2667294:2667500:17:PAFAH1B1:24:18:0:0	0	19
ENSG00000007168:ENSE00002669538:ENSE00003517948:1:2681729:2682348:2674060:2674288:17:PAFAH1B1:36:26:0:0	3	71
ENSG00000007168:ENSE00003517948:ENSE00002635867:1:2674060:2674288:2593210:2593330:17:PAFAH1B1:26:1:0:0	5	1
ENSG00000007168:ENSE00003528972:ENSE00002664840:1:2666992:2667198:2638099:2638648:17:PAFAH1B1:16:11:0:0	1	18
ENSG00000007168:ENSE00003528972:ENSE00003705972:1:2666992:2667198:2638099:2638320:17:PAFAH1B1:16:10:0:0	2	23
ENSG00000007168:ENSE00003710081:ENSE00003517948:1:2681729:2681744:2674060:2674288:17:PAFAH1B1:33:26:0:0	0	12
ENSG00000007202:ENSE00002240045:ENSE00003468936:-1:28614878:28615246:28632942:28633162:17:KIAA0100:71:42:0:0	1	15
ENSG00000007202:ENSE00002725961:ENSE00002699621:-1:28616667:28616753:28632081:28632239:17:KIAA0100:64:43:0:0	1	15
ENSG00000007202:ENSE00002725961:ENSE00003468936:-1:28616667:28616753:28632942:28633162:17:KIAA0100:64:42:0:0	0	10
ENSG00000007202:ENSE00002739316:ENSE00003477231:-1:28637836:28638094:28644058:28644187:17:KIAA0100:31:6:0:0	4	5
ENSG00000007202:ENSE00002791926:ENSE00002697773:-1:28631479:28631681:28633283:28633476:17:KIAA0100:47:41:0:0	3	1
ENSG00000007202:ENSE00002823288:ENSE00002685714:-1:28634517:28635609:28643164:28643280:17:KIAA0100:33:8:0:0	14	4
ENSG00000007202:ENSE00002823288:ENSE00002688807:-1:28634517:28635609:28644989:28645111:17:KIAA0100:33:4:0:0	5	24
ENSG00000007202:ENSE00002898914:ENSE00003468936:-1:28616096:28616197:28632942:28633162:17:KIAA0100:68:42:0:0	0	14
ENSG00000007202:ENSE00002915181:ENSE00003521868:-1:28624233:28624390:28639575:28639642:17:KIAA0100:49:24:0:0	5	3
ENSG00000007202:ENSE00002924220:ENSE00002739316:-1:28620988:28621170:28637836:28638094:17:KIAA0100:52:31:0:0	0	10
ENSG00000007202:ENSE00002955369:ENSE00002904416:-1:28628265:28628559:28636965:28637170:17:KIAA0100:48:32:0:0	5	6
ENSG00000007202:ENSE00003555820:ENSE00002713079:-1:28639315:28639460:28639575:28640025:17:KIAA0100:27:25:0:0	0	14
ENSG00000007520:ENSE00001062114:ENSE00003606439:-1:1349240:1349608:1350807:1351000:16:TSR3:8:4:0:0	3	1
ENSG00000007866:ENSE00000518891:ENSE00000518889:-1:35475336:35475488:35475919:35476092:6:TEAD3:15:12:0:1	0	12
ENSG00000007923:ENSE00001714514:ENSE00001893563:-1:6634168:6634784:6635113:6635700:1:DNAJC11:36:35:0:0	0	12
ENSG00000007923:ENSE00003525048:ENSE00001768961:-1:6637198:6637340:6645800:6645978:1:DNAJC11:33:21:0:0	0	12
ENSG00000007944:ENSE00000508443:ENSE00001283775:1:16130557:16130747:16129125:16129409:6:MYLIP:3:1:0:0	6	1
ENSG00000007944:ENSE00000848091:ENSE00003464954:1:16143699:16143863:16143020:16143217:6:MYLIP:6:5:1:0	2	16
ENSG00000007944:ENSE00000848092:ENSE00003464954:1:16144897:16145317:16143020:16143217:6:MYLIP:7:5:1:0	0	31
ENSG00000007944:ENSE00000848092:ENSE00003624670:1:16144897:16145317:16141625:16141810:6:MYLIP:7:4:1:0	8	19
ENSG00000007944:ENSE00003624670:ENSE00000508443:1:16141625:16141810:16130557:16130747:6:MYLIP:4:3:0:0	5	49
ENSG00000008018:ENSE00003503041:ENSE00001821554:-1:170543601:170543730:170553130:170553341:6:PSMB1:5:1:0:0	8	7
ENSG00000008083:ENSE00000686306:ENSE00000686280:1:15511296:15511401:15487307:15487542:6:JARID2:17:7:0:0	1	13
ENSG00000008083:ENSE00003502958:ENSE00003504606:1:15507136:15507254:15468542:15468718:6:JARID2:13:6:0:0	0	14
ENSG00000008083:ENSE00003653048:ENSE00001419642:1:15452006:15452175:15246296:15246584:6:JARID2:5:1:0:0	5	9
ENSG00000008083:ENSE00003686950:ENSE00000686285:1:15504500:15504592:15496132:15497170:6:JARID2:11:8:0:0	0	10
ENSG00000008130:ENSE00001949887:ENSE00003541571:-1:1754181:1754208:1765228:1765446:1:NADK:37:10:0:0	0	10
ENSG00000008282:ENSE00000714603:ENSE00001836285:-1:106099158:106099282:106112140:106112221:7:SYPL1:6:2:0:0	4	13
ENSG00000008282:ENSE00000714609:ENSE00001836285:-1:106097690:106097897:106112140:106112221:7:SYPL1:7:2:0:0	5	1
ENSG00000008282:ENSE00000714615:ENSE00000714603:-1:106092949:106093137:106099158:106099282:7:SYPL1:9:6:0:0	11	5
ENSG00000008282:ENSE00001831924:ENSE00000714603:-1:106092564:106092669:106099158:106099282:7:SYPL1:11:6:0:0	0	10
ENSG00000008282:ENSE00001831924:ENSE00000714609:-1:106092564:106092669:106097690:106097897:7:SYPL1:11:7:0:0	0	38
ENSG00000008294:ENSE00002040701:ENSE00003635489:-1:50996229:50996694:51006085:51006237:17:SPAG9:39:26:0:0	6	12
ENSG00000008441:ENSE00003480560:ENSE00002848984:1:13078613:13078735:13024585:13024682:19:NFIX:24:9:0:0	3	1
ENSG00000008441:ENSE00003480560:ENSE00003513081:1:13078613:13078735:13075535:13075671:19:NFIX:24:23:0:0	0	16
ENSG00000008441:ENSE00003513081:ENSE00002746470:1:13075535:13075671:13070003:13070069:19:NFIX:23:18:0:0	5	3
ENSG00000008441:ENSE00003591998:ENSE00003513081:1:13081680:13081855:13075535:13075671:19:NFIX:25:23:0:0	4	16
ENSG00000008441:ENSE00003658421:ENSE00003591998:1:13090299:13090390:13081680:13081855:19:NFIX:28:25:0:0	0	12
ENSG00000008517:ENSE00002337941:ENSE00001526606:1:3081633:3082192:3068990:3069819:16:IL32:70:65:0:0	0	26
ENSG00000008517:ENSE00002337941:ENSE00002172096:1:3081633:3082192:3068990:3069355:16:IL32:70:48:0:0	0	18
ENSG00000008517:ENSE00002337941:ENSE00002358189:1:3081633:3082192:3068990:3069514:16:IL32:70:58:0:0	0	12
ENSG00000008517:ENSE00002337941:ENSE00002379753:1:3081633:3082192:3068990:3069375:16:IL32:70:59:0:0	1	11
ENSG00000008869:ENSE00000397456:ENSE00001607869:-1:37000586:37000813:37020655:37020836:2:HEATR5B:39:29:0:0	3	5
ENSG00000008869:ENSE00000809601:ENSE00001607869:-1:37003542:37003686:37020655:37020836:2:HEATR5B:37:29:0:0	2	11
ENSG00000008869:ENSE00001602267:ENSE00001607869:-1:36968383:36968601:37020655:37020836:2:HEATR5B:43:29:0:0	1	17
ENSG00000008869:ENSE00001602267:ENSE00001923918:-1:36968383:36968601:36980897:36981794:2:HEATR5B:43:42:0:0	0	14
ENSG00000008952:ENSE00001850908:ENSE00001900458:1:169993655:169993831:169992594:169993101:3:SEC62:28:26:0:0	0	32
ENSG00000008952:ENSE00003475658:ENSE00003625106:1:169988240:169988359:169976946:169977051:3:SEC62:24:12:0:0	12	66
ENSG00000008988:ENSE00000980340:ENSE00002136172:-1:56074060:56074159:56074381:56074509:8:RPS20:10:5:0:0	2	46
ENSG00000008988:ENSE00001800208:ENSE00002138879:-1:56073117:56073272:56073695:56074159:8:RPS20:17:13:0:0	1	29
ENSG00000008988:ENSE00002099221:ENSE00002134195:-1:56073127:56073272:56074060:56074506:8:RPS20:16:9:0:0	0	95
ENSG00000008988:ENSE00002099221:ENSE00002138879:-1:56073127:56073272:56073695:56074159:8:RPS20:16:13:0:0	0	92
ENSG00000008988:ENSE00002114040:ENSE00002100838:-1:56067295:56068530:56073042:56073272:8:RPS20:25:21:0:0	0	24
ENSG00000008988:ENSE00002114040:ENSE00002105554:-1:56067295:56068530:56072947:56073272:8:RPS20:25:22:0:0	0	34
ENSG00000008988:ENSE00002114040:ENSE00002124836:-1:56067295:56068530:56073075:56073272:8:RPS20:25:18:0:0	0	22
ENSG00000008988:ENSE00002114040:ENSE00002134195:-1:56067295:56068530:56074060:56074506:8:RPS20:25:9:0:0	0	12
ENSG00000008988:ENSE00002114040:ENSE00002136841:-1:56067295:56068530:56073462:56074159:8:RPS20:25:14:0:0	1	69
ENSG00000008988:ENSE00002114040:ENSE00002137325:-1:56067295:56068530:56073073:56073768:8:RPS20:25:19:0:0	0	928
ENSG00000008988:ENSE00002114040:ENSE00002138879:-1:56067295:56068530:56073695:56074159:8:RPS20:25:13:0:0	0	80
ENSG00000008988:ENSE00002121925:ENSE00002136172:-1:56074060:56074150:56074381:56074509:8:RPS20:11:5:0:0	2	32
ENSG00000008988:ENSE00002124836:ENSE00002134195:-1:56073075:56073272:56074060:56074506:8:RPS20:18:9:0:0	0	24
ENSG00000008988:ENSE00002124836:ENSE00002136841:-1:56073075:56073272:56073462:56074159:8:RPS20:18:14:0:0	0	24
ENSG00000008988:ENSE00002124836:ENSE00002138879:-1:56073075:56073272:56073695:56074159:8:RPS20:18:13:0:0	0	30
ENSG00000008988:ENSE00002125660:ENSE00001800208:-1:56069703:56069833:56073117:56073272:8:RPS20:24:17:0:0	1	163
ENSG00000008988:ENSE00002125660:ENSE00002099221:-1:56069703:56069833:56073127:56073272:8:RPS20:24:16:0:0	0	96
ENSG00000008988:ENSE00002125660:ENSE00002100838:-1:56069703:56069833:56073042:56073272:8:RPS20:24:21:0:0	2	412
ENSG00000008988:ENSE00002125660:ENSE00002105554:-1:56069703:56069833:56072947:56073272:8:RPS20:24:22:0:0	5	425
ENSG00000008988:ENSE00002125660:ENSE00002124836:-1:56069703:56069833:56073075:56073272:8:RPS20:24:18:0:0	2	322
ENSG00000008988:ENSE00002125660:ENSE00002134195:-1:56069703:56069833:56074060:56074506:8:RPS20:24:9:0:0	10	147
ENSG00000008988:ENSE00002125660:ENSE00002136841:-1:56069703:56069833:56073462:56074159:8:RPS20:24:14:0:0	0	136
ENSG00000008988:ENSE00002125660:ENSE00002137325:-1:56069703:56069833:56073073:56073768:8:RPS20:24:19:0:0	0	404
ENSG00000008988:ENSE00002125660:ENSE00002138879:-1:56069703:56069833:56073695:56074159:8:RPS20:24:13:0:0	0	162
ENSG00000008988:ENSE00002125660:ENSE00003594112:-1:56069703:56069833:56074381:56074506:8:RPS20:24:4:0:0	1	37
ENSG00000008988:ENSE00002125660:ENSE00003662325:-1:56069703:56069833:56073054:56073272:8:RPS20:24:20:0:0	2	414
ENSG00000008988:ENSE00002137325:ENSE00002095566:-1:56073073:56073768:56074381:56074472:8:RPS20:19:2:0:0	16	17
ENSG00000008988:ENSE00002137325:ENSE00002134195:-1:56073073:56073768:56074060:56074506:8:RPS20:19:9:0:0	9	43
ENSG00000008988:ENSE00002137325:ENSE00003594112:-1:56073073:56073768:56074381:56074506:8:RPS20:19:4:0:0	5	17
ENSG00000008988:ENSE00002137325:ENSE00003732049:-1:56073073:56073768:56074381:56074581:8:RPS20:19:1:0:0	15	2
ENSG00000008988:ENSE00002138879:ENSE00002095566:-1:56073695:56074159:56074381:56074472:8:RPS20:13:2:0:0	15	152
ENSG00000008988:ENSE00002138879:ENSE00003594112:-1:56073695:56074159:56074381:56074506:8:RPS20:13:4:0:0	15	32
ENSG00000008988:ENSE00003489473:ENSE00000980340:-1:56073695:56073768:56074060:56074159:8:RPS20:12:10:0:0	0	38
ENSG00000008988:ENSE00003489473:ENSE00002134195:-1:56073695:56073768:56074060:56074506:8:RPS20:12:9:0:0	2	72
ENSG00000008988:ENSE00003489473:ENSE00003594112:-1:56073695:56073768:56074381:56074506:8:RPS20:12:4:0:0	0	26
ENSG00000008988:ENSE00003662325:ENSE00002134195:-1:56073054:56073272:56074060:56074506:8:RPS20:20:9:0:0	1	18
ENSG00000008988:ENSE00003662325:ENSE00003732049:-1:56073054:56073272:56074381:56074581:8:RPS20:20:1:0:0	9	25
ENSG00000008988:ENSE00003724474:ENSE00002137325:-1:56069738:56069833:56073073:56073768:8:RPS20:23:19:0:0	0	298
ENSG00000009307:ENSE00000784333:ENSE00000800122:-1:114730258:114730422:114733989:114734117:1:CSDE1:32:27:0:0	54	102
ENSG00000009307:ENSE00000784333:ENSE00001386496:-1:114730258:114730422:114730508:114730648:1:CSDE1:32:31:0:0	13	39
ENSG00000009307:ENSE00000784333:ENSE00001425018:-1:114730258:114730422:114757925:114757974:1:CSDE1:32:4:0:0	5	7
ENSG00000009307:ENSE00000784333:ENSE00001450276:-1:114730258:114730422:114757925:114758003:1:CSDE1:32:7:0:0	16	7
ENSG00000009307:ENSE00000784333:ENSE00002193575:-1:114730258:114730422:114757925:114757969:1:CSDE1:32:9:0:0	11	6
ENSG00000009307:ENSE00000784340:ENSE00000784321:-1:114718613:114718745:114737471:114737563:1:CSDE1:44:24:0:0	3	1
ENSG00000009307:ENSE00000784340:ENSE00001151196:-1:114718613:114718745:114720539:114720717:1:CSDE1:44:40:0:0	0	12
ENSG00000009307:ENSE00000784340:ENSE00001196939:-1:114718613:114718745:114719579:114719742:1:CSDE1:44:42:0:0	13	18
ENSG00000009307:ENSE00000784340:ENSE00001386496:-1:114718613:114718745:114730508:114730648:1:CSDE1:44:31:0:0	13	34
ENSG00000009307:ENSE00000784340:ENSE00001425018:-1:114718613:114718745:114757925:114757974:1:CSDE1:44:4:0:0	7	49
ENSG00000009307:ENSE00000784340:ENSE00002156857:-1:114718613:114718745:114746543:114746859:1:CSDE1:44:16:0:0	4	3
ENSG00000009307:ENSE00000784340:ENSE00002183663:-1:114718613:114718745:114741527:114741673:1:CSDE1:44:17:0:0	6	17
ENSG00000009307:ENSE00000800120:ENSE00000784321:-1:114732604:114732816:114737471:114737563:1:CSDE1:30:24:0:0	50	73
ENSG00000009307:ENSE00000800120:ENSE00000784325:-1:114732604:114732816:114733732:114733857:1:CSDE1:30:29:0:0	0	57
ENSG00000009307:ENSE00000800120:ENSE00001425018:-1:114732604:114732816:114757925:114757974:1:CSDE1:30:4:0:0	9	19
ENSG00000009307:ENSE00000800120:ENSE00002188755:-1:114732604:114732816:114733769:114733857:1:CSDE1:30:28:0:0	2	60
ENSG00000009307:ENSE00000800120:ENSE00003663490:-1:114732604:114732816:114736758:114736855:1:CSDE1:30:25:0:0	36	3
ENSG00000009307:ENSE00001151196:ENSE00000784321:-1:114720539:114720717:114737471:114737563:1:CSDE1:40:24:0:0	1	16
ENSG00000009307:ENSE00001151196:ENSE00000800120:-1:114720539:114720717:114732604:114732816:1:CSDE1:40:30:0:0	9	107
ENSG00000009307:ENSE00001151196:ENSE00001450278:-1:114720539:114720717:114726211:114726386:1:CSDE1:40:34:0:0	2	38
ENSG00000009307:ENSE00001151196:ENSE00002173644:-1:114720539:114720717:114758576:114758676:1:CSDE1:40:1:0:0	5	61
ENSG00000009307:ENSE00001151196:ENSE00002199797:-1:114720539:114720717:114748317:114748418:1:CSDE1:40:15:0:0	6	48
ENSG00000009307:ENSE00001151196:ENSE00003579250:-1:114720539:114720717:114723883:114724002:1:CSDE1:40:37:0:0	0	85
ENSG00000009307:ENSE00001196939:ENSE00000800117:-1:114719579:114719742:114726983:114727090:1:CSDE1:42:33:0:0	0	12
ENSG00000009307:ENSE00001196939:ENSE00001386496:-1:114719579:114719742:114730508:114730648:1:CSDE1:42:31:0:0	0	13
ENSG00000009307:ENSE00001196939:ENSE00001425018:-1:114719579:114719742:114757925:114757974:1:CSDE1:42:4:0:0	25	9
ENSG00000009307:ENSE00001196939:ENSE00002156857:-1:114719579:114719742:114746543:114746859:1:CSDE1:42:16:0:0	0	11
ENSG00000009307:ENSE00001196939:ENSE00003468052:-1:114719579:114719742:114725221:114725333:1:CSDE1:42:36:0:0	30	158
ENSG00000009307:ENSE00001196939:ENSE00003579250:-1:114719579:114719742:114723883:114724002:1:CSDE1:42:37:0:0	9	76
ENSG00000009307:ENSE00001254334:ENSE00000784333:-1:114717295:114718216:114730258:114730422:1:CSDE1:49:32:0:0	0	14
ENSG00000009307:ENSE00001254334:ENSE00001196939:-1:114717295:114718216:114719579:114719742:1:CSDE1:49:42:0:0	1	80
ENSG00000009307:ENSE00001337441:ENSE00002173644:-1:114749821:114750207:114758576:114758676:1:CSDE1:14:1:0:0	9	19
ENSG00000009307:ENSE00001337441:ENSE00002193575:-1:114749821:114750207:114757925:114757969:1:CSDE1:14:9:0:0	6	15
ENSG00000009307:ENSE00001374597:ENSE00000784333:-1:114716917:114718216:114730258:114730422:1:CSDE1:50:32:0:0	0	16
ENSG00000009307:ENSE00001374597:ENSE00003579250:-1:114716917:114718216:114723883:114724002:1:CSDE1:50:37:0:0	0	35
ENSG00000009307:ENSE00001386496:ENSE00000784321:-1:114730508:114730648:114737471:114737563:1:CSDE1:31:24:0:0	6	3
ENSG00000009307:ENSE00001450261:ENSE00001196939:-1:114717312:114718216:114719579:114719742:1:CSDE1:47:42:0:0	0	72
ENSG00000009307:ENSE00001450278:ENSE00000800120:-1:114726211:114726386:114732604:114732816:1:CSDE1:34:30:0:0	0	34
ENSG00000009307:ENSE00001450278:ENSE00002156857:-1:114726211:114726386:114746543:114746859:1:CSDE1:34:16:0:0	4	3
ENSG00000009307:ENSE00001450278:ENSE00002199797:-1:114726211:114726386:114748317:114748418:1:CSDE1:34:15:0:0	3	2
ENSG00000009307:ENSE00001450278:ENSE00003736071:-1:114726211:114726386:114757925:114758050:1:CSDE1:34:3:0:0	2	13
ENSG00000009307:ENSE00001450278:ENSE00003759691:-1:114726211:114726386:114739692:114739890:1:CSDE1:34:20:0:0	5	25
ENSG00000009307:ENSE00001838996:ENSE00001196939:-1:114716913:114718216:114719579:114719742:1:CSDE1:53:42:0:0	0	24
ENSG00000009307:ENSE00001838996:ENSE00003579250:-1:114716913:114718216:114723883:114724002:1:CSDE1:53:37:0:0	0	10
ENSG00000009307:ENSE00001887213:ENSE00001196939:-1:114718613:114718938:114719579:114719742:1:CSDE1:43:42:0:0	14	5
ENSG00000009307:ENSE00001887213:ENSE00001386496:-1:114718613:114718938:114730508:114730648:1:CSDE1:43:31:0:0	15	30
ENSG00000009307:ENSE00001887213:ENSE00001425018:-1:114718613:114718938:114757925:114757974:1:CSDE1:43:4:0:0	5	56
ENSG00000009307:ENSE00001887213:ENSE00002156857:-1:114718613:114718938:114746543:114746859:1:CSDE1:43:16:0:0	6	4
ENSG00000009307:ENSE00001887213:ENSE00002183663:-1:114718613:114718938:114741527:114741673:1:CSDE1:43:17:0:0	8	31
ENSG00000009307:ENSE00001887213:ENSE00002188755:-1:114718613:114718938:114733769:114733857:1:CSDE1:43:28:0:0	0	13
ENSG00000009307:ENSE00001920941:ENSE00000784321:-1:114726211:114726348:114737471:114737563:1:CSDE1:35:24:0:0	3	0
ENSG00000009307:ENSE00001920941:ENSE00000800122:-1:114726211:114726348:114733989:114734117:1:CSDE1:35:27:0:0	1	24
ENSG00000009307:ENSE00001940223:ENSE00001196939:-1:114717802:114718216:114719579:114719742:1:CSDE1:46:42:0:0	1	37
ENSG00000009307:ENSE00001945555:ENSE00003579250:-1:114720216:114720717:114723883:114724002:1:CSDE1:41:37:0:0	0	40
ENSG00000009307:ENSE00002173399:ENSE00002173268:-1:114749821:114750190:114757925:114757987:1:CSDE1:13:5:0:0	4	5
ENSG00000009307:ENSE00002173399:ENSE00002173644:-1:114749821:114750190:114758576:114758676:1:CSDE1:13:1:0:0	9	21
ENSG00000009307:ENSE00002173399:ENSE00002181768:-1:114749821:114750190:114756777:114756888:1:CSDE1:13:11:0:0	3	1
ENSG00000009307:ENSE00002187200:ENSE00000784340:-1:114717957:114718216:114718613:114718745:1:CSDE1:45:44:0:0	0	41
ENSG00000009307:ENSE00002187200:ENSE00003579250:-1:114717957:114718216:114723883:114724002:1:CSDE1:45:37:0:0	0	20
ENSG00000009307:ENSE00003468052:ENSE00003759691:-1:114725221:114725333:114739692:114739890:1:CSDE1:36:20:0:0	0	32
ENSG00000009307:ENSE00003579250:ENSE00001747711:-1:114723883:114724002:114757925:114758027:1:CSDE1:37:8:0:0	0	15
ENSG00000009307:ENSE00003579250:ENSE00002158874:-1:114723883:114724002:114749974:114750207:1:CSDE1:37:12:0:0	5	1
ENSG00000009307:ENSE00003759691:ENSE00002156857:-1:114739692:114739890:114746543:114746859:1:CSDE1:20:16:0:0	26	21
ENSG00000009307:ENSE00003759691:ENSE00002158874:-1:114739692:114739890:114749974:114750207:1:CSDE1:20:12:0:0	4	10
ENSG00000009307:ENSE00003759691:ENSE00002173268:-1:114739692:114739890:114757925:114757987:1:CSDE1:20:5:0:0	1	11
ENSG00000009307:ENSE00003759691:ENSE00002173644:-1:114739692:114739890:114758576:114758676:1:CSDE1:20:1:0:0	9	13
ENSG00000009307:ENSE00003759691:ENSE00002181768:-1:114739692:114739890:114756777:114756888:1:CSDE1:20:11:0:0	3	5
ENSG00000009307:ENSE00003759691:ENSE00002193575:-1:114739692:114739890:114757925:114757969:1:CSDE1:20:9:0:0	11	8
ENSG00000009335:ENSE00000382151:ENSE00000730744:1:157182108:157182328:157181518:157181671:7:UBE3C:13:12:0:0	0	21
ENSG00000009335:ENSE00000730769:ENSE00001474851:1:157220689:157220776:157186834:157187021:7:UBE3C:25:15:0:0	0	42
ENSG00000009335:ENSE00003468771:ENSE00000382151:1:157231080:157231327:157182108:157182328:7:UBE3C:31:13:0:0	0	13
ENSG00000009413:ENSE00003519039:ENSE00003684734:-1:111349218:111349336:111367115:111368028:6:REV3L:37:28:0:0	2	10
ENSG00000009413:ENSE00003519781:ENSE00001705707:-1:111389106:111389210:111460300:111460406:6:REV3L:19:8:0:0	3	0
ENSG00000009413:ENSE00003739205:ENSE00001635179:-1:111308014:111308245:111482750:111482919:6:REV3L:52:5:0:0	0	10
ENSG00000009413:ENSE00003739205:ENSE00001777686:-1:111308014:111308245:111343950:111344043:6:REV3L:52:39:0:0	0	18
ENSG00000009413:ENSE00003739205:ENSE00003621763:-1:111308014:111308245:111343925:111344043:6:REV3L:52:40:0:0	0	10
ENSG00000009954:ENSE00000689926:ENSE00001091306:-1:73459536:73459718:73470345:73470483:7:BAZ1B:16:9:0:0	10	23
ENSG00000009954:ENSE00000843335:ENSE00000689935:-1:73450847:73450994:73466296:73466401:7:BAZ1B:17:11:0:0	4	3
ENSG00000009954:ENSE00000843335:ENSE00001091306:-1:73450847:73450994:73470345:73470483:7:BAZ1B:17:9:0:0	1	24
ENSG00000009954:ENSE00000843335:ENSE00001846271:-1:73450847:73450994:73462464:73463099:7:BAZ1B:17:15:0:0	0	13
ENSG00000009954:ENSE00001091306:ENSE00001205451:-1:73470345:73470483:73476868:73478569:7:BAZ1B:9:8:0:0	15	47
ENSG00000009954:ENSE00001160866:ENSE00001841762:-1:73508327:73508471:73521827:73522272:7:BAZ1B:4:2:0:0	4	9
ENSG00000009954:ENSE00001205451:ENSE00000689939:-1:73476868:73478569:73489194:73489391:7:BAZ1B:8:7:0:0	2	32
ENSG00000009954:ENSE00001205451:ENSE00001160866:-1:73476868:73478569:73508327:73508471:7:BAZ1B:8:4:0:0	5	2
ENSG00000009954:ENSE00001385795:ENSE00001091310:-1:73440398:73441693:73469517:73469650:7:BAZ1B:24:10:0:0	6	28
ENSG00000009954:ENSE00003559077:ENSE00000689939:-1:73465439:73465537:73489194:73489391:7:BAZ1B:13:7:0:0	0	10
ENSG00000010017:ENSE00000848070:ENSE00001009197:-1:13639563:13639753:13652659:13652681:6:RANBP9:9:5:0:0	3	9
ENSG00000010017:ENSE00000848070:ENSE00003712108:-1:13639563:13639753:13644545:13644729:6:RANBP9:9:6:0:0	9	45
ENSG00000010017:ENSE00001009209:ENSE00003712108:-1:13637808:13637955:13644545:13644729:6:RANBP9:10:6:0:0	0	18
ENSG00000010017:ENSE00001009217:ENSE00003712108:-1:13634431:13634552:13644545:13644729:6:RANBP9:11:6:0:0	0	22
ENSG00000010017:ENSE00001009219:ENSE00001815244:-1:13632370:13632521:13710935:13711564:6:RANBP9:12:1:0:0	2	12
ENSG00000010017:ENSE00001009219:ENSE00003712108:-1:13632370:13632521:13644545:13644729:6:RANBP9:12:6:0:0	32	109
ENSG00000010017:ENSE00001810250:ENSE00001815244:-1:13632370:13632755:13710935:13711564:6:RANBP9:13:1:0:0	0	12
ENSG00000010017:ENSE00001810250:ENSE00003712108:-1:13632370:13632755:13644545:13644729:6:RANBP9:13:6:0:0	24	111
ENSG00000010017:ENSE00003685814:ENSE00001009219:-1:13625653:13625764:13632370:13632521:6:RANBP9:14:12:0:0	0	15
ENSG00000010017:ENSE00003712108:ENSE00003714478:-1:13644545:13644729:13657109:13657276:6:RANBP9:6:4:0:0	9	32
ENSG00000010165:ENSE00003630249:ENSE00003590627:1:171783740:171784499:171781988:171782120:1:METTL13:7:5:0:0	4	3
ENSG00000010165:ENSE00003637148:ENSE00000789800:1:171792017:171792235:171787735:171787930:1:METTL13:16:11:0:0	2	14
ENSG00000010244:ENSE00000360902:ENSE00001364975:1:32365330:32365487:32361468:32361515:17:ZNF207:33:27:0:0	14	23
ENSG00000010244:ENSE00000360902:ENSE00002709814:1:32365330:32365487:32350175:32350326:17:ZNF207:33:6:0:0	2	17
ENSG00000010244:ENSE00000360902:ENSE00002721206:1:32365330:32365487:32350180:32350326:17:ZNF207:33:7:0:0	9	13
ENSG00000010244:ENSE00000360905:ENSE00000360902:1:32369295:32369454:32365330:32365487:17:ZNF207:39:33:0:0	2	18
ENSG00000010244:ENSE00000712920:ENSE00000360902:1:32367772:32368014:32365330:32365487:17:ZNF207:36:33:0:0	0	10
ENSG00000010244:ENSE00000712920:ENSE00002725608:1:32367772:32368014:32365330:32365465:17:ZNF207:36:31:0:0	1	10
ENSG00000010244:ENSE00003657472:ENSE00000360903:1:32369599:32369782:32366665:32366757:17:ZNF207:42:34:0:0	2	14
ENSG00000010244:ENSE00003657472:ENSE00002715732:1:32369599:32369782:32365330:32365591:17:ZNF207:42:32:0:0	0	22
ENSG00000010256:ENSE00001627878:ENSE00003628793:-1:48603563:48603643:48604233:48604431:3:UQCRC1:17:13:0:0	0	14
ENSG00000010256:ENSE00001810136:ENSE00001958493:-1:48599002:48599192:48603998:48604431:3:UQCRC1:32:14:0:0	1	13
ENSG00000010256:ENSE00001810136:ENSE00003628793:-1:48599002:48599192:48604233:48604431:3:UQCRC1:32:13:0:0	2	10
ENSG00000010256:ENSE00001825485:ENSE00001842633:-1:48600680:48601118:48610820:48610976:3:UQCRC1:24:1:0:0	2	21
ENSG00000010256:ENSE00001844084:ENSE00001842633:-1:48600680:48600841:48610820:48610976:3:UQCRC1:23:1:0:0	2	11
ENSG00000010256:ENSE00001911068:ENSE00001940449:-1:48604263:48604780:48609497:48609635:3:UQCRC1:12:7:0:0	0	12
ENSG00000010256:ENSE00003473876:ENSE00001825485:-1:48600063:48600151:48600680:48601118:3:UQCRC1:27:24:0:0	0	12
ENSG00000010256:ENSE00003628793:ENSE00001415053:-1:48604233:48604431:48609552:48609631:3:UQCRC1:13:3:0:0	7	7
ENSG00000010270:ENSE00003513646:ENSE00001740755:1:38207447:38207729:38198211:38198365:7:STARD3NL:12:9:0:0	4	1
ENSG00000010278:ENSE00000866887:ENSE00001492408:1:6200422:6200565:6199715:6200072:12:CD9:10:1:0:0	4	9
ENSG00000010278:ENSE00001832813:ENSE00001492408:1:6200449:6200565:6199715:6200072:12:CD9:12:1:0:0	1	12
ENSG00000010278:ENSE00002229168:ENSE00001492408:1:6200385:6200565:6199715:6200072:12:CD9:6:1:0:0	2	12
ENSG00000010278:ENSE00002248554:ENSE00003511021:1:6232937:6233005:6232632:6232729:12:CD9:22:19:0:0	12	39
ENSG00000010278:ENSE00003501746:ENSE00002234244:1:6236192:6236275:6233412:6233488:12:CD9:32:24:0:0	7	7
ENSG00000010278:ENSE00003501746:ENSE00002291061:1:6236192:6236275:6205959:6206084:12:CD9:32:14:0:0	4	0
ENSG00000010278:ENSE00003501746:ENSE00003635630:1:6236192:6236275:6233412:6233486:12:CD9:32:23:0:0	8	1
ENSG00000010278:ENSE00003573286:ENSE00002253895:1:6237763:6238259:6236192:6236262:12:CD9:35:33:0:0	0	12
ENSG00000010278:ENSE00003743672:ENSE00001855492:1:6237763:6238261:6224986:6225213:12:CD9:34:15:0:0	0	13
ENSG00000010278:ENSE00003743672:ENSE00002300467:1:6237763:6238261:6200412:6200565:12:CD9:34:9:0:0	0	19
ENSG00000010278:ENSE00003750379:ENSE00001492408:1:6200389:6200565:6199715:6200072:12:CD9:7:1:0:0	4	14
ENSG00000010292:ENSE00003508626:ENSE00002283144:1:6495076:6495225:6494116:6494154:12:NCAPD2:8:7:0:0	3	3
ENSG00000010292:ENSE00003508626:ENSE00002301168:1:6495076:6495225:6493401:6494075:12:NCAPD2:8:4:0:0	3	5
ENSG00000010292:ENSE00003550385:ENSE00003508626:1:6530691:6530817:6495076:6495225:12:NCAPD2:57:8:0:0	0	10
ENSG00000010292:ENSE00003550385:ENSE00003607215:1:6530691:6530817:6529775:6529958:12:NCAPD2:57:55:0:0	0	16
ENSG00000010327:ENSE00001126522:ENSE00003611912:1:52520804:52521005:52503344:52503540:3:STAB1:70:11:0:0	3	5
ENSG00000010327:ENSE00003463765:ENSE00003570669:1:52504461:52504549:52503772:52503902:3:STAB1:14:12:0:0	4	3
ENSG00000010404:ENSE00001911707:ENSE00000677390:-1:149499229:149499354:149504157:149504293:X:IDS:15:7:0:0	0	16
ENSG00000010803:ENSE00000768679:ENSE00000768714:-1:41070595:41070721:41075219:41075451:1:SCMH1:20:19:0:0	15	53
ENSG00000010803:ENSE00000768714:ENSE00000768876:-1:41075219:41075451:41113283:41113526:1:SCMH1:19:18:0:0	1	18
ENSG00000010803:ENSE00001818165:ENSE00003561389:-1:41046418:41046669:41048690:41048890:1:SCMH1:25:23:0:0	3	29
ENSG00000010803:ENSE00001828218:ENSE00000768714:-1:41046418:41046598:41075219:41075451:1:SCMH1:24:19:0:0	1	34
ENSG00000010803:ENSE00001849147:ENSE00000768714:-1:41070595:41070631:41075219:41075451:1:SCMH1:21:19:0:0	9	21
ENSG00000010803:ENSE00001890171:ENSE00003561389:-1:41028157:41028319:41048690:41048890:1:SCMH1:36:23:0:0	0	10
ENSG00000010803:ENSE00003561389:ENSE00003735722:-1:41048690:41048890:41161364:41161433:1:SCMH1:23:9:0:0	17	0
ENSG00000010803:ENSE00003654984:ENSE00000768679:-1:41046407:41046598:41070595:41070721:1:SCMH1:26:20:0:0	9	0
ENSG00000010803:ENSE00003654984:ENSE00000768714:-1:41046407:41046598:41075219:41075451:1:SCMH1:26:19:0:0	2	12
ENSG00000010803:ENSE00003654984:ENSE00003561389:-1:41046407:41046598:41048690:41048890:1:SCMH1:26:23:0:0	0	10
ENSG00000010803:ENSE00003690326:ENSE00003561389:-1:41033983:41034048:41048690:41048890:1:SCMH1:32:23:0:0	0	10
ENSG00000010803:ENSE00003693990:ENSE00001146734:-1:41142878:41143112:41152599:41152741:1:SCMH1:16:14:0:0	4	1
ENSG00000010818:ENSE00000764845:ENSE00001445147:-1:142759772:142760667:142783521:142783615:6:HIVEP2:10:3:0:0	8	1
ENSG00000010818:ENSE00000798981:ENSE00000764845:-1:142751469:142753931:142759772:142760667:6:HIVEP2:11:10:0:0	0	41
ENSG00000010818:ENSE00001445110:ENSE00000764845:-1:142751468:142753931:142759772:142760667:6:HIVEP2:12:10:0:0	0	10
ENSG00000011007:ENSE00000560760:ENSE00003565857:1:23750845:23752030:23749842:23749948:1:TCEB3:7:6:0:0	12	5
ENSG00000011007:ENSE00000560760:ENSE00003703844:1:23750845:23752030:23743472:23743578:1:TCEB3:7:3:0:0	0	19
ENSG00000011009:ENSE00001822198:ENSE00001951915:1:23794224:23794870:23791971:23792017:1:LYPLA2:18:5:0:0	3	4
ENSG00000011028:ENSE00002202312:ENSE00003569511:1:62680418:62680453:62671649:62671837:17:MRC2:21:8:0:0	3	5
ENSG00000011028:ENSE00003608327:ENSE00003563084:1:62667390:62667533:62664548:62664949:17:MRC2:7:3:0:0	0	10
ENSG00000011052:ENSE00002643021:ENSE00002669225:1:51171487:51171742:51153636:51153662:17:NME2:12:3:0:0	0	16
ENSG00000011052:ENSE00002643021:ENSE00003579923:1:51171487:51171742:51166827:51166956:17:NME2:12:8:0:1	0	21
ENSG00000011052:ENSE00002643021:ENSE00003591249:1:51171487:51171742:51161160:51161272:17:NME2:12:7:0:1	0	12
ENSG00000011052:ENSE00003484448:ENSE00002226788:1:51171487:51171744:51153590:51153662:17:NME2:11:1:0:0	3	6
ENSG00000011052:ENSE00003484448:ENSE00003493895:1:51171487:51171744:51155651:51155780:17:NME2:11:5:0:0	4	9
ENSG00000011052:ENSE00003579923:ENSE00003591249:1:51166827:51166956:51161160:51161272:17:NME2:8:7:1:1	0	93
ENSG00000011052:ENSE00003707161:ENSE00003591249:1:51168242:51168343:51161160:51161272:17:NME2:9:7:1:1	145	163
ENSG00000011114:ENSE00003634360:ENSE00003496629:-1:93253647:93253790:93263785:93263993:14:BTBD7:18:14:0:0	0	18
ENSG00000011114:ENSE00003666574:ENSE00002482338:-1:93248476:93248654:93332304:93332346:14:BTBD7:20:4:0:0	3	5
ENSG00000011258:ENSE00001506036:ENSE00003560417:-1:51192203:51192280:51195214:51195361:17:MBTD1:26:20:0:0	5	5
ENSG00000011258:ENSE00003560417:ENSE00003676920:-1:51195214:51195361:51202701:51202935:17:MBTD1:20:17:0:0	0	15
ENSG00000011275:ENSE00001550189:ENSE00001507218:-1:5622695:5623179:5740973:5741644:7:RNF216:37:15:0:0	0	14
ENSG00000011295:ENSE00001834167:ENSE00003551906:1:16044503:16045015:16027374:16028786:17:TTC19:30:29:0:0	0	10
ENSG00000011304:ENSE00000464365:ENSE00003474534:1:806408:806556:804532:804702:19:PTBP1:40:21:0:0	1	11
ENSG00000011304:ENSE00001250599:ENSE00002891962:1:805492:805569:804036:804702:19:PTBP1:34:16:0:0	0	10
ENSG00000011304:ENSE00001704698:ENSE00002891962:1:805513:805569:804036:804702:19:PTBP1:37:16:0:0	1	13
ENSG00000011304:ENSE00002744530:ENSE00002915955:1:804036:804438:797075:797505:19:PTBP1:15:1:0:0	3	2
ENSG00000011304:ENSE00002744530:ENSE00002947169:1:804036:804438:797427:797505:19:PTBP1:15:4:0:0	11	9
ENSG00000011304:ENSE00002744530:ENSE00003749389:1:804036:804438:803561:803636:19:PTBP1:15:12:0:0	7	17
ENSG00000011304:ENSE00002744530:ENSE00003763351:1:804036:804438:797392:797505:19:PTBP1:15:2:0:0	4	3
ENSG00000011304:ENSE00002773069:ENSE00003692409:1:810694:811289:808546:808762:19:PTBP1:52:45:0:0	0	14
ENSG00000011304:ENSE00002876700:ENSE00002891962:1:805508:805569:804036:804702:19:PTBP1:35:16:0:0	0	10
ENSG00000011304:ENSE00002925556:ENSE00002780708:1:808360:808452:805013:807902:19:PTBP1:43:30:0:0	4	12
ENSG00000011304:ENSE00002928791:ENSE00003692409:1:810694:811021:808546:808762:19:PTBP1:53:45:0:0	0	12
ENSG00000011304:ENSE00003526834:ENSE00002787142:1:804829:804939:804623:804702:19:PTBP1:26:25:0:0	6	2
ENSG00000011304:ENSE00003574135:ENSE00002878589:1:804036:804208:803575:803636:19:PTBP1:18:13:0:0	4	10
ENSG00000011304:ENSE00003632946:ENSE00003749389:1:804292:804438:803561:803636:19:PTBP1:19:12:0:0	1	10
ENSG00000011304:ENSE00003692409:ENSE00002876700:1:808546:808762:805508:805569:19:PTBP1:45:35:0:0	12	1
ENSG00000011304:ENSE00003692409:ENSE00003632946:1:808546:808762:804292:804438:19:PTBP1:45:19:0:0	8	9
ENSG00000011304:ENSE00003746581:ENSE00003692409:1:810694:811016:808546:808762:19:PTBP1:55:45:0:0	0	12
ENSG00000011405:ENSE00000704536:ENSE00002040201:-1:17102662:17102831:17204307:17204375:11:PIK3C2A:34:5:0:0	5	5
ENSG00000011405:ENSE00000704536:ENSE00002143483:-1:17102662:17102831:17207848:17207920:11:PIK3C2A:34:2:0:0	0	10
ENSG00000011405:ENSE00000988333:ENSE00003630952:-1:17119786:17119974:17150498:17150655:11:PIK3C2A:26:12:0:0	2	12
ENSG00000011405:ENSE00003459796:ENSE00001248387:-1:17145668:17145731:17168677:17169806:11:PIK3C2A:17:9:0:0	0	10
ENSG00000011422:ENSE00000494759:ENSE00003086854:-1:43665316:43665459:43668044:43668244:19:PLAUR:15:9:0:0	5	3
ENSG00000011422:ENSE00002996471:ENSE00003490447:-1:43652226:43652371:43656479:43656640:19:PLAUR:27:23:0:0	2	29
ENSG00000011422:ENSE00003046726:ENSE00003105450:-1:43656479:43656802:43660974:43661548:19:PLAUR:20:17:0:0	0	21
ENSG00000011422:ENSE00003142546:ENSE00003466869:-1:43648576:43648909:43655439:43655573:19:PLAUR:33:25:0:0	0	10
ENSG00000011422:ENSE00003466869:ENSE00003197652:-1:43655439:43655573:43656566:43656640:19:PLAUR:25:19:0:0	1	11
ENSG00000011422:ENSE00003490447:ENSE00003105450:-1:43656479:43656640:43660974:43661548:19:PLAUR:23:17:0:0	2	16
ENSG00000011422:ENSE00003494909:ENSE00003022161:-1:43667581:43667691:43670066:43670166:19:PLAUR:12:2:0:0	6	0
ENSG00000011426:ENSE00003533732:ENSE00001852007:1:36406181:36406566:36403493:36403566:7:ANLN:10:8:0:0	2	15
ENSG00000011451:ENSE00003051196:ENSE00000688837:-1:15421523:15423235:15424613:15425032:19:WIZ:21:16:0:0	0	14
ENSG00000011451:ENSE00003122583:ENSE00000688836:-1:15424060:15424378:15425241:15425768:19:WIZ:19:15:0:0	0	20
ENSG00000011451:ENSE00003710515:ENSE00000688836:-1:15422087:15423235:15425241:15425768:19:WIZ:20:15:0:0	0	10
ENSG00000011454:ENSE00001761924:ENSE00003686015:1:123103091:123103268:123101566:123101763:9:RABGAP1:53:52:0:0	0	14
ENSG00000011454:ENSE00001891174:ENSE00003686015:1:123103091:123104866:123101566:123101763:9:RABGAP1:54:52:0:0	0	14
ENSG00000011454:ENSE00003461343:ENSE00001693857:1:122984485:122984719:122940833:122940897:9:RABGAP1:10:1:0:0	5	13
ENSG00000011454:ENSE00003581163:ENSE00003687388:1:123074285:123074428:123065348:123065461:9:RABGAP1:40:33:0:0	3	0
ENSG00000011454:ENSE00003664142:ENSE00001895984:1:123073552:123073677:123033667:123033742:9:RABGAP1:37:29:0:0	3	0
ENSG00000011454:ENSE00003687388:ENSE00003461343:1:123065348:123065461:122984485:122984719:9:RABGAP1:33:10:0:0	1	19
ENSG00000011465:ENSE00000431371:ENSE00000843485:-1:91157075:91157188:91164605:91164717:12:DCN:28:23:0:0	0	15
ENSG00000011465:ENSE00000431371:ENSE00001151433:-1:91157075:91157188:91178342:91178585:12:DCN:28:18:0:0	38	105
ENSG00000011465:ENSE00000431371:ENSE00003553846:-1:91157075:91157188:91158296:91158509:12:DCN:28:27:0:0	0	11
ENSG00000011465:ENSE00000843482:ENSE00000752998:-1:91151654:91151792:91153096:91153189:12:DCN:31:30:0:0	3	25
ENSG00000011465:ENSE00000843482:ENSE00001151433:-1:91151654:91151792:91178342:91178585:12:DCN:31:18:0:0	1	35
ENSG00000011465:ENSE00000843482:ENSE00002363164:-1:91151654:91151792:91179362:91179495:12:DCN:31:9:0:0	2	32
ENSG00000011465:ENSE00000843482:ENSE00002426567:-1:91151654:91151792:91158312:91158509:12:DCN:31:25:0:0	2	50
ENSG00000011465:ENSE00000843482:ENSE00003553846:-1:91151654:91151792:91158296:91158509:12:DCN:31:27:0:0	1	57
ENSG00000011465:ENSE00001151433:ENSE00001514305:-1:91178342:91178585:91179362:91179582:12:DCN:18:14:0:0	4	15
ENSG00000011465:ENSE00001151433:ENSE00002363164:-1:91178342:91178585:91179362:91179495:12:DCN:18:9:0:0	3	63
ENSG00000011465:ENSE00001151433:ENSE00002371420:-1:91178342:91178585:91182655:91182805:12:DCN:18:1:0:0	10	36
ENSG00000011465:ENSE00001151433:ENSE00002401383:-1:91178342:91178585:91182655:91182824:12:DCN:18:2:0:0	0	15
ENSG00000011465:ENSE00001671436:ENSE00001514305:-1:91178342:91178552:91179362:91179582:12:DCN:17:14:0:0	8	16
ENSG00000011465:ENSE00001671436:ENSE00002363164:-1:91178342:91178552:91179362:91179495:12:DCN:17:9:0:0	1	61
ENSG00000011465:ENSE00001671436:ENSE00002371420:-1:91178342:91178552:91182655:91182805:12:DCN:17:1:0:0	5	30
ENSG00000011465:ENSE00001732738:ENSE00002357117:-1:91146236:91146252:91158298:91158509:12:DCN:33:26:0:0	1	13
ENSG00000011465:ENSE00002359441:ENSE00002333154:-1:91145526:91145734:91145736:91146252:12:DCN:38:37:0:0	0	32
ENSG00000011465:ENSE00002375811:ENSE00001151433:-1:91158476:91158509:91178342:91178585:12:DCN:24:18:0:0	14	50
ENSG00000011465:ENSE00002411345:ENSE00003553846:-1:91146062:91146208:91158296:91158509:12:DCN:35:27:0:0	0	16
ENSG00000011465:ENSE00002426567:ENSE00001151433:-1:91158312:91158509:91178342:91178585:12:DCN:25:18:0:0	0	10
ENSG00000011465:ENSE00003553846:ENSE00000843485:-1:91158296:91158509:91164605:91164717:12:DCN:27:23:0:0	7	31
ENSG00000011465:ENSE00003553846:ENSE00002351705:-1:91158296:91158509:91180448:91180976:12:DCN:27:6:0:0	0	13
ENSG00000011465:ENSE00003553846:ENSE00002358204:-1:91158296:91158509:91180448:91180481:12:DCN:27:7:0:0	24	27
ENSG00000011465:ENSE00003553846:ENSE00002362380:-1:91158296:91158509:91179362:91179439:12:DCN:27:13:0:0	5	0
ENSG00000011465:ENSE00003553846:ENSE00002393157:-1:91158296:91158509:91179199:91179732:12:DCN:27:16:0:0	4	16
ENSG00000011465:ENSE00003553846:ENSE00002405328:-1:91158296:91158509:91179362:91179686:12:DCN:27:12:0:0	0	25
ENSG00000011485:ENSE00001867616:ENSE00003588720:1:46391151:46391258:46353748:46353989:19:PPP5C:41:4:0:0	0	14
ENSG00000011485:ENSE00001867616:ENSE00003683290:1:46391151:46391258:46388553:46388731:19:PPP5C:41:33:0:0	1	19
ENSG00000011485:ENSE00001881607:ENSE00003588720:1:46387366:46387935:46353748:46353989:19:PPP5C:27:4:0:0	7	25
ENSG00000011485:ENSE00001896372:ENSE00003588720:1:46383323:46383476:46353748:46353989:19:PPP5C:13:4:0:0	0	14
ENSG00000011485:ENSE00001958384:ENSE00001935978:1:46387926:46388731:46347101:46347217:19:PPP5C:30:2:0:0	3	3
ENSG00000011485:ENSE00002183522:ENSE00003513903:1:46390284:46390610:46375604:46375751:19:PPP5C:37:5:0:0	0	14
ENSG00000011485:ENSE00002184348:ENSE00003588720:1:46387366:46388448:46353748:46353989:19:PPP5C:28:4:0:0	0	12
ENSG00000011485:ENSE00003513903:ENSE00001935978:1:46375604:46375751:46347101:46347217:19:PPP5C:5:2:0:0	7	1
ENSG00000011485:ENSE00003588720:ENSE00001510081:1:46353748:46353989:46347108:46347217:19:PPP5C:4:3:0:0	14	60
ENSG00000011485:ENSE00003588720:ENSE00001935978:1:46353748:46353989:46347101:46347217:19:PPP5C:4:2:0:0	1	11
ENSG00000011485:ENSE00003672840:ENSE00003588720:1:46388408:46388448:46353748:46353989:19:PPP5C:31:4:0:0	0	18
ENSG00000011523:ENSE00001401336:ENSE00000758578:1:65083639:65087004:65082536:65082709:2:CEP68:18:17:0:0	1	18
ENSG00000011523:ENSE00001475796:ENSE00002216209:1:65071454:65072980:65056452:65056524:2:CEP68:9:3:0:0	3	1
ENSG00000011523:ENSE00002308230:ENSE00001851563:1:65071454:65074178:65056366:65056524:2:CEP68:10:1:0:0	3	6
ENSG00000011566:ENSE00002504102:ENSE00003638861:-1:39280272:39280356:39288121:39288280:2:MAP4K3:40:37:0:0	0	12
ENSG00000011600:ENSE00002916937:ENSE00002760016:-1:35904446:35904634:35907294:35907580:19:TYROBP:15:9:0:0	0	98
ENSG00000011600:ENSE00002916937:ENSE00003528906:-1:35904446:35904634:35907446:35907580:19:TYROBP:15:8:0:0	0	92
ENSG00000012174:ENSE00000666768:ENSE00003465923:1:21868467:21868585:21843170:21843318:X:MBTPS2:8:3:0:0	0	11
ENSG00000012174:ENSE00003522156:ENSE00003465923:1:21853376:21853503:21843170:21843318:X:MBTPS2:6:3:0:0	0	10
ENSG00000012660:ENSE00001166766:ENSE00003659289:-1:53267398:53269270:53291776:53291963:6:ELOVL5:19:8:0:0	0	10
ENSG00000012660:ENSE00001943624:ENSE00001137509:-1:53267399:53269270:53273220:53273344:6:ELOVL5:18:16:0:0	0	36
ENSG00000012660:ENSE00003732002:ENSE00001137513:-1:53270593:53270727:53275090:53275261:6:ELOVL5:17:15:0:0	0	10
ENSG00000012779:ENSE00001831364:ENSE00002467770:1:45443728:45444214:45382483:45382681:10:ALOX5:22:4:0:0	3	5
ENSG00000012779:ENSE00003714698:ENSE00001861948:1:45444116:45444286:45441344:45441585:10:ALOX5:24:14:0:0	3	1
ENSG00000012963:ENSE00003735028:ENSE00003462133:1:93226943:93226987:93219212:93219361:14:UBR7:22:17:0:0	0	18
ENSG00000012983:ENSE00003602370:ENSE00003547636:-1:50445041:50445194:50486104:50486194:14:MAP4K5:34:12:0:0	6	4
ENSG00000013275:ENSE00001140029:ENSE00003220968:1:39980286:39980454:39971005:39971238:19:PSMC4:17:1:0:0	0	13
ENSG00000013275:ENSE00001140029:ENSE00003534254:1:39980286:39980454:39974735:39974828:19:PSMC4:17:10:0:0	14	20
ENSG00000013275:ENSE00001140029:ENSE00003559460:1:39980286:39980454:39971170:39971238:19:PSMC4:17:2:0:0	26	2
ENSG00000013275:ENSE00003006424:ENSE00003220968:1:39980286:39980717:39971005:39971238:19:PSMC4:18:1:0:0	1	35
ENSG00000013275:ENSE00003006424:ENSE00003465490:1:39980286:39980717:39972146:39972244:19:PSMC4:18:5:0:0	6	26
ENSG00000013275:ENSE00003006424:ENSE00003534254:1:39980286:39980717:39974735:39974828:19:PSMC4:18:10:0:0	31	36
ENSG00000013275:ENSE00003006424:ENSE00003637392:1:39980286:39980717:39972369:39972555:19:PSMC4:18:6:0:0	1	12
ENSG00000013275:ENSE00003006424:ENSE00003665744:1:39980286:39980717:39974524:39974633:19:PSMC4:18:9:0:0	7	11
ENSG00000013275:ENSE00003062069:ENSE00003220968:1:39980070:39980454:39971005:39971238:19:PSMC4:15:1:0:0	0	25
ENSG00000013275:ENSE00003062069:ENSE00003534254:1:39980070:39980454:39974735:39974828:19:PSMC4:15:10:0:0	14	28
ENSG00000013275:ENSE00003062069:ENSE00003559460:1:39980070:39980454:39971170:39971238:19:PSMC4:15:2:0:0	18	5
ENSG00000013275:ENSE00003062069:ENSE00003637392:1:39980070:39980454:39972369:39972555:19:PSMC4:15:6:0:0	5	11
ENSG00000013275:ENSE00003062069:ENSE00003665744:1:39980070:39980454:39974524:39974633:19:PSMC4:15:9:0:0	5	2
ENSG00000013275:ENSE00003098374:ENSE00003201919:1:39979444:39979984:39971180:39971238:19:PSMC4:11:3:0:0	13	4
ENSG00000013275:ENSE00003492873:ENSE00003637392:1:39980070:39980146:39972369:39972555:19:PSMC4:14:6:0:0	0	18
ENSG00000013275:ENSE00003534254:ENSE00003549924:1:39974735:39974828:39974294:39974440:19:PSMC4:10:8:0:0	0	14
ENSG00000013275:ENSE00003534254:ENSE00003637392:1:39974735:39974828:39972369:39972555:19:PSMC4:10:6:0:0	0	26
ENSG00000013275:ENSE00003628000:ENSE00001669180:1:39979817:39979984:39972462:39972555:19:PSMC4:12:7:0:0	4	1
ENSG00000013275:ENSE00003654195:ENSE00003062069:1:39980662:39980717:39980070:39980454:19:PSMC4:19:15:0:0	7	73
ENSG00000013275:ENSE00003665744:ENSE00003637392:1:39974524:39974633:39972369:39972555:19:PSMC4:9:6:0:0	8	8
ENSG00000013288:ENSE00001080319:ENSE00001080314:1:6611086:6611278:6605055:6605329:4:MAN2B2:22:15:0:0	3	25
ENSG00000013306:ENSE00002242601:ENSE00002737764:-1:44319870:44320116:44320629:44321558:17:SLC25A39:41:34:0:0	0	13
ENSG00000013306:ENSE00002242601:ENSE00002875564:-1:44319870:44320116:44320196:44320436:17:SLC25A39:41:39:0:0	0	11
ENSG00000013306:ENSE00002737764:ENSE00001821835:-1:44320629:44321558:44324711:44324870:17:SLC25A39:34:6:0:0	4	12
ENSG00000013306:ENSE00002737764:ENSE00002745610:-1:44320629:44321558:44324130:44324199:17:SLC25A39:34:11:0:0	3	2
ENSG00000013306:ENSE00002737764:ENSE00002778598:-1:44320629:44321558:44322422:44322528:17:SLC25A39:34:22:0:0	4	2
ENSG00000013306:ENSE00002737764:ENSE00002813507:-1:44320629:44321558:44322473:44322852:17:SLC25A39:34:20:0:0	5	6
ENSG00000013306:ENSE00002737764:ENSE00002932158:-1:44320629:44321558:44324711:44324782:17:SLC25A39:34:4:0:0	4	2
ENSG00000013306:ENSE00002825748:ENSE00002737764:-1:44319627:44320116:44320629:44321558:17:SLC25A39:47:34:0:0	0	12
ENSG00000013306:ENSE00002910542:ENSE00000390664:-1:44319820:44320116:44321058:44321231:17:SLC25A39:42:31:0:0	0	10
ENSG00000013306:ENSE00002910542:ENSE00002918025:-1:44319820:44320116:44321058:44321558:17:SLC25A39:42:32:0:0	0	12
ENSG00000013364:ENSE00001668720:ENSE00002582106:1:29844493:29844879:29820473:29820510:16:MVP:51:5:0:0	9	0
ENSG00000013364:ENSE00001783042:ENSE00001686549:1:29847197:29847385:29841915:29842112:16:MVP:54:50:0:0	0	10
ENSG00000013364:ENSE00001783042:ENSE00002576691:1:29847197:29847385:29821324:29821373:16:MVP:54:8:0:0	3	1
ENSG00000013364:ENSE00001859243:ENSE00001668720:1:29847762:29848039:29844493:29844879:16:MVP:55:51:0:0	0	16
ENSG00000013374:ENSE00001200646:ENSE00001255870:1:151377047:151378449:151376634:151376811:7:NUB1:36:35:0:0	0	12
ENSG00000013374:ENSE00001256011:ENSE00003532234:1:151368735:151368887:151355768:151355950:7:NUB1:27:15:0:0	4	4
ENSG00000013374:ENSE00001848091:ENSE00001902621:1:151377047:151377281:151368735:151369193:7:NUB1:37:28:0:0	0	10
ENSG00000013374:ENSE00003485314:ENSE00001814177:1:151366939:151367125:151352252:151352366:7:NUB1:24:12:0:0	4	0
ENSG00000013374:ENSE00003485314:ENSE00001909164:1:151366939:151367125:151352093:151352193:7:NUB1:24:11:0:0	3	1
ENSG00000013374:ENSE00003506105:ENSE00003532234:1:151367861:151367968:151355768:151355950:7:NUB1:25:15:0:0	2	34
ENSG00000013374:ENSE00003527493:ENSE00003532234:1:151360141:151360914:151355768:151355950:7:NUB1:17:15:0:0	0	11
ENSG00000013374:ENSE00003532234:ENSE00001887230:1:151355768:151355950:151351120:151351482:7:NUB1:15:8:0:0	0	10
ENSG00000013374:ENSE00003532234:ENSE00001902945:1:151355768:151355950:151345345:151345466:7:NUB1:15:5:0:0	6	31
ENSG00000013375:ENSE00002082874:ENSE00000759991:-1:83169242:83169323:83181736:83181931:6:PGM3:36:23:0:0	1	13
ENSG00000013503:ENSE00000937953:ENSE00003693562:1:106430273:106430473:106393031:106393153:12:POLR3B:19:12:0:0	4	1
ENSG00000013503:ENSE00001199523:ENSE00003693562:1:106454502:106454711:106393031:106393153:12:POLR3B:25:12:0:0	3	3
ENSG00000013588:ENSE00002203244:ENSE00000822076:1:12912447:12917937:12908243:12909171:12:GPRC5A:12:5:0:0	0	15
ENSG00000013588:ENSE00002203244:ENSE00002323373:1:12912447:12917937:12908243:12909070:12:GPRC5A:12:7:0:0	0	13
ENSG00000013588:ENSE00002203244:ENSE00003607934:1:12912447:12917937:12912084:12912142:12:GPRC5A:12:10:0:0	0	18
ENSG00000013810:ENSE00001610942:ENSE00003478293:1:1740826:1740986:1723421:1723583:4:TACC3:37:9:0:0	6	4
ENSG00000013810:ENSE00001810373:ENSE00001876652:1:1744712:1745076:1730803:1730962:4:TACC3:41:18:0:0	2	23
ENSG00000013810:ENSE00001810373:ENSE00003611123:1:1744712:1745076:1723728:1723870:4:TACC3:41:11:0:0	4	2
ENSG00000013810:ENSE00003581489:ENSE00003478293:1:1735731:1735834:1723421:1723583:4:TACC3:27:9:0:0	0	14
ENSG00000014123:ENSE00000760831:ENSE00000840205:1:96552482:96552662:96548164:96548281:6:UFL1:20:15:0:0	0	12
ENSG00000014123:ENSE00000760831:ENSE00000974818:1:96552482:96552662:96537374:96537549:6:UFL1:20:11:0:0	9	10
ENSG00000014123:ENSE00000840208:ENSE00000974817:1:96549412:96549578:96536244:96536390:6:UFL1:16:10:0:0	4	4
ENSG00000014164:ENSE00001254909:ENSE00001140283:-1:143440936:143441120:143468382:143468540:8:ZC3H3:12:9:0:0	0	12
ENSG00000014216:ENSE00002145184:ENSE00003475253:1:65203372:65203454:65182701:65182968:11:CAPN1:50:22:0:0	1	21
ENSG00000014216:ENSE00003648977:ENSE00003475253:1:65188586:65188746:65182701:65182968:11:CAPN1:48:22:0:0	0	20
ENSG00000014257:ENSE00001249212:ENSE00003558557:1:132356686:132356855:132342552:132342644:3:ACPP:23:17:0:0	2	18
ENSG00000014257:ENSE00001341899:ENSE00001894227:1:132356686:132358752:132332192:132332626:3:ACPP:25:10:0:0	0	14
ENSG00000014257:ENSE00003459977:ENSE00003627877:1:132344927:132345059:132328267:132328362:3:ACPP:18:7:0:0	7	17
ENSG00000014257:ENSE00003504116:ENSE00003586009:1:132332192:132332344:132331647:132331733:3:ACPP:11:9:0:0	0	15
ENSG00000014257:ENSE00003504116:ENSE00003627877:1:132332192:132332344:132328267:132328362:3:ACPP:11:7:0:0	0	12
ENSG00000014641:ENSE00000758084:ENSE00001823107:1:63605280:63605393:63597399:63597657:2:MDH1:29:20:0:0	0	16
ENSG00000014641:ENSE00001588389:ENSE00000758082:1:63606862:63607091:63604696:63604872:2:MDH1:34:27:0:0	0	14
ENSG00000014824:ENSE00003620875:ENSE00003582169:1:42035275:42035333:42001616:42001780:4:SLC30A9:11:4:0:0	1	63
ENSG00000014919:ENSE00001195070:ENSE00000811288:-1:99713515:99714718:99729553:99729734:10:COX15:11:2:0:0	6	2
ENSG00000014919:ENSE00001452834:ENSE00001195070:-1:99711844:99713479:99713515:99714718:10:COX15:12:11:0:0	3	3
ENSG00000015133:ENSE00001507106:ENSE00001712823:-1:91297305:91297491:91417161:91417346:14:CCDC88C:37:4:0:0	4	2
ENSG00000015133:ENSE00001507114:ENSE00002479262:-1:91313080:91314150:91315650:91315870:14:CCDC88C:30:28:0:0	3	2
ENSG00000015171:ENSE00001563388:ENSE00001896548:1:252348:254634:248336:248531:10:ZMYND11:37:30:0:0	1	11
ENSG00000015171:ENSE00001563388:ENSE00003261460:1:252348:254634:248336:248608:10:ZMYND11:37:29:0:0	0	26
ENSG00000015171:ENSE00001787371:ENSE00003490140:1:248903:249088:246766:246973:10:ZMYND11:31:26:0:0	1	13
ENSG00000015171:ENSE00002239318:ENSE00001847344:1:252348:252580:246766:246999:10:ZMYND11:38:27:0:0	0	30
ENSG00000015171:ENSE00002239318:ENSE00003490140:1:252348:252580:246766:246973:10:ZMYND11:38:26:0:0	0	32
ENSG00000015171:ENSE00003261460:ENSE00001847024:1:248336:248608:244471:244600:10:ZMYND11:29:25:0:0	7	0
ENSG00000015171:ENSE00003261460:ENSE00002308394:1:248336:248608:134484:134892:10:ZMYND11:29:2:0:0	5	0
ENSG00000015171:ENSE00003261460:ENSE00003490140:1:248336:248608:246766:246973:10:ZMYND11:29:26:0:0	0	14
ENSG00000015171:ENSE00003261460:ENSE00003538020:1:248336:248608:247398:247466:10:ZMYND11:29:28:0:0	0	15
ENSG00000015171:ENSE00003261460:ENSE00003542361:1:248336:248608:240893:240970:10:ZMYND11:29:23:0:0	4	42
ENSG00000015171:ENSE00003261460:ENSE00003595316:1:248336:248608:179994:180128:10:ZMYND11:29:8:0:0	0	11
ENSG00000015171:ENSE00003490140:ENSE00003595316:1:246766:246973:179994:180128:10:ZMYND11:26:8:0:0	7	9
ENSG00000015475:ENSE00001856820:ENSE00001877316:-1:17734171:17735591:17738058:17738229:22:BID:23:17:0:0	1	13
ENSG00000015475:ENSE00001856820:ENSE00003542752:-1:17734171:17735591:17738017:17738229:22:BID:23:18:0:0	0	21
ENSG00000015475:ENSE00003489267:ENSE00001917930:-1:17743803:17744013:17774381:17774495:22:BID:10:5:0:0	3	0
ENSG00000015475:ENSE00003542752:ENSE00001855408:-1:17738017:17738229:17739349:17741194:22:BID:18:16:0:0	22	0
ENSG00000015479:ENSE00001869261:ENSE00003768022:1:139329345:139331359:139322598:139322967:5:MATR3:64:56:0:0	0	20
ENSG00000015479:ENSE00002029500:ENSE00002053970:1:139322746:139322967:139294586:139294842:5:MATR3:58:19:0:0	8	53
ENSG00000015479:ENSE00002029500:ENSE00003600759:1:139322746:139322967:139317053:139317105:5:MATR3:58:40:0:0	0	17
ENSG00000015479:ENSE00002030151:ENSE00002048900:1:139329345:139329648:139322598:139322948:5:MATR3:65:55:0:0	0	16
ENSG00000015479:ENSE00002030151:ENSE00003768022:1:139329345:139329648:139322598:139322967:5:MATR3:65:56:0:0	1	23
ENSG00000015479:ENSE00002059803:ENSE00002048900:1:139326163:139326255:139322598:139322948:5:MATR3:63:55:0:0	0	16
ENSG00000015479:ENSE00002059803:ENSE00003768022:1:139326163:139326255:139322598:139322967:5:MATR3:63:56:0:0	0	16
ENSG00000015479:ENSE00002062948:ENSE00002059563:1:139307241:139308327:139293983:139294028:5:MATR3:27:17:0:0	3	0
ENSG00000015479:ENSE00002062948:ENSE00002063402:1:139307241:139308327:139293742:139293772:5:MATR3:27:10:0:0	1	18
ENSG00000015479:ENSE00002073930:ENSE00002048900:1:139329345:139330002:139322598:139322948:5:MATR3:66:55:0:0	0	177
ENSG00000015479:ENSE00002073930:ENSE00003768022:1:139329345:139330002:139322598:139322967:5:MATR3:66:56:0:0	0	198
ENSG00000015479:ENSE00002075150:ENSE00002048900:1:139329345:139330405:139322598:139322948:5:MATR3:67:55:0:0	0	102
ENSG00000015479:ENSE00002075150:ENSE00003768022:1:139329345:139330405:139322598:139322967:5:MATR3:67:56:0:0	0	86
ENSG00000015479:ENSE00002086625:ENSE00002063402:1:139308095:139308327:139293742:139293772:5:MATR3:28:10:0:0	0	19
ENSG00000015479:ENSE00003527418:ENSE00002045654:1:139319334:139319501:139318908:139318942:5:MATR3:49:46:0:0	5	5
ENSG00000015479:ENSE00003527418:ENSE00003765367:1:139319334:139319501:139318908:139319033:5:MATR3:49:47:0:0	3	7
ENSG00000015479:ENSE00003549259:ENSE00002048900:1:139325296:139325662:139322598:139322948:5:MATR3:59:55:0:0	0	12
ENSG00000015479:ENSE00003549259:ENSE00003768022:1:139325296:139325662:139322598:139322967:5:MATR3:59:56:0:0	0	12
ENSG00000015479:ENSE00003614028:ENSE00002048900:1:139326163:139326284:139322598:139322948:5:MATR3:62:55:0:0	0	44
ENSG00000015479:ENSE00003768022:ENSE00002023185:1:139322598:139322967:139293718:139293772:5:MATR3:56:5:0:0	4	9
ENSG00000015479:ENSE00003768022:ENSE00002053970:1:139322598:139322967:139294586:139294842:5:MATR3:56:19:0:0	16	76
ENSG00000015479:ENSE00003768022:ENSE00002070863:1:139322598:139322967:139293648:139293805:5:MATR3:56:1:0:0	3	56
ENSG00000015479:ENSE00003768022:ENSE00002074508:1:139322598:139322967:139293952:139294100:5:MATR3:56:15:0:0	1	10
ENSG00000015479:ENSE00003768022:ENSE00003600759:1:139322598:139322967:139317053:139317105:5:MATR3:56:40:0:0	1	16
ENSG00000015479:ENSE00003774855:ENSE00002063402:1:139307239:139308327:139293742:139293772:5:MATR3:21:10:0:0	3	27
ENSG00000015479:ENSE00003774904:ENSE00002048900:1:139325440:139325662:139322598:139322948:5:MATR3:61:55:0:0	0	16
ENSG00000015479:ENSE00003774904:ENSE00003768022:1:139325440:139325662:139322598:139322967:5:MATR3:61:56:0:0	0	16
ENSG00000015532:ENSE00003577394:ENSE00000736929:1:50358207:50358540:50357057:50357252:17:XYLT2:18:14:0:0	1	12
ENSG00000015568:ENSE00003631450:ENSE00003589951:1:109825876:109826034:109821905:109822114:2:RGPD5:33:26:0:0	0	12
ENSG00000016864:ENSE00003513396:ENSE00001519615:-1:52695421:52695587:52703504:52703619:3:GLT8D1:37:16:0:0	3	0
ENSG00000017260:ENSE00001645713:ENSE00003578712:1:131001220:131001314:130999518:130999659:3:ATP2C1:65:61:0:0	1	11
ENSG00000017260:ENSE00002060634:ENSE00003635154:1:130996753:130996796:130975332:130975488:3:ATP2C1:57:45:0:0	8	48
ENSG00000017260:ENSE00002060634:ENSE00003681977:1:130996753:130996796:130979249:130979419:3:ATP2C1:57:46:0:0	0	72
ENSG00000017260:ENSE00003567517:ENSE00002080472:1:130993932:130994098:130929998:130930249:3:ATP2C1:52:18:0:0	0	10
ENSG00000017260:ENSE00003578712:ENSE00002021261:1:130999518:130999659:130894731:130894775:3:ATP2C1:61:17:0:0	4	0
ENSG00000017260:ENSE00003603084:ENSE00002029506:1:130998294:130998389:130932044:130932138:3:ATP2C1:60:21:0:0	3	1
ENSG00000017260:ENSE00003603084:ENSE00002047490:1:130998294:130998389:130997606:130997752:3:ATP2C1:60:59:0:0	4	14
ENSG00000017260:ENSE00003603084:ENSE00003635154:1:130998294:130998389:130975332:130975488:3:ATP2C1:60:45:0:0	0	26
ENSG00000017260:ENSE00003635154:ENSE00001151736:1:130975332:130975488:130963971:130964095:3:ATP2C1:45:37:0:0	22	2
ENSG00000017260:ENSE00003648664:ENSE00002080472:1:130969292:130969396:130929998:130930249:3:ATP2C1:44:18:0:0	6	5
ENSG00000017260:ENSE00003652788:ENSE00002073999:1:130997606:130997753:130994070:130994098:3:ATP2C1:58:53:0:0	3	1
ENSG00000017260:ENSE00003670278:ENSE00003681977:1:130980582:130980679:130979249:130979419:3:ATP2C1:48:46:0:0	0	18
ENSG00000017260:ENSE00003670485:ENSE00003635154:1:130996680:130996796:130975332:130975488:3:ATP2C1:56:45:0:0	19	55
ENSG00000017260:ENSE00003670485:ENSE00003681977:1:130996680:130996796:130979249:130979419:3:ATP2C1:56:46:0:0	1	61
ENSG00000017260:ENSE00003681977:ENSE00002026527:1:130979249:130979419:130894448:130894775:3:ATP2C1:46:12:0:0	11	3
ENSG00000017260:ENSE00003681977:ENSE00002078530:1:130979249:130979419:130893991:130894337:3:ATP2C1:46:7:0:0	7	3
ENSG00000017797:ENSE00001187739:ENSE00001541207:1:9530834:9530941:9512991:9513289:18:RALBP1:16:8:0:0	2	32
ENSG00000017797:ENSE00001541207:ENSE00001496923:1:9512991:9513289:9475009:9475176:18:RALBP1:8:1:0:0	38	6
ENSG00000017797:ENSE00001541207:ENSE00001541208:1:9512991:9513289:9475622:9475691:18:RALBP1:8:2:0:0	8	7
ENSG00000017797:ENSE00001541207:ENSE00002703651:1:9512991:9513289:9476127:9476286:18:RALBP1:8:4:0:0	14	169
ENSG00000017797:ENSE00001541207:ENSE00002716736:1:9512991:9513289:9476969:9477253:18:RALBP1:8:6:0:0	0	10
ENSG00000018408:ENSE00000779675:ENSE00001847393:-1:149542335:149542537:149656891:149657309:3:WWTR1:23:17:0:0	1	12
ENSG00000018408:ENSE00000779675:ENSE00001852904:-1:149542335:149542537:149703124:149703273:3:WWTR1:23:6:0:0	3	9
ENSG00000018408:ENSE00000779675:ENSE00001916846:-1:149542335:149542537:149736552:149736714:3:WWTR1:23:1:0:0	14	13
ENSG00000018408:ENSE00000779675:ENSE00001952049:-1:149542335:149542537:149656978:149657309:3:WWTR1:23:16:0:0	0	15
ENSG00000018408:ENSE00001513532:ENSE00001946592:-1:149657765:149658101:149701605:149702958:3:WWTR1:12:8:0:0	18	0
ENSG00000018408:ENSE00001835970:ENSE00000779675:-1:149520722:149520989:149542335:149542537:3:WWTR1:31:23:0:0	1	49
ENSG00000018408:ENSE00001901112:ENSE00001078038:-1:149520699:149520989:149656876:149657309:3:WWTR1:32:18:0:0	3	9
ENSG00000018408:ENSE00001901112:ENSE00001847393:-1:149520699:149520989:149656891:149657309:3:WWTR1:32:17:0:0	4	12
ENSG00000018408:ENSE00001901112:ENSE00001952049:-1:149520699:149520989:149656978:149657309:3:WWTR1:32:16:0:0	3	7
ENSG00000018408:ENSE00001940974:ENSE00001078038:-1:149542335:149542439:149656876:149657309:3:WWTR1:24:18:0:0	0	14
ENSG00000018408:ENSE00003464373:ENSE00001916846:-1:149527836:149527969:149736552:149736714:3:WWTR1:27:1:0:0	0	19
ENSG00000019549:ENSE00001674368:ENSE00001526390:-1:48919896:48920441:48921647:48921740:8:SNAI2:4:1:1:0	7	7
ENSG00000019582:ENSE00000841201:ENSE00002107346:-1:150404680:150404767:150406705:150406960:5:CD74:17:11:0:0	0	43
ENSG00000019582:ENSE00000841201:ENSE00002108936:-1:150404680:150404767:150406881:150407324:5:CD74:17:9:0:0	30	1028
ENSG00000019582:ENSE00000841201:ENSE00002139762:-1:150404680:150404767:150405316:150405671:5:CD74:17:15:0:0	21	19
ENSG00000019582:ENSE00000841201:ENSE00003488584:-1:150404680:150404767:150407152:150407324:5:CD74:17:8:0:0	6	569
ENSG00000019582:ENSE00000841201:ENSE00003588448:-1:150404680:150404767:150412625:150412751:5:CD74:17:3:0:0	4	40
ENSG00000019582:ENSE00002094148:ENSE00002108936:-1:150405978:150406321:150406881:150407324:5:CD74:14:9:0:0	2	27
ENSG00000019582:ENSE00002094148:ENSE00003588448:-1:150405978:150406321:150412625:150412751:5:CD74:14:3:0:0	4	64
ENSG00000019582:ENSE00002106380:ENSE00000841201:-1:150401670:150402250:150404680:150404767:5:CD74:26:17:0:0	0	43
ENSG00000019582:ENSE00002106380:ENSE00002094148:-1:150401670:150402250:150405978:150406321:5:CD74:26:14:0:0	0	76
ENSG00000019582:ENSE00002106380:ENSE00002107346:-1:150401670:150402250:150406705:150406960:5:CD74:26:11:0:0	0	97
ENSG00000019582:ENSE00002106380:ENSE00002107530:-1:150401670:150402250:150412625:150412739:5:CD74:26:1:0:0	0	33
ENSG00000019582:ENSE00002106380:ENSE00002108936:-1:150401670:150402250:150406881:150407324:5:CD74:26:9:0:0	0	57
ENSG00000019582:ENSE00002106380:ENSE00002112579:-1:150401670:150402250:150404664:150404767:5:CD74:26:18:0:0	0	41
ENSG00000019582:ENSE00002106380:ENSE00002118779:-1:150401670:150402250:150404486:150404767:5:CD74:26:19:0:0	0	50
ENSG00000019582:ENSE00002106380:ENSE00002132360:-1:150401670:150402250:150412625:150412746:5:CD74:26:6:0:0	0	34
ENSG00000019582:ENSE00002106380:ENSE00002135861:-1:150401670:150402250:150412625:150412912:5:CD74:26:5:0:0	0	46
ENSG00000019582:ENSE00002106380:ENSE00002139762:-1:150401670:150402250:150405316:150405671:5:CD74:26:15:0:0	0	29
ENSG00000019582:ENSE00002106380:ENSE00002140026:-1:150401670:150402250:150412625:150412929:5:CD74:26:4:0:0	0	44
ENSG00000019582:ENSE00002106380:ENSE00003464748:-1:150401670:150402250:150406881:150406960:5:CD74:26:10:0:0	0	97
ENSG00000019582:ENSE00002106380:ENSE00003488584:-1:150401670:150402250:150407152:150407324:5:CD74:26:8:0:0	0	45
ENSG00000019582:ENSE00002106380:ENSE00003554133:-1:150401670:150402250:150403121:150403312:5:CD74:26:20:0:0	0	138
ENSG00000019582:ENSE00002106380:ENSE00003569785:-1:150401670:150402250:150406259:150406321:5:CD74:26:12:0:0	0	80
ENSG00000019582:ENSE00002106380:ENSE00003588448:-1:150401670:150402250:150412625:150412751:5:CD74:26:3:0:0	0	49
ENSG00000019582:ENSE00002106380:ENSE00003615008:-1:150401670:150402250:150405085:150405180:5:CD74:26:16:0:0	0	42
ENSG00000019582:ENSE00002106380:ENSE00003681370:-1:150401670:150402250:150402563:150402625:5:CD74:26:21:0:0	0	91
ENSG00000019582:ENSE00002107346:ENSE00003488584:-1:150406705:150406960:150407152:150407324:5:CD74:11:8:0:0	20	39
ENSG00000019582:ENSE00002107346:ENSE00003588448:-1:150406705:150406960:150412625:150412751:5:CD74:11:3:0:0	2	21
ENSG00000019582:ENSE00002108174:ENSE00000841201:-1:150401699:150402625:150404680:150404767:5:CD74:25:17:0:0	0	22
ENSG00000019582:ENSE00002108174:ENSE00001549924:-1:150401699:150402625:150412625:150412769:5:CD74:25:2:0:0	0	22
ENSG00000019582:ENSE00002108174:ENSE00002102590:-1:150401699:150402625:150406039:150406321:5:CD74:25:13:0:0	0	19
ENSG00000019582:ENSE00002108174:ENSE00002102744:-1:150401699:150402625:150412625:150412732:5:CD74:25:7:0:0	0	18
ENSG00000019582:ENSE00002108174:ENSE00002107346:-1:150401699:150402625:150406705:150406960:5:CD74:25:11:0:0	4	67
ENSG00000019582:ENSE00002108174:ENSE00002108174:-1:150401699:150402625:150401699:150402625:5:CD74:25:25:0:0	0	12
ENSG00000019582:ENSE00002108174:ENSE00002108936:-1:150401699:150402625:150406881:150407324:5:CD74:25:9:0:0	0	26
ENSG00000019582:ENSE00002108174:ENSE00002112579:-1:150401699:150402625:150404664:150404767:5:CD74:25:18:0:0	0	21
ENSG00000019582:ENSE00002108174:ENSE00002118779:-1:150401699:150402625:150404486:150404767:5:CD74:25:19:0:0	0	24
ENSG00000019582:ENSE00002108174:ENSE00002132360:-1:150401699:150402625:150412625:150412746:5:CD74:25:6:0:0	0	19
ENSG00000019582:ENSE00002108174:ENSE00002135861:-1:150401699:150402625:150412625:150412912:5:CD74:25:5:0:0	0	23
ENSG00000019582:ENSE00002108174:ENSE00002139762:-1:150401699:150402625:150405316:150405671:5:CD74:25:15:0:0	2	24
ENSG00000019582:ENSE00002108174:ENSE00002140026:-1:150401699:150402625:150412625:150412929:5:CD74:25:4:0:0	0	14
ENSG00000019582:ENSE00002108174:ENSE00003554133:-1:150401699:150402625:150403121:150403312:5:CD74:25:20:0:0	2	62
ENSG00000019582:ENSE00002108174:ENSE00003569785:-1:150401699:150402625:150406259:150406321:5:CD74:25:12:0:0	0	20
ENSG00000019582:ENSE00002108174:ENSE00003615008:-1:150401699:150402625:150405085:150405180:5:CD74:25:16:0:0	2	23
ENSG00000019582:ENSE00002108936:ENSE00001549924:-1:150406881:150407324:150412625:150412769:5:CD74:9:2:0:0	18	647
ENSG00000019582:ENSE00002108936:ENSE00002102744:-1:150406881:150407324:150412625:150412732:5:CD74:9:7:0:0	34	273
ENSG00000019582:ENSE00002108936:ENSE00002107530:-1:150406881:150407324:150412625:150412739:5:CD74:9:1:0:0	8	105
ENSG00000019582:ENSE00002108936:ENSE00002132360:-1:150406881:150407324:150412625:150412746:5:CD74:9:6:0:0	179	658
ENSG00000019582:ENSE00002108936:ENSE00002135861:-1:150406881:150407324:150412625:150412912:5:CD74:9:5:0:0	40	212
ENSG00000019582:ENSE00002108936:ENSE00002140026:-1:150406881:150407324:150412625:150412929:5:CD74:9:4:0:0	12	126
ENSG00000019582:ENSE00002108936:ENSE00003588448:-1:150406881:150407324:150412625:150412751:5:CD74:9:3:0:0	48	203
ENSG00000019582:ENSE00002111206:ENSE00000841201:-1:150401864:150402004:150404680:150404767:5:CD74:24:17:0:0	26	64
ENSG00000019582:ENSE00002111206:ENSE00002108936:-1:150401864:150402004:150406881:150407324:5:CD74:24:9:0:0	0	51
ENSG00000019582:ENSE00002111206:ENSE00002118779:-1:150401864:150402004:150404486:150404767:5:CD74:24:19:0:0	19	78
ENSG00000019582:ENSE00002111206:ENSE00003554133:-1:150401864:150402004:150403121:150403312:5:CD74:24:20:0:0	1	10
ENSG00000019582:ENSE00002112579:ENSE00002102590:-1:150404664:150404767:150406039:150406321:5:CD74:18:13:0:0	0	14
ENSG00000019582:ENSE00002112579:ENSE00002108936:-1:150404664:150404767:150406881:150407324:5:CD74:18:9:0:0	6	584
ENSG00000019582:ENSE00002112579:ENSE00003488584:-1:150404664:150404767:150407152:150407324:5:CD74:18:8:0:0	4	238
ENSG00000019582:ENSE00002114965:ENSE00003588448:-1:150402170:150402250:150412625:150412751:5:CD74:22:3:0:0	2	149
ENSG00000019582:ENSE00002118779:ENSE00002108936:-1:150404486:150404767:150406881:150407324:5:CD74:19:9:0:0	1	57
ENSG00000019582:ENSE00002118779:ENSE00003615008:-1:150404486:150404767:150405085:150405180:5:CD74:19:16:0:0	5	111
ENSG00000019582:ENSE00002125852:ENSE00001549924:-1:150401637:150402250:150412625:150412769:5:CD74:27:2:0:0	0	13
ENSG00000019582:ENSE00002125852:ENSE00002107530:-1:150401637:150402250:150412625:150412739:5:CD74:27:1:0:0	3	31
ENSG00000019582:ENSE00002125852:ENSE00002135861:-1:150401637:150402250:150412625:150412912:5:CD74:27:5:0:0	0	21
ENSG00000019582:ENSE00002125852:ENSE00003554133:-1:150401637:150402250:150403121:150403312:5:CD74:27:20:0:0	1	61
ENSG00000019582:ENSE00002125852:ENSE00003588448:-1:150401637:150402250:150412625:150412751:5:CD74:27:3:0:0	5	34
ENSG00000019582:ENSE00002125852:ENSE00003615008:-1:150401637:150402250:150405085:150405180:5:CD74:27:16:0:0	17	56
ENSG00000019582:ENSE00002125852:ENSE00003681370:-1:150401637:150402250:150402563:150402625:5:CD74:27:21:0:0	0	49
ENSG00000019582:ENSE00002129676:ENSE00003554133:-1:150402152:150402250:150403121:150403312:5:CD74:23:20:0:0	3	52
ENSG00000019582:ENSE00002129676:ENSE00003681370:-1:150402152:150402250:150402563:150402625:5:CD74:23:21:0:0	0	45
ENSG00000019582:ENSE00002139762:ENSE00002107346:-1:150405316:150405671:150406705:150406960:5:CD74:15:11:0:0	0	11
ENSG00000019582:ENSE00003464748:ENSE00001549924:-1:150406881:150406960:150412625:150412769:5:CD74:10:2:0:0	0	24
ENSG00000019582:ENSE00003464748:ENSE00002132360:-1:150406881:150406960:150412625:150412746:5:CD74:10:6:0:0	2	22
ENSG00000019582:ENSE00003464748:ENSE00003488584:-1:150406881:150406960:150407152:150407324:5:CD74:10:8:0:0	11	171
ENSG00000019582:ENSE00003488584:ENSE00001549924:-1:150407152:150407324:150412625:150412769:5:CD74:8:2:0:0	3	102
ENSG00000019582:ENSE00003488584:ENSE00002102744:-1:150407152:150407324:150412625:150412732:5:CD74:8:7:0:0	36	90
ENSG00000019582:ENSE00003488584:ENSE00002132360:-1:150407152:150407324:150412625:150412746:5:CD74:8:6:0:0	100	193
ENSG00000019582:ENSE00003554133:ENSE00002102744:-1:150403121:150403312:150412625:150412732:5:CD74:20:7:0:0	25	4
ENSG00000019582:ENSE00003554133:ENSE00002108936:-1:150403121:150403312:150406881:150407324:5:CD74:20:9:0:0	2	224
ENSG00000019582:ENSE00003554133:ENSE00002112579:-1:150403121:150403312:150404664:150404767:5:CD74:20:18:0:0	8	21
ENSG00000019582:ENSE00003554133:ENSE00002118779:-1:150403121:150403312:150404486:150404767:5:CD74:20:19:0:0	8	27
ENSG00000019582:ENSE00003554133:ENSE00002132360:-1:150403121:150403312:150412625:150412746:5:CD74:20:6:0:0	37	5
ENSG00000019582:ENSE00003554133:ENSE00002135861:-1:150403121:150403312:150412625:150412912:5:CD74:20:5:0:0	4	7
ENSG00000019582:ENSE00003554133:ENSE00002139762:-1:150403121:150403312:150405316:150405671:5:CD74:20:15:0:0	61	24
ENSG00000019582:ENSE00003554133:ENSE00003588448:-1:150403121:150403312:150412625:150412751:5:CD74:20:3:0:0	5	109
ENSG00000019582:ENSE00003554133:ENSE00003615008:-1:150403121:150403312:150405085:150405180:5:CD74:20:16:0:0	2	54
ENSG00000019582:ENSE00003569785:ENSE00002108936:-1:150406259:150406321:150406881:150407324:5:CD74:12:9:0:0	5	151
ENSG00000019582:ENSE00003569785:ENSE00002135861:-1:150406259:150406321:150412625:150412912:5:CD74:12:5:0:0	38	51
ENSG00000019582:ENSE00003615008:ENSE00002107346:-1:150405085:150405180:150406705:150406960:5:CD74:16:11:0:0	0	99
ENSG00000019582:ENSE00003615008:ENSE00002107530:-1:150405085:150405180:150412625:150412739:5:CD74:16:1:0:0	18	56
ENSG00000019582:ENSE00003615008:ENSE00002108936:-1:150405085:150405180:150406881:150407324:5:CD74:16:9:0:0	0	428
ENSG00000019582:ENSE00003615008:ENSE00002139762:-1:150405085:150405180:150405316:150405671:5:CD74:16:15:0:0	15	79
ENSG00000019582:ENSE00003615008:ENSE00002140026:-1:150405085:150405180:150412625:150412929:5:CD74:16:4:0:0	65	52
ENSG00000019582:ENSE00003615008:ENSE00003464748:-1:150405085:150405180:150406881:150406960:5:CD74:16:10:0:0	0	103
ENSG00000019582:ENSE00003615008:ENSE00003488584:-1:150405085:150405180:150407152:150407324:5:CD74:16:8:0:0	0	153
ENSG00000019582:ENSE00003681370:ENSE00002102590:-1:150402563:150402625:150406039:150406321:5:CD74:21:13:0:0	1	88
ENSG00000019582:ENSE00003681370:ENSE00002108936:-1:150402563:150402625:150406881:150407324:5:CD74:21:9:0:0	1	302
ENSG00000019582:ENSE00003681370:ENSE00003488584:-1:150402563:150402625:150407152:150407324:5:CD74:21:8:0:0	0	134
ENSG00000019582:ENSE00003681370:ENSE00003554133:-1:150402563:150402625:150403121:150403312:5:CD74:21:20:0:0	1	275
ENSG00000019582:ENSE00003681370:ENSE00003588448:-1:150402563:150402625:150412625:150412751:5:CD74:21:3:0:0	0	20
ENSG00000019582:ENSE00003681370:ENSE00003615008:-1:150402563:150402625:150405085:150405180:5:CD74:21:16:0:0	23	248
ENSG00000020256:ENSE00000662755:ENSE00001455405:-1:52088392:52088643:52151278:52153428:20:ZFP64:23:14:0:0	35	94
ENSG00000020256:ENSE00001523430:ENSE00003543807:-1:52104653:52104850:52186832:52187071:20:ZFP64:17:7:0:0	0	12
ENSG00000020256:ENSE00001931486:ENSE00001455405:-1:52088265:52088643:52151278:52153428:20:ZFP64:24:14:0:0	0	32
ENSG00000020256:ENSE00003561039:ENSE00001455405:-1:52097373:52097435:52151278:52153428:20:ZFP64:20:14:0:0	0	12
ENSG00000020426:ENSE00001137574:ENSE00003535073:1:60968229:60969953:60796217:60796369:14:MNAT1:19:7:0:0	0	12
ENSG00000020426:ENSE00002452581:ENSE00003535073:1:60879714:60880041:60796217:60796369:14:MNAT1:17:7:0:0	0	20
ENSG00000020633:ENSE00003675733:ENSE00003599289:-1:24907259:24907417:24927574:24927730:1:RUNX3:12:10:0:0	0	20
ENSG00000020922:ENSE00000842836:ENSE00000842844:-1:94429911:94429986:94447219:94447438:11:MRE11A:37:31:0:0	1	38
ENSG00000020922:ENSE00000842844:ENSE00002286966:-1:94447219:94447438:94493791:94493843:11:MRE11A:31:5:0:0	6	2
ENSG00000020922:ENSE00003594903:ENSE00002260816:-1:94471574:94471759:94483770:94483839:11:MRE11A:23:15:0:0	3	7
ENSG00000021355:ENSE00003693768:ENSE00003474766:-1:2835856:2836023:2840419:2840594:6:SERPINB1:11:7:0:0	6	25
ENSG00000021776:ENSE00003689669:ENSE00000674483:-1:34870752:34870922:34873828:34873999:15:AQR:38:36:0:0	3	3
ENSG00000022277:ENSE00001613435:ENSE00001902029:1:56518087:56519449:56516935:56517201:20:RTFDC1:25:23:0:0	0	14
ENSG00000022556:ENSE00002205495:ENSE00002779640:1:54994269:54994440:54990626:54991165:19:NLRP2:45:42:0:0	9	10
ENSG00000022556:ENSE00002214187:ENSE00003556646:1:54993218:54994439:54990502:54990672:19:NLRP2:44:41:0:0	7	11
ENSG00000022556:ENSE00002218436:ENSE00003606496:1:54983486:54983728:54969999:54970295:19:NLRP2:29:14:0:0	1	11
ENSG00000022556:ENSE00002223582:ENSE00002214187:1:55000760:55001135:54993218:54994439:19:NLRP2:48:44:0:0	3	1
ENSG00000022556:ENSE00003551951:ENSE00000727730:1:54997317:54997487:54990022:54990192:19:NLRP2:47:38:0:0	0	15
ENSG00000022556:ENSE00003551951:ENSE00002217948:1:54997317:54997487:54990022:54990393:19:NLRP2:47:39:0:0	0	11
ENSG00000022556:ENSE00003551951:ENSE00002251415:1:54997317:54997487:54986151:54986401:19:NLRP2:47:32:0:0	4	5
ENSG00000022556:ENSE00003551951:ENSE00003556646:1:54997317:54997487:54990502:54990672:19:NLRP2:47:41:0:0	6	10
ENSG00000022556:ENSE00003606496:ENSE00002276716:1:54969999:54970295:54966374:54966467:19:NLRP2:14:11:0:0	0	13
ENSG00000022567:ENSE00001647269:ENSE00002091268:-1:141253989:141254229:141308096:141308305:8:SLC45A4:4:1:0:0	3	9
ENSG00000022567:ENSE00002092254:ENSE00001801117:-1:141210529:141211697:141212197:141212556:8:SLC45A4:18:16:0:0	0	12
ENSG00000022840:ENSE00003564665:ENSE00002226412:1:120546405:120546601:120535426:120535542:12:RNF10:13:10:0:0	4	3
ENSG00000023041:ENSE00000811892:ENSE00000811893:-1:112434297:112434464:112438336:112438389:10:ZDHHC6:10:9:0:0	3	0
ENSG00000023041:ENSE00000811894:ENSE00000811896:-1:112440534:112440695:112443515:112443606:10:ZDHHC6:8:6:0:0	3	1
ENSG00000023041:ENSE00001449967:ENSE00001368652:-1:112445170:112445650:112446705:112446914:10:ZDHHC6:4:1:0:0	5	2
ENSG00000023041:ENSE00001920096:ENSE00000811894:-1:112430824:112430907:112440534:112440695:10:ZDHHC6:16:8:0:0	0	16
ENSG00000023041:ENSE00003773863:ENSE00001449967:-1:112428382:112428438:112445170:112445650:10:ZDHHC6:20:4:0:0	0	20
ENSG00000023228:ENSE00000784949:ENSE00000784955:-1:206127797:206127972:206144018:206144132:2:NDUFS1:24:17:0:0	1	14
ENSG00000023228:ENSE00000784949:ENSE00000784957:-1:206127797:206127972:206146903:206147088:2:NDUFS1:24:15:0:0	0	24
ENSG00000023228:ENSE00000784956:ENSE00000784957:-1:206144892:206145026:206146903:206147088:2:NDUFS1:16:15:0:0	0	23
ENSG00000023287:ENSE00000693786:ENSE00002096196:-1:52661095:52661281:52683950:52684013:8:RB1CC1:23:13:0:0	3	12
ENSG00000023287:ENSE00001503955:ENSE00002126673:-1:52656008:52657908:52685937:52686156:8:RB1CC1:29:10:0:0	1	19
ENSG00000023287:ENSE00002100245:ENSE00001192241:-1:52623329:52623471:52673845:52674274:8:RB1CC1:43:19:0:0	8	36
ENSG00000023287:ENSE00003472702:ENSE00000693786:-1:52634921:52634968:52661095:52661281:8:RB1CC1:36:23:0:0	1	23
ENSG00000023287:ENSE00003609199:ENSE00000693785:-1:52657998:52658124:52661535:52661719:8:RB1CC1:27:21:0:0	9	7
ENSG00000023287:ENSE00003667822:ENSE00001503955:-1:52624717:52624787:52656008:52657908:8:RB1CC1:40:29:0:0	0	16
ENSG00000023287:ENSE00003667822:ENSE00003579755:-1:52624717:52624787:52642351:52642591:8:RB1CC1:40:33:0:0	2	18
ENSG00000023318:ENSE00000715900:ENSE00001284515:-1:100022042:100022226:100098784:100099040:9:ERP44:5:1:1:1	0	11
ENSG00000023318:ENSE00000926567:ENSE00000715900:-1:100006506:100006647:100022042:100022226:9:ERP44:10:5:1:1	0	29
ENSG00000023330:ENSE00001829527:ENSE00002225411:1:52211452:52211551:52202507:52202734:3:ALAS1:16:8:0:0	0	14
ENSG00000023330:ENSE00001880526:ENSE00002225411:1:52214020:52214292:52202507:52202734:3:ALAS1:21:8:0:0	0	14
ENSG00000023330:ENSE00001904231:ENSE00002337868:1:52214020:52214324:52204693:52204915:3:ALAS1:19:10:0:0	8	14
ENSG00000023330:ENSE00001924439:ENSE00002225411:1:52214020:52214180:52202507:52202734:3:ALAS1:23:8:0:0	1	51
ENSG00000023330:ENSE00002225411:ENSE00001063756:1:52202507:52202734:52198094:52198255:3:ALAS1:8:2:0:0	9	15
ENSG00000023330:ENSE00002225411:ENSE00001837321:1:52202507:52202734:52198132:52198255:3:ALAS1:8:3:0:0	3	15
ENSG00000023330:ENSE00002265884:ENSE00001860125:1:52199221:52199440:52198086:52198255:3:ALAS1:7:1:0:0	3	1
ENSG00000023330:ENSE00002310805:ENSE00001860125:1:52199210:52199440:52198086:52198255:3:ALAS1:6:1:0:0	4	1
ENSG00000023330:ENSE00002340507:ENSE00002410614:1:52212258:52212420:52211283:52211551:3:ALAS1:18:15:0:0	0	38
ENSG00000023330:ENSE00002366097:ENSE00002310805:1:52203863:52204012:52199210:52199440:3:ALAS1:9:6:0:0	3	11
ENSG00000023330:ENSE00002368554:ENSE00002310805:1:52205839:52206023:52199210:52199440:3:ALAS1:11:6:0:0	0	22
ENSG00000023330:ENSE00002368554:ENSE00002366097:1:52205839:52206023:52203863:52204012:3:ALAS1:11:9:0:0	0	10
ENSG00000023330:ENSE00002410614:ENSE00002225411:1:52211283:52211551:52202507:52202734:3:ALAS1:15:8:0:0	0	11
ENSG00000023330:ENSE00002410614:ENSE00002265884:1:52211283:52211551:52199221:52199440:3:ALAS1:15:7:0:0	7	11
ENSG00000023330:ENSE00002410614:ENSE00002267562:1:52211283:52211551:52198672:52198848:3:ALAS1:15:5:0:0	6	8
ENSG00000023330:ENSE00002410614:ENSE00002350698:1:52211283:52211551:52206572:52206751:3:ALAS1:15:12:0:0	1	24
ENSG00000023445:ENSE00000745300:ENSE00002146906:1:102335966:102336220:102317502:102317571:11:BIRC3:22:4:0:0	9	2
ENSG00000023445:ENSE00000745300:ENSE00002163418:1:102335966:102336220:102324461:102325362:11:BIRC3:22:14:0:0	0	14
ENSG00000023445:ENSE00000745300:ENSE00002201005:1:102335966:102336220:102317484:102317571:11:BIRC3:22:2:0:0	3	25
ENSG00000023445:ENSE00002155278:ENSE00000795266:1:102336909:102339403:102330999:102331241:11:BIRC3:26:20:0:0	13	25
ENSG00000023445:ENSE00002162318:ENSE00002164190:1:102336909:102337734:102336521:102336801:11:BIRC3:27:23:0:0	0	20
ENSG00000023516:ENSE00000490383:ENSE00001001652:1:42308454:42308609:42285986:42286035:13:AKAP11:9:2:1:1	3	1
ENSG00000023516:ENSE00000681181:ENSE00000681195:1:42313047:42313130:42298533:42298797:13:AKAP11:10:7:1:1	0	12
ENSG00000023516:ENSE00000681195:ENSE00000681228:1:42298533:42298797:42295695:42295742:13:AKAP11:7:5:1:1	4	2
ENSG00000023608:ENSE00003646833:ENSE00001143783:1:61766876:61767035:61762357:61762588:14:SNAPC1:2:1:1:1	3	0
ENSG00000024048:ENSE00003654726:ENSE00000751374:1:42688216:42688386:42635418:42635546:6:UBR2:47:16:0:0	3	1
ENSG00000024048:ENSE00003654726:ENSE00000751377:1:42688216:42688386:42641582:42641692:6:UBR2:47:19:0:0	7	2
ENSG00000024422:ENSE00002262341:ENSE00002530770:1:47729617:47729681:47725812:47726224:19:EHD2:8:5:0:0	1	15
ENSG00000024422:ENSE00002724240:ENSE00001269351:1:47716558:47717016:47713343:47713538:19:EHD2:3:1:0:0	4	7
ENSG00000024422:ENSE00003505567:ENSE00002724240:1:47718509:47718606:47716558:47717016:19:EHD2:4:3:0:0	2	58
ENSG00000025156:ENSE00000762910:ENSE00003707491:1:122431430:122431514:122422718:122422957:6:HSF2:14:11:1:1	0	14
ENSG00000025293:ENSE00001874182:ENSE00003565145:1:35938632:35939108:35931249:35931444:20:PHF20:46:45:0:0	0	26
ENSG00000025293:ENSE00003465754:ENSE00003565145:1:35938697:35939108:35931249:35931444:20:PHF20:47:45:0:0	0	28
ENSG00000025293:ENSE00003488496:ENSE00001854079:1:35917484:35917662:35772012:35772079:20:PHF20:40:3:0:0	4	3
ENSG00000025293:ENSE00003591667:ENSE00003722422:1:35927780:35927879:35914033:35914197:20:PHF20:44:38:0:0	0	12
ENSG00000025293:ENSE00003658168:ENSE00003591667:1:35940864:35941047:35927780:35927879:20:PHF20:48:44:0:0	6	5
ENSG00000025423:ENSE00001362824:ENSE00002501758:1:56773834:56774165:56752453:56752581:12:HSD17B6:12:3:0:0	3	0
ENSG00000025772:ENSE00000662319:ENSE00000662322:-1:44951833:44952002:44955068:44955220:20:TOMM34:4:3:1:1	3	8
ENSG00000025772:ENSE00000844908:ENSE00000662322:-1:44942130:44943213:44955068:44955220:20:TOMM34:7:3:1:1	0	17
ENSG00000025796:ENSE00003635569:ENSE00001714359:-1:107921797:107921909:107957222:107957340:6:SEC63:10:5:0:0	3	3
ENSG00000025796:ENSE00003641995:ENSE00000761655:-1:107872808:107872912:107902844:107902998:6:SEC63:37:23:0:0	8	22
ENSG00000025800:ENSE00003458438:ENSE00003508692:1:32167169:32167296:32166105:32166230:1:KPNA6:18:17:0:0	1	15
ENSG00000025800:ENSE00003487306:ENSE00003554140:1:32163235:32163313:32162361:32162524:1:KPNA6:16:14:0:0	0	10
ENSG00000025800:ENSE00003688976:ENSE00003557133:1:32159400:32159531:32157346:32157445:1:KPNA6:10:8:0:0	3	2
ENSG00000026025:ENSE00000692812:ENSE00001776869:1:17234693:17234818:17230004:17230710:10:VIM:19:10:0:0	18	3
ENSG00000026025:ENSE00000815998:ENSE00000692805:1:17236294:17236379:17233587:17233682:10:VIM:24:15:0:0	0	11
ENSG00000026025:ENSE00000815998:ENSE00001270949:1:17236294:17236379:17235169:17235389:10:VIM:24:20:0:0	1	113
ENSG00000026025:ENSE00000815998:ENSE00003626966:1:17236294:17236379:17233770:17233931:10:VIM:24:16:0:0	0	81
ENSG00000026025:ENSE00001121153:ENSE00001270949:1:17235846:17235889:17235169:17235389:10:VIM:22:20:0:0	0	76
ENSG00000026025:ENSE00001270949:ENSE00000692805:1:17235169:17235389:17233587:17233682:10:VIM:20:15:0:0	28	193
ENSG00000026025:ENSE00001270949:ENSE00000692812:1:17235169:17235389:17234693:17234818:10:VIM:20:19:0:0	1	27
ENSG00000026025:ENSE00001270949:ENSE00001270958:1:17235169:17235389:17230650:17230710:10:VIM:20:12:0:0	0	11
ENSG00000026025:ENSE00001270949:ENSE00001833919:1:17235169:17235389:17229276:17229950:10:VIM:20:4:0:0	115	9
ENSG00000026025:ENSE00001270949:ENSE00001847431:1:17235169:17235389:17229276:17229750:10:VIM:20:6:0:0	119	3
ENSG00000026025:ENSE00001270949:ENSE00001853850:1:17235169:17235389:17230650:17231093:10:VIM:20:13:0:0	0	18
ENSG00000026025:ENSE00001270949:ENSE00001880266:1:17235169:17235389:17234693:17235085:10:VIM:20:17:0:0	1	42
ENSG00000026025:ENSE00001270949:ENSE00001897990:1:17235169:17235389:17228515:17228676:10:VIM:20:2:0:0	0	13
ENSG00000026025:ENSE00001270949:ENSE00001906803:1:17235169:17235389:17230609:17230710:10:VIM:20:11:0:0	170	217
ENSG00000026025:ENSE00001270949:ENSE00001942703:1:17235169:17235389:17228259:17228524:10:VIM:20:1:0:0	28	17
ENSG00000026025:ENSE00001270949:ENSE00001953047:1:17235169:17235389:17229276:17229870:10:VIM:20:7:0:0	121	10
ENSG00000026025:ENSE00001270949:ENSE00002186269:1:17235169:17235389:17229278:17229985:10:VIM:20:8:0:0	15	8
ENSG00000026025:ENSE00001270949:ENSE00002284410:1:17235169:17235389:17229276:17229985:10:VIM:20:5:0:0	105	6
ENSG00000026025:ENSE00001270949:ENSE00003626966:1:17235169:17235389:17233770:17233931:10:VIM:20:16:0:0	5	90
ENSG00000026025:ENSE00001836784:ENSE00000692805:1:17235169:17236379:17233587:17233682:10:VIM:21:15:0:0	0	23
ENSG00000026025:ENSE00001836784:ENSE00001880266:1:17235169:17236379:17234693:17235085:10:VIM:21:17:0:0	0	12
ENSG00000026025:ENSE00001836784:ENSE00001953043:1:17235169:17236379:17234693:17235034:10:VIM:21:18:0:0	0	23
ENSG00000026025:ENSE00001836784:ENSE00003626966:1:17235169:17236379:17233770:17233931:10:VIM:21:16:0:0	0	63
ENSG00000026025:ENSE00001864976:ENSE00001270949:1:17235846:17236379:17235169:17235389:10:VIM:23:20:0:0	0	86
ENSG00000026025:ENSE00001864976:ENSE00003626966:1:17235846:17236379:17233770:17233931:10:VIM:23:16:0:0	0	81
ENSG00000026025:ENSE00001879795:ENSE00001897990:1:17229291:17229985:17228515:17228676:10:VIM:9:2:0:0	29	6
ENSG00000026025:ENSE00002186269:ENSE00001897990:1:17229278:17229985:17228515:17228676:10:VIM:8:2:0:0	16	7
ENSG00000026025:ENSE00002209159:ENSE00001270949:1:17237230:17237585:17235169:17235389:10:VIM:26:20:0:0	0	24
ENSG00000026025:ENSE00002209159:ENSE00001836784:1:17237230:17237585:17235169:17236379:10:VIM:26:21:0:0	0	53
ENSG00000026025:ENSE00002209159:ENSE00001953043:1:17237230:17237585:17234693:17235034:10:VIM:26:18:0:0	1	11
ENSG00000026025:ENSE00002284410:ENSE00001897990:1:17229276:17229985:17228515:17228676:10:VIM:5:2:0:0	21	7
ENSG00000026025:ENSE00003585331:ENSE00001270949:1:17237230:17237593:17235169:17235389:10:VIM:25:20:0:0	1	435
ENSG00000026025:ENSE00003585331:ENSE00001836784:1:17237230:17237593:17235169:17236379:10:VIM:25:21:0:0	1	529
ENSG00000026025:ENSE00003626966:ENSE00000692805:1:17233770:17233931:17233587:17233682:10:VIM:16:15:0:0	31	6
ENSG00000026025:ENSE00003626966:ENSE00001270958:1:17233770:17233931:17230650:17230710:10:VIM:16:12:0:0	1	120
ENSG00000026025:ENSE00003626966:ENSE00001853850:1:17233770:17233931:17230650:17231093:10:VIM:16:13:0:0	1	132
ENSG00000026036:ENSE00003721552:ENSE00003683698:1:63697328:63697522:63680664:63680719:20:RTEL1-TNFRSF6B:44:15:0:0	10	6
ENSG00000026297:ENSE00003674256:ENSE00001792388:-1:166938895:166939008:166943019:166943809:6:RNASET2:28:26:0:0	0	16
ENSG00000026508:ENSE00000710505:ENSE00002193896:1:35196746:35196874:35176571:35176740:11:CD44:35:12:0:0	0	12
ENSG00000026508:ENSE00001647548:ENSE00002193896:1:35189835:35189972:35176571:35176740:11:CD44:29:12:0:0	0	18
ENSG00000026508:ENSE00002142692:ENSE00002193896:1:35180279:35180407:35176571:35176740:11:CD44:22:12:0:0	0	21
ENSG00000026508:ENSE00002150596:ENSE00002197718:1:35214666:35214914:35176574:35176740:11:CD44:72:13:0:0	3	37
ENSG00000026508:ENSE00002176940:ENSE00003658180:1:35221654:35221716:35180274:35180407:11:CD44:80:20:0:0	1	33
ENSG00000026508:ENSE00002193053:ENSE00002190362:1:35201621:35201787:35189835:35190429:11:CD44:45:28:0:0	0	14
ENSG00000026508:ENSE00003515975:ENSE00002193896:1:35219316:35219387:35176571:35176740:11:CD44:76:12:0:0	0	12
ENSG00000026751:ENSE00003305488:ENSE00003725846:1:160748194:160748514:160739057:160739356:1:SLAMF7:9:1:0:0	3	8
ENSG00000027075:ENSE00001313856:ENSE00002481890:1:61321717:61322464:61281184:61281308:14:PRKCH:8:5:0:0	3	4
ENSG00000027075:ENSE00002450879:ENSE00002430242:1:61547743:61547846:61530407:61530584:14:PRKCH:56:53:0:0	0	10
ENSG00000027697:ENSE00001707029:ENSE00003469167:-1:137200881:137201008:137203499:137203685:6:IFNGR1:13:10:0:0	6	11
ENSG00000027697:ENSE00003469167:ENSE00000764522:-1:137203499:137203685:137206136:137206308:6:IFNGR1:10:6:0:0	1	13
ENSG00000027697:ENSE00003469167:ENSE00003617422:-1:137203499:137203685:137219243:137219449:6:IFNGR1:10:1:0:0	8	21
ENSG00000027869:ENSE00003518973:ENSE00003494389:-1:156809203:156809490:156809661:156809807:1:SH2D2A:15:14:0:0	0	10
ENSG00000028203:ENSE00003666827:ENSE00002361569:1:95266357:95266632:95218129:95218277:12:VEZT:59:18:0:0	6	1
ENSG00000028203:ENSE00003690266:ENSE00002372506:1:95262906:95263081:95217780:95217886:12:VEZT:44:6:0:0	1	18
ENSG00000028528:ENSE00002537546:ENSE00003622581:1:64134176:64134807:64130228:64130321:15:SNX1:29:24:0:0	0	10
ENSG00000028528:ENSE00002545361:ENSE00002537851:1:64131623:64131892:64095991:64096172:15:SNX1:25:3:0:0	4	9
ENSG00000028528:ENSE00002549104:ENSE00002575354:1:64138042:64138097:64137568:64138006:15:SNX1:39:37:0:0	0	56
ENSG00000028528:ENSE00002562443:ENSE00003649498:1:64138042:64139875:64118117:64118244:15:SNX1:40:12:0:0	5	5
ENSG00000028528:ENSE00003669418:ENSE00002549115:1:64112573:64112684:64096014:64096172:15:SNX1:10:7:0:0	10	10
ENSG00000029363:ENSE00000458095:ENSE00000764312:-1:136275843:136276508:136277865:136278776:6:BCLAF1:18:14:0:0	0	26
ENSG00000029363:ENSE00000458095:ENSE00001415408:-1:136275843:136276508:136289713:136289851:6:BCLAF1:18:8:0:0	0	12
ENSG00000029363:ENSE00000458095:ENSE00002152396:-1:136275843:136276508:136277865:136278103:6:BCLAF1:18:15:0:0	0	11
ENSG00000029363:ENSE00000764312:ENSE00002141721:-1:136277865:136278776:136289713:136289787:6:BCLAF1:14:2:0:0	0	14
ENSG00000029363:ENSE00001394414:ENSE00002141721:-1:136277865:136278770:136289713:136289787:6:BCLAF1:13:2:0:0	0	12
ENSG00000029363:ENSE00002151592:ENSE00000458095:-1:136259696:136261115:136275843:136276508:6:BCLAF1:55:18:0:0	0	10
ENSG00000029363:ENSE00003547832:ENSE00000764312:-1:136269437:136269612:136277865:136278776:6:BCLAF1:34:14:0:0	0	26
ENSG00000029363:ENSE00003617521:ENSE00000764312:-1:136273082:136273187:136277865:136278776:6:BCLAF1:25:14:0:0	0	20
ENSG00000029363:ENSE00003669907:ENSE00000458095:-1:136261265:136261477:136275843:136276508:6:BCLAF1:47:18:0:0	0	13
ENSG00000029639:ENSE00003485241:ENSE00003580497:-1:155296953:155297104:155298477:155298585:6:TFB1M:16:12:0:0	3	0
ENSG00000029725:ENSE00002816462:ENSE00003654511:1:5380364:5380462:5346790:5346925:17:RABEP1:28:13:0:0	0	16
ENSG00000029725:ENSE00003654511:ENSE00001578091:1:5346790:5346925:5308694:5308822:17:RABEP1:13:7:0:0	0	18
ENSG00000029725:ENSE00003687491:ENSE00002678215:1:5373314:5373454:5282265:5282520:17:RABEP1:23:1:0:0	12	8
ENSG00000029993:ENSE00001132453:ENSE00001605333:1:150987128:150987302:150985531:150985749:X:HMGB3:8:5:0:0	0	14
ENSG00000029993:ENSE00001132453:ENSE00001668259:1:150987128:150987302:150980509:150980644:X:HMGB3:8:1:0:0	0	10
ENSG00000030419:ENSE00001854961:ENSE00003615553:-1:213007172:213008084:213056833:213057099:2:IKZF2:28:16:0:0	0	10
ENSG00000030582:ENSE00000732197:ENSE00000732199:1:44352341:44352571:44352015:44352248:17:GRN:52:50:0:0	43	119
ENSG00000030582:ENSE00000732197:ENSE00002344685:1:44352341:44352571:44349667:44349751:17:GRN:52:25:0:0	0	16
ENSG00000030582:ENSE00000732197:ENSE00002759511:1:44352341:44352571:44351550:44351599:17:GRN:52:49:0:0	28	3
ENSG00000030582:ENSE00000732197:ENSE00002761566:1:44352341:44352571:44350462:44350577:17:GRN:52:38:0:0	12	13
ENSG00000030582:ENSE00000732197:ENSE00002799911:1:44352341:44352571:44349667:44349894:17:GRN:52:27:0:0	2	11
ENSG00000030582:ENSE00000732197:ENSE00002813275:1:44352341:44352571:44349426:44349811:17:GRN:52:22:0:0	0	14
ENSG00000030582:ENSE00000732197:ENSE00002898947:1:44352341:44352571:44349667:44349789:17:GRN:52:28:0:0	1	15
ENSG00000030582:ENSE00000732197:ENSE00002935522:1:44352341:44352571:44345280:44345334:17:GRN:52:5:0:0	14	3
ENSG00000030582:ENSE00000732197:ENSE00002960669:1:44352341:44352571:44351037:44351100:17:GRN:52:44:0:0	3	3
ENSG00000030582:ENSE00000732197:ENSE00002968863:1:44352341:44352571:44345298:44345334:17:GRN:52:7:0:0	4	15
ENSG00000030582:ENSE00000732197:ENSE00003589157:1:44352341:44352571:44351550:44351795:17:GRN:52:48:0:0	45	70
ENSG00000030582:ENSE00000732197:ENSE00003600567:1:44352341:44352571:44351037:44351163:17:GRN:52:46:0:0	3	6
ENSG00000030582:ENSE00000732197:ENSE00003660309:1:44352341:44352571:44350691:44350800:17:GRN:52:40:0:0	2	16
ENSG00000030582:ENSE00000732199:ENSE00002759511:1:44352015:44352248:44351550:44351599:17:GRN:50:49:0:0	83	16
ENSG00000030582:ENSE00000732199:ENSE00003589157:1:44352015:44352248:44351550:44351795:17:GRN:50:48:0:0	113	46
ENSG00000030582:ENSE00000732199:ENSE00003613648:1:44352015:44352248:44350442:44350577:17:GRN:50:36:0:0	4	10
ENSG00000030582:ENSE00001376066:ENSE00000732199:1:44352661:44353102:44352015:44352248:17:GRN:54:50:0:0	0	12
ENSG00000030582:ENSE00002761566:ENSE00002933022:1:44350462:44350577:44349158:44349551:17:GRN:38:18:0:0	0	18
ENSG00000030582:ENSE00002791782:ENSE00002761566:1:44350911:44351460:44350462:44350577:17:GRN:42:38:0:0	6	1
ENSG00000030582:ENSE00002791782:ENSE00002777306:1:44350911:44351460:44345302:44345605:17:GRN:42:9:0:0	7	19
ENSG00000030582:ENSE00002791782:ENSE00002898947:1:44350911:44351460:44349667:44349789:17:GRN:42:28:0:0	11	5
ENSG00000030582:ENSE00002791782:ENSE00002926415:1:44350911:44351460:44350442:44350469:17:GRN:42:37:0:0	14	10
ENSG00000030582:ENSE00002791782:ENSE00002950705:1:44350911:44351460:44350442:44350511:17:GRN:42:35:0:0	20	4
ENSG00000030582:ENSE00002791782:ENSE00003613648:1:44350911:44351460:44350442:44350577:17:GRN:42:36:0:0	24	33
ENSG00000030582:ENSE00002805053:ENSE00002813275:1:44351037:44351044:44349426:44349811:17:GRN:43:22:0:0	0	20
ENSG00000030582:ENSE00002866811:ENSE00003589157:1:44352202:44352248:44351550:44351795:17:GRN:51:48:0:0	17	37
ENSG00000030582:ENSE00002866811:ENSE00003613648:1:44352202:44352248:44350442:44350577:17:GRN:51:36:0:0	3	21
ENSG00000030582:ENSE00002867735:ENSE00000732197:1:44352716:44353102:44352341:44352571:17:GRN:56:52:0:0	0	36
ENSG00000030582:ENSE00002867735:ENSE00000732199:1:44352716:44353102:44352015:44352248:17:GRN:56:50:0:0	0	12
ENSG00000030582:ENSE00002870852:ENSE00000732197:1:44352661:44353082:44352341:44352571:17:GRN:55:52:0:0	0	30
ENSG00000030582:ENSE00002933022:ENSE00002777306:1:44349158:44349551:44345302:44345605:17:GRN:18:9:0:0	3	7
ENSG00000030582:ENSE00002933022:ENSE00002837853:1:44349158:44349551:44345610:44345741:17:GRN:18:15:0:0	3	5
ENSG00000030582:ENSE00002933022:ENSE00002968863:1:44349158:44349551:44345298:44345334:17:GRN:18:7:0:0	4	4
ENSG00000030582:ENSE00002933022:ENSE00002971866:1:44349158:44349551:44345302:44345334:17:GRN:18:8:0:0	3	9
ENSG00000030582:ENSE00003589157:ENSE00002777306:1:44351550:44351795:44345302:44345605:17:GRN:48:9:0:0	5	3
ENSG00000030582:ENSE00003589157:ENSE00002799911:1:44351550:44351795:44349667:44349894:17:GRN:48:27:0:0	2	10
ENSG00000030582:ENSE00003589157:ENSE00002838317:1:44351550:44351795:44345305:44345334:17:GRN:48:10:0:0	1	23
ENSG00000030582:ENSE00003589157:ENSE00002912751:1:44351550:44351795:44351037:44351300:17:GRN:48:45:0:0	13	5
ENSG00000030582:ENSE00003589157:ENSE00002926415:1:44351550:44351795:44350442:44350469:17:GRN:48:37:0:0	13	9
ENSG00000030582:ENSE00003589157:ENSE00002950705:1:44351550:44351795:44350442:44350511:17:GRN:48:35:0:0	13	6
ENSG00000030582:ENSE00003589157:ENSE00002960669:1:44351550:44351795:44351037:44351100:17:GRN:48:44:0:0	15	2
ENSG00000030582:ENSE00003589157:ENSE00002971866:1:44351550:44351795:44345302:44345334:17:GRN:48:8:0:0	3	12
ENSG00000030582:ENSE00003589157:ENSE00003600567:1:44351550:44351795:44351037:44351163:17:GRN:48:46:0:0	13	4
ENSG00000030582:ENSE00003589157:ENSE00003613648:1:44351550:44351795:44350442:44350577:17:GRN:48:36:0:0	13	9
ENSG00000030582:ENSE00003600567:ENSE00002819872:1:44351037:44351163:44350539:44350577:17:GRN:46:39:0:0	1	12
ENSG00000030582:ENSE00003600567:ENSE00002933022:1:44351037:44351163:44349158:44349551:17:GRN:46:18:0:0	1	20
ENSG00000030582:ENSE00003600567:ENSE00003660309:1:44351037:44351163:44350691:44350800:17:GRN:46:40:0:0	4	25
ENSG00000030582:ENSE00003613648:ENSE00002933022:1:44350442:44350577:44349158:44349551:17:GRN:36:18:0:0	0	12
ENSG00000030582:ENSE00003647696:ENSE00003613648:1:44351363:44351460:44350442:44350577:17:GRN:47:36:0:0	3	25
ENSG00000030582:ENSE00003660309:ENSE00002950705:1:44350691:44350800:44350442:44350511:17:GRN:40:35:0:0	5	3
ENSG00000030582:ENSE00003660309:ENSE00003613648:1:44350691:44350800:44350442:44350577:17:GRN:40:36:0:0	16	11
ENSG00000031003:ENSE00000764166:ENSE00001255108:-1:137941944:137942045:137954166:137954376:5:FAM13B:42:30:0:0	1	19
ENSG00000031003:ENSE00000764246:ENSE00002050166:-1:137959616:137959763:138038566:138038606:5:FAM13B:28:3:0:0	4	1
ENSG00000031698:ENSE00000913003:ENSE00001831583:1:109231631:109231786:109213968:109214128:1:SARS:11:3:0:0	6	2
ENSG00000031698:ENSE00001451254:ENSE00000913004:1:109236805:109236870:109230878:109231021:1:SARS:16:9:0:0	0	10
ENSG00000031698:ENSE00001951654:ENSE00001068258:1:109214547:109215153:109213918:109214128:1:SARS:5:1:0:0	4	0
ENSG00000031698:ENSE00003525511:ENSE00001068258:1:109229414:109229572:109213918:109214128:1:SARS:8:1:0:0	0	11
ENSG00000031698:ENSE00003525511:ENSE00001831583:1:109229414:109229572:109213968:109214128:1:SARS:8:3:0:0	3	2
ENSG00000031698:ENSE00003680471:ENSE00001951654:1:109235210:109235431:109214547:109215153:1:SARS:12:5:0:0	3	0
ENSG00000032219:ENSE00003641207:ENSE00002431498:1:58364170:58365300:58351297:58351676:14:ARID4A:33:26:0:0	6	0
ENSG00000033050:ENSE00000400054:ENSE00000400044:-1:151215604:151215732:151224776:151224988:7:ABCF2:22:8:0:0	4	16
ENSG00000033050:ENSE00001200775:ENSE00001354848:-1:151207837:151208107:151212490:151214191:7:ABCF2:26:25:0:0	0	12
ENSG00000033170:ENSE00000658486:ENSE00002432442:1:65721775:65722021:65479707:65479784:14:FUT8:35:16:0:0	3	4
ENSG00000033170:ENSE00000658486:ENSE00002470845:1:65721775:65722021:65413022:65413214:14:FUT8:35:11:0:0	0	15
ENSG00000033170:ENSE00001373882:ENSE00002491016:1:65455621:65455718:65430216:65430309:14:FUT8:14:13:0:0	3	15
ENSG00000033170:ENSE00002466324:ENSE00003535052:1:65721775:65721912:65669243:65669480:14:FUT8:36:34:0:0	1	23
ENSG00000033170:ENSE00003468048:ENSE00002521323:1:65733231:65733381:65413019:65413214:14:FUT8:39:10:0:0	4	0
ENSG00000033170:ENSE00003468048:ENSE00003535052:1:65733231:65733381:65669243:65669480:14:FUT8:39:34:0:0	0	12
ENSG00000033170:ENSE00003468048:ENSE00003576253:1:65733231:65733381:65616211:65616373:14:FUT8:39:27:0:0	4	7
ENSG00000033170:ENSE00003535052:ENSE00002507242:1:65669243:65669480:65411874:65411993:14:FUT8:34:5:0:0	11	17
ENSG00000033170:ENSE00003535052:ENSE00002521323:1:65669243:65669480:65413019:65413214:14:FUT8:34:10:0:0	5	10
ENSG00000033170:ENSE00003535052:ENSE00003576253:1:65669243:65669480:65616211:65616373:14:FUT8:34:27:0:0	20	1
ENSG00000033178:ENSE00002064117:ENSE00001072384:-1:67618855:67619132:67624994:67625187:4:UBA6:42:38:0:0	0	14
ENSG00000033178:ENSE00003603598:ENSE00001072384:-1:67623135:67623222:67624994:67625187:4:UBA6:40:38:0:0	1	17
ENSG00000033327:ENSE00000797737:ENSE00001103571:-1:78220319:78220444:78250157:78250400:11:GAB2:22:13:0:0	0	32
ENSG00000033327:ENSE00000797737:ENSE00001103580:-1:78220319:78220444:78225108:78225202:11:GAB2:22:18:0:0	1	19
ENSG00000033327:ENSE00001103571:ENSE00002145206:-1:78250157:78250400:78417646:78417806:11:GAB2:13:2:0:0	1	57
ENSG00000033327:ENSE00001103571:ENSE00002150866:-1:78250157:78250400:78417646:78417771:11:GAB2:13:5:0:0	26	41
ENSG00000033327:ENSE00001103571:ENSE00002197053:-1:78250157:78250400:78418237:78418348:11:GAB2:13:1:0:0	4	1
ENSG00000033327:ENSE00001103571:ENSE00003464974:-1:78250157:78250400:78280601:78280901:11:GAB2:13:9:0:0	0	11
ENSG00000033327:ENSE00001103583:ENSE00001103588:-1:78222105:78222195:78223412:78223676:11:GAB2:20:19:0:0	1	11
ENSG00000033327:ENSE00001103588:ENSE00001103571:-1:78223412:78223676:78250157:78250400:11:GAB2:19:13:0:0	0	32
ENSG00000033327:ENSE00001103592:ENSE00002200815:-1:78226465:78227051:78318143:78318219:11:GAB2:17:8:0:0	14	6
ENSG00000033327:ENSE00001103593:ENSE00001103588:-1:78221677:78221779:78223412:78223676:11:GAB2:21:19:0:0	3	76
ENSG00000033327:ENSE00002166131:ENSE00002152738:-1:78250357:78250400:78280460:78280901:11:GAB2:11:10:0:0	0	16
ENSG00000033327:ENSE00003464974:ENSE00002186676:-1:78280601:78280901:78417646:78417822:11:GAB2:9:4:0:0	4	7
ENSG00000033800:ENSE00000695831:ENSE00003622483:1:68142290:68142337:68086306:68086750:15:PIAS1:11:8:0:0	0	14
ENSG00000033800:ENSE00000695855:ENSE00001535807:1:68175637:68175767:68054179:68054350:15:PIAS1:20:1:0:0	9	12
ENSG00000033800:ENSE00000885369:ENSE00002250162:1:68173732:68173892:68054576:68055231:15:PIAS1:19:4:0:0	3	17
ENSG00000033800:ENSE00002586768:ENSE00002583078:1:68189203:68189270:68187542:68188231:15:PIAS1:30:28:0:0	0	10
ENSG00000033800:ENSE00003737795:ENSE00002583078:1:68193516:68193645:68187542:68188231:15:PIAS1:34:28:0:0	2	20
ENSG00000034510:ENSE00000767123:ENSE00001004473:1:84906003:84906117:84905625:84905718:2:TMSB10:2:1:1:1	32	47
ENSG00000034510:ENSE00000799789:ENSE00000767123:1:84906389:84906675:84906003:84906117:2:TMSB10:3:2:1:1	0	320
ENSG00000034510:ENSE00000799789:ENSE00000799789:1:84906389:84906675:84906389:84906675:2:TMSB10:3:3:1:1	0	55
ENSG00000034510:ENSE00000799789:ENSE00001004473:1:84906389:84906675:84905625:84905718:2:TMSB10:3:1:1:1	11	196
ENSG00000034677:ENSE00002098170:ENSE00002095298:-1:100309298:100309526:100312344:100312410:8:RNF19A:10:6:0:0	3	1
ENSG00000034677:ENSE00002110620:ENSE00003558322:-1:100259063:100259246:100261542:100261755:8:RNF19A:42:38:0:0	0	22
ENSG00000034677:ENSE00003558322:ENSE00002095298:-1:100261542:100261755:100312344:100312410:8:RNF19A:38:6:0:0	1	14
ENSG00000034677:ENSE00003558322:ENSE00002097496:-1:100261542:100261755:100303160:100303401:8:RNF19A:38:11:0:0	0	15
ENSG00000034677:ENSE00003671584:ENSE00000980991:-1:100264671:100264785:100274953:100275161:8:RNF19A:33:27:0:0	6	22
ENSG00000034713:ENSE00002584647:ENSE00002599678:1:75577279:75577530:75568037:75568405:16:GABARAPL2:9:7:0:0	0	16
ENSG00000034713:ENSE00003565779:ENSE00001143095:1:75568037:75568209:75566351:75566520:16:GABARAPL2:6:1:0:0	0	14
ENSG00000035403:ENSE00000834577:ENSE00001881225:1:74108971:74109156:74105051:74105293:10:VCL:29:27:0:0	0	11
ENSG00000035403:ENSE00000834577:ENSE00003649669:1:74108971:74109156:74107230:74107354:10:VCL:29:28:0:0	0	12
ENSG00000035403:ENSE00000986362:ENSE00003759724:1:74100948:74101097:74083366:74083513:10:VCL:22:15:0:0	2	29
ENSG00000035403:ENSE00000986366:ENSE00001024248:1:74114795:74114899:74082454:74082544:10:VCL:33:14:0:0	3	7
ENSG00000035403:ENSE00000986366:ENSE00003757323:1:74114795:74114899:74114184:74114387:10:VCL:33:32:0:0	4	70
ENSG00000035403:ENSE00001024263:ENSE00003756512:1:74074743:74074903:74072730:74072852:10:VCL:13:11:0:0	2	11
ENSG00000035403:ENSE00001373600:ENSE00003755595:1:74118023:74120152:74070670:74070820:10:VCL:35:9:0:0	1	35
ENSG00000035403:ENSE00001879767:ENSE00003759724:1:74101054:74101097:74083366:74083513:10:VCL:23:15:0:0	0	34
ENSG00000035403:ENSE00001931284:ENSE00001024248:1:74104928:74105353:74082454:74082544:10:VCL:25:14:0:0	0	12
ENSG00000035403:ENSE00001931284:ENSE00003646273:1:74104928:74105353:73998116:73998375:10:VCL:25:4:0:0	2	28
ENSG00000035403:ENSE00002288595:ENSE00003759288:1:73998114:73998375:73997182:73997221:10:VCL:3:2:0:0	0	22
ENSG00000035403:ENSE00003154528:ENSE00000834577:1:74118023:74121363:74108971:74109156:10:VCL:36:29:0:0	1	82
ENSG00000035403:ENSE00003498898:ENSE00003755305:1:74103820:74103928:74094271:74094461:10:VCL:24:19:0:0	0	14
ENSG00000035403:ENSE00003755099:ENSE00000834577:1:74118023:74118048:74108971:74109156:10:VCL:37:29:0:0	0	22
ENSG00000035403:ENSE00003755099:ENSE00003757323:1:74118023:74118048:74114184:74114387:10:VCL:37:32:0:0	3	7
ENSG00000035403:ENSE00003755305:ENSE00000986358:1:74094271:74094461:74090023:74090198:10:VCL:19:18:0:0	4	0
ENSG00000035403:ENSE00003755305:ENSE00003759724:1:74094271:74094461:74083366:74083513:10:VCL:19:15:0:0	4	1
ENSG00000035403:ENSE00003755595:ENSE00002288595:1:74070670:74070820:73998114:73998375:10:VCL:9:3:0:0	0	19
ENSG00000035403:ENSE00003755595:ENSE00003619768:1:74070670:74070820:74043083:74043153:10:VCL:9:6:0:0	0	19
ENSG00000035403:ENSE00003757323:ENSE00000986361:1:74114184:74114387:74097204:74097332:10:VCL:32:21:0:0	7	17
ENSG00000035403:ENSE00003757323:ENSE00000986362:1:74114184:74114387:74100948:74101097:10:VCL:32:22:0:0	23	22
ENSG00000035403:ENSE00003757323:ENSE00003498898:1:74114184:74114387:74103820:74103928:10:VCL:32:24:0:0	1	11
ENSG00000035403:ENSE00003757323:ENSE00003755595:1:74114184:74114387:74070670:74070820:10:VCL:32:9:0:0	4	2
ENSG00000035403:ENSE00003757323:ENSE00003759288:1:74114184:74114387:73997182:73997221:10:VCL:32:2:0:0	17	0
ENSG00000035403:ENSE00003757884:ENSE00001024248:1:74105051:74105353:74082454:74082544:10:VCL:26:14:0:0	0	11
ENSG00000035403:ENSE00003757884:ENSE00003498898:1:74105051:74105353:74103820:74103928:10:VCL:26:24:0:0	0	11
ENSG00000035403:ENSE00003757884:ENSE00003646273:1:74105051:74105353:73998116:73998375:10:VCL:26:4:0:0	0	28
ENSG00000035403:ENSE00003759050:ENSE00003758981:1:74089196:74089349:74070975:74071083:10:VCL:17:10:0:0	10	42
ENSG00000035403:ENSE00003759724:ENSE00003756512:1:74083366:74083513:74072730:74072852:10:VCL:15:11:0:0	0	26
ENSG00000035403:ENSE00003759993:ENSE00000834577:1:74118023:74120160:74108971:74109156:10:VCL:34:29:0:0	0	14
ENSG00000035862:ENSE00002749550:ENSE00001319888:-1:78852977:78855864:78924959:78925387:17:TIMP2:12:1:0:0	12	4
ENSG00000035928:ENSE00003513584:ENSE00003553611:-1:39289848:39290039:39295614:39295759:4:RFC1:53:48:0:0	0	10
ENSG00000035928:ENSE00003531300:ENSE00001679190:-1:39291639:39291852:39355877:39355997:4:RFC1:52:7:0:0	7	8
ENSG00000035928:ENSE00003531300:ENSE00003553611:-1:39291639:39291852:39295614:39295759:4:RFC1:52:48:0:0	0	10
ENSG00000035928:ENSE00003618013:ENSE00002063495:-1:39327524:39327756:39366239:39366351:4:RFC1:14:2:0:0	0	23
ENSG00000036054:ENSE00001517605:ENSE00003470240:1:100311833:100311877:100302067:100302237:3:TBC1D23:27:22:0:0	1	11
ENSG00000036054:ENSE00003506208:ENSE00003534558:1:100283607:100283811:100281742:100281847:3:TBC1D23:11:10:0:0	7	7
ENSG00000036257:ENSE00003517554:ENSE00003728967:-1:224497753:224497849:224503652:224503672:2:CUL3:34:28:0:0	4	2
ENSG00000036257:ENSE00003542610:ENSE00001580707:-1:224557659:224557856:224569689:224569825:2:CUL3:7:3:0:0	0	13
ENSG00000036549:ENSE00003569173:ENSE00003685868:-1:77578774:77578869:77584517:77584655:1:ZZZ3:30:21:0:0	0	12
ENSG00000037241:ENSE00002414922:ENSE00002093302:1:172968459:172968599:172959765:172960041:5:RPL26L1:9:6:0:0	0	14
ENSG00000037474:ENSE00003460193:ENSE00003558538:-1:6605273:6605408:6607200:6607384:5:NSUN2:22:19:0:0	0	14
ENSG00000037637:ENSE00000752115:ENSE00001467565:-1:16253635:16253731:16315169:16315435:1:FBXO42:9:3:0:0	0	22
ENSG00000037637:ENSE00000752120:ENSE00001467565:-1:16294783:16294917:16315169:16315435:1:FBXO42:5:3:0:0	0	21
ENSG00000037637:ENSE00001467565:ENSE00001467567:-1:16315169:16315435:16352255:16352454:1:FBXO42:3:1:0:0	2	15
ENSG00000037637:ENSE00001703183:ENSE00001467565:-1:16253556:16253593:16315169:16315435:1:FBXO42:10:3:0:0	2	38
ENSG00000037749:ENSE00002135673:ENSE00002126602:1:154121718:154121897:154052920:154054052:5:MFAP3:19:13:0:0	1	11
ENSG00000037757:ENSE00000836495:ENSE00003504415:1:13768561:13768737:13764871:13765109:19:MRI1:12:4:0:0	3	1
ENSG00000037757:ENSE00000836496:ENSE00000836495:1:13768824:13769048:13768561:13768737:19:MRI1:14:12:0:0	0	15
ENSG00000037757:ENSE00002781570:ENSE00000836496:1:13772121:13772866:13768824:13769048:19:MRI1:15:14:0:0	0	10
ENSG00000037757:ENSE00002945752:ENSE00003688677:1:13768561:13768870:13764532:13764720:19:MRI1:11:1:0:0	7	4
ENSG00000037757:ENSE00003592798:ENSE00003504415:1:13765954:13766129:13764871:13765109:19:MRI1:6:4:0:0	6	3
ENSG00000038219:ENSE00001796707:ENSE00001696141:-1:13598946:13605084:13608530:13608668:4:BOD1L1:13:11:0:0	3	1
ENSG00000038219:ENSE00001796707:ENSE00001769699:-1:13598946:13605084:13610934:13611100:4:BOD1L1:13:9:0:0	3	1
ENSG00000038219:ENSE00003497577:ENSE00001749326:-1:13576838:13576991:13609295:13609406:4:BOD1L1:34:10:0:0	5	0
ENSG00000038219:ENSE00003620347:ENSE00003595760:-1:13586396:13586475:13614196:13614810:4:BOD1L1:21:6:0:0	5	9
ENSG00000038274:ENSE00003523188:ENSE00003585966:1:163518193:163519322:163516518:163516711:5:MAT2B:21:15:0:0	0	46
ENSG00000038274:ENSE00003681864:ENSE00002111427:1:163513842:163513994:163505614:163505749:5:MAT2B:12:5:0:0	14	13
ENSG00000038382:ENSE00001133883:ENSE00002032031:1:14290716:14291228:14183798:14183959:5:TRIO:8:3:0:0	2	11
ENSG00000038382:ENSE00002072646:ENSE00002032807:1:14482417:14482773:14406214:14406672:5:TRIO:72:46:0:0	5	0
ENSG00000038382:ENSE00003512817:ENSE00003542515:1:14364650:14364816:14336536:14336727:5:TRIO:22:18:0:0	3	8
ENSG00000038382:ENSE00003531013:ENSE00002317113:1:14316513:14316743:14143837:14143882:5:TRIO:16:2:0:0	4	2
ENSG00000038382:ENSE00003531013:ENSE00003502169:1:14316513:14316743:14280322:14280436:5:TRIO:16:5:0:0	3	14
ENSG00000038382:ENSE00003531013:ENSE00003508109:1:14316513:14316743:14293012:14293134:5:TRIO:16:11:0:0	9	3
ENSG00000038382:ENSE00003552147:ENSE00003512817:1:14368708:14368899:14364650:14364816:5:TRIO:24:22:0:0	4	7
ENSG00000038382:ENSE00003578982:ENSE00003502169:1:14363732:14363927:14280322:14280436:5:TRIO:21:5:0:0	6	7
ENSG00000038382:ENSE00003598544:ENSE00003542515:1:14358178:14358347:14336536:14336727:5:TRIO:19:18:0:0	0	16
ENSG00000038382:ENSE00003607061:ENSE00003479733:1:14359357:14359531:14290977:14291228:5:TRIO:20:10:0:0	6	0
ENSG00000038382:ENSE00003677745:ENSE00003542515:1:14381130:14381252:14336536:14336727:5:TRIO:28:18:0:0	0	13
ENSG00000038427:ENSE00000915433:ENSE00002043579:1:83537007:83542268:83471925:83472023:5:VCAN:18:7:0:0	5	11
ENSG00000038427:ENSE00001163618:ENSE00002264573:1:83519349:83522309:83493804:83493931:5:VCAN:16:12:0:0	0	14
ENSG00000038427:ENSE00001893339:ENSE00002057034:1:83580307:83582303:83537007:83537247:5:VCAN:35:20:0:0	1	16
ENSG00000038427:ENSE00001893339:ENSE00003460852:1:83580307:83582303:83572416:83572560:5:VCAN:35:29:0:0	0	42
ENSG00000038427:ENSE00001893339:ENSE00003683529:1:83580307:83582303:83579980:83580162:5:VCAN:35:30:0:0	0	20
ENSG00000038427:ENSE00002019270:ENSE00003460852:1:83580307:83581162:83572416:83572560:5:VCAN:34:29:0:0	0	18
ENSG00000038427:ENSE00002019270:ENSE00003647958:1:83580307:83581162:83553364:83553522:5:VCAN:34:26:0:0	0	10
ENSG00000038427:ENSE00002022509:ENSE00002083664:1:83579980:83580400:83471618:83472023:5:VCAN:31:2:0:0	3	3
ENSG00000038427:ENSE00002022509:ENSE00002285743:1:83579980:83580400:83512103:83512396:5:VCAN:31:14:0:0	0	15
ENSG00000038427:ENSE00002034953:ENSE00002052071:1:83553362:83553522:83512103:83512940:5:VCAN:25:15:0:0	5	12
ENSG00000038427:ENSE00002034953:ENSE00002285743:1:83553362:83553522:83512103:83512396:5:VCAN:25:14:0:0	3	14
ENSG00000038427:ENSE00002053419:ENSE00003682053:1:83512102:83512396:83490098:83490472:5:VCAN:13:10:0:0	3	6
ENSG00000038427:ENSE00002079755:ENSE00003683529:1:83580307:83581336:83579980:83580162:5:VCAN:33:30:0:0	0	26
ENSG00000038427:ENSE00002264573:ENSE00002261977:1:83493804:83493931:83493546:83493720:5:VCAN:12:11:0:0	12	16
ENSG00000038427:ENSE00002285743:ENSE00003682053:1:83512103:83512396:83490098:83490472:5:VCAN:14:10:0:0	2	18
ENSG00000038427:ENSE00003460852:ENSE00002040277:1:83572416:83572560:83471777:83472023:5:VCAN:29:5:0:0	43	35
ENSG00000038427:ENSE00003460852:ENSE00003523748:1:83572416:83572560:83554956:83555038:5:VCAN:29:28:0:0	8	5
ENSG00000038427:ENSE00003647958:ENSE00002052071:1:83553364:83553522:83512103:83512940:5:VCAN:26:15:0:0	3	11
ENSG00000038427:ENSE00003683529:ENSE00000915433:1:83579980:83580162:83537007:83542268:5:VCAN:30:18:0:0	1	15
ENSG00000038427:ENSE00003683529:ENSE00002057034:1:83579980:83580162:83537007:83537247:5:VCAN:30:20:0:0	0	14
ENSG00000038532:ENSE00002437248:ENSE00001863250:1:11123743:11123946:11024821:11024919:16:CLEC16A:37:21:0:0	3	1
ENSG00000038945:ENSE00001087899:ENSE00001087908:-1:16120418:16120606:16168458:16168870:8:MSR1:39:31:0:0	0	16
ENSG00000038945:ENSE00001422663:ENSE00001087899:-1:16110085:16110218:16120418:16120606:8:MSR1:40:39:0:0	1	29
ENSG00000038945:ENSE00001422663:ENSE00001490540:-1:16110085:16110218:16139319:16141045:8:MSR1:40:37:0:0	1	45
ENSG00000038945:ENSE00001872130:ENSE00001087899:-1:16109431:16110218:16120418:16120606:8:MSR1:42:39:0:0	0	28
ENSG00000038945:ENSE00002118629:ENSE00001490540:-1:16120889:16121180:16139319:16141045:8:MSR1:38:37:0:0	1	31
ENSG00000038945:ENSE00003460247:ENSE00001087908:-1:16150231:16150311:16168458:16168870:8:MSR1:34:31:0:0	0	74
ENSG00000038945:ENSE00003674819:ENSE00001087908:-1:16164065:16164251:16168458:16168870:8:MSR1:32:31:0:0	4	13
ENSG00000039068:ENSE00001930498:ENSE00003480911:1:68833290:68835548:68823399:68823626:16:CDH1:36:32:0:0	2	38
ENSG00000039068:ENSE00002599250:ENSE00002626118:1:68833290:68835030:68813313:68813562:16:CDH1:39:23:0:0	1	23
ENSG00000039068:ENSE00002599250:ENSE00003470877:1:68833290:68835030:68813313:68813495:16:CDH1:39:24:0:0	0	24
ENSG00000039068:ENSE00002599250:ENSE00003480911:1:68833290:68835030:68823399:68823626:16:CDH1:39:32:0:0	0	28
ENSG00000039068:ENSE00002599250:ENSE00003674304:1:68833290:68835030:68808424:68808567:16:CDH1:39:12:0:0	1	37
ENSG00000039068:ENSE00002599250:ENSE00003688123:1:68833290:68835030:68815515:68815759:16:CDH1:39:26:0:0	0	71
ENSG00000039068:ENSE00002608834:ENSE00000844392:1:68801740:68801893:68738297:68738411:16:CDH1:11:6:0:0	3	11
ENSG00000039068:ENSE00002616116:ENSE00003563026:1:68808693:68808747:68801670:68801893:16:CDH1:14:10:0:0	5	37
ENSG00000039068:ENSE00002620738:ENSE00003563026:1:68833290:68833538:68801670:68801893:16:CDH1:41:10:0:0	0	10
ENSG00000039068:ENSE00002630553:ENSE00003480911:1:68833290:68833584:68823399:68823626:16:CDH1:40:32:0:0	0	10
ENSG00000039068:ENSE00003470877:ENSE00003563026:1:68813313:68813495:68801670:68801893:16:CDH1:24:10:0:0	8	46
ENSG00000039068:ENSE00003470877:ENSE00003674304:1:68813313:68813495:68808424:68808567:16:CDH1:24:12:0:0	3	16
ENSG00000039068:ENSE00003478164:ENSE00000844392:1:68810197:68810341:68738297:68738411:16:CDH1:17:6:0:0	5	10
ENSG00000039068:ENSE00003478164:ENSE00002616054:1:68810197:68810341:68737312:68737463:16:CDH1:17:4:0:0	9	5
ENSG00000039068:ENSE00003487303:ENSE00003478164:1:68812135:68812263:68810197:68810341:16:CDH1:20:17:0:0	0	32
ENSG00000039068:ENSE00003487303:ENSE00003674304:1:68812135:68812263:68808424:68808567:16:CDH1:20:12:0:0	0	12
ENSG00000039068:ENSE00003503075:ENSE00003723025:1:68822001:68822225:68813500:68813562:16:CDH1:28:25:0:0	6	3
ENSG00000039068:ENSE00003520697:ENSE00002626118:1:68828174:68828304:68813313:68813562:16:CDH1:34:23:0:0	0	16
ENSG00000039068:ENSE00003520697:ENSE00003480911:1:68828174:68828304:68823399:68823626:16:CDH1:34:32:0:0	0	34
ENSG00000039068:ENSE00003563026:ENSE00000844392:1:68801670:68801893:68738297:68738411:16:CDH1:10:6:0:0	18	29
ENSG00000039068:ENSE00003563026:ENSE00002616054:1:68801670:68801893:68737312:68737463:16:CDH1:10:4:0:0	2	10
ENSG00000039068:ENSE00003650604:ENSE00002626118:1:68819280:68819425:68813313:68813562:16:CDH1:27:23:0:0	0	12
ENSG00000039068:ENSE00003650604:ENSE00003688123:1:68819280:68819425:68815515:68815759:16:CDH1:27:26:0:0	0	49
ENSG00000039068:ENSE00003686193:ENSE00002617882:1:68829654:68829797:68763294:68763527:16:CDH1:35:7:0:0	6	0
ENSG00000039068:ENSE00003686193:ENSE00003480911:1:68829654:68829797:68823399:68823626:16:CDH1:35:32:0:0	0	12
ENSG00000039068:ENSE00003688123:ENSE00000844392:1:68815515:68815759:68738297:68738411:16:CDH1:26:6:0:0	3	2
ENSG00000039068:ENSE00003688123:ENSE00003723025:1:68815515:68815759:68813500:68813562:16:CDH1:26:25:0:0	33	25
ENSG00000039068:ENSE00003688123:ENSE00003734847:1:68815515:68815759:68737309:68737463:16:CDH1:26:3:0:0	7	6
ENSG00000039068:ENSE00003736021:ENSE00003480911:1:68833290:68835541:68823399:68823626:16:CDH1:37:32:0:0	0	36
ENSG00000039068:ENSE00003740933:ENSE00003480911:1:68834191:68834281:68823399:68823626:16:CDH1:42:32:0:0	0	14
ENSG00000039068:ENSE00003754215:ENSE00003505701:1:68822001:68822119:68811684:68811859:16:CDH1:30:18:0:0	0	12
ENSG00000039068:ENSE00003754215:ENSE00003674304:1:68822001:68822119:68808424:68808567:16:CDH1:30:12:0:0	3	27
ENSG00000039319:ENSE00003557761:ENSE00002051115:1:80474663:80474830:80409692:80410340:5:ZFYVE16:41:8:0:0	6	3
ENSG00000039319:ENSE00003649987:ENSE00001128768:1:80436756:80439007:80408026:80408153:5:ZFYVE16:13:3:0:0	6	0
ENSG00000039319:ENSE00003672256:ENSE00003649987:1:80473754:80473859:80436756:80439007:5:ZFYVE16:40:13:0:0	1	11
ENSG00000039523:ENSE00003481642:ENSE00002575729:1:67541653:67541782:67539865:67539899:16:FAM65A:40:27:0:0	5	0
ENSG00000040275:ENSE00003644550:ENSE00002050435:1:169594145:169594294:169583773:169583889:5:SPDL1:34:7:0:0	3	0
ENSG00000040341:ENSE00000538402:ENSE00002132247:-1:73595166:73595297:73747387:73747466:8:STAU2:47:5:0:0	0	10
ENSG00000040341:ENSE00000697557:ENSE00002106434:-1:73613744:73613956:73746783:73746903:8:STAU2:45:13:0:0	4	6
ENSG00000041357:ENSE00001814481:ENSE00002538379:1:78548790:78552419:78542177:78542683:15:PSMA4:41:23:0:0	1	45
ENSG00000041357:ENSE00002557363:ENSE00002538379:1:78546575:78546696:78542177:78542683:15:PSMA4:36:23:0:0	0	14
ENSG00000041357:ENSE00002557363:ENSE00002563204:1:78546575:78546696:78542177:78542645:15:PSMA4:36:20:0:0	0	14
ENSG00000041357:ENSE00002557616:ENSE00002538379:1:78548790:78549186:78542177:78542683:15:PSMA4:43:23:0:0	0	12
ENSG00000041357:ENSE00002563204:ENSE00002544390:1:78542177:78542645:78540440:78540539:15:PSMA4:20:6:0:0	8	24
ENSG00000041357:ENSE00002563204:ENSE00002544964:1:78542177:78542645:78540427:78540539:15:PSMA4:20:4:0:0	9	4
ENSG00000041357:ENSE00002569369:ENSE00002563204:1:78544869:78544932:78542177:78542645:15:PSMA4:31:20:0:0	0	12
ENSG00000041357:ENSE00002569417:ENSE00003591068:1:78543818:78544267:78542483:78542645:15:PSMA4:26:24:0:0	0	12
ENSG00000041357:ENSE00002574641:ENSE00003486880:1:78548790:78548970:78545634:78545764:15:PSMA4:40:33:0:0	0	14
ENSG00000041357:ENSE00003591068:ENSE00002551903:1:78542483:78542645:78540814:78540835:15:PSMA4:24:14:0:0	3	6
ENSG00000041357:ENSE00003643595:ENSE00003591068:1:78544190:78544267:78542483:78542645:15:PSMA4:27:24:0:0	0	18
ENSG00000041357:ENSE00003664537:ENSE00002563204:1:78546575:78546698:78542177:78542645:15:PSMA4:35:20:0:0	0	28
ENSG00000041357:ENSE00003664537:ENSE00003591068:1:78546575:78546698:78542483:78542645:15:PSMA4:35:24:0:0	0	24
ENSG00000041802:ENSE00001057062:ENSE00001293990:-1:194652729:194653142:194672064:194672162:3:LSG1:15:2:0:0	1	17
ENSG00000041802:ENSE00001851713:ENSE00001057062:-1:194651115:194651597:194652729:194653142:3:LSG1:17:15:0:0	0	12
ENSG00000041802:ENSE00003631729:ENSE00001057062:-1:194651115:194651216:194652729:194653142:3:LSG1:18:15:0:0	0	14
ENSG00000041982:ENSE00000722592:ENSE00000722704:-1:115057153:115057425:115064647:115064919:9:TNC:26:21:0:0	6	4
ENSG00000041982:ENSE00000722592:ENSE00002270524:-1:115057153:115057425:115117982:115118257:9:TNC:26:2:0:0	0	10
ENSG00000041982:ENSE00000722641:ENSE00000722678:-1:115059730:115060002:115063796:115064068:9:TNC:25:22:0:0	172	374
ENSG00000041982:ENSE00000722641:ENSE00000722704:-1:115059730:115060002:115064647:115064919:9:TNC:25:21:0:0	7	38
ENSG00000041982:ENSE00000722656:ENSE00000722704:-1:115062917:115063189:115064647:115064919:9:TNC:24:21:0:0	0	32
ENSG00000041982:ENSE00000722656:ENSE00002244044:-1:115062917:115063189:115064647:115064912:9:TNC:24:20:0:0	0	30
ENSG00000041982:ENSE00000722678:ENSE00000722704:-1:115063796:115064068:115064647:115064919:9:TNC:22:21:0:0	0	16
ENSG00000041982:ENSE00000926914:ENSE00003528212:-1:115026534:115026695:115042219:115042341:9:TNC:45:32:0:0	3	2
ENSG00000041982:ENSE00000926919:ENSE00000926925:-1:115036098:115036241:115076390:115076575:9:TNC:37:15:0:0	37	50
ENSG00000041982:ENSE00000926923:ENSE00000722592:-1:115046410:115046682:115057153:115057425:9:TNC:31:26:0:0	1	11
ENSG00000041982:ENSE00000926923:ENSE00002244044:-1:115046410:115046682:115064647:115064912:9:TNC:31:20:0:0	11	10
ENSG00000041982:ENSE00000926923:ENSE00003684655:-1:115046410:115046682:115048260:115048532:9:TNC:31:29:0:0	4	4
ENSG00000041982:ENSE00000926925:ENSE00000926926:-1:115076390:115076575:115077943:115078212:9:TNC:15:14:0:0	6	3
ENSG00000041982:ENSE00000926925:ENSE00002290101:-1:115076390:115076575:115112611:115112757:9:TNC:15:4:0:0	20	24
ENSG00000041982:ENSE00000926926:ENSE00000926930:-1:115077943:115078212:115085864:115087273:9:TNC:14:10:0:0	12	56
ENSG00000041982:ENSE00001870397:ENSE00000926929:-1:115035659:115035896:115084209:115084472:9:TNC:38:11:0:0	0	28
ENSG00000041982:ENSE00001898488:ENSE00000722592:-1:115055476:115055749:115057153:115057425:9:TNC:27:26:0:0	4	34
ENSG00000041982:ENSE00001898488:ENSE00000722751:-1:115055476:115055749:115073603:115073866:9:TNC:27:17:0:0	16	62
ENSG00000041982:ENSE00001899150:ENSE00000722678:-1:115062917:115063168:115063796:115064068:9:TNC:23:22:0:0	3	10
ENSG00000041982:ENSE00001899150:ENSE00000722704:-1:115062917:115063168:115064647:115064919:9:TNC:23:21:0:0	0	32
ENSG00000041982:ENSE00001899150:ENSE00002244044:-1:115062917:115063168:115064647:115064912:9:TNC:23:20:0:0	0	46
ENSG00000041982:ENSE00002244044:ENSE00000722751:-1:115064647:115064912:115073603:115073866:9:TNC:20:17:0:0	0	20
ENSG00000041982:ENSE00002314242:ENSE00000926929:-1:115029372:115029456:115084209:115084472:9:TNC:43:11:0:0	8	38
ENSG00000041982:ENSE00003519235:ENSE00000926926:-1:115031553:115031685:115077943:115078212:9:TNC:40:14:0:0	1	33
ENSG00000041982:ENSE00003569363:ENSE00000722592:-1:115040941:115041084:115057153:115057425:9:TNC:33:26:0:0	0	30
ENSG00000041982:ENSE00003569363:ENSE00000722678:-1:115040941:115041084:115063796:115064068:9:TNC:33:22:0:0	0	20
ENSG00000041982:ENSE00003569363:ENSE00000722704:-1:115040941:115041084:115064647:115064919:9:TNC:33:21:0:0	0	16
ENSG00000041982:ENSE00003569363:ENSE00000926925:-1:115040941:115041084:115076390:115076575:9:TNC:33:15:0:0	10	8
ENSG00000042286:ENSE00001459868:ENSE00001321771:-1:70098223:70099619:70112271:70114329:10:AIFM2:16:14:0:0	0	10
ENSG00000042445:ENSE00003493710:ENSE00001275092:-1:85343639:85343798:85350780:85351021:2:RETSAT:20:9:0:0	0	18
ENSG00000042493:ENSE00001832419:ENSE00001910262:-1:85398020:85398352:85410317:85410352:2:CAPG:33:10:0:0	5	9
ENSG00000042493:ENSE00003690471:ENSE00001516724:-1:85401165:85401329:85410317:85410553:2:CAPG:25:9:0:0	6	0
ENSG00000042980:ENSE00003654601:ENSE00001671629:1:24339466:24339568:24335446:24336120:8:ADAM28:27:26:0:0	1	15
ENSG00000042980:ENSE00003654601:ENSE00003569015:1:24339466:24339568:24335446:24335641:8:ADAM28:27:25:0:0	0	10
ENSG00000043039:ENSE00001128636:ENSE00001130968:1:129436751:129437051:129375940:129376222:11:BARX2:3:1:0:0	7	3
ENSG00000043093:ENSE00001898172:ENSE00003535143:-1:182963931:182964049:182965537:182965753:3:DCUN1D1:14:11:0:0	0	10
ENSG00000043093:ENSE00003467431:ENSE00001889776:-1:182963881:182964049:182980076:182980151:3:DCUN1D1:15:9:0:0	3	8
ENSG00000043093:ENSE00003535143:ENSE00001880177:-1:182965537:182965753:182980835:182980935:3:DCUN1D1:11:6:0:0	3	7
ENSG00000043093:ENSE00003535703:ENSE00003467431:-1:182947238:182947334:182963881:182964049:3:DCUN1D1:19:15:0:0	0	24
ENSG00000043462:ENSE00002113339:ENSE00002127972:-1:170250730:170251692:170275625:170275860:5:LCP2:35:11:0:0	3	5
ENSG00000043462:ENSE00002526527:ENSE00002118694:-1:170256557:170256575:170273781:170274338:5:LCP2:30:14:0:0	0	12
ENSG00000043462:ENSE00003761253:ENSE00002112393:-1:170248085:170248819:170270500:170270917:5:LCP2:37:16:0:0	0	16
ENSG00000044090:ENSE00000518411:ENSE00000751557:-1:43042802:43042984:43043448:43043630:6:CUL7:23:21:0:0	0	10
ENSG00000044090:ENSE00000850042:ENSE00003535865:-1:43038267:43038472:43046880:43047107:6:CUL7:29:14:0:0	9	4
ENSG00000044115:ENSE00002110461:ENSE00003666705:1:138880195:138880288:138824530:138824799:5:CTNNA1:58:29:0:0	0	12
ENSG00000044115:ENSE00002114631:ENSE00003666705:1:138880190:138880288:138824530:138824799:5:CTNNA1:57:29:0:0	1	27
ENSG00000044115:ENSE00002119439:ENSE00003596703:1:138933802:138934831:138925256:138925407:5:CTNNA1:105:94:0:0	0	17
ENSG00000044115:ENSE00002123903:ENSE00002114017:1:138880214:138880288:138824530:138824734:5:CTNNA1:59:30:0:0	0	12
ENSG00000044115:ENSE00002123903:ENSE00003666705:1:138880214:138880288:138824530:138824799:5:CTNNA1:59:29:0:0	1	19
ENSG00000044115:ENSE00002127857:ENSE00002113826:1:138924530:138924710:138783177:138783353:5:CTNNA1:91:19:0:0	0	12
ENSG00000044115:ENSE00003515286:ENSE00002095801:1:138930473:138930654:138610967:138611089:5:CTNNA1:96:1:0:0	2	13
ENSG00000044115:ENSE00003515286:ENSE00002098962:1:138930473:138930654:138663837:138663876:5:CTNNA1:96:4:0:0	3	10
ENSG00000044115:ENSE00003515286:ENSE00002104877:1:138930473:138930654:138875433:138875606:5:CTNNA1:96:47:0:0	8	0
ENSG00000044115:ENSE00003515286:ENSE00002133869:1:138930473:138930654:138886229:138886292:5:CTNNA1:96:66:0:0	5	2
ENSG00000044115:ENSE00003590065:ENSE00002113826:1:138810038:138810204:138783177:138783353:5:CTNNA1:24:19:0:0	0	10
ENSG00000044446:ENSE00001900651:ENSE00000551774:-1:18895138:18895242:18938627:18938749:X:PHKA2:41:10:0:0	0	12
ENSG00000044574:ENSE00000727542:ENSE00000983644:-1:125238590:125238827:125240676:125240907:9:HSPA5:6:2:1:1	0	89
ENSG00000044574:ENSE00000727542:ENSE00000983645:-1:125238590:125238827:125240172:125240309:9:HSPA5:6:3:1:1	46	170
ENSG00000044574:ENSE00000727542:ENSE00000983646:-1:125238590:125238827:125239421:125239533:9:HSPA5:6:4:1:1	80	187
ENSG00000044574:ENSE00000727542:ENSE00000983647:-1:125238590:125238827:125238941:125239331:9:HSPA5:6:5:1:1	0	37
ENSG00000044574:ENSE00000727542:ENSE00001460790:-1:125238590:125238827:125241005:125241330:9:HSPA5:6:1:1:1	0	14
ENSG00000044574:ENSE00000727547:ENSE00000727542:-1:125238141:125238308:125238590:125238827:9:HSPA5:7:6:1:1	4	496
ENSG00000044574:ENSE00000727547:ENSE00000983645:-1:125238141:125238308:125240172:125240309:9:HSPA5:7:3:1:1	7	202
ENSG00000044574:ENSE00000727547:ENSE00000983646:-1:125238141:125238308:125239421:125239533:9:HSPA5:7:4:1:1	79	68
ENSG00000044574:ENSE00000727547:ENSE00000983647:-1:125238141:125238308:125238941:125239331:9:HSPA5:7:5:1:1	0	58
ENSG00000044574:ENSE00000983644:ENSE00001460790:-1:125240676:125240907:125241005:125241330:9:HSPA5:2:1:1:1	37	1047
ENSG00000044574:ENSE00000983645:ENSE00001460790:-1:125240172:125240309:125241005:125241330:9:HSPA5:3:1:1:1	1	39
ENSG00000044574:ENSE00000983646:ENSE00000983644:-1:125239421:125239533:125240676:125240907:9:HSPA5:4:2:1:1	6	25
ENSG00000044574:ENSE00000983646:ENSE00001460790:-1:125239421:125239533:125241005:125241330:9:HSPA5:4:1:1:1	5	7
ENSG00000044574:ENSE00000983647:ENSE00000983644:-1:125238941:125239331:125240676:125240907:9:HSPA5:5:2:1:1	28	542
ENSG00000044574:ENSE00000983647:ENSE00000983645:-1:125238941:125239331:125240172:125240309:9:HSPA5:5:3:1:1	118	115
ENSG00000044574:ENSE00000983647:ENSE00000983646:-1:125238941:125239331:125239421:125239533:9:HSPA5:5:4:1:1	186	163
ENSG00000044574:ENSE00001246525:ENSE00000727542:-1:125234853:125237154:125238590:125238827:9:HSPA5:8:6:1:1	0	446
ENSG00000044574:ENSE00001246525:ENSE00000727547:-1:125234853:125237154:125238141:125238308:9:HSPA5:8:7:1:1	0	92
ENSG00000044574:ENSE00001246525:ENSE00000983644:-1:125234853:125237154:125240676:125240907:9:HSPA5:8:2:1:1	0	114
ENSG00000046604:ENSE00000796930:ENSE00000998595:1:31535270:31535412:31530987:31531252:18:DSG2:12:11:0:0	8	14
ENSG00000046604:ENSE00000796930:ENSE00001401353:1:31535270:31535412:31498043:31498296:18:DSG2:12:1:0:0	3	3
ENSG00000046604:ENSE00000796931:ENSE00001107970:1:31536202:31536429:31521099:31521243:18:DSG2:13:6:0:1	11	1
ENSG00000046604:ENSE00000796933:ENSE00000796930:1:31541193:31541314:31535270:31535412:18:DSG2:15:12:0:0	3	7
ENSG00000046604:ENSE00000796933:ENSE00000796931:1:31541193:31541314:31536202:31536429:18:DSG2:15:13:0:0	10	30
ENSG00000046604:ENSE00000796933:ENSE00000796932:1:31541193:31541314:31538751:31538978:18:DSG2:15:14:0:0	0	69
ENSG00000046604:ENSE00000796933:ENSE00001107958:1:31541193:31541314:31520803:31520964:18:DSG2:15:5:0:1	0	22
ENSG00000046604:ENSE00000796933:ENSE00001107962:1:31541193:31541314:31524703:31524888:18:DSG2:15:10:0:0	0	28
ENSG00000046604:ENSE00000796934:ENSE00000998595:1:31542520:31542852:31530987:31531252:18:DSG2:16:11:0:0	3	43
ENSG00000046604:ENSE00000796934:ENSE00002720000:1:31542520:31542852:31498220:31498296:18:DSG2:16:2:0:0	12	0
ENSG00000046604:ENSE00000796935:ENSE00000796932:1:31545721:31549008:31538751:31538978:18:DSG2:17:14:0:0	0	18
ENSG00000046604:ENSE00000796935:ENSE00000796934:1:31545721:31549008:31542520:31542852:18:DSG2:17:16:0:0	5	65
ENSG00000046604:ENSE00001107958:ENSE00001107966:1:31520803:31520964:31519803:31519937:18:DSG2:5:4:1:1	3	2
ENSG00000046604:ENSE00001107962:ENSE00001107968:1:31524703:31524888:31524448:31524585:18:DSG2:10:9:0:0	0	11
ENSG00000046604:ENSE00001107962:ENSE00001107970:1:31524703:31524888:31521099:31521243:18:DSG2:10:6:0:1	6	20
ENSG00000046604:ENSE00001107966:ENSE00001107952:1:31519803:31519937:31518239:31518274:18:DSG2:4:3:1:1	3	0
ENSG00000046604:ENSE00001107968:ENSE00001107970:1:31524448:31524585:31521099:31521243:18:DSG2:9:6:0:1	15	19
ENSG00000046604:ENSE00001107970:ENSE00001107958:1:31521099:31521243:31520803:31520964:18:DSG2:6:5:1:1	6	1
ENSG00000046651:ENSE00001844308:ENSE00003502620:1:13767905:13768224:13760115:13760720:X:OFD1:34:28:0:0	0	29
ENSG00000046651:ENSE00003502620:ENSE00001712152:1:13760115:13760720:13753368:13753441:X:OFD1:28:23:0:0	0	12
ENSG00000046651:ENSE00003502620:ENSE00003594896:1:13760115:13760720:13757660:13757790:X:OFD1:28:26:0:0	2	22
ENSG00000046651:ENSE00003502620:ENSE00003595474:1:13760115:13760720:13744415:13744519:X:OFD1:28:15:0:0	0	12
ENSG00000046651:ENSE00003524790:ENSE00001709418:1:13736478:13736678:13734898:13735083:X:OFD1:8:4:0:0	0	11
ENSG00000046651:ENSE00003528158:ENSE00003502620:1:13768718:13768785:13760115:13760720:X:OFD1:36:28:0:0	4	94
ENSG00000047056:ENSE00003487074:ENSE00001230243:1:1124910:1125024:1072116:1072293:10:WDR37:20:4:0:0	1	11
ENSG00000047188:ENSE00000760321:ENSE00000364322:1:113584302:113584479:113581417:113581709:5:YTHDC2:35:34:0:0	0	12
ENSG00000047188:ENSE00003677774:ENSE00003574653:1:113567654:113567849:113548955:113549020:5:YTHDC2:30:16:0:0	3	1
ENSG00000047249:ENSE00002101827:ENSE00003475672:-1:53743587:53743690:53771989:53772167:8:ATP6V1H:43:36:0:0	0	10
ENSG00000047315:ENSE00000540406:ENSE00001382565:1:56994647:56994866:56978943:56979004:4:POLR2B:19:10:0:0	18	1
ENSG00000047315:ENSE00000540406:ENSE00001487899:1:56994647:56994866:56978640:56979004:4:POLR2B:19:4:0:0	0	10
ENSG00000047315:ENSE00000540406:ENSE00002066163:1:56994647:56994866:56978869:56979004:4:POLR2B:19:7:0:0	4	27
ENSG00000047315:ENSE00001895716:ENSE00000540404:1:57009559:57010504:56999617:56999781:4:POLR2B:25:21:0:0	3	5
ENSG00000047315:ENSE00001957842:ENSE00001074770:1:57023491:57023751:57005246:57005442:4:POLR2B:38:22:0:0	3	1
ENSG00000047315:ENSE00001957842:ENSE00002058992:1:57023491:57023751:57010173:57010200:4:POLR2B:38:26:0:0	6	2
ENSG00000047315:ENSE00003461391:ENSE00003543135:1:57023662:57023751:57010748:57010887:4:POLR2B:39:28:0:0	0	16
ENSG00000047315:ENSE00003514641:ENSE00002029479:1:57030204:57030399:57015502:57015658:4:POLR2B:44:30:0:0	14	5
ENSG00000047315:ENSE00003514641:ENSE00002066163:1:57030204:57030399:56978869:56979004:4:POLR2B:44:7:0:0	3	2
ENSG00000047315:ENSE00003514641:ENSE00003474432:1:57030204:57030399:57015502:57015656:4:POLR2B:44:31:0:0	13	3
ENSG00000047315:ENSE00003514641:ENSE00003592267:1:57030204:57030399:57017560:57017728:4:POLR2B:44:33:0:0	3	59
ENSG00000047410:ENSE00000790825:ENSE00001030903:-1:186318447:186318603:186336496:186336694:1:TPR:64:45:0:0	3	15
ENSG00000047410:ENSE00000790830:ENSE00001030868:-1:186323686:186323870:186351330:186351470:1:TPR:57:30:0:0	10	26
ENSG00000047410:ENSE00000823022:ENSE00000790825:-1:186314629:186314724:186318447:186318603:1:TPR:66:64:0:0	0	24
ENSG00000047410:ENSE00001030867:ENSE00001030868:-1:186346135:186346287:186351330:186351470:1:TPR:33:30:0:0	0	10
ENSG00000047410:ENSE00001030867:ENSE00003478760:-1:186346135:186346287:186357397:186357623:1:TPR:33:17:0:0	6	38
ENSG00000047410:ENSE00001030900:ENSE00003529386:-1:186332195:186332343:186343906:186344090:1:TPR:50:36:0:0	8	5
ENSG00000047410:ENSE00001030902:ENSE00001030892:-1:186334325:186334533:186337013:186337156:1:TPR:48:44:0:0	1	15
ENSG00000047410:ENSE00001030902:ENSE00003466865:-1:186334325:186334533:186355635:186355768:1:TPR:48:20:0:0	3	9
ENSG00000047410:ENSE00001030902:ENSE00003477153:-1:186334325:186334533:186359799:186359996:1:TPR:48:15:0:0	0	11
ENSG00000047410:ENSE00001030902:ENSE00003505085:-1:186334325:186334533:186353688:186353850:1:TPR:48:23:0:0	6	4
ENSG00000047410:ENSE00001030902:ENSE00003615941:-1:186334325:186334533:186339642:186339772:1:TPR:48:41:0:0	6	4
ENSG00000047410:ENSE00001030928:ENSE00003651485:-1:186338033:186338243:186362837:186363001:1:TPR:43:9:0:0	5	0
ENSG00000047410:ENSE00001068221:ENSE00001030871:-1:186344375:186344578:186350223:186350388:1:TPR:35:31:0:0	18	5
ENSG00000047410:ENSE00001068221:ENSE00003645437:-1:186344375:186344578:186358543:186358650:1:TPR:35:16:0:0	7	1
ENSG00000047410:ENSE00001444646:ENSE00001068221:-1:186311652:186314026:186344375:186344578:1:TPR:67:35:0:0	0	20
ENSG00000047410:ENSE00001817070:ENSE00001068221:-1:186318505:186318603:186344375:186344578:1:TPR:63:35:0:0	3	35
ENSG00000047410:ENSE00001817070:ENSE00003662843:-1:186318505:186318603:186356286:186356449:1:TPR:63:18:0:0	0	26
ENSG00000047410:ENSE00001901888:ENSE00003477153:-1:186356286:186356538:186359799:186359996:1:TPR:19:15:0:0	4	7
ENSG00000047410:ENSE00001901888:ENSE00003645437:-1:186356286:186356538:186358543:186358650:1:TPR:19:16:0:0	4	1
ENSG00000047410:ENSE00003466314:ENSE00001617725:-1:186374878:186375325:186375559:186375693:1:TPR:2:1:0:0	3	0
ENSG00000047410:ENSE00003499052:ENSE00001030868:-1:186322318:186322412:186351330:186351470:1:TPR:60:30:0:0	2	12
ENSG00000047410:ENSE00003525673:ENSE00001030903:-1:186320312:186320418:186336496:186336694:1:TPR:61:45:0:0	3	9
ENSG00000047410:ENSE00003615941:ENSE00003528301:-1:186339642:186339772:186341028:186341159:1:TPR:41:40:0:0	0	10
ENSG00000047457:ENSE00001245656:ENSE00003557878:-1:149176250:149176412:149210167:149210379:3:CP:40:7:0:0	0	66
ENSG00000047457:ENSE00001809668:ENSE00003691997:-1:149185249:149185404:149212451:149212698:3:CP:25:5:0:0	0	146
ENSG00000047457:ENSE00001811252:ENSE00001816939:-1:149173467:149173730:149185163:149185446:3:CP:45:27:0:0	1	45
ENSG00000047457:ENSE00001811252:ENSE00001818005:-1:149173467:149173730:149186066:149186732:3:CP:45:24:0:0	0	51
ENSG00000047457:ENSE00001811252:ENSE00003594625:-1:149173467:149173730:149186520:149186732:3:CP:45:23:0:0	0	47
ENSG00000047457:ENSE00001817581:ENSE00003601214:-1:149187919:149188202:149202102:149202241:3:CP:22:13:0:0	0	12
ENSG00000047457:ENSE00001818005:ENSE00003601214:-1:149186066:149186732:149202102:149202241:3:CP:24:13:0:0	0	36
ENSG00000047457:ENSE00001834056:ENSE00001876052:-1:149176250:149176714:149198367:149198453:3:CP:41:17:0:0	3	11
ENSG00000047457:ENSE00001834056:ENSE00003601214:-1:149176250:149176714:149202102:149202241:3:CP:41:13:0:0	0	14
ENSG00000047457:ENSE00001834056:ENSE00003657393:-1:149176250:149176714:149178415:149178631:3:CP:41:34:0:0	0	18
ENSG00000047457:ENSE00001835844:ENSE00001741733:-1:149207363:149207623:149217866:149217985:3:CP:11:4:0:0	19	31
ENSG00000047457:ENSE00001835844:ENSE00001930393:-1:149207363:149207623:149209211:149209340:3:CP:11:9:0:0	1	18
ENSG00000047457:ENSE00001835844:ENSE00003557878:-1:149207363:149207623:149210167:149210379:3:CP:11:7:0:0	0	19
ENSG00000047457:ENSE00001835844:ENSE00003573642:-1:149207363:149207623:149209211:149209384:3:CP:11:8:0:0	5	27
ENSG00000047457:ENSE00001868674:ENSE00003691997:-1:149210358:149210379:149212451:149212698:3:CP:6:5:0:0	9	521
ENSG00000047457:ENSE00001876052:ENSE00003691997:-1:149198367:149198453:149212451:149212698:3:CP:17:5:0:0	0	96
ENSG00000047457:ENSE00001883224:ENSE00003622480:-1:149176250:149176351:149185239:149185446:3:CP:39:26:0:0	1	21
ENSG00000047457:ENSE00001883224:ENSE00003657393:-1:149176250:149176351:149178415:149178631:3:CP:39:34:0:0	1	16
ENSG00000047457:ENSE00001922830:ENSE00003622480:-1:149176363:149176412:149185239:149185446:3:CP:38:26:0:0	0	18
ENSG00000047457:ENSE00001924410:ENSE00001816939:-1:149177840:149177907:149185163:149185446:3:CP:35:27:0:0	0	22
ENSG00000047457:ENSE00001924410:ENSE00001818005:-1:149177840:149177907:149186066:149186732:3:CP:35:24:0:0	0	22
ENSG00000047457:ENSE00001924410:ENSE00003622480:-1:149177840:149177907:149185239:149185446:3:CP:35:26:0:0	0	16
ENSG00000047457:ENSE00001932614:ENSE00001816939:-1:149176238:149176412:149185163:149185446:3:CP:42:27:0:0	0	14
ENSG00000047457:ENSE00001932614:ENSE00003635687:-1:149176238:149176412:149188052:149188202:3:CP:42:21:0:0	0	10
ENSG00000047457:ENSE00001934347:ENSE00003639931:-1:149162417:149162875:149206168:149206339:3:CP:48:12:0:0	0	26
ENSG00000047457:ENSE00001934347:ENSE00003692951:-1:149162417:149162875:149183466:149183605:3:CP:48:28:0:0	0	40
ENSG00000047457:ENSE00001937772:ENSE00003499986:-1:149179556:149179738:149199712:149199864:3:CP:32:14:0:0	1	12
ENSG00000047457:ENSE00003463270:ENSE00001008197:-1:149177840:149177979:149221647:149222055:3:CP:36:1:0:0	3	4
ENSG00000047457:ENSE00003463270:ENSE00001816939:-1:149177840:149177979:149185163:149185446:3:CP:36:27:0:0	5	26
ENSG00000047457:ENSE00003463270:ENSE00001946158:-1:149177840:149177979:149179556:149179621:3:CP:36:33:0:0	7	0
ENSG00000047457:ENSE00003463270:ENSE00003622480:-1:149177840:149177979:149185239:149185446:3:CP:36:26:0:0	1	22
ENSG00000047457:ENSE00003480045:ENSE00003573642:-1:149165946:149166050:149209211:149209384:3:CP:47:8:0:0	4	15
ENSG00000047457:ENSE00003480045:ENSE00003657393:-1:149165946:149166050:149178415:149178631:3:CP:47:34:0:0	0	21
ENSG00000047457:ENSE00003492029:ENSE00001008197:-1:149207363:149207617:149221647:149222055:3:CP:10:1:0:0	3	11
ENSG00000047457:ENSE00003492029:ENSE00001741733:-1:149207363:149207617:149217866:149217985:3:CP:10:4:0:0	24	28
ENSG00000047457:ENSE00003492029:ENSE00001930393:-1:149207363:149207617:149209211:149209340:3:CP:10:9:0:0	3	19
ENSG00000047457:ENSE00003492029:ENSE00001931498:-1:149207363:149207617:149221647:149221824:3:CP:10:3:0:0	6	10
ENSG00000047457:ENSE00003492029:ENSE00003573642:-1:149207363:149207617:149209211:149209384:3:CP:10:8:0:0	4	10
ENSG00000047457:ENSE00003502210:ENSE00003691997:-1:149198367:149198578:149212451:149212698:3:CP:18:5:0:0	1	91
ENSG00000047457:ENSE00003530045:ENSE00001876052:-1:149182005:149182133:149198367:149198453:3:CP:29:17:0:0	19	10
ENSG00000047457:ENSE00003557878:ENSE00001931498:-1:149210167:149210379:149221647:149221824:3:CP:7:3:0:0	16	140
ENSG00000047457:ENSE00003557878:ENSE00002063570:-1:149210167:149210379:149221647:149221827:3:CP:7:2:0:0	0	47
ENSG00000047457:ENSE00003594625:ENSE00003557878:-1:149186520:149186732:149210167:149210379:3:CP:23:7:0:0	3	127
ENSG00000047457:ENSE00003594625:ENSE00003601214:-1:149186520:149186732:149202102:149202241:3:CP:23:13:0:0	1	26
ENSG00000047457:ENSE00003594625:ENSE00003691997:-1:149186520:149186732:149212451:149212698:3:CP:23:5:0:0	2	27
ENSG00000047457:ENSE00003601214:ENSE00001930393:-1:149202102:149202241:149209211:149209340:3:CP:13:9:0:0	3	18
ENSG00000047457:ENSE00003622480:ENSE00003502210:-1:149185239:149185446:149198367:149198578:3:CP:26:18:0:0	92	231
ENSG00000047457:ENSE00003635687:ENSE00003492029:-1:149188052:149188202:149207363:149207617:3:CP:21:10:0:0	13	25
ENSG00000047457:ENSE00003639931:ENSE00001008197:-1:149206168:149206339:149221647:149222055:3:CP:12:1:0:0	3	11
ENSG00000047457:ENSE00003639931:ENSE00001835844:-1:149206168:149206339:149207363:149207623:3:CP:12:11:0:0	49	33
ENSG00000047457:ENSE00003639931:ENSE00002063570:-1:149206168:149206339:149221647:149221827:3:CP:12:2:0:0	7	13
ENSG00000047457:ENSE00003657393:ENSE00001816939:-1:149178415:149178631:149185163:149185446:3:CP:34:27:0:0	3	31
ENSG00000047457:ENSE00003657393:ENSE00001818005:-1:149178415:149178631:149186066:149186732:3:CP:34:24:0:0	14	52
ENSG00000047457:ENSE00003657393:ENSE00003492029:-1:149178415:149178631:149207363:149207617:3:CP:34:10:0:0	14	51
ENSG00000047457:ENSE00003657393:ENSE00003594625:-1:149178415:149178631:149186520:149186732:3:CP:34:23:0:0	22	55
ENSG00000047457:ENSE00003691997:ENSE00001008197:-1:149212451:149212698:149221647:149222055:3:CP:5:1:0:0	0	75
ENSG00000047457:ENSE00003691997:ENSE00001741733:-1:149212451:149212698:149217866:149217985:3:CP:5:4:0:0	5	155
ENSG00000047457:ENSE00003691997:ENSE00002063570:-1:149212451:149212698:149221647:149221827:3:CP:5:2:0:0	11	39
ENSG00000047578:ENSE00000944678:ENSE00003665551:1:27769861:27770018:27749584:27750306:16:KIAA0556:38:32:0:0	3	15
ENSG00000047578:ENSE00003642903:ENSE00003662824:1:27677729:27677996:27628661:27628830:16:KIAA0556:18:10:0:0	5	0
ENSG00000047849:ENSE00001172167:ENSE00003657589:-1:47855248:47855360:47871917:47872100:3:MAP4:42:32:0:0	0	38
ENSG00000047849:ENSE00001338200:ENSE00001434372:-1:47870813:47871105:47998638:47998879:3:MAP4:36:8:0:0	1	23
ENSG00000047849:ENSE00001338202:ENSE00001434372:-1:47875685:47875900:47998638:47998879:3:MAP4:31:8:0:0	10	1
ENSG00000047849:ENSE00001338202:ENSE00001522674:-1:47875685:47875900:47998638:47998880:3:MAP4:31:7:0:0	3	2
ENSG00000047849:ENSE00001338202:ENSE00001663893:-1:47875685:47875900:47915951:47917174:3:MAP4:31:19:0:0	1	21
ENSG00000047849:ENSE00001338202:ENSE00001688571:-1:47875685:47875900:47916862:47917174:3:MAP4:31:18:0:0	0	21
ENSG00000047849:ENSE00001338202:ENSE00001748237:-1:47875685:47875900:48088773:48088824:3:MAP4:31:5:0:0	3	14
ENSG00000047849:ENSE00001338202:ENSE00001898382:-1:47875685:47875900:47998635:47998879:3:MAP4:31:9:0:0	8	0
ENSG00000047849:ENSE00001498370:ENSE00003657589:-1:47870858:47871105:47871917:47872100:3:MAP4:35:32:0:0	0	56
ENSG00000047849:ENSE00001522651:ENSE00001338202:-1:47851094:47853039:47875685:47875900:3:MAP4:48:31:0:0	12	30
ENSG00000047849:ENSE00001656843:ENSE00001498370:-1:47850690:47852938:47870858:47871105:3:MAP4:50:35:0:0	0	12
ENSG00000047849:ENSE00001656843:ENSE00001663893:-1:47850690:47852938:47915951:47917174:3:MAP4:50:19:0:0	2	20
ENSG00000047849:ENSE00001656843:ENSE00001688571:-1:47850690:47852938:47916862:47917174:3:MAP4:50:18:0:0	2	24
ENSG00000047849:ENSE00001656843:ENSE00001791274:-1:47850690:47852938:47914817:47914939:3:MAP4:50:20:0:0	0	12
ENSG00000047849:ENSE00001663893:ENSE00001670142:-1:47915951:47917174:47918719:47918841:3:MAP4:19:17:0:0	3	3
ENSG00000047849:ENSE00001663893:ENSE00001704858:-1:47915951:47917174:48088773:48088841:3:MAP4:19:2:0:0	9	0
ENSG00000047849:ENSE00001670142:ENSE00001434372:-1:47918719:47918841:47998638:47998879:3:MAP4:17:8:0:0	0	18
ENSG00000047849:ENSE00001791274:ENSE00001941016:-1:47914817:47914939:47928228:47928302:3:MAP4:20:15:0:0	13	4
ENSG00000047849:ENSE00003657589:ENSE00001314499:-1:47871917:47872100:47909038:47910388:3:MAP4:32:21:0:0	8	0
ENSG00000047849:ENSE00003657589:ENSE00001642032:-1:47871917:47872100:47909038:47909267:3:MAP4:32:22:0:0	4	0
ENSG00000047849:ENSE00003657589:ENSE00001723907:-1:47871917:47872100:47909038:47912421:3:MAP4:32:23:0:0	11	6
ENSG00000047849:ENSE00003657589:ENSE00002065730:-1:47871917:47872100:47891024:47892835:3:MAP4:32:25:0:0	3	1
ENSG00000047932:ENSE00000762780:ENSE00000762781:-1:117573467:117573632:117575177:117575352:6:GOPC:7:6:0:0	3	2
ENSG00000047932:ENSE00003576960:ENSE00001017893:-1:117319868:117320030:117560269:117563384:6:GOPC:15:13:0:0	0	16
ENSG00000047932:ENSE00003576960:ENSE00003526662:-1:117319868:117320030:117566854:117567034:6:GOPC:15:11:0:0	0	36
ENSG00000048028:ENSE00001126259:ENSE00002250000:-1:113815174:113815382:113874517:113874800:11:USP28:39:7:0:0	7	2
ENSG00000048028:ENSE00001126259:ENSE00003469441:-1:113815174:113815382:113841663:113841768:11:USP28:39:13:0:0	5	0
ENSG00000048028:ENSE00002249612:ENSE00001126259:-1:113804928:113805046:113815174:113815382:11:USP28:50:39:0:0	3	11
ENSG00000048052:ENSE00003470295:ENSE00003596546:1:18835467:18835586:18644671:18644793:7:HDAC9:70:51:0:0	0	12
ENSG00000048052:ENSE00003496922:ENSE00003559789:1:18874478:18874596:18647785:18647998:7:HDAC9:75:52:0:0	0	10
ENSG00000048052:ENSE00003620874:ENSE00001851806:1:18590336:18590486:18502353:18502486:7:HDAC9:40:29:0:0	3	0
ENSG00000048162:ENSE00002440241:ENSE00003724637:-1:176384362:176384374:176388433:176388975:5:NOP16:22:3:0:0	9	13
ENSG00000048162:ENSE00003720877:ENSE00003724637:-1:176388261:176388343:176388433:176388975:5:NOP16:8:3:0:0	1	79
ENSG00000048162:ENSE00003727691:ENSE00003724637:-1:176384366:176384374:176388433:176388975:5:NOP16:21:3:0:0	0	176
ENSG00000048649:ENSE00001040461:ENSE00003683903:-1:77691159:77691238:77698487:77698693:11:RSF1:25:21:0:0	0	10
ENSG00000048649:ENSE00001040466:ENSE00001040482:-1:77666230:77667491:77672042:77672230:11:RSF1:37:36:0:0	0	10
ENSG00000048649:ENSE00001040477:ENSE00001040489:-1:77676792:77676999:77678086:77678153:11:RSF1:32:30:0:0	7	4
ENSG00000048649:ENSE00001040482:ENSE00001950687:-1:77672042:77672230:77820528:77820869:11:RSF1:36:4:0:0	3	0
ENSG00000048649:ENSE00001182767:ENSE00002186713:-1:77700721:77702495:77764598:77764690:11:RSF1:20:8:0:0	3	1
ENSG00000048649:ENSE00001869966:ENSE00001040489:-1:77676792:77677061:77678086:77678153:11:RSF1:31:30:0:0	16	7
ENSG00000048649:ENSE00002189347:ENSE00002199735:-1:77725545:77725680:77813354:77813701:11:RSF1:13:6:0:0	1	11
ENSG00000048649:ENSE00002199735:ENSE00001950687:-1:77813354:77813701:77820528:77820869:11:RSF1:6:4:0:0	7	1
ENSG00000048649:ENSE00002199735:ENSE00002142949:-1:77813354:77813701:77820528:77820706:11:RSF1:6:1:0:0	5	5
ENSG00000048649:ENSE00002496610:ENSE00003521990:-1:77693593:77693611:77740731:77740936:11:RSF1:23:11:0:0	0	20
ENSG00000048649:ENSE00003571481:ENSE00003521990:-1:77693507:77693611:77740731:77740936:11:RSF1:24:11:0:0	3	0
ENSG00000048649:ENSE00003683903:ENSE00002199735:-1:77698487:77698693:77813354:77813701:11:RSF1:21:6:0:0	3	0
ENSG00000048649:ENSE00003683903:ENSE00003521990:-1:77698487:77698693:77740731:77740936:11:RSF1:21:11:0:0	15	0
ENSG00000048707:ENSE00000747906:ENSE00003719605:1:12279499:12279650:12242513:12242590:1:VPS13D:26:3:0:0	6	28
ENSG00000048707:ENSE00001469869:ENSE00003717994:1:12349164:12349374:12266881:12267011:1:VPS13D:59:19:0:0	4	10
ENSG00000048707:ENSE00001844337:ENSE00003740589:1:12348823:12349374:12270994:12271124:1:VPS13D:57:22:0:0	3	3
ENSG00000048707:ENSE00003508246:ENSE00000748163:1:12322536:12322746:12290998:12291124:1:VPS13D:42:29:0:0	3	1
ENSG00000048707:ENSE00003551655:ENSE00003745718:1:12342899:12343051:12260948:12261149:1:VPS13D:52:17:0:0	0	10
ENSG00000048707:ENSE00003620539:ENSE00003508246:1:12415087:12415221:12322536:12322746:1:VPS13D:84:42:0:0	5	17
ENSG00000048707:ENSE00003680027:ENSE00003747079:1:12356398:12356524:12268706:12268876:1:VPS13D:62:21:0:0	5	3
ENSG00000048707:ENSE00003747079:ENSE00003719605:1:12268706:12268876:12242513:12242590:1:VPS13D:21:3:0:0	3	6
ENSG00000048828:ENSE00001593460:ENSE00001671042:1:93564229:93564765:93529353:93529580:9:FAM120A:25:12:0:0	2	18
ENSG00000048828:ENSE00001593460:ENSE00001775184:1:93564229:93564765:93529353:93531406:9:FAM120A:25:11:0:0	1	13
ENSG00000048828:ENSE00001612031:ENSE00001722053:1:93561109:93561250:93543222:93543471:9:FAM120A:23:18:0:0	0	26
ENSG00000048828:ENSE00001652452:ENSE00001804255:1:93558581:93558718:93515983:93516269:9:FAM120A:22:9:0:0	0	10
ENSG00000048828:ENSE00001671042:ENSE00001771114:1:93529353:93529580:93471141:93471387:9:FAM120A:12:4:0:0	1	11
ENSG00000048828:ENSE00001689566:ENSE00001771114:1:93497471:93497599:93471141:93471387:9:FAM120A:6:4:0:0	1	12
ENSG00000048828:ENSE00001753851:ENSE00001775184:1:93556382:93556591:93529353:93531406:9:FAM120A:20:11:0:0	3	6
ENSG00000048828:ENSE00001776865:ENSE00001804255:1:93550577:93550691:93515983:93516269:9:FAM120A:19:9:0:0	0	20
ENSG00000048828:ENSE00001787101:ENSE00001771114:1:93498790:93498886:93471141:93471387:9:FAM120A:7:4:0:0	2	16
ENSG00000048828:ENSE00001797280:ENSE00001771114:1:93476256:93476338:93471141:93471387:9:FAM120A:5:4:0:0	2	16
ENSG00000048828:ENSE00001804255:ENSE00001031802:1:93515983:93516269:93451891:93452389:9:FAM120A:9:2:0:0	17	4
ENSG00000048991:ENSE00000964081:ENSE00001321432:1:135675332:135675486:135604806:135605016:2:R3HDM1:50:16:0:0	2	14
ENSG00000048991:ENSE00000964081:ENSE00001921378:1:135675332:135675486:135604806:135606676:2:R3HDM1:50:15:0:0	3	5
ENSG00000048991:ENSE00000964083:ENSE00001857032:1:135709433:135709536:135638896:135639114:2:R3HDM1:53:35:0:0	6	8
ENSG00000048991:ENSE00001726888:ENSE00001314494:1:135722469:135722553:135641536:135641790:2:R3HDM1:60:38:0:0	1	11
ENSG00000048991:ENSE00001726888:ENSE00003773938:1:135722469:135722553:135586323:135586506:2:R3HDM1:60:10:0:0	3	6
ENSG00000048991:ENSE00001783639:ENSE00001857032:1:135675398:135675486:135638896:135639114:2:R3HDM1:51:35:0:0	4	8
ENSG00000048991:ENSE00001783639:ENSE00003692789:1:135675398:135675486:135638896:135639122:2:R3HDM1:51:36:0:0	2	10
ENSG00000048991:ENSE00001956788:ENSE00001857032:1:135723937:135725270:135638896:135639114:2:R3HDM1:62:35:0:0	1	13
ENSG00000048991:ENSE00003485847:ENSE00001630783:1:135602500:135602708:135531517:135531633:2:R3HDM1:13:5:0:0	5	1
ENSG00000048991:ENSE00003692789:ENSE00003677503:1:135638896:135639122:135631861:135632001:2:R3HDM1:36:27:0:0	2	12
ENSG00000049192:ENSE00002044996:ENSE00001487392:-1:65451316:65451620:65473577:65473952:5:ADAMTS6:13:4:0:0	0	10
ENSG00000049192:ENSE00003577653:ENSE00001487392:-1:65451475:65451620:65473577:65473952:5:ADAMTS6:12:4:0:0	4	15
ENSG00000049239:ENSE00003647605:ENSE00001041640:1:9244925:9245561:9234775:9235066:1:H6PD:3:1:0:0	5	3
ENSG00000049245:ENSE00001901341:ENSE00001474297:1:7777097:7777318:7771269:7771385:1:VAMP3:4:1:0:0	4	42
ENSG00000049245:ENSE00001901341:ENSE00003491204:1:7777097:7777318:7773442:7773511:1:VAMP3:4:3:0:0	0	18
ENSG00000049245:ENSE00003671151:ENSE00001474297:1:7777160:7777318:7771269:7771385:1:VAMP3:5:1:0:0	2	35
ENSG00000049245:ENSE00003671151:ENSE00003491204:1:7777160:7777318:7773442:7773511:1:VAMP3:5:3:0:0	0	20
ENSG00000049246:ENSE00000401718:ENSE00001173207:1:7820467:7820640:7784654:7785005:1:PER3:27:3:0:0	3	5
ENSG00000049449:ENSE00002164326:ENSE00003659141:1:32104386:32104688:32098350:32098528:11:RCN1:28:12:0:0	1	18
ENSG00000049449:ENSE00002164589:ENSE00002155960:1:32101995:32103480:31885774:31885805:11:RCN1:18:6:0:0	0	11
ENSG00000049449:ENSE00002195828:ENSE00003597536:1:32104365:32105531:32097144:32097337:11:RCN1:24:11:0:0	0	14
ENSG00000049449:ENSE00003659141:ENSE00002155960:1:32098350:32098528:31885774:31885805:11:RCN1:12:6:0:0	5	8
ENSG00000049449:ENSE00003659141:ENSE00003597536:1:32098350:32098528:32097144:32097337:11:RCN1:12:11:0:0	3	16
ENSG00000049618:ENSE00000975824:ENSE00001443634:1:157184231:157184435:156871614:156871652:6:ARID1B:26:5:0:0	3	0
ENSG00000049618:ENSE00000975829:ENSE00001725244:1:157200705:157201488:157186355:157186620:6:ARID1B:33:28:0:0	5	1
ENSG00000049618:ENSE00001142049:ENSE00000975824:1:157203866:157203996:157184231:157184435:6:ARID1B:34:26:0:0	0	16
ENSG00000049618:ENSE00001142049:ENSE00000975829:1:157203866:157203996:157200705:157201488:6:ARID1B:34:33:0:0	0	28
ENSG00000049618:ENSE00001142049:ENSE00001801654:1:157203866:157203996:157184231:157186610:6:ARID1B:34:27:0:0	1	13
ENSG00000049618:ENSE00001142072:ENSE00001204928:1:157190038:157190210:157148624:157152404:6:ARID1B:30:16:0:0	0	14
ENSG00000049618:ENSE00001142072:ENSE00001443636:1:157190038:157190210:156779433:156779471:6:ARID1B:30:2:0:0	1	10
ENSG00000049618:ENSE00001696442:ENSE00003619237:1:157180969:157181178:156829227:156829421:6:ARID1B:25:3:0:0	0	10
ENSG00000049618:ENSE00001876946:ENSE00001781809:1:157084766:157084905:156901373:156901525:6:ARID1B:11:6:0:0	3	0
ENSG00000049618:ENSE00001876946:ENSE00003619237:1:157084766:157084905:156829227:156829421:6:ARID1B:11:3:0:0	0	14
ENSG00000050327:ENSE00001856238:ENSE00002454696:1:144379899:144380631:144375514:144375675:7:ARHGEF5:20:17:0:0	0	36
ENSG00000050327:ENSE00001894090:ENSE00003632659:1:144379899:144380632:144366846:144366910:7:ARHGEF5:22:8:0:0	3	1
ENSG00000050327:ENSE00002454696:ENSE00001881572:1:144375514:144375675:144355288:144355501:7:ARHGEF5:17:1:0:0	4	0
ENSG00000050327:ENSE00002454696:ENSE00002529669:1:144375514:144375675:144364909:144365823:7:ARHGEF5:17:5:0:0	4	2
ENSG00000050327:ENSE00002479484:ENSE00002529669:1:144374732:144374889:144364909:144365823:7:ARHGEF5:16:5:0:0	6	5
ENSG00000050393:ENSE00003484981:ENSE00003680024:-1:13791878:13791992:13801288:13801389:6:MCUR1:10:6:0:0	4	24
ENSG00000050405:ENSE00003673460:ENSE00001379043:-1:50205984:50206068:50248633:50248774:12:LIMA1:19:7:0:0	0	10
ENSG00000051009:ENSE00002160274:ENSE00000903295:-1:6214733:6215355:6223080:6223238:11:FAM160A2:16:6:0:0	3	5
ENSG00000051009:ENSE00002731133:ENSE00001342377:-1:6224379:6224707:6234544:6234711:11:FAM160A2:4:1:0:0	4	1
ENSG00000051108:ENSE00002607170:ENSE00002609610:1:56939895:56940088:56936687:56937413:16:HERPUD1:25:20:0:0	0	24
ENSG00000051108:ENSE00003483560:ENSE00002596470:1:56939895:56940245:56939249:56939359:16:HERPUD1:28:24:0:0	5	0
ENSG00000051108:ENSE00003483560:ENSE00003614305:1:56939895:56940245:56939237:56939359:16:HERPUD1:28:23:0:0	10	7
ENSG00000051108:ENSE00003750843:ENSE00002579534:1:56943126:56944863:56934965:56935312:16:HERPUD1:41:8:0:0	0	18
ENSG00000051382:ENSE00000778970:ENSE00001823426:-1:138755754:138755979:138759173:138759359:3:PIK3CB:12:9:0:0	0	13
ENSG00000051382:ENSE00000778970:ENSE00001927906:-1:138755754:138755979:138759175:138759359:3:PIK3CB:12:8:0:0	0	14
ENSG00000051382:ENSE00001923612:ENSE00001823426:-1:138654068:138655526:138759173:138759359:3:PIK3CB:45:9:0:0	3	19
ENSG00000051382:ENSE00001923612:ENSE00001927906:-1:138654068:138655526:138759175:138759359:3:PIK3CB:45:8:0:0	3	17
ENSG00000051382:ENSE00002227110:ENSE00001823426:-1:138654022:138655526:138759173:138759359:3:PIK3CB:46:9:0:0	3	5
ENSG00000051382:ENSE00002227110:ENSE00003539165:-1:138654022:138655526:138663906:138664029:3:PIK3CB:46:39:0:0	0	10
ENSG00000051382:ENSE00003473458:ENSE00003609179:-1:138656142:138656274:138657690:138657835:3:PIK3CB:42:40:0:0	2	10
ENSG00000051382:ENSE00003539165:ENSE00003621940:-1:138663906:138664029:138737707:138737886:3:PIK3CB:39:15:0:0	2	12
ENSG00000051382:ENSE00003583204:ENSE00001927906:-1:138691000:138691143:138759175:138759359:3:PIK3CB:29:8:0:0	0	24
ENSG00000051523:ENSE00002580032:ENSE00002628672:-1:88646755:88647175:88650956:88651041:16:CYBA:14:7:0:0	4	1
ENSG00000051523:ENSE00002623776:ENSE00002595974:-1:88646116:88646838:88647693:88647939:16:CYBA:20:12:0:0	4	1
ENSG00000051620:ENSE00000764663:ENSE00000798945:1:138405971:138406151:138404219:138404597:6:HEBP2:5:2:0:0	16	37
ENSG00000051620:ENSE00001700811:ENSE00001266936:1:138412083:138412256:138405145:138405280:6:HEBP2:7:4:0:0	2	48
ENSG00000051620:ENSE00001801663:ENSE00000764663:1:138412880:138413154:138405971:138406151:6:HEBP2:8:5:0:0	3	30
ENSG00000052126:ENSE00001276772:ENSE00003490840:1:19345842:19345888:19283280:19283745:12:PLEKHA5:47:28:0:0	0	12
ENSG00000052126:ENSE00001311810:ENSE00003490840:1:19359412:19359546:19283280:19283745:12:PLEKHA5:52:28:0:0	0	10
ENSG00000052344:ENSE00000675944:ENSE00000675945:-1:31132429:31132595:31132682:31132953:16:PRSS8:15:11:0:0	0	31
ENSG00000052795:ENSE00000740311:ENSE00000740302:1:158868102:158869428:158859057:158859258:4:FNIP2:22:17:0:0	0	15
ENSG00000052802:ENSE00000740530:ENSE00003483996:1:165338652:165338778:165333340:165333625:4:MSMO1:8:6:0:0	1	25
ENSG00000052802:ENSE00000740530:ENSE00003523039:1:165338652:165338778:165337789:165337937:4:MSMO1:8:7:0:0	0	12
ENSG00000052802:ENSE00003483996:ENSE00002075668:1:165333340:165333625:165327927:165328122:4:MSMO1:6:5:0:0	3	5
ENSG00000052841:ENSE00001251634:ENSE00003536793:1:43493773:43493961:43389652:43389821:11:TTC17:51:7:0:0	4	6
ENSG00000052841:ENSE00003526439:ENSE00003478084:1:43405786:43405951:43399888:43400048:11:TTC17:26:19:0:0	3	2
ENSG00000052841:ENSE00003615435:ENSE00002150044:1:43436164:43436334:43396997:43397491:11:TTC17:30:14:0:0	8	2
ENSG00000053501:ENSE00003627266:ENSE00003737802:1:17219213:17219387:17216169:17216322:19:USE1:23:13:0:0	1	17
ENSG00000053747:ENSE00002884695:ENSE00003508028:1:23954503:23954648:23912711:23912881:18:LAMA3:97:68:0:0	0	10
ENSG00000053747:ENSE00003535681:ENSE00003630173:1:23931062:23931201:23901127:23901323:18:LAMA3:78:60:0:0	0	12
ENSG00000053770:ENSE00003475724:ENSE00001094514:1:57280195:57280422:57274244:57274889:14:AP5M1:13:9:0:0	0	24
ENSG00000053770:ENSE00003475724:ENSE00002440489:1:57280195:57280422:57274244:57275469:14:AP5M1:13:10:0:0	1	27
ENSG00000053770:ENSE00003475724:ENSE00002472750:1:57280195:57280422:57274244:57274723:14:AP5M1:13:11:0:0	1	27
ENSG00000054116:ENSE00001459692:ENSE00000766275:-1:36136572:36137322:36137796:36137978:1:TRAPPC3:20:15:0:0	0	28
ENSG00000054116:ENSE00001811955:ENSE00000766275:-1:36137262:36137322:36137796:36137978:1:TRAPPC3:16:15:0:0	0	24
ENSG00000054118:ENSE00000766231:ENSE00000955947:1:36296583:36296770:36289060:36289764:1:THRAP3:16:10:0:0	5	8
ENSG00000054118:ENSE00000766231:ENSE00003608584:1:36296583:36296770:36292598:36292709:1:THRAP3:16:13:0:0	6	5
ENSG00000054118:ENSE00000955947:ENSE00001354450:1:36289060:36289764:36259382:36259484:1:THRAP3:10:6:0:0	21	3
ENSG00000054118:ENSE00000955947:ENSE00001910590:1:36289060:36289764:36224971:36225102:1:THRAP3:10:4:0:0	37	16
ENSG00000054118:ENSE00001079144:ENSE00001910590:1:36301553:36301696:36224971:36225102:1:THRAP3:18:4:0:0	3	5
ENSG00000054118:ENSE00001291272:ENSE00001903875:1:36286368:36287270:36282533:36282684:1:THRAP3:9:8:0:0	0	26
ENSG00000054118:ENSE00001291272:ENSE00001917968:1:36286368:36287270:36225412:36225463:1:THRAP3:9:5:0:0	10	13
ENSG00000054118:ENSE00001402345:ENSE00001079145:1:36303796:36305357:36300886:36301084:1:THRAP3:19:17:0:0	0	88
ENSG00000054118:ENSE00001859170:ENSE00001291272:1:36294050:36294169:36286368:36287270:1:THRAP3:15:9:0:0	7	97
ENSG00000054118:ENSE00002179918:ENSE00001079145:1:36303796:36304148:36300886:36301084:1:THRAP3:20:17:0:0	0	24
ENSG00000054118:ENSE00003608584:ENSE00003566879:1:36292598:36292709:36291374:36291546:1:THRAP3:13:12:0:0	0	14
ENSG00000054219:ENSE00003533081:ENSE00003462176:-1:159854360:159854535:159882124:159882315:2:LY75:24:12:0:0	4	0
ENSG00000054219:ENSE00003658457:ENSE00003478680:-1:159854904:159854939:159875444:159875643:2:LY75:23:17:0:0	0	20
ENSG00000054219:ENSE00003690451:ENSE00001892920:-1:159881083:159881240:159902365:159903605:2:LY75:13:6:0:0	3	2
ENSG00000054267:ENSE00003592588:ENSE00001834727:-1:235154881:235155112:235327769:235328168:1:ARID4B:50:4:0:0	3	2
ENSG00000054282:ENSE00003461674:ENSE00003515407:1:243426427:243426558:243415702:243415829:1:SDCCAG8:32:29:0:0	4	5
ENSG00000054611:ENSE00001145595:ENSE00003583858:1:46797444:46797620:46789312:46789471:22:TBC1D22A:23:14:0:0	5	2
ENSG00000054611:ENSE00003487258:ENSE00001145595:1:46974290:46974399:46797444:46797620:22:TBC1D22A:29:23:0:0	0	12
ENSG00000054611:ENSE00003581676:ENSE00001145595:1:46891266:46891394:46797444:46797620:22:TBC1D22A:25:23:0:0	0	10
ENSG00000054654:ENSE00000867632:ENSE00002490067:1:64215286:64215354:64214194:64214524:14:SYNE2:158:157:0:0	0	10
ENSG00000054654:ENSE00001607109:ENSE00003739200:1:64163402:64163581:64075945:64076100:14:SYNE2:115:65:0:0	8	14
ENSG00000054654:ENSE00001612097:ENSE00003734185:1:64190071:64190237:64065432:64065650:14:SYNE2:130:60:0:0	1	19
ENSG00000054654:ENSE00001619054:ENSE00001603647:1:64128452:64128553:64107491:64107607:14:SYNE2:95:82:0:0	4	4
ENSG00000054654:ENSE00001652130:ENSE00001670571:1:64141942:64142088:64132265:64132438:14:SYNE2:105:98:0:0	1	23
ENSG00000054654:ENSE00001772049:ENSE00003469297:1:64188550:64188708:64027484:64027793:14:SYNE2:128:49:0:0	0	10
ENSG00000054654:ENSE00001795486:ENSE00003734185:1:64122012:64122133:64065432:64065650:14:SYNE2:88:60:0:0	0	10
ENSG00000054654:ENSE00002207965:ENSE00003468997:1:64034494:64034592:64021315:64021515:14:SYNE2:52:41:0:0	3	5
ENSG00000054654:ENSE00002311239:ENSE00003753807:1:64188860:64189009:64055944:64056266:14:SYNE2:129:57:0:0	0	14
ENSG00000054654:ENSE00002313604:ENSE00003605849:1:64224983:64225045:64220437:64220637:14:SYNE2:171:166:0:0	0	16
ENSG00000054654:ENSE00002438672:ENSE00003753807:1:64196784:64197104:64055944:64056266:14:SYNE2:134:57:0:0	0	20
ENSG00000054654:ENSE00002452780:ENSE00003463868:1:64073988:64074136:64021857:64022028:14:SYNE2:63:42:0:0	3	12
ENSG00000054654:ENSE00002466672:ENSE00002439416:1:64202193:64202265:64113341:64113572:14:SYNE2:136:84:0:0	3	7
ENSG00000054654:ENSE00002475018:ENSE00003469297:1:64162114:64162276:64027484:64027793:14:SYNE2:114:49:0:0	0	10
ENSG00000054654:ENSE00002479405:ENSE00003753807:1:64196754:64197104:64055944:64056266:14:SYNE2:133:57:0:0	0	22
ENSG00000054654:ENSE00002483783:ENSE00003521510:1:64219208:64219314:64212811:64213005:14:SYNE2:164:151:0:0	3	7
ENSG00000054654:ENSE00002528307:ENSE00003753807:1:64122286:64122522:64055944:64056266:14:SYNE2:90:57:0:0	0	22
ENSG00000054654:ENSE00003463868:ENSE00003538264:1:64021857:64022028:64009966:64010116:14:SYNE2:42:37:0:0	2	10
ENSG00000054654:ENSE00003469297:ENSE00003718266:1:64027484:64027793:64024257:64024459:14:SYNE2:49:45:0:0	3	10
ENSG00000054654:ENSE00003469297:ENSE00003730474:1:64027484:64027793:63995044:63995202:14:SYNE2:49:27:0:0	5	2
ENSG00000054654:ENSE00003489718:ENSE00003718266:1:64087671:64087856:64024257:64024459:14:SYNE2:70:45:0:0	8	3
ENSG00000054654:ENSE00003498770:ENSE00003741067:1:64024912:64025031:63982630:63982794:14:SYNE2:46:21:0:0	5	8
ENSG00000054654:ENSE00003521999:ENSE00003718231:1:64025130:64025421:63983737:63983886:14:SYNE2:47:22:0:0	38	9
ENSG00000054654:ENSE00003526585:ENSE00003471963:1:64031016:64031357:64029895:64030059:14:SYNE2:51:50:0:0	11	13
ENSG00000054654:ENSE00003526585:ENSE00003608236:1:64031016:64031357:64026579:64026730:14:SYNE2:51:48:0:0	6	13
ENSG00000054654:ENSE00003605849:ENSE00001749033:1:64220437:64220637:64119427:64119609:14:SYNE2:166:85:0:0	5	29
ENSG00000054654:ENSE00003651003:ENSE00003526585:1:64219208:64219410:64031016:64031357:14:SYNE2:165:51:0:0	3	23
ENSG00000054654:ENSE00003715538:ENSE00003463868:1:64073968:64074136:64021857:64022028:14:SYNE2:62:42:0:0	1	11
ENSG00000054654:ENSE00003719042:ENSE00002515759:1:63954719:63954915:63873417:63874006:14:SYNE2:11:4:0:0	2	12
ENSG00000054654:ENSE00003722527:ENSE00003734903:1:64070645:64070910:64062751:64062895:14:SYNE2:61:58:0:0	8	2
ENSG00000054654:ENSE00003722527:ENSE00003753551:1:64070645:64070910:64048000:64048155:14:SYNE2:61:54:0:0	3	1
ENSG00000054654:ENSE00003727704:ENSE00003729163:1:63990411:63990569:63963899:63964000:14:SYNE2:24:14:0:0	3	1
ENSG00000054654:ENSE00003731521:ENSE00002507584:1:63949825:63950006:63852992:63853143:14:SYNE2:10:2:0:0	3	1
ENSG00000054654:ENSE00003734185:ENSE00002473551:1:64065432:64065650:64062782:64062895:14:SYNE2:60:59:0:0	10	0
ENSG00000054654:ENSE00003734185:ENSE00003495044:1:64065432:64065650:64016473:64016631:14:SYNE2:60:38:0:0	7	2
ENSG00000054654:ENSE00003734185:ENSE00003741877:1:64065432:64065650:63942051:63942143:14:SYNE2:60:9:0:0	5	1
ENSG00000054654:ENSE00003742298:ENSE00003731772:1:64051557:64053657:64001934:64002081:14:SYNE2:56:33:0:0	5	2
ENSG00000054965:ENSE00000739828:ENSE00000797505:-1:73411394:73411536:73419874:73419999:11:FAM168A:9:8:0:0	2	32
ENSG00000055044:ENSE00000803415:ENSE00001855748:1:202295674:202295837:202265765:202265986:2:NOP58:23:3:0:0	3	8
ENSG00000055044:ENSE00000964999:ENSE00001828228:1:202291125:202291270:202265716:202265986:2:NOP58:21:1:0:0	3	3
ENSG00000055044:ENSE00001246796:ENSE00000965000:1:202303386:202303666:202292777:202292903:2:NOP58:29:22:0:0	0	20
ENSG00000055044:ENSE00001246796:ENSE00003555874:1:202303386:202303666:202290323:202290457:2:NOP58:29:19:0:0	0	14
ENSG00000055044:ENSE00001943222:ENSE00000803415:1:202299858:202300137:202295674:202295837:2:NOP58:26:23:0:0	0	12
ENSG00000055044:ENSE00003553788:ENSE00000803415:1:202300234:202300367:202295674:202295837:2:NOP58:27:23:0:0	0	16
ENSG00000055044:ENSE00003645254:ENSE00000803415:1:202297845:202297906:202295674:202295837:2:NOP58:25:23:0:0	0	12
ENSG00000055044:ENSE00003645254:ENSE00003670262:1:202297845:202297906:202297379:202297513:2:NOP58:25:24:0:0	3	65
ENSG00000055070:ENSE00001936458:ENSE00003481234:1:16395038:16395390:16393228:16393482:1:SZRD1:23:15:0:0	0	23
ENSG00000055070:ENSE00003480111:ENSE00001832266:1:16393231:16393482:16353300:16353423:1:SZRD1:18:2:0:0	10	24
ENSG00000055070:ENSE00003481234:ENSE00001832266:1:16393228:16393482:16353300:16353423:1:SZRD1:15:2:0:0	10	24
ENSG00000055118:ENSE00003546497:ENSE00003742617:-1:150952425:150952853:150977968:150978100:7:KCNH2:14:1:0:0	3	0
ENSG00000055130:ENSE00000729503:ENSE00003304162:1:148760333:148760496:148698645:148698763:7:CUL1:12:2:1:0	5	2
ENSG00000055130:ENSE00000909626:ENSE00000909624:1:148766561:148766723:148729962:148730262:7:CUL1:13:4:1:0	4	18
ENSG00000055130:ENSE00000909635:ENSE00000909632:1:148792726:148792818:148788557:148788674:7:CUL1:22:19:1:1	4	4
ENSG00000055130:ENSE00003450823:ENSE00000909625:1:148800502:148801036:148759304:148759354:7:CUL1:30:10:0:1	5	1
ENSG00000055163:ENSE00003669250:ENSE00003722267:1:157389189:157389427:157359081:157359131:5:CYFIP2:75:62:0:0	6	3
ENSG00000055208:ENSE00002151893:ENSE00001955210:1:149378018:149379518:149342813:149342833:6:TAB2:13:6:0:0	14	5
ENSG00000055208:ENSE00002151893:ENSE00002197520:1:149378018:149379518:149369909:149370099:6:TAB2:13:10:0:0	4	30
ENSG00000055208:ENSE00002151893:ENSE00002303719:1:149378018:149379518:149342657:149342833:6:TAB2:13:4:0:0	6	11
ENSG00000055208:ENSE00002151893:ENSE00003701507:1:149378018:149379518:149369909:149370075:6:TAB2:13:9:0:0	2	21
ENSG00000055208:ENSE00003656381:ENSE00002197520:1:149399104:149399184:149369909:149370099:6:TAB2:18:10:0:0	0	56
ENSG00000055208:ENSE00003656381:ENSE00003458651:1:149399104:149399184:149397604:149397764:6:TAB2:18:15:0:0	13	45
ENSG00000055208:ENSE00003656381:ENSE00003701507:1:149399104:149399184:149369909:149370075:6:TAB2:18:9:0:0	0	24
ENSG00000055332:ENSE00003474995:ENSE00000747411:-1:37107474:37107527:37109194:37109295:2:EIF2AK2:27:25:0:0	0	14
ENSG00000055483:ENSE00001297400:ENSE00003688164:-1:78806959:78807636:78813773:78813873:17:USP36:46:40:0:0	3	6
ENSG00000055483:ENSE00001298564:ENSE00002275689:-1:78803385:78803978:78836111:78836372:17:USP36:48:19:0:0	0	14
ENSG00000055483:ENSE00001298564:ENSE00002786620:-1:78803385:78803978:78836025:78836372:17:USP36:48:21:0:0	0	16
ENSG00000055483:ENSE00001298564:ENSE00002862957:-1:78803385:78803978:78836124:78836372:17:USP36:48:18:0:0	0	18
ENSG00000055483:ENSE00001310548:ENSE00002275689:-1:78806156:78806286:78836111:78836372:17:USP36:47:19:0:0	0	18
ENSG00000055483:ENSE00001310548:ENSE00002789019:-1:78806156:78806286:78836164:78836372:17:USP36:47:17:0:0	0	12
ENSG00000055483:ENSE00001310548:ENSE00002862957:-1:78806156:78806286:78836124:78836372:17:USP36:47:18:0:0	0	16
ENSG00000055483:ENSE00002275689:ENSE00001033869:-1:78836111:78836372:78838587:78838750:17:USP36:19:14:0:0	3	7
ENSG00000055483:ENSE00003615727:ENSE00002915790:-1:78812860:78813001:78840736:78840780:17:USP36:42:3:0:0	5	2
ENSG00000055483:ENSE00003744634:ENSE00001033869:-1:78836111:78836363:78838587:78838750:17:USP36:20:14:0:0	0	11
ENSG00000055609:ENSE00001600959:ENSE00003607389:-1:152135533:152136924:152151442:152151581:7:KMT2C:82:71:0:0	0	16
ENSG00000055609:ENSE00001678279:ENSE00003634168:-1:152134922:152138904:152152705:152152954:7:KMT2C:85:70:0:0	0	10
ENSG00000055609:ENSE00001704926:ENSE00003491000:-1:152162117:152163334:152180711:152182594:7:KMT2C:58:47:0:0	10	2
ENSG00000055609:ENSE00001704926:ENSE00003684517:-1:152162117:152163334:152199279:152199459:7:KMT2C:58:37:0:0	9	2
ENSG00000055609:ENSE00001774010:ENSE00001642231:-1:152315138:152315338:152435626:152436005:7:KMT2C:7:1:0:0	6	1
ENSG00000055609:ENSE00001816993:ENSE00003525823:-1:152136584:152136924:152167146:152167378:7:KMT2C:81:55:0:0	0	18
ENSG00000055609:ENSE00003468347:ENSE00003628418:-1:152220523:152220735:152238707:152238826:7:KMT2C:32:21:0:0	3	6
ENSG00000055609:ENSE00003487164:ENSE00003540014:-1:152134925:152136924:152154010:152154146:7:KMT2C:84:67:0:0	0	10
ENSG00000055609:ENSE00003487164:ENSE00003684517:-1:152134925:152136924:152199279:152199459:7:KMT2C:84:37:0:0	0	48
ENSG00000055609:ENSE00003491000:ENSE00001635330:-1:152180711:152182594:152249876:152249953:7:KMT2C:47:18:0:0	4	48
ENSG00000055609:ENSE00003491000:ENSE00001768178:-1:152180711:152182594:152435626:152435799:7:KMT2C:47:2:0:0	0	11
ENSG00000055609:ENSE00003491000:ENSE00001783379:-1:152180711:152182594:152273705:152273867:7:KMT2C:47:12:0:0	1	16
ENSG00000055609:ENSE00003491000:ENSE00001799851:-1:152180711:152182594:152265038:152265209:7:KMT2C:47:13:0:0	3	23
ENSG00000055609:ENSE00003491000:ENSE00003668340:-1:152180711:152182594:152235817:152235933:7:KMT2C:47:23:0:0	0	12
ENSG00000055609:ENSE00003508504:ENSE00002574727:-1:152144713:152144881:152177829:152178010:7:KMT2C:77:49:0:0	5	5
ENSG00000055609:ENSE00003508504:ENSE00003619691:-1:152144713:152144881:152146599:152146735:7:KMT2C:77:74:0:0	4	4
ENSG00000055609:ENSE00003508504:ENSE00003628418:-1:152144713:152144881:152238707:152238826:7:KMT2C:77:21:0:0	2	12
ENSG00000055609:ENSE00003508504:ENSE00003634168:-1:152144713:152144881:152152705:152152954:7:KMT2C:77:70:0:0	0	12
ENSG00000055609:ENSE00003515180:ENSE00003634168:-1:152138796:152138904:152152705:152152954:7:KMT2C:80:70:0:0	1	23
ENSG00000055609:ENSE00003525823:ENSE00003459983:-1:152167146:152167378:152176191:152178010:7:KMT2C:55:51:0:0	1	11
ENSG00000055609:ENSE00003525823:ENSE00003460315:-1:152167146:152167378:152185558:152185631:7:KMT2C:55:44:0:0	2	13
ENSG00000055609:ENSE00003571257:ENSE00003596579:-1:152150900:152151007:152154267:152154445:7:KMT2C:72:66:0:0	0	12
ENSG00000055609:ENSE00003598315:ENSE00003634168:-1:152139675:152139791:152152705:152152954:7:KMT2C:78:70:0:0	0	18
ENSG00000055609:ENSE00003598315:ENSE00003657678:-1:152139675:152139791:152157761:152157925:7:KMT2C:78:61:0:0	0	12
ENSG00000055609:ENSE00003607389:ENSE00003596579:-1:152151442:152151581:152154267:152154445:7:KMT2C:71:66:0:0	0	11
ENSG00000055609:ENSE00003615297:ENSE00001642231:-1:152182974:152183156:152435626:152436005:7:KMT2C:45:1:0:0	10	3
ENSG00000055609:ENSE00003615297:ENSE00001799851:-1:152182974:152183156:152265038:152265209:7:KMT2C:45:13:0:0	3	8
ENSG00000055609:ENSE00003616411:ENSE00003619306:-1:152158863:152159072:152162117:152163826:7:KMT2C:59:56:0:0	1	25
ENSG00000055609:ENSE00003616411:ENSE00003668489:-1:152158863:152159072:152179834:152180126:7:KMT2C:59:48:0:0	1	18
ENSG00000055609:ENSE00003619306:ENSE00003491000:-1:152162117:152163826:152180711:152182594:7:KMT2C:56:47:0:0	11	2
ENSG00000055609:ENSE00003619306:ENSE00003684517:-1:152162117:152163826:152199279:152199459:7:KMT2C:56:37:0:0	6	4
ENSG00000055609:ENSE00003619691:ENSE00003525823:-1:152146599:152146735:152167146:152167378:7:KMT2C:74:55:0:0	0	18
ENSG00000055609:ENSE00003634168:ENSE00001704926:-1:152152705:152152954:152162117:152163334:7:KMT2C:70:58:0:0	3	3
ENSG00000055609:ENSE00003634168:ENSE00002552204:-1:152152705:152152954:152182157:152182219:7:KMT2C:70:46:0:0	3	5
ENSG00000055609:ENSE00003634168:ENSE00003583949:-1:152152705:152152954:152205106:152205225:7:KMT2C:70:35:0:0	13	8
ENSG00000055609:ENSE00003634168:ENSE00003607503:-1:152152705:152152954:152195907:152196011:7:KMT2C:70:38:0:0	15	13
ENSG00000055609:ENSE00003634168:ENSE00003626265:-1:152152705:152152954:152224015:152224179:7:KMT2C:70:28:0:0	7	11
ENSG00000055609:ENSE00003668489:ENSE00003592800:-1:152179834:152180126:152222573:152222682:7:KMT2C:48:29:0:0	4	0
ENSG00000055609:ENSE00003673611:ENSE00001803163:-1:152194440:152194568:152309966:152310075:7:KMT2C:39:10:0:0	3	1
ENSG00000055609:ENSE00003677611:ENSE00001846759:-1:152148033:152149152:152222001:152222067:7:KMT2C:73:30:0:0	5	4
ENSG00000055609:ENSE00003677611:ENSE00003514072:-1:152148033:152149152:152230220:152230321:7:KMT2C:73:24:0:0	15	34
ENSG00000055609:ENSE00003677611:ENSE00003626265:-1:152148033:152149152:152224015:152224179:7:KMT2C:73:28:0:0	4	2
ENSG00000055609:ENSE00003677611:ENSE00003628418:-1:152148033:152149152:152238707:152238826:7:KMT2C:73:21:0:0	8	2
ENSG00000055609:ENSE00003679433:ENSE00001666640:-1:152224435:152224616:152251939:152252090:7:KMT2C:26:16:0:0	8	6
ENSG00000055609:ENSE00003679433:ENSE00003537941:-1:152224435:152224616:152229923:152230027:7:KMT2C:26:25:0:0	3	0
ENSG00000055609:ENSE00003684517:ENSE00001691194:-1:152199279:152199459:152247902:152248019:7:KMT2C:37:19:0:0	6	9
ENSG00000055609:ENSE00003684517:ENSE00003583949:-1:152199279:152199459:152205106:152205225:7:KMT2C:37:35:0:0	9	5
ENSG00000055917:ENSE00000802769:ENSE00000715661:-1:20260337:20260466:20278583:20278819:2:PUM2:33:31:0:0	9	7
ENSG00000055917:ENSE00000802771:ENSE00000802775:-1:20282947:20283231:20297553:20297678:2:PUM2:30:26:0:0	0	13
ENSG00000055917:ENSE00000802771:ENSE00001748557:-1:20282947:20283231:20350597:20350621:2:PUM2:30:6:0:0	5	7
ENSG00000055917:ENSE00000802774:ENSE00001663343:-1:20294376:20294518:20350205:20350301:2:PUM2:27:7:0:0	3	0
ENSG00000055917:ENSE00001377208:ENSE00000802773:-1:20258243:20258371:20290652:20290790:2:PUM2:34:28:0:0	1	11
ENSG00000055917:ENSE00001783521:ENSE00000802771:-1:20253822:20254014:20282947:20283231:2:PUM2:38:30:0:0	0	34
ENSG00000055917:ENSE00003647329:ENSE00001592392:-1:20312236:20312423:20352166:20352234:2:PUM2:17:1:0:0	4	5
ENSG00000055917:ENSE00003647329:ENSE00003754024:-1:20312236:20312423:20350597:20350850:2:PUM2:17:5:0:0	0	10
ENSG00000055950:ENSE00001452141:ENSE00001452126:-1:100979198:100979372:100986687:100986975:10:MRPL43:22:12:0:0	0	18
ENSG00000055950:ENSE00001900299:ENSE00001894299:-1:100986280:100986572:100986588:100987196:10:MRPL43:14:13:0:0	0	14
ENSG00000056097:ENSE00000735172:ENSE00000999299:-1:32385508:32385649:32390275:32390437:5:ZFR:20:17:0:0	0	16
ENSG00000056097:ENSE00000999296:ENSE00001380312:-1:32400007:32400203:32406774:32407021:5:ZFR:13:9:0:0	1	14
ENSG00000056097:ENSE00000999296:ENSE00002044274:-1:32400007:32400203:32406727:32407021:5:ZFR:13:10:0:0	0	13
ENSG00000056097:ENSE00000999298:ENSE00001380970:-1:32395159:32395304:32403906:32404097:5:ZFR:15:11:0:0	10	8
ENSG00000056097:ENSE00001380312:ENSE00003505222:-1:32406774:32407021:32419821:32420103:5:ZFR:9:5:0:0	0	16
ENSG00000056097:ENSE00001380970:ENSE00001380312:-1:32403906:32404097:32406774:32407021:5:ZFR:11:9:0:0	1	16
ENSG00000056097:ENSE00001380970:ENSE00002692856:-1:32403906:32404097:32444622:32444738:5:ZFR:11:2:0:0	0	18
ENSG00000056097:ENSE00001504843:ENSE00001504844:-1:32387549:32387699:32388469:32388674:5:ZFR:19:18:0:0	2	50
ENSG00000056097:ENSE00001504844:ENSE00002069836:-1:32388469:32388674:32444229:32444496:5:ZFR:18:4:0:0	11	3
ENSG00000056097:ENSE00001504845:ENSE00001380312:-1:32403106:32403397:32406774:32407021:5:ZFR:12:9:0:0	0	13
ENSG00000056097:ENSE00002037337:ENSE00002692856:-1:32419820:32420103:32444622:32444738:5:ZFR:6:2:0:0	1	10
ENSG00000056097:ENSE00003474536:ENSE00002692856:-1:32414969:32415187:32444622:32444738:5:ZFR:8:2:0:0	4	21
ENSG00000056097:ENSE00003474536:ENSE00003609706:-1:32414969:32415187:32417648:32417792:5:ZFR:8:7:0:0	4	15
ENSG00000056097:ENSE00003563739:ENSE00001380970:-1:32363948:32364045:32403906:32404097:5:ZFR:27:11:0:0	0	98
ENSG00000056097:ENSE00003681357:ENSE00001380970:-1:32380075:32380172:32403906:32404097:5:ZFR:22:11:0:0	0	14
ENSG00000056097:ENSE00003681357:ENSE00003609706:-1:32380075:32380172:32417648:32417792:5:ZFR:22:7:0:0	0	14
ENSG00000056586:ENSE00001461194:ENSE00001697772:-1:122844556:122849822:122865349:122865657:9:RC3H2:43:21:0:0	0	12
ENSG00000056586:ENSE00001697772:ENSE00003636594:-1:122865349:122865657:122879755:122879873:9:RC3H2:21:16:0:0	3	0
ENSG00000056586:ENSE00001729920:ENSE00003502697:-1:122849437:122849822:122859917:122860131:9:RC3H2:41:22:0:0	0	14
ENSG00000056586:ENSE00003502089:ENSE00001835449:-1:122858669:122859102:122865349:122865541:9:RC3H2:23:20:0:0	6	3
ENSG00000056586:ENSE00003502089:ENSE00003493182:-1:122858669:122859102:122892909:122893026:9:RC3H2:23:9:0:0	3	9
ENSG00000056586:ENSE00003522434:ENSE00003690401:-1:122879993:122880125:122883204:122883379:9:RC3H2:15:13:0:0	0	10
ENSG00000056586:ENSE00003547955:ENSE00003578630:-1:122855184:122855397:122897279:122897576:9:RC3H2:27:6:0:0	0	11
ENSG00000056586:ENSE00003636594:ENSE00003578630:-1:122879755:122879873:122897279:122897576:9:RC3H2:16:6:0:0	14	72
ENSG00000056998:ENSE00003507737:ENSE00001487674:1:2861522:2861722:2828914:2828975:X:GYG2:17:3:0:0	4	0
ENSG00000057019:ENSE00001210562:ENSE00001617766:-1:98822228:98822361:98901122:98901171:3:DCBLD2:14:3:0:0	3	2
ENSG00000057019:ENSE00001230387:ENSE00001647294:-1:98819202:98819417:98849388:98849598:3:DCBLD2:17:9:0:0	2	19
ENSG00000057019:ENSE00001822274:ENSE00001210562:-1:98812331:98812482:98822228:98822361:3:DCBLD2:23:14:0:0	2	11
ENSG00000057019:ENSE00001827637:ENSE00001837378:-1:98797783:98799841:98812332:98812484:3:DCBLD2:35:22:0:0	0	16
ENSG00000057019:ENSE00003479051:ENSE00003520729:-1:98808081:98808174:98817769:98817893:3:DCBLD2:26:19:0:0	1	29
ENSG00000057019:ENSE00003604472:ENSE00001617766:-1:98881540:98881767:98901122:98901171:3:DCBLD2:7:3:0:0	10	2
ENSG00000057149:ENSE00001659727:ENSE00001615853:-1:63637719:63638123:63655198:63656061:18:SERPINB3:12:10:0:0	0	422
ENSG00000057149:ENSE00001659727:ENSE00001895575:-1:63637719:63638123:63655197:63656061:18:SERPINB3:12:11:0:0	1	439
ENSG00000057149:ENSE00001763141:ENSE00001646020:-1:63661052:63661242:63661846:63661963:18:SERPINB3:4:2:0:0	0	37
ENSG00000057149:ENSE00001763141:ENSE00001924379:-1:63661052:63661242:63661846:63661884:18:SERPINB3:4:1:0:0	9	44
ENSG00000057149:ENSE00001779813:ENSE00001763141:-1:63659399:63659527:63661052:63661242:18:SERPINB3:6:4:1:0	5	30
ENSG00000057149:ENSE00003754585:ENSE00001924379:-1:63661052:63661216:63661846:63661884:18:SERPINB3:3:1:0:0	1	21
ENSG00000057252:ENSE00003646607:ENSE00003650851:1:179341028:179341310:179335506:179335657:1:SOAT1:9:6:0:0	4	16
ENSG00000057252:ENSE00003650851:ENSE00001604678:1:179335506:179335657:179294320:179294401:1:SOAT1:6:3:0:0	13	15
ENSG00000057294:ENSE00000936503:ENSE00000936502:-1:32841028:32841205:32843182:32843313:12:PKP2:11:10:0:0	5	1
ENSG00000057294:ENSE00001133478:ENSE00002371149:-1:32850766:32850973:32893309:32894778:12:PKP2:9:5:0:0	6	9
ENSG00000057294:ENSE00002344047:ENSE00001101448:-1:32821467:32821529:32868927:32869062:12:PKP2:16:8:0:0	0	12
ENSG00000057294:ENSE00002344047:ENSE00001133478:-1:32821467:32821529:32850766:32850973:12:PKP2:16:9:0:0	0	12
ENSG00000057294:ENSE00002369191:ENSE00003728898:-1:32821356:32821814:32896509:32896731:12:PKP2:18:4:0:0	0	12
ENSG00000057608:ENSE00001666686:ENSE00002146447:-1:5785142:5785273:5785852:5786050:10:GDI2:20:19:0:0	2	11
ENSG00000057608:ENSE00001675403:ENSE00003706525:-1:5796763:5796862:5800598:5800705:10:GDI2:11:10:0:0	0	14
ENSG00000057608:ENSE00001699249:ENSE00001875995:-1:5794885:5795019:5813214:5813411:10:GDI2:13:4:0:0	6	1
ENSG00000057608:ENSE00001734505:ENSE00001666686:-1:5766494:5766638:5785142:5785273:10:GDI2:24:20:0:0	0	34
ENSG00000057608:ENSE00001734505:ENSE00001675403:-1:5766494:5766638:5796763:5796862:10:GDI2:24:11:0:0	5	9
ENSG00000057608:ENSE00001814394:ENSE00001661289:-1:5765223:5766152:5785866:5786050:10:GDI2:30:17:0:0	18	116
ENSG00000057608:ENSE00001814394:ENSE00001675403:-1:5765223:5766152:5796763:5796862:10:GDI2:30:11:0:0	4	1
ENSG00000057608:ENSE00001814394:ENSE00001770913:-1:5765223:5766152:5785852:5785922:10:GDI2:30:18:0:0	9	5
ENSG00000057608:ENSE00001814394:ENSE00002146447:-1:5765223:5766152:5785852:5786050:10:GDI2:30:19:0:0	24	125
ENSG00000057608:ENSE00001847749:ENSE00001915244:-1:5765229:5766152:5766241:5766638:10:GDI2:29:26:0:0	0	13
ENSG00000057608:ENSE00001915244:ENSE00002296365:-1:5766241:5766638:5813214:5813432:10:GDI2:26:6:0:0	12	14
ENSG00000057608:ENSE00001928268:ENSE00001661289:-1:5765954:5766152:5785866:5786050:10:GDI2:27:17:0:0	1	13
ENSG00000057608:ENSE00001928268:ENSE00001699249:-1:5765954:5766152:5794885:5795019:10:GDI2:27:13:0:0	0	12
ENSG00000057608:ENSE00001928268:ENSE00002146447:-1:5765954:5766152:5785852:5786050:10:GDI2:27:19:0:0	1	11
ENSG00000057608:ENSE00002146447:ENSE00001692616:-1:5785852:5786050:5813214:5813429:10:GDI2:19:7:0:0	1	14
ENSG00000057608:ENSE00002146447:ENSE00002296365:-1:5785852:5786050:5813214:5813432:10:GDI2:19:6:0:0	3	16
ENSG00000057608:ENSE00002707809:ENSE00001483795:-1:5813214:5813549:5814541:5814587:10:GDI2:5:2:0:0	3	4
ENSG00000057657:ENSE00003735761:ENSE00001874600:1:106106911:106109090:106099300:106099709:6:PRDM1:23:13:0:0	0	12
ENSG00000057657:ENSE00003747970:ENSE00003550915:1:106104825:106105528:106088201:106088449:6:PRDM1:17:5:0:0	0	29
ENSG00000057935:ENSE00001556418:ENSE00001824526:1:42753374:42756947:42682401:42682706:2:MTA3:52:28:0:0	0	22
ENSG00000058063:ENSE00001872307:ENSE00001492634:1:182913861:182915249:182793503:182793786:3:ATP11B:45:2:0:0	5	2
ENSG00000058063:ENSE00003590479:ENSE00001127532:1:182866268:182866443:182859162:182859359:3:ATP11B:19:16:0:0	2	20
ENSG00000058063:ENSE00003599938:ENSE00001127532:1:182884753:182884898:182859162:182859359:3:ATP11B:30:16:0:0	13	8
ENSG00000058063:ENSE00003653004:ENSE00003583522:1:182898607:182898772:182873812:182874015:3:ATP11B:38:24:0:0	0	20
ENSG00000058063:ENSE00003674273:ENSE00003621516:1:182913861:182913994:182836035:182836142:3:ATP11B:47:7:0:0	0	16
ENSG00000058085:ENSE00001068737:ENSE00001847379:1:183240292:183240391:183239501:183240198:1:LAMC2:25:22:0:0	0	23
ENSG00000058085:ENSE00001068737:ENSE00002120880:1:183240292:183240391:183239364:183239563:1:LAMC2:25:21:0:0	0	36
ENSG00000058085:ENSE00001068741:ENSE00002120880:1:183243147:183244900:183239364:183239563:1:LAMC2:27:21:0:0	0	24
ENSG00000058085:ENSE00001856173:ENSE00001847379:1:183243808:183243906:183239501:183240198:1:LAMC2:30:22:0:0	4	108
ENSG00000058085:ENSE00001863045:ENSE00002120880:1:183240292:183241261:183239364:183239563:1:LAMC2:24:21:0:0	0	18
ENSG00000058085:ENSE00002113154:ENSE00002120880:1:183240040:183240198:183239364:183239563:1:LAMC2:23:21:0:0	0	16
ENSG00000058085:ENSE00002116027:ENSE00002094180:1:183237352:183237504:183235575:183235730:1:LAMC2:19:17:0:0	1	33
ENSG00000058085:ENSE00002116027:ENSE00002096146:1:183237352:183237504:183228374:183228619:1:LAMC2:19:12:0:0	0	14
ENSG00000058085:ENSE00002120880:ENSE00002095261:1:183239364:183239563:183227515:183227697:1:LAMC2:21:11:0:0	71	25
ENSG00000058085:ENSE00002120880:ENSE00002096146:1:183239364:183239563:183228374:183228619:1:LAMC2:21:12:0:0	0	15
ENSG00000058085:ENSE00002120880:ENSE00002129274:1:183239364:183239563:183238307:183238421:1:LAMC2:21:20:0:0	0	12
ENSG00000058085:ENSE00002137243:ENSE00002110930:1:183232187:183232343:183207881:183208069:1:LAMC2:14:3:0:0	0	10
ENSG00000058085:ENSE00002137245:ENSE00002128613:1:183234367:183234446:183232652:183232857:1:LAMC2:16:15:0:0	7	17
ENSG00000058262:ENSE00000777651:ENSE00000777652:1:128064877:128065037:128060508:128060661:3:SEC61A1:13:12:0:0	15	202
ENSG00000058262:ENSE00000777651:ENSE00001374740:1:128064877:128065037:128052369:128052559:3:SEC61A1:13:2:0:0	39	10
ENSG00000058262:ENSE00000777651:ENSE00001854530:1:128064877:128065037:128052426:128052559:3:SEC61A1:13:3:0:0	11	49
ENSG00000058262:ENSE00000777652:ENSE00000777655:1:128060508:128060661:128056709:128056840:3:SEC61A1:12:10:0:0	17	59
ENSG00000058262:ENSE00000777652:ENSE00001819490:1:128060508:128060661:128052759:128052902:3:SEC61A1:12:5:0:0	0	22
ENSG00000058262:ENSE00000777652:ENSE00001854530:1:128060508:128060661:128052426:128052559:3:SEC61A1:12:3:0:0	1	16
ENSG00000058262:ENSE00000777652:ENSE00003592994:1:128060508:128060661:128060102:128060211:3:SEC61A1:12:11:0:0	11	17
ENSG00000058262:ENSE00000777655:ENSE00001854530:1:128056709:128056840:128052426:128052559:3:SEC61A1:10:3:0:0	6	2
ENSG00000058262:ENSE00000777655:ENSE00003597787:1:128056709:128056840:128055516:128055581:3:SEC61A1:10:7:0:0	2	10
ENSG00000058262:ENSE00001939607:ENSE00000777652:1:128064899:128064938:128060508:128060661:3:SEC61A1:14:12:0:0	0	30
ENSG00000058262:ENSE00003459582:ENSE00001854530:1:128067421:128067612:128052426:128052559:3:SEC61A1:18:3:0:0	6	1
ENSG00000058262:ENSE00003459582:ENSE00001933364:1:128067421:128067612:128055673:128055750:3:SEC61A1:18:9:0:0	0	11
ENSG00000058262:ENSE00003459582:ENSE00003592994:1:128067421:128067612:128060102:128060211:3:SEC61A1:18:11:0:0	2	68
ENSG00000058262:ENSE00003459582:ENSE00003653400:1:128067421:128067612:128055673:128055751:3:SEC61A1:18:8:0:0	0	11
ENSG00000058262:ENSE00003579887:ENSE00000777651:1:128066954:128067151:128064877:128065037:3:SEC61A1:17:13:0:0	1	58
ENSG00000058262:ENSE00003579887:ENSE00000777655:1:128066954:128067151:128056709:128056840:3:SEC61A1:17:10:0:0	3	7
ENSG00000058262:ENSE00003579887:ENSE00001933982:1:128066954:128067151:128066609:128066703:3:SEC61A1:17:16:0:0	4	0
ENSG00000058262:ENSE00003592994:ENSE00000777655:1:128060102:128060211:128056709:128056840:3:SEC61A1:11:10:0:0	11	9
ENSG00000058272:ENSE00000910604:ENSE00002380034:-1:79828320:79828464:79934695:79934715:12:PPP1R12A:16:4:0:0	3	6
ENSG00000058272:ENSE00002379793:ENSE00000937518:-1:79775914:79776015:79805592:79805768:12:PPP1R12A:69:32:0:0	5	15
ENSG00000058668:ENSE00000545354:ENSE00001075122:1:203722478:203722689:203710877:203711108:1:ATP2B4:20:14:0:0	3	6
ENSG00000058668:ENSE00000791588:ENSE00001764544:1:203723881:203723988:203707009:203707223:1:ATP2B4:21:11:0:0	0	10
ENSG00000058668:ENSE00000828762:ENSE00001075115:1:203713165:203713252:203698157:203698354:1:ATP2B4:16:5:0:0	18	30
ENSG00000058668:ENSE00000828771:ENSE00001075118:1:203727395:203727571:203709301:203709542:1:ATP2B4:25:13:0:0	0	12
ENSG00000058668:ENSE00000828771:ENSE00001075119:1:203727395:203727571:203707862:203708104:1:ATP2B4:25:12:0:0	15	0
ENSG00000058668:ENSE00000828771:ENSE00001075122:1:203727395:203727571:203710877:203711108:1:ATP2B4:25:14:0:0	0	10
ENSG00000058668:ENSE00000828771:ENSE00001075132:1:203727395:203727571:203703652:203703813:1:ATP2B4:25:10:0:0	5	6
ENSG00000058668:ENSE00001075115:ENSE00001443849:1:203698157:203698354:203682809:203683398:1:ATP2B4:5:4:0:0	5	20
ENSG00000058668:ENSE00001075115:ENSE00001443852:1:203698157:203698354:203682742:203683398:1:ATP2B4:5:3:0:0	2	11
ENSG00000058668:ENSE00001075118:ENSE00001075137:1:203709301:203709542:203700206:203700331:1:ATP2B4:13:7:0:0	5	4
ENSG00000058668:ENSE00001075119:ENSE00001555884:1:203707862:203708104:203626787:203627219:1:ATP2B4:12:2:0:0	3	5
ENSG00000058668:ENSE00001075120:ENSE00001075115:1:203699460:203699717:203698157:203698354:1:ATP2B4:6:5:0:0	31	29
ENSG00000058668:ENSE00001075120:ENSE00001443849:1:203699460:203699717:203682809:203683398:1:ATP2B4:6:4:0:0	28	11
ENSG00000058668:ENSE00001075120:ENSE00001443852:1:203699460:203699717:203682742:203683398:1:ATP2B4:6:3:0:0	5	10
ENSG00000058668:ENSE00001075122:ENSE00001075137:1:203710877:203711108:203700206:203700331:1:ATP2B4:14:7:0:0	7	7
ENSG00000058668:ENSE00001412059:ENSE00000828771:1:203733223:203733400:203727395:203727571:1:ATP2B4:30:25:0:0	0	24
ENSG00000058668:ENSE00001601399:ENSE00001075121:1:203720549:203720740:203700798:203700923:1:ATP2B4:18:8:0:0	9	10
ENSG00000058668:ENSE00001601399:ENSE00001075122:1:203720549:203720740:203710877:203711108:1:ATP2B4:18:14:0:0	0	12
ENSG00000058668:ENSE00001601399:ENSE00001555884:1:203720549:203720740:203626787:203627219:1:ATP2B4:18:2:0:0	3	5
ENSG00000058668:ENSE00001601399:ENSE00001764544:1:203720549:203720740:203707009:203707223:1:ATP2B4:18:11:0:0	3	4
ENSG00000058668:ENSE00001679711:ENSE00001075122:1:203739546:203744081:203710877:203711108:1:ATP2B4:31:14:0:0	0	18
ENSG00000058668:ENSE00001764544:ENSE00001075115:1:203707009:203707223:203698157:203698354:1:ATP2B4:11:5:0:0	14	39
ENSG00000058668:ENSE00001885230:ENSE00001075119:1:203727468:203727571:203707862:203708104:1:ATP2B4:27:12:0:0	4	0
ENSG00000058668:ENSE00001885230:ENSE00001075122:1:203727468:203727571:203710877:203711108:1:ATP2B4:27:14:0:0	0	16
ENSG00000058673:ENSE00001075070:ENSE00001940601:1:203848331:203848407:203795686:203795794:1:ZC3H11A:33:5:0:0	3	2
ENSG00000058673:ENSE00001128550:ENSE00002156221:1:203828299:203828422:203816926:203817124:1:ZC3H11A:23:20:0:0	8	51
ENSG00000058673:ENSE00001421292:ENSE00001443819:1:203849711:203850026:203814905:203814972:1:ZC3H11A:34:19:0:0	7	5
ENSG00000058673:ENSE00001869149:ENSE00001128544:1:203852141:203852430:203829451:203829654:1:ZC3H11A:43:25:0:0	0	30
ENSG00000058673:ENSE00002156221:ENSE00001433795:1:203816926:203817124:203795706:203795794:1:ZC3H11A:20:7:0:0	33	5
ENSG00000058799:ENSE00000772764:ENSE00003630920:-1:53866200:53866382:53871372:53871488:1:YIPF1:21:16:0:0	3	2
ENSG00000058799:ENSE00001813088:ENSE00000772764:-1:53851719:53852270:53866200:53866382:1:YIPF1:27:21:0:0	0	10
ENSG00000058799:ENSE00001813088:ENSE00001821456:-1:53851719:53852270:53866195:53866382:1:YIPF1:27:22:0:0	0	16
ENSG00000058799:ENSE00003686208:ENSE00001914599:-1:53883113:53883276:53889713:53889789:1:YIPF1:11:2:0:0	5	1
ENSG00000058804:ENSE00000772555:ENSE00003494078:-1:53800693:53800848:53827999:53828173:1:NDC1:13:5:0:0	1	16
ENSG00000058804:ENSE00003494078:ENSE00000814875:-1:53827999:53828173:53835500:53835620:1:NDC1:5:3:0:0	6	6
ENSG00000059378:ENSE00001877891:ENSE00000726694:-1:140023749:140024885:140056856:140057153:7:PARP12:31:8:0:0	3	13
ENSG00000059573:ENSE00001884478:ENSE00003565686:-1:95616477:95616697:95642992:95643206:10:ALDH18A1:18:4:0:0	0	10
ENSG00000059573:ENSE00003565686:ENSE00003500410:-1:95642992:95643206:95653290:95653405:10:ALDH18A1:4:3:0:0	4	3
ENSG00000059588:ENSE00000921441:ENSE00000921446:-1:234420702:234420812:234429416:234429677:1:TARBP1:22:16:0:0	0	14
ENSG00000059728:ENSE00000759553:ENSE00001577340:1:69937235:69937394:69915109:69915403:2:MXD1:13:6:0:0	0	11
ENSG00000059804:ENSE00002259089:ENSE00003601763:-1:7919666:7919750:7931245:7931485:12:SLC2A3:28:13:0:0	4	22
ENSG00000060138:ENSE00002220183:ENSE00002247775:-1:10701275:10701353:10709908:10710120:12:YBX3:38:24:0:0	0	12
ENSG00000060138:ENSE00002239030:ENSE00002223859:-1:10701960:10704148:10718088:10718114:12:YBX3:36:12:0:0	27	17
ENSG00000060138:ENSE00002239030:ENSE00002302711:-1:10701960:10704148:10722850:10723312:12:YBX3:36:2:0:0	21	20
ENSG00000060138:ENSE00002247775:ENSE00002230338:-1:10709908:10710120:10715694:10716148:12:YBX3:24:17:0:0	3	1
ENSG00000060138:ENSE00002247775:ENSE00003554552:-1:10709908:10710120:10713211:10713333:12:YBX3:24:20:0:0	1	14
ENSG00000060138:ENSE00002253751:ENSE00003555561:-1:10702412:10702475:10709908:10710114:12:YBX3:32:26:0:0	0	18
ENSG00000060138:ENSE00002272613:ENSE00002302711:-1:10709908:10713333:10722850:10723312:12:YBX3:25:2:0:0	1	20
ENSG00000060138:ENSE00002278093:ENSE00003555561:-1:10704060:10704148:10709908:10710114:12:YBX3:27:26:0:0	0	20
ENSG00000060138:ENSE00002286069:ENSE00002223859:-1:10701960:10702371:10718088:10718114:12:YBX3:37:12:0:0	26	11
ENSG00000060138:ENSE00002286069:ENSE00002230338:-1:10701960:10702371:10715694:10716148:12:YBX3:37:17:0:0	3	7
ENSG00000060138:ENSE00002286069:ENSE00002272613:-1:10701960:10702371:10709908:10713333:12:YBX3:37:25:0:0	0	11
ENSG00000060138:ENSE00002286069:ENSE00002278093:-1:10701960:10702371:10704060:10704148:12:YBX3:37:27:0:0	2	20
ENSG00000060138:ENSE00002286069:ENSE00002302711:-1:10701960:10702371:10722850:10723312:12:YBX3:37:2:0:0	12	30
ENSG00000060138:ENSE00002286069:ENSE00002314700:-1:10701960:10702371:10704023:10704148:12:YBX3:37:30:0:0	3	21
ENSG00000060138:ENSE00002286069:ENSE00003552123:-1:10701960:10702371:10704051:10704148:12:YBX3:37:28:0:0	3	18
ENSG00000060138:ENSE00003481752:ENSE00003555561:-1:10701254:10701353:10709908:10710114:12:YBX3:40:26:0:0	0	20
ENSG00000060138:ENSE00003481752:ENSE00003587777:-1:10701254:10701353:10701960:10702134:12:YBX3:40:35:0:0	0	33
ENSG00000060138:ENSE00003555561:ENSE00002211166:-1:10709908:10710114:10713229:10713333:12:YBX3:26:19:0:0	3	11
ENSG00000060138:ENSE00003555561:ENSE00002302711:-1:10709908:10710114:10722850:10723312:12:YBX3:26:2:0:0	1	11
ENSG00000060138:ENSE00003555561:ENSE00003554552:-1:10709908:10710114:10713211:10713333:12:YBX3:26:20:0:0	0	15
ENSG00000060138:ENSE00003587777:ENSE00002221076:-1:10701960:10702134:10718013:10718115:12:YBX3:35:13:0:0	5	1
ENSG00000060138:ENSE00003587777:ENSE00002223859:-1:10701960:10702134:10718088:10718114:12:YBX3:35:12:0:0	28	16
ENSG00000060138:ENSE00003587777:ENSE00002278093:-1:10701960:10702134:10704060:10704148:12:YBX3:35:27:0:0	2	15
ENSG00000060138:ENSE00003587777:ENSE00002302711:-1:10701960:10702134:10722850:10723312:12:YBX3:35:2:0:0	11	23
ENSG00000060138:ENSE00003587777:ENSE00002314700:-1:10701960:10702134:10704023:10704148:12:YBX3:35:30:0:0	3	16
ENSG00000060138:ENSE00003587777:ENSE00002317451:-1:10701960:10702134:10702259:10702642:12:YBX3:35:33:0:0	7	9
ENSG00000060138:ENSE00003587777:ENSE00003552123:-1:10701960:10702134:10704051:10704148:12:YBX3:35:28:0:0	4	18
ENSG00000060237:ENSE00000438055:ENSE00000711996:1:883774:883831:883395:883568:12:WNK1:41:40:0:0	3	81
ENSG00000060237:ENSE00000438055:ENSE00000816769:1:883774:883831:861013:861343:12:WNK1:41:14:0:0	8	18
ENSG00000060237:ENSE00000711996:ENSE00002256396:1:883395:883568:862081:862270:12:WNK1:40:15:0:0	10	1
ENSG00000060237:ENSE00000711996:ENSE00003643379:1:883395:883568:859245:859464:12:WNK1:40:12:0:0	3	12
ENSG00000060237:ENSE00000711998:ENSE00001160360:1:884121:884243:880721:880999:12:WNK1:42:30:0:0	3	6
ENSG00000060237:ENSE00000711998:ENSE00001160380:1:884121:884243:862083:862270:12:WNK1:42:16:0:0	2	24
ENSG00000060237:ENSE00000711998:ENSE00003586479:1:884121:884243:881911:882073:12:WNK1:42:36:0:0	0	23
ENSG00000060237:ENSE00000711999:ENSE00000711974:1:884649:886084:830003:830160:12:WNK1:44:8:0:0	7	4
ENSG00000060237:ENSE00000711999:ENSE00000711996:1:884649:886084:883395:883568:12:WNK1:44:40:0:0	1	13
ENSG00000060237:ENSE00000712022:ENSE00000711999:1:894562:894635:884649:886084:12:WNK1:49:44:0:0	0	26
ENSG00000060237:ENSE00000816769:ENSE00000711927:1:861013:861343:813642:813814:12:WNK1:14:4:0:0	27	22
ENSG00000060237:ENSE00000816769:ENSE00000711974:1:861013:861343:830003:830160:12:WNK1:14:8:0:0	7	0
ENSG00000060237:ENSE00000816769:ENSE00001842099:1:861013:861343:752923:754324:12:WNK1:14:2:0:0	10	20
ENSG00000060237:ENSE00000816769:ENSE00002317396:1:861013:861343:827042:827501:12:WNK1:14:5:0:0	7	2
ENSG00000060237:ENSE00000816769:ENSE00003642281:1:861013:861343:857161:857249:12:WNK1:14:10:0:0	35	13
ENSG00000060237:ENSE00000816772:ENSE00001160367:1:900476:900670:878212:878361:12:WNK1:55:26:0:0	3	0
ENSG00000060237:ENSE00001160360:ENSE00002269979:1:880721:880999:851424:851782:12:WNK1:30:9:0:0	8	12
ENSG00000060237:ENSE00001160367:ENSE00000711974:1:878212:878361:830003:830160:12:WNK1:26:8:0:0	3	1
ENSG00000060237:ENSE00002219314:ENSE00000437674:1:900476:901074:827042:827262:12:WNK1:54:6:0:0	1	23
ENSG00000060237:ENSE00002219314:ENSE00003670093:1:900476:901074:897479:897681:12:WNK1:54:52:0:0	0	22
ENSG00000060237:ENSE00002235640:ENSE00000711999:1:900598:900670:884649:886084:12:WNK1:57:44:0:0	0	16
ENSG00000060237:ENSE00002248199:ENSE00000712020:1:907847:908201:889140:889223:12:WNK1:65:46:0:0	0	10
ENSG00000060237:ENSE00002255682:ENSE00000816769:1:890453:890510:861013:861343:12:WNK1:48:14:0:0	0	12
ENSG00000060237:ENSE00002256396:ENSE00000711974:1:862081:862270:830003:830160:12:WNK1:15:8:0:0	3	6
ENSG00000060237:ENSE00002256396:ENSE00002270221:1:862081:862270:861013:861135:12:WNK1:15:13:0:0	5	3
ENSG00000060237:ENSE00002263009:ENSE00000711999:1:900473:900670:884649:886084:12:WNK1:53:44:0:0	0	12
ENSG00000060237:ENSE00002263827:ENSE00002263009:1:901561:901653:900473:900670:12:WNK1:59:53:0:0	0	22
ENSG00000060237:ENSE00002267874:ENSE00000437674:1:908475:909033:827042:827262:12:WNK1:69:6:0:0	0	24
ENSG00000060237:ENSE00002267874:ENSE00002317396:1:908475:909033:827042:827501:12:WNK1:69:5:0:0	2	16
ENSG00000060237:ENSE00002278986:ENSE00000711996:1:904453:904487:883395:883568:12:WNK1:60:40:0:0	0	70
ENSG00000060237:ENSE00002278986:ENSE00000711998:1:904453:904487:884121:884243:12:WNK1:60:42:0:0	8	56
ENSG00000060237:ENSE00002278986:ENSE00000712023:1:904453:904487:896071:896732:12:WNK1:60:50:0:0	0	30
ENSG00000060237:ENSE00003643379:ENSE00000437674:1:859245:859464:827042:827262:12:WNK1:12:6:0:0	9	11
ENSG00000060237:ENSE00003643379:ENSE00000711974:1:859245:859464:830003:830160:12:WNK1:12:8:0:0	7	11
ENSG00000060237:ENSE00003643379:ENSE00002317396:1:859245:859464:827042:827501:12:WNK1:12:5:0:0	13	6
ENSG00000060237:ENSE00003643379:ENSE00003642281:1:859245:859464:857161:857249:12:WNK1:12:10:0:0	4	3
ENSG00000060237:ENSE00003670093:ENSE00000712023:1:897479:897681:896071:896732:12:WNK1:52:50:0:0	15	85
ENSG00000060237:ENSE00003670093:ENSE00002255682:1:897479:897681:890453:890510:12:WNK1:52:48:0:0	4	0
ENSG00000060237:ENSE00003751350:ENSE00000712023:1:901561:901632:896071:896732:12:WNK1:58:50:0:0	4	16
ENSG00000060339:ENSE00001622144:ENSE00003482917:1:68773059:68773099:68756273:68756483:10:CCAR1:45:29:0:0	0	14
ENSG00000060339:ENSE00002236421:ENSE00003473087:1:68760810:68761192:68757294:68757377:10:CCAR1:34:31:0:0	4	2
ENSG00000060339:ENSE00003458273:ENSE00003548811:1:68747161:68747275:68742376:68742569:10:CCAR1:20:18:0:0	6	6
ENSG00000060339:ENSE00003482917:ENSE00001095884:1:68756273:68756483:68721214:68721282:10:CCAR1:29:3:0:0	3	6
ENSG00000060339:ENSE00003548811:ENSE00002222397:1:68742376:68742569:68721226:68721288:10:CCAR1:18:5:0:0	15	17
ENSG00000060339:ENSE00003548811:ENSE00002278335:1:68742376:68742569:68721242:68721282:10:CCAR1:18:8:0:0	4	3
ENSG00000060339:ENSE00003621826:ENSE00003458273:1:68753852:68754077:68747161:68747275:10:CCAR1:24:20:0:0	3	0
ENSG00000060656:ENSE00001345409:ENSE00001881935:1:29275448:29275756:29236516:29236717:1:PTPRU:11:1:0:0	4	1
ENSG00000060656:ENSE00001345409:ENSE00002158372:1:29275448:29275756:29260181:29260267:1:PTPRU:11:9:0:0	9	3
ENSG00000060656:ENSE00003503105:ENSE00001156797:1:29260610:29260903:29255275:29255406:1:PTPRU:10:4:0:0	3	3
ENSG00000060656:ENSE00003646908:ENSE00001065086:1:29325191:29325326:29258505:29258776:1:PTPRU:45:5:0:0	0	10
ENSG00000060718:ENSE00000800679:ENSE00001780277:-1:102883199:102883311:103074618:103074780:1:COL11A1:77:8:0:0	0	24
ENSG00000060718:ENSE00001451762:ENSE00001780277:-1:102876467:102878165:103074618:103074780:1:COL11A1:84:8:0:0	0	16
ENSG00000060718:ENSE00001633957:ENSE00001767640:-1:103025521:103025613:103026216:103026332:1:COL11A1:13:11:0:0	2	12
ENSG00000060718:ENSE00001660582:ENSE00001637810:-1:103031116:103031244:103082805:103082972:1:COL11A1:9:5:0:0	3	13
ENSG00000060718:ENSE00001687474:ENSE00001741672:-1:102898666:102898773:102940327:102940434:1:COL11A1:69:56:0:0	4	1
ENSG00000060718:ENSE00001767640:ENSE00001780277:-1:103026216:103026332:103074618:103074780:1:COL11A1:11:8:0:0	1	38
ENSG00000060718:ENSE00001770734:ENSE00001672851:-1:103078658:103078871:103108073:103108178:1:COL11A1:7:1:0:0	3	8
ENSG00000060718:ENSE00001775296:ENSE00001734035:-1:102877951:102878165:102886807:102887056:1:COL11A1:81:76:0:0	0	14
ENSG00000060718:ENSE00001780277:ENSE00001770734:-1:103074618:103074780:103078658:103078871:1:COL11A1:8:7:0:0	2	35
ENSG00000060749:ENSE00001302828:ENSE00001367744:1:32933092:32935435:32927157:32927269:11:QSER1:11:5:0:0	6	23
ENSG00000060749:ENSE00001302828:ENSE00002148974:1:32933092:32935435:32926709:32927269:11:QSER1:11:4:0:0	0	18
ENSG00000060749:ENSE00001752735:ENSE00001367744:1:32931743:32935435:32927157:32927269:11:QSER1:7:5:0:0	5	46
ENSG00000060749:ENSE00002169294:ENSE00001367744:1:32934584:32935435:32927157:32927269:11:QSER1:12:5:0:0	3	23
ENSG00000060749:ENSE00002169294:ENSE00002277727:1:32934584:32935435:32927962:32928123:11:QSER1:12:6:0:0	0	19
ENSG00000060749:ENSE00002177350:ENSE00002277727:1:32969046:32969068:32927962:32928123:11:QSER1:20:6:0:0	0	12
ENSG00000060762:ENSE00001442837:ENSE00003485662:-1:166365230:166365453:166365974:166366106:6:MPC1:15:13:0:0	0	13
ENSG00000060982:ENSE00003606548:ENSE00003494113:-1:24849786:24849949:24901814:24901885:12:BCAT1:16:10:0:0	7	2
ENSG00000061676:ENSE00001156483:ENSE00002276559:-1:182952793:182952923:183023806:183023916:2:NCKAP1:28:4:0:0	5	0
ENSG00000061676:ENSE00001156483:ENSE00002432055:-1:182952793:182952923:183024978:183024995:2:NCKAP1:28:3:0:0	4	0
ENSG00000061676:ENSE00001156489:ENSE00002276559:-1:182953113:182953331:183023806:183023916:2:NCKAP1:27:4:0:0	10	10
ENSG00000061676:ENSE00001156489:ENSE00002307875:-1:182953113:182953331:182989030:182989186:2:NCKAP1:27:11:0:0	7	1
ENSG00000061676:ENSE00001816600:ENSE00001156489:-1:182934402:182934832:182953113:182953331:2:NCKAP1:37:27:0:0	0	10
ENSG00000061676:ENSE00002276559:ENSE00002432055:-1:183023806:183023916:183024978:183024995:2:NCKAP1:4:3:0:0	9	5
ENSG00000061676:ENSE00002307875:ENSE00002276559:-1:182989030:182989186:183023806:183023916:2:NCKAP1:11:4:0:0	3	17
ENSG00000061676:ENSE00003599450:ENSE00001156489:-1:182928783:182928899:182953113:182953331:2:NCKAP1:40:27:0:0	0	32
ENSG00000061676:ENSE00003599450:ENSE00001812892:-1:182928783:182928899:182953300:182953331:2:NCKAP1:40:26:0:0	0	11
ENSG00000061676:ENSE00003599450:ENSE00001823640:-1:182928783:182928899:183037992:183038472:2:NCKAP1:40:1:0:0	0	14
ENSG00000061794:ENSE00002273609:ENSE00002238900:1:27755181:27756295:27725577:27725667:12:MRPS35:14:10:0:0	3	4
ENSG00000061794:ENSE00003653513:ENSE00003664214:1:27735447:27735556:27716291:27716458:12:MRPS35:11:7:0:0	28	60
ENSG00000061794:ENSE00003664214:ENSE00002241846:1:27716291:27716458:27710835:27710955:12:MRPS35:7:3:0:0	0	26
ENSG00000061918:ENSE00002054656:ENSE00002086969:1:155802213:155802579:155759356:155759541:4:GUCY1B3:19:7:0:0	3	1
ENSG00000061936:ENSE00002258700:ENSE00003670138:1:131785073:131785228:131766118:131766308:12:SFSWAP:30:25:0:0	0	12
[truncated: 65,582 more rows]
