# Supplementary material for: Altered expression pattern of circular RNAs in primary and metastatic sites of epithelial ovarian carcinoma
Source: Oncotarget. 2016 Apr 22;7(24):36366–81. doi: 10.18632/oncotarget.8917 (PMC5095006; doi:10.18632/oncotarget.8917)
Supplement: Supplementary file 4 [file oncotarget-07-36366-s004.xlsx]

## Sheet: assembled_transcripts_GRCh38
chr	name	feat	start	end	str	cufflinks_gene_id	cufflinks_transcript_id	cufflinks_exon_number	gene_name	Ensembl_gene_ID	nearest_transctipt	class_code	tss_id
chr1	Cufflinks	exon	782761	783855	+	XLOC_000001	TCONS_00000001	1	RP11-206L10.9	ENSG00000237491	ENST00000589899	e	TSS1
chr1	Cufflinks	exon	786896	787912	+	XLOC_000001	TCONS_00000002	1	RP11-206L10.9	ENSG00000237491	ENST00000591702	o	TSS2
chr1	Cufflinks	exon	792866	793426	+	XLOC_000001	TCONS_00000003	1	RP11-206L10.9	ENSG00000237491	ENST00000586288	e	TSS3
chr1	Cufflinks	exon	803987	805097	+	XLOC_000001	TCONS_00000004	1	RP11-206L10.9	ENSG00000237491	ENST00000586288	e	TSS4
chr1	Cufflinks	exon	806504	808168	+	XLOC_000001	TCONS_00000005	1	RP11-206L10.9	ENSG00000237491	ENST00000586288	e	TSS5
chr1	Cufflinks	exon	824421	826081	+	XLOC_000002	TCONS_00000006	1	LINC01128	ENSG00000228794	ENST00000624927	e	TSS6
chr1	Cufflinks	exon	826172	826868	+	XLOC_000002	TCONS_00000007	1	LINC01128	ENSG00000228794	ENST00000623808	o	TSS7
chr1	Cufflinks	exon	847651	847806	+	XLOC_000002	TCONS_00000008	1	LINC01128	ENSG00000228794	ENST00000624927	c	TSS8
chr1	Cufflinks	exon	849484	850624	+	XLOC_000002	TCONS_00000008	2	LINC01128	ENSG00000228794	ENST00000624927	c	TSS8
chr1	Cufflinks	exon	852309	852766	+	XLOC_000002	TCONS_00000009	1	LINC01128	ENSG00000228794	ENST00000449005	j	TSS9
chr1	Cufflinks	exon	853391	854752	+	XLOC_000002	TCONS_00000009	2	LINC01128	ENSG00000228794	ENST00000449005	j	TSS9
chr1	Cufflinks	exon	855001	855121	+	XLOC_000002	TCONS_00000010	1	LINC01128	ENSG00000228794	ENST00000445118	o	TSS10
chr1	Cufflinks	exon	856449	857153	+	XLOC_000002	TCONS_00000010	2	LINC01128	ENSG00000228794	ENST00000445118	o	TSS10
chr1	Cufflinks	exon	855484	857153	+	XLOC_000002	TCONS_00000011	1	LINC01128	ENSG00000228794	ENST00000445118	c	TSS11
chr1	Cufflinks	exon	858795	859336	+	XLOC_000002	TCONS_00000012	1	LINC01128	ENSG00000228794	ENST00000445118	c	TSS12
chr1	Cufflinks	exon	943000	943058	+	XLOC_000003	TCONS_00000013	1	SAMD11	ENSG00000187634	ENST00000622503	j	TSS13
chr1	Cufflinks	exon	943698	943808	+	XLOC_000003	TCONS_00000013	2	SAMD11	ENSG00000187634	ENST00000622503	j	TSS13
chr1	Cufflinks	exon	943908	944887	+	XLOC_000003	TCONS_00000013	3	SAMD11	ENSG00000187634	ENST00000622503	j	TSS13
chr1	Cufflinks	exon	943187	943377	+	XLOC_000003	TCONS_00000014	1	SAMD11	ENSG00000187634	ENST00000622503	j	TSS14
chr1	Cufflinks	exon	943698	943808	+	XLOC_000003	TCONS_00000014	2	SAMD11	ENSG00000187634	ENST00000622503	j	TSS14
chr1	Cufflinks	exon	943908	944887	+	XLOC_000003	TCONS_00000014	3	SAMD11	ENSG00000187634	ENST00000622503	j	TSS14
chr1	Cufflinks	exon	974964	975663	+	XLOC_000004	TCONS_00000015	1	PLEKHN1	ENSG00000187583	ENST00000379410	o	TSS15
chr1	Cufflinks	exon	1013472	1013576	+	XLOC_000005	TCONS_00000016	1	ISG15	ENSG00000187608	ENST00000379389	=	TSS16
chr1	Cufflinks	exon	1013984	1014540	+	XLOC_000005	TCONS_00000016	2	ISG15	ENSG00000187608	ENST00000379389	=	TSS16
chr1	Cufflinks	exon	1020095	1020373	+	XLOC_000006	TCONS_00000017	1	AGRN	ENSG00000188157	ENST00000620552	c	TSS17
chr1	Cufflinks	exon	1022201	1022462	+	XLOC_000006	TCONS_00000017	2	AGRN	ENSG00000188157	ENST00000620552	c	TSS17
chr1	Cufflinks	exon	1035277	1035324	+	XLOC_000006	TCONS_00000017	3	AGRN	ENSG00000188157	ENST00000620552	c	TSS17
chr1	Cufflinks	exon	1040665	1040880	+	XLOC_000006	TCONS_00000017	4	AGRN	ENSG00000188157	ENST00000620552	c	TSS17
chr1	Cufflinks	exon	1041173	1041181	+	XLOC_000006	TCONS_00000017	5	AGRN	ENSG00000188157	ENST00000620552	c	TSS17
chr1	Cufflinks	exon	1044156	1044257	+	XLOC_000006	TCONS_00000018	1	AGRN	ENSG00000188157	ENST00000620552	c	TSS18
chr1	Cufflinks	exon	1044334	1044439	+	XLOC_000006	TCONS_00000018	2	AGRN	ENSG00000188157	ENST00000620552	c	TSS18
chr1	Cufflinks	exon	1045161	1045277	+	XLOC_000006	TCONS_00000018	3	AGRN	ENSG00000188157	ENST00000620552	c	TSS18
chr1	Cufflinks	exon	1045359	1045523	+	XLOC_000006	TCONS_00000018	4	AGRN	ENSG00000188157	ENST00000620552	c	TSS18
chr1	Cufflinks	exon	1045733	1045876	+	XLOC_000006	TCONS_00000018	5	AGRN	ENSG00000188157	ENST00000620552	c	TSS18
chr1	Cufflinks	exon	1045964	1046088	+	XLOC_000006	TCONS_00000018	6	AGRN	ENSG00000188157	ENST00000620552	c	TSS18
chr1	Cufflinks	exon	1046160	1046265	+	XLOC_000006	TCONS_00000018	7	AGRN	ENSG00000188157	ENST00000620552	c	TSS18
chr1	Cufflinks	exon	1046397	1046735	+	XLOC_000006	TCONS_00000018	8	AGRN	ENSG00000188157	ENST00000620552	c	TSS18
chr1	Cufflinks	exon	1046820	1046957	+	XLOC_000006	TCONS_00000018	9	AGRN	ENSG00000188157	ENST00000620552	c	TSS18
chr1	Cufflinks	exon	1047327	1047454	+	XLOC_000006	TCONS_00000018	10	AGRN	ENSG00000188157	ENST00000620552	c	TSS18
chr1	Cufflinks	exon	1047573	1047687	+	XLOC_000006	TCONS_00000018	11	AGRN	ENSG00000188157	ENST00000620552	c	TSS18
chr1	Cufflinks	exon	1047776	1047895	+	XLOC_000006	TCONS_00000018	12	AGRN	ENSG00000188157	ENST00000620552	c	TSS18
chr1	Cufflinks	exon	1048012	1048217	+	XLOC_000006	TCONS_00000018	13	AGRN	ENSG00000188157	ENST00000620552	c	TSS18
chr1	Cufflinks	exon	1049577	1049795	+	XLOC_000006	TCONS_00000019	1	AGRN	ENSG00000188157	ENST00000379370	c	TSS19
chr1	Cufflinks	exon	1049903	1050037	+	XLOC_000006	TCONS_00000019	2	AGRN	ENSG00000188157	ENST00000379370	c	TSS19
chr1	Cufflinks	exon	1050233	1050329	+	XLOC_000006	TCONS_00000019	3	AGRN	ENSG00000188157	ENST00000379370	c	TSS19
chr1	Cufflinks	exon	1050427	1050591	+	XLOC_000006	TCONS_00000019	4	AGRN	ENSG00000188157	ENST00000379370	c	TSS19
chr1	Cufflinks	exon	1050726	1050837	+	XLOC_000006	TCONS_00000019	5	AGRN	ENSG00000188157	ENST00000379370	c	TSS19
chr1	Cufflinks	exon	1051253	1051369	+	XLOC_000006	TCONS_00000019	6	AGRN	ENSG00000188157	ENST00000379370	c	TSS19
chr1	Cufflinks	exon	1051453	1051645	+	XLOC_000006	TCONS_00000019	7	AGRN	ENSG00000188157	ENST00000379370	c	TSS19
chr1	Cufflinks	exon	1051728	1051815	+	XLOC_000006	TCONS_00000019	8	AGRN	ENSG00000188157	ENST00000379370	c	TSS19
chr1	Cufflinks	exon	1053753	1053977	+	XLOC_000006	TCONS_00000019	9	AGRN	ENSG00000188157	ENST00000379370	c	TSS19
chr1	Cufflinks	exon	1054448	1054551	+	XLOC_000006	TCONS_00000019	10	AGRN	ENSG00000188157	ENST00000379370	c	TSS19
chr1	Cufflinks	exon	1054824	1056118	+	XLOC_000006	TCONS_00000019	11	AGRN	ENSG00000188157	ENST00000379370	c	TSS19
chr1	Cufflinks	exon	1052812	1053594	+	XLOC_000006	TCONS_00000020	1	AGRN	ENSG00000188157	ENST00000461111	c	TSS20
chr1	Cufflinks	exon	1053751	1053977	+	XLOC_000006	TCONS_00000021	1	AGRN	ENSG00000188157	ENST00000620552	j	TSS21
chr1	Cufflinks	exon	1054448	1054551	+	XLOC_000006	TCONS_00000021	2	AGRN	ENSG00000188157	ENST00000620552	j	TSS21
chr1	Cufflinks	exon	1055377	1056118	+	XLOC_000006	TCONS_00000021	3	AGRN	ENSG00000188157	ENST00000620552	j	TSS21
chr1	Cufflinks	exon	1065888	1066376	+	XLOC_000007	TCONS_00000022	1	RP11-465B22.3	ENSG00000217801	ENST00000427998	c	TSS22
chr1	Cufflinks	exon	1169390	1170351	+	XLOC_000008	TCONS_00000023	1	RP11-465B22.8	ENSG00000272141	ENST00000606993	=	TSS23
chr1	Cufflinks	exon	1232973	1235205	+	XLOC_000009	TCONS_00000024	1	B3GALT6	ENSG00000176022	ENST00000379198	c	TSS24
chr1	Cufflinks	exon	1308623	1308720	+	XLOC_000010	TCONS_00000025	1	PUSL1	ENSG00000169972	ENST00000379031	=	TSS25
chr1	Cufflinks	exon	1308915	1308972	+	XLOC_000010	TCONS_00000025	2	PUSL1	ENSG00000169972	ENST00000379031	=	TSS25
chr1	Cufflinks	exon	1309086	1309273	+	XLOC_000010	TCONS_00000025	3	PUSL1	ENSG00000169972	ENST00000379031	=	TSS25
chr1	Cufflinks	exon	1309454	1309603	+	XLOC_000010	TCONS_00000025	4	PUSL1	ENSG00000169972	ENST00000379031	=	TSS25
chr1	Cufflinks	exon	1309681	1309851	+	XLOC_000010	TCONS_00000025	5	PUSL1	ENSG00000169972	ENST00000379031	=	TSS25
chr1	Cufflinks	exon	1310634	1310688	+	XLOC_000010	TCONS_00000025	6	PUSL1	ENSG00000169972	ENST00000379031	=	TSS25
chr1	Cufflinks	exon	1310909	1311071	+	XLOC_000010	TCONS_00000025	7	PUSL1	ENSG00000169972	ENST00000379031	=	TSS25
chr1	Cufflinks	exon	1311330	1311926	+	XLOC_000010	TCONS_00000025	8	PUSL1	ENSG00000169972	ENST00000379031	=	TSS25
chr1	Cufflinks	exon	1309745	1309851	+	XLOC_000010	TCONS_00000026	1	PUSL1	ENSG00000169972	ENST00000379031	j	TSS26
chr1	Cufflinks	exon	1310634	1310688	+	XLOC_000010	TCONS_00000026	2	PUSL1	ENSG00000169972	ENST00000379031	j	TSS26
chr1	Cufflinks	exon	1310840	1311071	+	XLOC_000010	TCONS_00000026	3	PUSL1	ENSG00000169972	ENST00000379031	j	TSS26
chr1	Cufflinks	exon	1311330	1311926	+	XLOC_000010	TCONS_00000026	4	PUSL1	ENSG00000169972	ENST00000379031	j	TSS26
chr1	Cufflinks	exon	1325060	1325102	+	XLOC_000011	TCONS_00000027	1	CPTP	ENSG00000224051	ENST00000343938	=	TSS27
chr1	Cufflinks	exon	1326836	1327032	+	XLOC_000011	TCONS_00000027	2	CPTP	ENSG00000224051	ENST00000343938	=	TSS27
chr1	Cufflinks	exon	1327241	1328915	+	XLOC_000011	TCONS_00000027	3	CPTP	ENSG00000224051	ENST00000343938	=	TSS27
chr1	Cufflinks	exon	1399823	1400303	+	XLOC_000012	TCONS_00000028	1	RP4-758J18.2	ENSG00000224870	ENST00000418833	=	TSS28
chr1	Cufflinks	exon	1400605	1402526	+	XLOC_000012	TCONS_00000028	2	RP4-758J18.2	ENSG00000224870	ENST00000418833	=	TSS28
chr1	Cufflinks	exon	1409928	1410629	+	XLOC_000013	TCONS_00000029	1	RP4-758J18.13	ENSG00000272455	ENST00000607307	c	TSS29
chr1	Cufflinks	exon	1420483	1420564	+	XLOC_000014	TCONS_00000030	1	RP4-758J18.7	ENSG00000225905	ENST00000428932	=	TSS30
chr1	Cufflinks	exon	1422469	1423286	+	XLOC_000014	TCONS_00000030	2	RP4-758J18.7	ENSG00000225905	ENST00000428932	=	TSS30
chr1	Cufflinks	exon	1438449	1439366	+	XLOC_000015	TCONS_00000031	1	VWA1	ENSG00000179403	ENST00000476993	e	TSS31
chr1	Cufflinks	exon	1439622	1442852	+	XLOC_000015	TCONS_00000032	1	VWA1	ENSG00000179403	ENST00000476993	o	TSS32
chr1	Cufflinks	exon	1445128	1445595	+	XLOC_000015	TCONS_00000032	2	VWA1	ENSG00000179403	ENST00000476993	o	TSS32
chr1	Cufflinks	exon	1460902	1460917	+	XLOC_000016	TCONS_00000033	1	ATAD3A	ENSG00000197785	ENST00000378755	j	TSS33
chr1	Cufflinks	exon	1529223	1529331	+	XLOC_000016	TCONS_00000033	2	ATAD3A	ENSG00000197785	ENST00000378755	j	TSS33
chr1	Cufflinks	exon	1533926	1534684	+	XLOC_000016	TCONS_00000033	3	ATAD3A	ENSG00000197785	ENST00000378755	j	TSS33
chr1	Cufflinks	exon	1469504	1470155	+	XLOC_000016	TCONS_00000034	1	ATAD3C	ENSG00000215915	ENST00000378785	c	TSS34
chr1	Cufflinks	exon	1477687	1478622	+	XLOC_000016	TCONS_00000035	1	ATAD3B	ENSG00000160072	ENST00000472194	o	TSS35
chr1	Cufflinks	exon	1478876	1479108	+	XLOC_000016	TCONS_00000036	1	ATAD3A	ENSG00000197785	ENST00000378755	j	TSS36
chr1	Cufflinks	exon	1480867	1480936	+	XLOC_000016	TCONS_00000036	2	ATAD3A	ENSG00000197785	ENST00000378755	j	TSS36
chr1	Cufflinks	exon	1520141	1520306	+	XLOC_000016	TCONS_00000036	3	ATAD3A	ENSG00000197785	ENST00000378755	j	TSS36
chr1	Cufflinks	exon	1520548	1520617	+	XLOC_000016	TCONS_00000036	4	ATAD3A	ENSG00000197785	ENST00000378755	j	TSS36
chr1	Cufflinks	exon	1522744	1522900	+	XLOC_000016	TCONS_00000036	5	ATAD3A	ENSG00000197785	ENST00000378755	j	TSS36
chr1	Cufflinks	exon	1490616	1490671	+	XLOC_000016	TCONS_00000037	1	ATAD3B	ENSG00000160072	ENST00000308647	c	TSS37
chr1	Cufflinks	exon	1495485	1496201	+	XLOC_000016	TCONS_00000037	2	ATAD3B	ENSG00000160072	ENST00000308647	c	TSS37
chr1	Cufflinks	exon	1490616	1490671	+	XLOC_000016	TCONS_00000038	1	ATAD3B	ENSG00000160072	ENST00000308647	j	TSS37
chr1	Cufflinks	exon	1495485	1495908	+	XLOC_000016	TCONS_00000038	2	ATAD3B	ENSG00000160072	ENST00000308647	j	TSS37
chr1	Cufflinks	exon	1534350	1534684	+	XLOC_000016	TCONS_00000038	3	ATAD3B	ENSG00000160072	ENST00000308647	j	TSS37
chr1	Cufflinks	exon	1517543	1517775	+	XLOC_000016	TCONS_00000039	1	ATAD3A	ENSG00000197785	ENST00000378755	j	TSS38
chr1	Cufflinks	exon	1518921	1518990	+	XLOC_000016	TCONS_00000039	2	ATAD3A	ENSG00000197785	ENST00000378755	j	TSS38
chr1	Cufflinks	exon	1520141	1520306	+	XLOC_000016	TCONS_00000039	3	ATAD3A	ENSG00000197785	ENST00000378755	j	TSS38
chr1	Cufflinks	exon	1520548	1520617	+	XLOC_000016	TCONS_00000039	4	ATAD3A	ENSG00000197785	ENST00000378755	j	TSS38
chr1	Cufflinks	exon	1522744	1522906	+	XLOC_000016	TCONS_00000039	5	ATAD3A	ENSG00000197785	ENST00000378755	j	TSS38
chr1	Cufflinks	exon	1523511	1523520	+	XLOC_000016	TCONS_00000039	6	ATAD3A	ENSG00000197785	ENST00000378755	j	TSS38
chr1	Cufflinks	exon	1616683	1617301	+	XLOC_000017	TCONS_00000040	1	MIB2	ENSG00000197530	ENST00000477990	c	TSS39
chr1	Cufflinks	exon	1628701	1628722	+	XLOC_000017	TCONS_00000041	1	MIB2	ENSG00000197530	ENST00000487053	j	TSS40
chr1	Cufflinks	exon	1629139	1629311	+	XLOC_000017	TCONS_00000041	2	MIB2	ENSG00000197530	ENST00000487053	j	TSS40
chr1	Cufflinks	exon	1629385	1629566	+	XLOC_000017	TCONS_00000041	3	MIB2	ENSG00000197530	ENST00000487053	j	TSS40
chr1	Cufflinks	exon	1629639	1629704	+	XLOC_000017	TCONS_00000041	4	MIB2	ENSG00000197530	ENST00000487053	j	TSS40
chr1	Cufflinks	exon	1630292	1630604	+	XLOC_000017	TCONS_00000041	5	MIB2	ENSG00000197530	ENST00000487053	j	TSS40
chr1	Cufflinks	exon	1660535	1663555	+	XLOC_000018	TCONS_00000042	1	RP11-345P4.10	ENSG00000272004	ENST00000607013	e	TSS41
chr1	Cufflinks	exon	1661486	1663308	+	XLOC_000018	TCONS_00000043	1	MMP23B	ENSG00000189409	ENST00000412810	o	TSS42
chr1	Cufflinks	exon	1729219	1729414	+	XLOC_000018	TCONS_00000043	2	MMP23B	ENSG00000189409	ENST00000412810	o	TSS42
chr1	Cufflinks	exon	1663869	1664488	+	XLOC_000018	TCONS_00000044	1	MMP23B	ENSG00000189409	ENST00000412810	o	TSS43
chr1	Cufflinks	exon	1730395	1731325	+	XLOC_000018	TCONS_00000044	2	MMP23B	ENSG00000189409	ENST00000412810	o	TSS43
chr1	Cufflinks	exon	1726950	1731325	+	XLOC_000018	TCONS_00000046	1	RP1-283E3.4	ENSG00000227775	ENST00000417099	e	TSS44
chr1	Cufflinks	exon	1731864	1732447	+	XLOC_000018	TCONS_00000047	1	RP1-283E3.4	ENSG00000227775	ENST00000417099	o	TSS45
chr1	Cufflinks	exon	1735073	1737701	+	XLOC_000018	TCONS_00000048	1	RP1-283E3.4	ENSG00000227775	ENST00000418950	e	TSS46
chr1	Cufflinks	exon	1736966	1737701	+	XLOC_000018	TCONS_00000049	1	RP1-283E3.4	ENSG00000227775	ENST00000418950	o	TSS47
chr1	Cufflinks	exon	1672432	1674687	+	XLOC_000019	TCONS_00000045	1	RP11-345P4.6	ENSG00000269227	ENST00000597891	e	TSS48
chr1	Cufflinks	exon	1891609	1892859	+	XLOC_000020	TCONS_00000050	1	RP1-140A9.1	ENSG00000231050	ENST00000412228	e	TSS49
chr1	Cufflinks	exon	2155912	2156092	+	XLOC_000021	TCONS_00000052	1	PRKCZ	ENSG00000067606	ENST00000378567	j	TSS50
chr1	Cufflinks	exon	2169518	2169604	+	XLOC_000021	TCONS_00000052	2	PRKCZ	ENSG00000067606	ENST00000378567	j	TSS50
chr1	Cufflinks	exon	2172055	2172190	+	XLOC_000021	TCONS_00000052	3	PRKCZ	ENSG00000067606	ENST00000378567	j	TSS50
chr1	Cufflinks	exon	2172301	2172388	+	XLOC_000021	TCONS_00000052	4	PRKCZ	ENSG00000067606	ENST00000378567	j	TSS50
chr1	Cufflinks	exon	2173897	2174016	+	XLOC_000021	TCONS_00000052	5	PRKCZ	ENSG00000067606	ENST00000378567	j	TSS50
chr1	Cufflinks	exon	2174754	2174833	+	XLOC_000021	TCONS_00000052	6	PRKCZ	ENSG00000067606	ENST00000378567	j	TSS50
chr1	Cufflinks	exon	2175224	2175313	+	XLOC_000021	TCONS_00000052	7	PRKCZ	ENSG00000067606	ENST00000378567	j	TSS50
chr1	Cufflinks	exon	2184583	2185500	+	XLOC_000021	TCONS_00000052	8	PRKCZ	ENSG00000067606	ENST00000378567	j	TSS50
chr1	Cufflinks	exon	2155912	2156092	+	XLOC_000021	TCONS_00000051	1	PRKCZ	ENSG00000067606	ENST00000378567	j	TSS50
chr1	Cufflinks	exon	2169518	2169604	+	XLOC_000021	TCONS_00000051	2	PRKCZ	ENSG00000067606	ENST00000378567	j	TSS50
chr1	Cufflinks	exon	2172055	2172190	+	XLOC_000021	TCONS_00000051	3	PRKCZ	ENSG00000067606	ENST00000378567	j	TSS50
chr1	Cufflinks	exon	2172301	2172388	+	XLOC_000021	TCONS_00000051	4	PRKCZ	ENSG00000067606	ENST00000378567	j	TSS50
chr1	Cufflinks	exon	2173897	2174016	+	XLOC_000021	TCONS_00000051	5	PRKCZ	ENSG00000067606	ENST00000378567	j	TSS50
chr1	Cufflinks	exon	2174754	2174833	+	XLOC_000021	TCONS_00000051	6	PRKCZ	ENSG00000067606	ENST00000378567	j	TSS50
chr1	Cufflinks	exon	2175224	2175313	+	XLOC_000021	TCONS_00000051	7	PRKCZ	ENSG00000067606	ENST00000378567	j	TSS50
chr1	Cufflinks	exon	2184583	2184698	+	XLOC_000021	TCONS_00000051	8	PRKCZ	ENSG00000067606	ENST00000378567	j	TSS50
chr1	Cufflinks	exon	2184922	2185500	+	XLOC_000021	TCONS_00000051	9	PRKCZ	ENSG00000067606	ENST00000378567	j	TSS50
chr1	Cufflinks	exon	2183550	2185500	+	XLOC_000021	TCONS_00000053	1	PRKCZ	ENSG00000067606	ENST00000378567	e	TSS51
chr1	Cufflinks	exon	2228738	2230619	+	XLOC_000022	TCONS_00000054	1	SKI	ENSG00000157933	ENST00000378536	e	TSS52
chr1	Cufflinks	exon	2228966	2229735	+	XLOC_000022	TCONS_00000056	1	SKI	ENSG00000157933	ENST00000378536	=	TSS53
chr1	Cufflinks	exon	2302978	2303103	+	XLOC_000022	TCONS_00000056	2	SKI	ENSG00000157933	ENST00000378536	=	TSS53
chr1	Cufflinks	exon	2303285	2303400	+	XLOC_000022	TCONS_00000056	3	SKI	ENSG00000157933	ENST00000378536	=	TSS53
chr1	Cufflinks	exon	2303840	2304102	+	XLOC_000022	TCONS_00000056	4	SKI	ENSG00000157933	ENST00000378536	=	TSS53
chr1	Cufflinks	exon	2304293	2304585	+	XLOC_000022	TCONS_00000056	5	SKI	ENSG00000157933	ENST00000378536	=	TSS53
chr1	Cufflinks	exon	2306020	2306250	+	XLOC_000022	TCONS_00000056	6	SKI	ENSG00000157933	ENST00000378536	=	TSS53
chr1	Cufflinks	exon	2306577	2309699	+	XLOC_000022	TCONS_00000056	7	SKI	ENSG00000157933	ENST00000378536	=	TSS53
chr1	Cufflinks	exon	2228966	2229735	+	XLOC_000022	TCONS_00000055	1	SKI	ENSG00000157933	ENST00000378536	j	TSS53
chr1	Cufflinks	exon	2302978	2303103	+	XLOC_000022	TCONS_00000055	2	SKI	ENSG00000157933	ENST00000378536	j	TSS53
chr1	Cufflinks	exon	2303285	2303400	+	XLOC_000022	TCONS_00000055	3	SKI	ENSG00000157933	ENST00000378536	j	TSS53
chr1	Cufflinks	exon	2303840	2304108	+	XLOC_000022	TCONS_00000055	4	SKI	ENSG00000157933	ENST00000378536	j	TSS53
chr1	Cufflinks	exon	2304293	2304585	+	XLOC_000022	TCONS_00000055	5	SKI	ENSG00000157933	ENST00000378536	j	TSS53
chr1	Cufflinks	exon	2306020	2306250	+	XLOC_000022	TCONS_00000055	6	SKI	ENSG00000157933	ENST00000378536	j	TSS53
chr1	Cufflinks	exon	2306577	2309699	+	XLOC_000022	TCONS_00000055	7	SKI	ENSG00000157933	ENST00000378536	j	TSS53
chr1	Cufflinks	exon	2309863	2310207	+	XLOC_000022	TCONS_00000057	1	SKI	ENSG00000157933	ENST00000378536	o	TSS54
chr1	Cufflinks	exon	2391829	2391958	+	XLOC_000023	TCONS_00000058	1	RER1	ENSG00000157916	ENST00000378513	=	TSS55
chr1	Cufflinks	exon	2395784	2395871	+	XLOC_000023	TCONS_00000058	2	RER1	ENSG00000157916	ENST00000378513	=	TSS55
chr1	Cufflinks	exon	2397116	2397220	+	XLOC_000023	TCONS_00000058	3	RER1	ENSG00000157916	ENST00000378513	=	TSS55
chr1	Cufflinks	exon	2399415	2399514	+	XLOC_000023	TCONS_00000058	4	RER1	ENSG00000157916	ENST00000378513	=	TSS55
chr1	Cufflinks	exon	2400857	2400935	+	XLOC_000023	TCONS_00000058	5	RER1	ENSG00000157916	ENST00000378513	=	TSS55
chr1	Cufflinks	exon	2402207	2402342	+	XLOC_000023	TCONS_00000058	6	RER1	ENSG00000157916	ENST00000378513	=	TSS55
chr1	Cufflinks	exon	2403035	2405876	+	XLOC_000023	TCONS_00000058	7	RER1	ENSG00000157916	ENST00000378513	=	TSS55
chr1	Cufflinks	exon	2391925	2391958	+	XLOC_000023	TCONS_00000059	1	RER1	ENSG00000157916	ENST00000306256	j	TSS55
chr1	Cufflinks	exon	2393270	2393355	+	XLOC_000023	TCONS_00000059	2	RER1	ENSG00000157916	ENST00000306256	j	TSS55
chr1	Cufflinks	exon	2395784	2395871	+	XLOC_000023	TCONS_00000059	3	RER1	ENSG00000157916	ENST00000306256	j	TSS55
chr1	Cufflinks	exon	2397116	2397220	+	XLOC_000023	TCONS_00000059	4	RER1	ENSG00000157916	ENST00000306256	j	TSS55
chr1	Cufflinks	exon	2399415	2399514	+	XLOC_000023	TCONS_00000059	5	RER1	ENSG00000157916	ENST00000306256	j	TSS55
chr1	Cufflinks	exon	2400857	2400935	+	XLOC_000023	TCONS_00000059	6	RER1	ENSG00000157916	ENST00000306256	j	TSS55
chr1	Cufflinks	exon	2402207	2402342	+	XLOC_000023	TCONS_00000059	7	RER1	ENSG00000157916	ENST00000306256	j	TSS55
chr1	Cufflinks	exon	2403035	2405876	+	XLOC_000023	TCONS_00000059	8	RER1	ENSG00000157916	ENST00000306256	j	TSS55
chr1	Cufflinks	exon	2392713	2393231	+	XLOC_000023	TCONS_00000060	1	RER1	ENSG00000157916	ENST00000443438	=	TSS56
chr1	Cufflinks	exon	2395784	2395871	+	XLOC_000023	TCONS_00000060	2	RER1	ENSG00000157916	ENST00000443438	=	TSS56
chr1	Cufflinks	exon	2397116	2397220	+	XLOC_000023	TCONS_00000060	3	RER1	ENSG00000157916	ENST00000443438	=	TSS56
chr1	Cufflinks	exon	2399415	2399514	+	XLOC_000023	TCONS_00000060	4	RER1	ENSG00000157916	ENST00000443438	=	TSS56
chr1	Cufflinks	exon	2400857	2400935	+	XLOC_000023	TCONS_00000060	5	RER1	ENSG00000157916	ENST00000443438	=	TSS56
chr1	Cufflinks	exon	2402207	2402334	+	XLOC_000023	TCONS_00000060	6	RER1	ENSG00000157916	ENST00000443438	=	TSS56
chr1	Cufflinks	exon	2392713	2393355	+	XLOC_000023	TCONS_00000061	1	RER1	ENSG00000157916	ENST00000306256	j	TSS56
chr1	Cufflinks	exon	2395784	2395871	+	XLOC_000023	TCONS_00000061	2	RER1	ENSG00000157916	ENST00000306256	j	TSS56
chr1	Cufflinks	exon	2397116	2397220	+	XLOC_000023	TCONS_00000061	3	RER1	ENSG00000157916	ENST00000306256	j	TSS56
chr1	Cufflinks	exon	2399415	2399514	+	XLOC_000023	TCONS_00000061	4	RER1	ENSG00000157916	ENST00000306256	j	TSS56
chr1	Cufflinks	exon	2400857	2400935	+	XLOC_000023	TCONS_00000061	5	RER1	ENSG00000157916	ENST00000306256	j	TSS56
chr1	Cufflinks	exon	2402207	2402342	+	XLOC_000023	TCONS_00000061	6	RER1	ENSG00000157916	ENST00000306256	j	TSS56
chr1	Cufflinks	exon	2403035	2405876	+	XLOC_000023	TCONS_00000061	7	RER1	ENSG00000157916	ENST00000306256	j	TSS56
chr1	Cufflinks	exon	2392829	2394790	+	XLOC_000023	TCONS_00000062	1	RER1	ENSG00000157916	ENST00000443438	e	TSS57
chr1	Cufflinks	exon	3480447	3481101	+	XLOC_000024	TCONS_00000063	1	ARHGEF16	ENSG00000130762	ENST00000378378	c	TSS58
chr1	Cufflinks	exon	3624993	3625273	+	XLOC_000025	TCONS_00000064	1	TPRG1L	ENSG00000158109	ENST00000378344	=	TSS59
chr1	Cufflinks	exon	3625424	3625515	+	XLOC_000025	TCONS_00000064	2	TPRG1L	ENSG00000158109	ENST00000378344	=	TSS59
chr1	Cufflinks	exon	3625713	3625889	+	XLOC_000025	TCONS_00000064	3	TPRG1L	ENSG00000158109	ENST00000378344	=	TSS59
chr1	Cufflinks	exon	3627500	3627653	+	XLOC_000025	TCONS_00000064	4	TPRG1L	ENSG00000158109	ENST00000378344	=	TSS59
chr1	Cufflinks	exon	3628409	3630133	+	XLOC_000025	TCONS_00000064	5	TPRG1L	ENSG00000158109	ENST00000378344	=	TSS59
chr1	Cufflinks	exon	3625174	3625273	+	XLOC_000025	TCONS_00000065	1	TPRG1L	ENSG00000158109	ENST00000378344	j	TSS60
chr1	Cufflinks	exon	3625424	3625515	+	XLOC_000025	TCONS_00000065	2	TPRG1L	ENSG00000158109	ENST00000378344	j	TSS60
chr1	Cufflinks	exon	3625713	3626295	+	XLOC_000025	TCONS_00000065	3	TPRG1L	ENSG00000158109	ENST00000378344	j	TSS60
chr1	Cufflinks	exon	3736195	3736745	+	XLOC_000026	TCONS_00000066	1	TP73	ENSG00000078900	ENST00000378295	o	TSS61
chr1	Cufflinks	exon	3737087	3738348	+	XLOC_000027	TCONS_00000067	1	TP73-AS1	ENSG00000276189	ENST00000611447	o	TSS62
chr1	Cufflinks	exon	3766032	3766670	+	XLOC_000028	TCONS_00000068	1	CCDC27	ENSG00000162592	ENST00000462521	e	TSS63
chr1	Cufflinks	exon	3773077	3773181	+	XLOC_000029	TCONS_00000069	1	SMIM1	ENSG00000235169	ENST00000444870	c	TSS64
chr1	Cufflinks	exon	3775299	3775483	+	XLOC_000029	TCONS_00000069	2	SMIM1	ENSG00000235169	ENST00000444870	c	TSS64
chr1	Cufflinks	exon	3775795	3775967	+	XLOC_000029	TCONS_00000069	3	SMIM1	ENSG00000235169	ENST00000444870	c	TSS64
chr1	Cufflinks	exon	3867810	3868053	+	XLOC_000030	TCONS_00000070	1	DFFB	ENSG00000169598	ENST00000491998	j	TSS65
chr1	Cufflinks	exon	3869605	3869775	+	XLOC_000030	TCONS_00000070	2	DFFB	ENSG00000169598	ENST00000491998	j	TSS65
chr1	Cufflinks	exon	3872472	3872572	+	XLOC_000030	TCONS_00000070	3	DFFB	ENSG00000169598	ENST00000491998	j	TSS65
chr1	Cufflinks	exon	3883507	3883914	+	XLOC_000030	TCONS_00000070	4	DFFB	ENSG00000169598	ENST00000491998	j	TSS65
chr1	Cufflinks	exon	3884037	3884404	+	XLOC_000030	TCONS_00000071	1	DFFB	ENSG00000169598	ENST00000491998	c	TSS66
chr1	Cufflinks	exon	3884601	3885382	+	XLOC_000030	TCONS_00000072	1	DFFB	ENSG00000169598	ENST00000491998	c	TSS67
chr1	Cufflinks	exon	6096620	6096756	+	XLOC_000031	TCONS_00000073	1	KCNAB2	ENSG00000069424	ENST00000481789	=	TSS68
chr1	Cufflinks	exon	6097269	6097357	+	XLOC_000031	TCONS_00000073	2	KCNAB2	ENSG00000069424	ENST00000481789	=	TSS68
chr1	Cufflinks	exon	6098485	6099218	+	XLOC_000031	TCONS_00000073	3	KCNAB2	ENSG00000069424	ENST00000481789	=	TSS68
chr1	Cufflinks	exon	6100228	6101187	+	XLOC_000031	TCONS_00000074	1	KCNAB2	ENSG00000069424	ENST00000341524	c	TSS69
chr1	Cufflinks	exon	6207560	6208086	+	XLOC_000032	TCONS_00000075	1	RNF207	ENSG00000158286	ENST00000466994	c	TSS70
chr1	Cufflinks	exon	6208150	6208644	+	XLOC_000032	TCONS_00000076	1	RNF207	ENSG00000158286	ENST00000485539	o	TSS71
chr1	Cufflinks	exon	6209005	6209025	+	XLOC_000032	TCONS_00000077	1	RNF207	ENSG00000158286	ENST00000377939	c	TSS72
chr1	Cufflinks	exon	6209115	6209196	+	XLOC_000032	TCONS_00000077	2	RNF207	ENSG00000158286	ENST00000377939	c	TSS72
chr1	Cufflinks	exon	6209268	6209343	+	XLOC_000032	TCONS_00000077	3	RNF207	ENSG00000158286	ENST00000377939	c	TSS72
chr1	Cufflinks	exon	6209414	6209539	+	XLOC_000032	TCONS_00000077	4	RNF207	ENSG00000158286	ENST00000377939	c	TSS72
chr1	Cufflinks	exon	6209924	6209970	+	XLOC_000032	TCONS_00000077	5	RNF207	ENSG00000158286	ENST00000377939	c	TSS72
chr1	Cufflinks	exon	6210223	6210291	+	XLOC_000032	TCONS_00000077	6	RNF207	ENSG00000158286	ENST00000377939	c	TSS72
chr1	Cufflinks	exon	6212447	6212482	+	XLOC_000032	TCONS_00000078	1	RNF207	ENSG00000158286	ENST00000377939	j	TSS73
chr1	Cufflinks	exon	6212682	6212733	+	XLOC_000032	TCONS_00000078	2	RNF207	ENSG00000158286	ENST00000377939	j	TSS73
chr1	Cufflinks	exon	6213066	6213183	+	XLOC_000032	TCONS_00000078	3	RNF207	ENSG00000158286	ENST00000377939	j	TSS73
chr1	Cufflinks	exon	6218289	6218369	+	XLOC_000032	TCONS_00000078	4	RNF207	ENSG00000158286	ENST00000377939	j	TSS73
chr1	Cufflinks	exon	6219236	6222212	+	XLOC_000032	TCONS_00000078	5	RNF207	ENSG00000158286	ENST00000377939	j	TSS73
chr1	Cufflinks	exon	6393908	6394382	+	XLOC_000033	TCONS_00000079	1	RP1-202O8.3	ENSG00000271746	ENST00000607670	c	TSS74
chr1	Cufflinks	exon	6428269	6428419	+	XLOC_000034	TCONS_00000080	1	ESPN	ENSG00000187017	ENST00000377828	c	TSS75
chr1	Cufflinks	exon	6440254	6440440	+	XLOC_000034	TCONS_00000080	2	ESPN	ENSG00000187017	ENST00000377828	c	TSS75
chr1	Cufflinks	exon	6440626	6440808	+	XLOC_000034	TCONS_00000080	3	ESPN	ENSG00000187017	ENST00000377828	c	TSS75
chr1	Cufflinks	exon	6440934	6441065	+	XLOC_000034	TCONS_00000080	4	ESPN	ENSG00000187017	ENST00000377828	c	TSS75
chr1	Cufflinks	exon	6444481	6444682	+	XLOC_000034	TCONS_00000080	5	ESPN	ENSG00000187017	ENST00000377828	c	TSS75
chr1	Cufflinks	exon	6445664	6445725	+	XLOC_000034	TCONS_00000080	6	ESPN	ENSG00000187017	ENST00000377828	c	TSS75
chr1	Cufflinks	exon	6440304	6440440	+	XLOC_000034	TCONS_00000081	1	ESPN	ENSG00000187017	ENST00000377828	j	TSS76
chr1	Cufflinks	exon	6440626	6440808	+	XLOC_000034	TCONS_00000081	2	ESPN	ENSG00000187017	ENST00000377828	j	TSS76
chr1	Cufflinks	exon	6440934	6441065	+	XLOC_000034	TCONS_00000081	3	ESPN	ENSG00000187017	ENST00000377828	j	TSS76
chr1	Cufflinks	exon	6444481	6444909	+	XLOC_000034	TCONS_00000081	4	ESPN	ENSG00000187017	ENST00000377828	j	TSS76
chr1	Cufflinks	exon	6449717	6450523	+	XLOC_000034	TCONS_00000082	1	ESPN	ENSG00000187017	ENST00000475479	e	TSS77
chr1	Cufflinks	exon	6580567	6581299	+	XLOC_000035	TCONS_00000083	1	ZBTB48	ENSG00000204859	ENST00000319084	c	TSS78
chr1	Cufflinks	exon	6582058	6582753	+	XLOC_000035	TCONS_00000083	2	ZBTB48	ENSG00000204859	ENST00000319084	c	TSS78
chr1	Cufflinks	exon	6581452	6582753	+	XLOC_000035	TCONS_00000084	1	ZBTB48	ENSG00000204859	ENST00000377674	e	TSS79
chr1	Cufflinks	exon	6585892	6586648	+	XLOC_000035	TCONS_00000085	1	ZBTB48	ENSG00000204859	ENST00000482360	c	TSS80
chr1	Cufflinks	exon	6588090	6588196	+	XLOC_000035	TCONS_00000086	1	ZBTB48	ENSG00000204859	ENST00000377674	c	TSS81
chr1	Cufflinks	exon	6588278	6588442	+	XLOC_000035	TCONS_00000086	2	ZBTB48	ENSG00000204859	ENST00000377674	c	TSS81
chr1	Cufflinks	exon	6588756	6588844	+	XLOC_000035	TCONS_00000086	3	ZBTB48	ENSG00000204859	ENST00000377674	c	TSS81
chr1	Cufflinks	exon	6588916	6589279	+	XLOC_000035	TCONS_00000086	4	ZBTB48	ENSG00000204859	ENST00000377674	c	TSS81
chr1	Cufflinks	exon	6619947	6620337	+	XLOC_000036	TCONS_00000087	1	PHF13	ENSG00000116273	ENST00000377648	c	TSS82
chr1	Cufflinks	exon	6621411	6624012	+	XLOC_000036	TCONS_00000087	2	PHF13	ENSG00000116273	ENST00000377648	c	TSS82
chr1	Cufflinks	exon	6625182	6625292	+	XLOC_000037	TCONS_00000088	1	THAP3	ENSG00000041988	ENST00000054650	c	TSS83
chr1	Cufflinks	exon	6628499	6628691	+	XLOC_000037	TCONS_00000088	2	THAP3	ENSG00000041988	ENST00000054650	c	TSS83
chr1	Cufflinks	exon	6630288	6630325	+	XLOC_000037	TCONS_00000088	3	THAP3	ENSG00000041988	ENST00000054650	c	TSS83
chr1	Cufflinks	exon	6632397	6632495	+	XLOC_000037	TCONS_00000089	1	THAP3	ENSG00000041988	ENST00000054650	c	TSS84
chr1	Cufflinks	exon	6632796	6633555	+	XLOC_000037	TCONS_00000089	2	THAP3	ENSG00000041988	ENST00000054650	c	TSS84
chr1	Cufflinks	exon	6785489	6785575	+	XLOC_000038	TCONS_00000090	1	CAMTA1	ENSG00000171735	ENST00000461311	=	TSS85
chr1	Cufflinks	exon	6820181	6820250	+	XLOC_000038	TCONS_00000090	2	CAMTA1	ENSG00000171735	ENST00000461311	=	TSS85
chr1	Cufflinks	exon	6825092	6825210	+	XLOC_000038	TCONS_00000090	3	CAMTA1	ENSG00000171735	ENST00000461311	=	TSS85
chr1	Cufflinks	exon	6871757	6871840	+	XLOC_000038	TCONS_00000090	4	CAMTA1	ENSG00000171735	ENST00000461311	=	TSS85
chr1	Cufflinks	exon	6887654	6888342	+	XLOC_000038	TCONS_00000090	5	CAMTA1	ENSG00000171735	ENST00000461311	=	TSS85
chr1	Cufflinks	exon	6785493	6785575	+	XLOC_000038	TCONS_00000091	1	CAMTA1	ENSG00000171735	ENST00000490738	=	TSS85
chr1	Cufflinks	exon	6825092	6825210	+	XLOC_000038	TCONS_00000091	2	CAMTA1	ENSG00000171735	ENST00000490738	=	TSS85
chr1	Cufflinks	exon	6871757	6872016	+	XLOC_000038	TCONS_00000091	3	CAMTA1	ENSG00000171735	ENST00000490738	=	TSS85
chr1	Cufflinks	exon	7736940	7737009	+	XLOC_000038	TCONS_00000092	1	CAMTA1	ENSG00000171735	ENST00000303635	j	TSS86
chr1	Cufflinks	exon	7737255	7737570	+	XLOC_000038	TCONS_00000092	2	CAMTA1	ENSG00000171735	ENST00000303635	j	TSS86
chr1	Cufflinks	exon	7738298	7738482	+	XLOC_000038	TCONS_00000092	3	CAMTA1	ENSG00000171735	ENST00000303635	j	TSS86
chr1	Cufflinks	exon	7744835	7745022	+	XLOC_000038	TCONS_00000092	4	CAMTA1	ENSG00000171735	ENST00000303635	j	TSS86
chr1	Cufflinks	exon	7745845	7746091	+	XLOC_000038	TCONS_00000092	5	CAMTA1	ENSG00000171735	ENST00000303635	j	TSS86
chr1	Cufflinks	exon	7747710	7747781	+	XLOC_000038	TCONS_00000092	6	CAMTA1	ENSG00000171735	ENST00000303635	j	TSS86
chr1	Cufflinks	exon	7751199	7751392	+	XLOC_000038	TCONS_00000092	7	CAMTA1	ENSG00000171735	ENST00000303635	j	TSS86
chr1	Cufflinks	exon	7752459	7752533	+	XLOC_000038	TCONS_00000092	8	CAMTA1	ENSG00000171735	ENST00000303635	j	TSS86
chr1	Cufflinks	exon	7766459	7768026	+	XLOC_000038	TCONS_00000092	9	CAMTA1	ENSG00000171735	ENST00000303635	j	TSS86
chr1	Cufflinks	exon	7737969	7738482	+	XLOC_000038	TCONS_00000093	1	CAMTA1	ENSG00000171735	ENST00000303635	j	TSS87
chr1	Cufflinks	exon	7744835	7745022	+	XLOC_000038	TCONS_00000093	2	CAMTA1	ENSG00000171735	ENST00000303635	j	TSS87
chr1	Cufflinks	exon	7745845	7746091	+	XLOC_000038	TCONS_00000093	3	CAMTA1	ENSG00000171735	ENST00000303635	j	TSS87
chr1	Cufflinks	exon	7747710	7747781	+	XLOC_000038	TCONS_00000093	4	CAMTA1	ENSG00000171735	ENST00000303635	j	TSS87
chr1	Cufflinks	exon	7751199	7751812	+	XLOC_000038	TCONS_00000093	5	CAMTA1	ENSG00000171735	ENST00000303635	j	TSS87
chr1	Cufflinks	exon	7768083	7769653	+	XLOC_000038	TCONS_00000094	1	CAMTA1	ENSG00000171735	ENST00000303635	c	TSS88
chr1	Cufflinks	exon	7771272	7771385	+	XLOC_000039	TCONS_00000095	1	VAMP3	ENSG00000049245	ENST00000054666	=	TSS89
chr1	Cufflinks	exon	7773442	7773511	+	XLOC_000039	TCONS_00000095	2	VAMP3	ENSG00000049245	ENST00000054666	=	TSS89
chr1	Cufflinks	exon	7777160	7777318	+	XLOC_000039	TCONS_00000095	3	VAMP3	ENSG00000049245	ENST00000054666	=	TSS89
chr1	Cufflinks	exon	7778118	7778169	+	XLOC_000039	TCONS_00000095	4	VAMP3	ENSG00000049245	ENST00000054666	=	TSS89
chr1	Cufflinks	exon	7779626	7781431	+	XLOC_000039	TCONS_00000095	5	VAMP3	ENSG00000049245	ENST00000054666	=	TSS89
chr1	Cufflinks	exon	7784345	7784376	+	XLOC_000040	TCONS_00000096	1	PER3	ENSG00000049246	ENST00000614998	j	TSS90
chr1	Cufflinks	exon	7784654	7785005	+	XLOC_000040	TCONS_00000096	2	PER3	ENSG00000049246	ENST00000614998	j	TSS90
chr1	Cufflinks	exon	7785441	7785586	+	XLOC_000040	TCONS_00000096	3	PER3	ENSG00000049246	ENST00000614998	j	TSS90
chr1	Cufflinks	exon	7786721	7786836	+	XLOC_000040	TCONS_00000096	4	PER3	ENSG00000049246	ENST00000614998	j	TSS90
chr1	Cufflinks	exon	7788045	7788246	+	XLOC_000040	TCONS_00000096	5	PER3	ENSG00000049246	ENST00000614998	j	TSS90
chr1	Cufflinks	exon	7793957	7794008	+	XLOC_000040	TCONS_00000096	6	PER3	ENSG00000049246	ENST00000614998	j	TSS90
chr1	Cufflinks	exon	7798525	7798673	+	XLOC_000040	TCONS_00000096	7	PER3	ENSG00000049246	ENST00000614998	j	TSS90
chr1	Cufflinks	exon	7801113	7801191	+	XLOC_000040	TCONS_00000096	8	PER3	ENSG00000049246	ENST00000614998	j	TSS90
chr1	Cufflinks	exon	7803047	7803153	+	XLOC_000040	TCONS_00000096	9	PER3	ENSG00000049246	ENST00000614998	j	TSS90
chr1	Cufflinks	exon	7803692	7803848	+	XLOC_000040	TCONS_00000096	10	PER3	ENSG00000049246	ENST00000614998	j	TSS90
chr1	Cufflinks	exon	7808893	7808998	+	XLOC_000040	TCONS_00000096	11	PER3	ENSG00000049246	ENST00000614998	j	TSS90
chr1	Cufflinks	exon	7809893	7810021	+	XLOC_000040	TCONS_00000096	12	PER3	ENSG00000049246	ENST00000614998	j	TSS90
chr1	Cufflinks	exon	7810438	7810567	+	XLOC_000040	TCONS_00000096	13	PER3	ENSG00000049246	ENST00000614998	j	TSS90
chr1	Cufflinks	exon	7819285	7819445	+	XLOC_000040	TCONS_00000096	14	PER3	ENSG00000049246	ENST00000614998	j	TSS90
chr1	Cufflinks	exon	7820113	7820239	+	XLOC_000040	TCONS_00000096	15	PER3	ENSG00000049246	ENST00000614998	j	TSS90
chr1	Cufflinks	exon	7820467	7820593	+	XLOC_000040	TCONS_00000096	16	PER3	ENSG00000049246	ENST00000614998	j	TSS90
chr1	Cufflinks	exon	7784345	7784376	+	XLOC_000040	TCONS_00000098	1	PER3	ENSG00000049246	ENST00000614998	j	TSS90
chr1	Cufflinks	exon	7784654	7785005	+	XLOC_000040	TCONS_00000098	2	PER3	ENSG00000049246	ENST00000614998	j	TSS90
chr1	Cufflinks	exon	7785441	7785586	+	XLOC_000040	TCONS_00000098	3	PER3	ENSG00000049246	ENST00000614998	j	TSS90
chr1	Cufflinks	exon	7786721	7786836	+	XLOC_000040	TCONS_00000098	4	PER3	ENSG00000049246	ENST00000614998	j	TSS90
chr1	Cufflinks	exon	7788045	7788246	+	XLOC_000040	TCONS_00000098	5	PER3	ENSG00000049246	ENST00000614998	j	TSS90
chr1	Cufflinks	exon	7793957	7794008	+	XLOC_000040	TCONS_00000098	6	PER3	ENSG00000049246	ENST00000614998	j	TSS90
chr1	Cufflinks	exon	7798525	7798673	+	XLOC_000040	TCONS_00000098	7	PER3	ENSG00000049246	ENST00000614998	j	TSS90
chr1	Cufflinks	exon	7801113	7801191	+	XLOC_000040	TCONS_00000098	8	PER3	ENSG00000049246	ENST00000614998	j	TSS90
chr1	Cufflinks	exon	7803047	7803153	+	XLOC_000040	TCONS_00000098	9	PER3	ENSG00000049246	ENST00000614998	j	TSS90
chr1	Cufflinks	exon	7803692	7803848	+	XLOC_000040	TCONS_00000098	10	PER3	ENSG00000049246	ENST00000614998	j	TSS90
chr1	Cufflinks	exon	7808893	7808998	+	XLOC_000040	TCONS_00000098	11	PER3	ENSG00000049246	ENST00000614998	j	TSS90
chr1	Cufflinks	exon	7809893	7810021	+	XLOC_000040	TCONS_00000098	12	PER3	ENSG00000049246	ENST00000614998	j	TSS90
chr1	Cufflinks	exon	7810438	7810567	+	XLOC_000040	TCONS_00000098	13	PER3	ENSG00000049246	ENST00000614998	j	TSS90
chr1	Cufflinks	exon	7819285	7819420	+	XLOC_000040	TCONS_00000098	14	PER3	ENSG00000049246	ENST00000614998	j	TSS90
chr1	Cufflinks	exon	7820115	7820239	+	XLOC_000040	TCONS_00000098	15	PER3	ENSG00000049246	ENST00000614998	j	TSS90
chr1	Cufflinks	exon	7820467	7820640	+	XLOC_000040	TCONS_00000098	16	PER3	ENSG00000049246	ENST00000614998	j	TSS90
chr1	Cufflinks	exon	7826480	7826710	+	XLOC_000040	TCONS_00000098	17	PER3	ENSG00000049246	ENST00000614998	j	TSS90
chr1	Cufflinks	exon	7827118	7827815	+	XLOC_000040	TCONS_00000098	18	PER3	ENSG00000049246	ENST00000614998	j	TSS90
chr1	Cufflinks	exon	7829834	7830161	+	XLOC_000040	TCONS_00000098	19	PER3	ENSG00000049246	ENST00000614998	j	TSS90
chr1	Cufflinks	exon	7835762	7835945	+	XLOC_000040	TCONS_00000098	20	PER3	ENSG00000049246	ENST00000614998	j	TSS90
chr1	Cufflinks	exon	7836999	7837149	+	XLOC_000040	TCONS_00000098	21	PER3	ENSG00000049246	ENST00000614998	j	TSS90
chr1	Cufflinks	exon	7842672	7845176	+	XLOC_000040	TCONS_00000098	22	PER3	ENSG00000049246	ENST00000614998	j	TSS90
chr1	Cufflinks	exon	7784345	7784376	+	XLOC_000040	TCONS_00000097	1	PER3	ENSG00000049246	ENST00000614998	j	TSS90
chr1	Cufflinks	exon	7784654	7785005	+	XLOC_000040	TCONS_00000097	2	PER3	ENSG00000049246	ENST00000614998	j	TSS90
chr1	Cufflinks	exon	7785441	7785586	+	XLOC_000040	TCONS_00000097	3	PER3	ENSG00000049246	ENST00000614998	j	TSS90
chr1	Cufflinks	exon	7786721	7786836	+	XLOC_000040	TCONS_00000097	4	PER3	ENSG00000049246	ENST00000614998	j	TSS90
chr1	Cufflinks	exon	7788045	7788246	+	XLOC_000040	TCONS_00000097	5	PER3	ENSG00000049246	ENST00000614998	j	TSS90
chr1	Cufflinks	exon	7793957	7794008	+	XLOC_000040	TCONS_00000097	6	PER3	ENSG00000049246	ENST00000614998	j	TSS90
chr1	Cufflinks	exon	7798525	7798673	+	XLOC_000040	TCONS_00000097	7	PER3	ENSG00000049246	ENST00000614998	j	TSS90
chr1	Cufflinks	exon	7801113	7801191	+	XLOC_000040	TCONS_00000097	8	PER3	ENSG00000049246	ENST00000614998	j	TSS90
chr1	Cufflinks	exon	7803047	7803153	+	XLOC_000040	TCONS_00000097	9	PER3	ENSG00000049246	ENST00000614998	j	TSS90
chr1	Cufflinks	exon	7803692	7803848	+	XLOC_000040	TCONS_00000097	10	PER3	ENSG00000049246	ENST00000614998	j	TSS90
chr1	Cufflinks	exon	7808893	7808998	+	XLOC_000040	TCONS_00000097	11	PER3	ENSG00000049246	ENST00000614998	j	TSS90
chr1	Cufflinks	exon	7809893	7810021	+	XLOC_000040	TCONS_00000097	12	PER3	ENSG00000049246	ENST00000614998	j	TSS90
chr1	Cufflinks	exon	7810438	7810588	+	XLOC_000040	TCONS_00000097	13	PER3	ENSG00000049246	ENST00000614998	j	TSS90
chr1	Cufflinks	exon	7819285	7819420	+	XLOC_000040	TCONS_00000097	14	PER3	ENSG00000049246	ENST00000614998	j	TSS90
chr1	Cufflinks	exon	7820115	7820239	+	XLOC_000040	TCONS_00000097	15	PER3	ENSG00000049246	ENST00000614998	j	TSS90
chr1	Cufflinks	exon	7820467	7820640	+	XLOC_000040	TCONS_00000097	16	PER3	ENSG00000049246	ENST00000614998	j	TSS90
chr1	Cufflinks	exon	7826480	7826710	+	XLOC_000040	TCONS_00000097	17	PER3	ENSG00000049246	ENST00000614998	j	TSS90
chr1	Cufflinks	exon	7827118	7827815	+	XLOC_000040	TCONS_00000097	18	PER3	ENSG00000049246	ENST00000614998	j	TSS90
chr1	Cufflinks	exon	7829834	7830161	+	XLOC_000040	TCONS_00000097	19	PER3	ENSG00000049246	ENST00000614998	j	TSS90
chr1	Cufflinks	exon	7835762	7835945	+	XLOC_000040	TCONS_00000097	20	PER3	ENSG00000049246	ENST00000614998	j	TSS90
chr1	Cufflinks	exon	7836999	7837149	+	XLOC_000040	TCONS_00000097	21	PER3	ENSG00000049246	ENST00000614998	j	TSS90
chr1	Cufflinks	exon	7842672	7845176	+	XLOC_000040	TCONS_00000097	22	PER3	ENSG00000049246	ENST00000614998	j	TSS90
chr1	Cufflinks	exon	7784648	7785005	+	XLOC_000040	TCONS_00000099	1	PER3	ENSG00000049246	ENST00000614998	j	TSS91
chr1	Cufflinks	exon	7785441	7785586	+	XLOC_000040	TCONS_00000099	2	PER3	ENSG00000049246	ENST00000614998	j	TSS91
chr1	Cufflinks	exon	7786721	7786836	+	XLOC_000040	TCONS_00000099	3	PER3	ENSG00000049246	ENST00000614998	j	TSS91
chr1	Cufflinks	exon	7788045	7788246	+	XLOC_000040	TCONS_00000099	4	PER3	ENSG00000049246	ENST00000614998	j	TSS91
chr1	Cufflinks	exon	7793960	7794008	+	XLOC_000040	TCONS_00000099	5	PER3	ENSG00000049246	ENST00000614998	j	TSS91
chr1	Cufflinks	exon	7798525	7798673	+	XLOC_000040	TCONS_00000099	6	PER3	ENSG00000049246	ENST00000614998	j	TSS91
chr1	Cufflinks	exon	7801113	7801191	+	XLOC_000040	TCONS_00000099	7	PER3	ENSG00000049246	ENST00000614998	j	TSS91
chr1	Cufflinks	exon	7803047	7803153	+	XLOC_000040	TCONS_00000099	8	PER3	ENSG00000049246	ENST00000614998	j	TSS91
chr1	Cufflinks	exon	7803692	7803848	+	XLOC_000040	TCONS_00000099	9	PER3	ENSG00000049246	ENST00000614998	j	TSS91
chr1	Cufflinks	exon	7808893	7808998	+	XLOC_000040	TCONS_00000099	10	PER3	ENSG00000049246	ENST00000614998	j	TSS91
chr1	Cufflinks	exon	7809893	7810021	+	XLOC_000040	TCONS_00000099	11	PER3	ENSG00000049246	ENST00000614998	j	TSS91
chr1	Cufflinks	exon	7810438	7810567	+	XLOC_000040	TCONS_00000099	12	PER3	ENSG00000049246	ENST00000614998	j	TSS91
chr1	Cufflinks	exon	7819285	7819420	+	XLOC_000040	TCONS_00000099	13	PER3	ENSG00000049246	ENST00000614998	j	TSS91
chr1	Cufflinks	exon	7820115	7820239	+	XLOC_000040	TCONS_00000099	14	PER3	ENSG00000049246	ENST00000614998	j	TSS91
chr1	Cufflinks	exon	7820467	7820640	+	XLOC_000040	TCONS_00000099	15	PER3	ENSG00000049246	ENST00000614998	j	TSS91
chr1	Cufflinks	exon	7826480	7826710	+	XLOC_000040	TCONS_00000099	16	PER3	ENSG00000049246	ENST00000614998	j	TSS91
chr1	Cufflinks	exon	7827118	7827815	+	XLOC_000040	TCONS_00000099	17	PER3	ENSG00000049246	ENST00000614998	j	TSS91
chr1	Cufflinks	exon	7829834	7830161	+	XLOC_000040	TCONS_00000099	18	PER3	ENSG00000049246	ENST00000614998	j	TSS91
chr1	Cufflinks	exon	7835762	7835945	+	XLOC_000040	TCONS_00000099	19	PER3	ENSG00000049246	ENST00000614998	j	TSS91
chr1	Cufflinks	exon	7836999	7837149	+	XLOC_000040	TCONS_00000099	20	PER3	ENSG00000049246	ENST00000614998	j	TSS91
chr1	Cufflinks	exon	7842672	7845176	+	XLOC_000040	TCONS_00000099	21	PER3	ENSG00000049246	ENST00000614998	j	TSS91
chr1	Cufflinks	exon	7961699	7961735	+	XLOC_000041	TCONS_00000100	1	PARK7	ENSG00000116288	ENST00000493678	=	TSS92
chr1	Cufflinks	exon	7962763	7962875	+	XLOC_000041	TCONS_00000100	2	PARK7	ENSG00000116288	ENST00000493678	=	TSS92
chr1	Cufflinks	exon	7965324	7965425	+	XLOC_000041	TCONS_00000100	3	PARK7	ENSG00000116288	ENST00000493678	=	TSS92
chr1	Cufflinks	exon	7969345	7969404	+	XLOC_000041	TCONS_00000100	4	PARK7	ENSG00000116288	ENST00000493678	=	TSS92
chr1	Cufflinks	exon	7970894	7970963	+	XLOC_000041	TCONS_00000100	5	PARK7	ENSG00000116288	ENST00000493678	=	TSS92
chr1	Cufflinks	exon	7977652	7977738	+	XLOC_000041	TCONS_00000100	6	PARK7	ENSG00000116288	ENST00000493678	=	TSS92
chr1	Cufflinks	exon	7984894	7985288	+	XLOC_000041	TCONS_00000100	7	PARK7	ENSG00000116288	ENST00000493678	=	TSS92
chr1	Cufflinks	exon	7961714	7961793	+	XLOC_000041	TCONS_00000101	1	PARK7	ENSG00000116288	ENST00000338639	=	TSS92
chr1	Cufflinks	exon	7962763	7962875	+	XLOC_000041	TCONS_00000101	2	PARK7	ENSG00000116288	ENST00000338639	=	TSS92
chr1	Cufflinks	exon	7965324	7965425	+	XLOC_000041	TCONS_00000101	3	PARK7	ENSG00000116288	ENST00000338639	=	TSS92
chr1	Cufflinks	exon	7969345	7969404	+	XLOC_000041	TCONS_00000101	4	PARK7	ENSG00000116288	ENST00000338639	=	TSS92
chr1	Cufflinks	exon	7970894	7970963	+	XLOC_000041	TCONS_00000101	5	PARK7	ENSG00000116288	ENST00000338639	=	TSS92
chr1	Cufflinks	exon	7977652	7977738	+	XLOC_000041	TCONS_00000101	6	PARK7	ENSG00000116288	ENST00000338639	=	TSS92
chr1	Cufflinks	exon	7984894	7985288	+	XLOC_000041	TCONS_00000101	7	PARK7	ENSG00000116288	ENST00000338639	=	TSS92
chr1	Cufflinks	exon	9234871	9235066	+	XLOC_000042	TCONS_00000102	1	H6PD	ENSG00000049239	ENST00000377403	=	TSS93
chr1	Cufflinks	exon	9244925	9245561	+	XLOC_000042	TCONS_00000102	2	H6PD	ENSG00000049239	ENST00000377403	=	TSS93
chr1	Cufflinks	exon	9246966	9247083	+	XLOC_000042	TCONS_00000102	3	H6PD	ENSG00000049239	ENST00000377403	=	TSS93
chr1	Cufflinks	exon	9262059	9262328	+	XLOC_000042	TCONS_00000102	4	H6PD	ENSG00000049239	ENST00000377403	=	TSS93
chr1	Cufflinks	exon	9263509	9271335	+	XLOC_000042	TCONS_00000102	5	H6PD	ENSG00000049239	ENST00000377403	=	TSS93
chr1	Cufflinks	exon	9244926	9245561	+	XLOC_000042	TCONS_00000103	1	H6PD	ENSG00000049239	ENST00000377403	j	TSS94
chr1	Cufflinks	exon	9246966	9247551	+	XLOC_000042	TCONS_00000103	2	H6PD	ENSG00000049239	ENST00000377403	j	TSS94
chr1	Cufflinks	exon	9261989	9262270	+	XLOC_000042	TCONS_00000104	1	H6PD	ENSG00000049239	ENST00000377403	j	TSS95
chr1	Cufflinks	exon	9263509	9271335	+	XLOC_000042	TCONS_00000104	2	H6PD	ENSG00000049239	ENST00000377403	j	TSS95
chr1	Cufflinks	exon	9293046	9293071	+	XLOC_000043	TCONS_00000105	1	SPSB1	ENSG00000171621	ENST00000328089	=	TSS96
chr1	Cufflinks	exon	9355743	9356585	+	XLOC_000043	TCONS_00000105	2	SPSB1	ENSG00000171621	ENST00000328089	=	TSS96
chr1	Cufflinks	exon	9367448	9369528	+	XLOC_000043	TCONS_00000105	3	SPSB1	ENSG00000171621	ENST00000328089	=	TSS96
chr1	Cufflinks	exon	9579894	9580234	+	XLOC_000044	TCONS_00000106	1	SLC25A33	ENSG00000171612	ENST00000302692	j	TSS97
chr1	Cufflinks	exon	9582299	9582757	+	XLOC_000044	TCONS_00000106	2	SLC25A33	ENSG00000171612	ENST00000302692	j	TSS97
chr1	Cufflinks	exon	9595895	9596010	+	XLOC_000045	TCONS_00000108	1	TMEM201	ENSG00000188807	ENST00000340381	j	TSS98
chr1	Cufflinks	exon	9596859	9597053	+	XLOC_000045	TCONS_00000108	2	TMEM201	ENSG00000188807	ENST00000340381	j	TSS98
chr1	Cufflinks	exon	9598449	9598625	+	XLOC_000045	TCONS_00000108	3	TMEM201	ENSG00000188807	ENST00000340381	j	TSS98
chr1	Cufflinks	exon	9601105	9601454	+	XLOC_000045	TCONS_00000108	4	TMEM201	ENSG00000188807	ENST00000340381	j	TSS98
chr1	Cufflinks	exon	9602069	9602272	+	XLOC_000045	TCONS_00000108	5	TMEM201	ENSG00000188807	ENST00000340381	j	TSS98
chr1	Cufflinks	exon	9607557	9607789	+	XLOC_000045	TCONS_00000108	6	TMEM201	ENSG00000188807	ENST00000340381	j	TSS98
chr1	Cufflinks	exon	9610506	9610805	+	XLOC_000045	TCONS_00000108	7	TMEM201	ENSG00000188807	ENST00000340381	j	TSS98
chr1	Cufflinks	exon	9611753	9611890	+	XLOC_000045	TCONS_00000108	8	TMEM201	ENSG00000188807	ENST00000340381	j	TSS98
chr1	Cufflinks	exon	9612986	9614882	+	XLOC_000045	TCONS_00000108	9	TMEM201	ENSG00000188807	ENST00000340381	j	TSS98
chr1	Cufflinks	exon	9595895	9596010	+	XLOC_000045	TCONS_00000107	1	TMEM201	ENSG00000188807	ENST00000340381	c	TSS98
chr1	Cufflinks	exon	9596859	9597053	+	XLOC_000045	TCONS_00000107	2	TMEM201	ENSG00000188807	ENST00000340381	c	TSS98
chr1	Cufflinks	exon	9598449	9598625	+	XLOC_000045	TCONS_00000107	3	TMEM201	ENSG00000188807	ENST00000340381	c	TSS98
chr1	Cufflinks	exon	9601105	9601454	+	XLOC_000045	TCONS_00000107	4	TMEM201	ENSG00000188807	ENST00000340381	c	TSS98
chr1	Cufflinks	exon	9602069	9602272	+	XLOC_000045	TCONS_00000107	5	TMEM201	ENSG00000188807	ENST00000340381	c	TSS98
chr1	Cufflinks	exon	9607557	9607789	+	XLOC_000045	TCONS_00000107	6	TMEM201	ENSG00000188807	ENST00000340381	c	TSS98
chr1	Cufflinks	exon	9609840	9609911	+	XLOC_000045	TCONS_00000107	7	TMEM201	ENSG00000188807	ENST00000340381	c	TSS98
chr1	Cufflinks	exon	9610506	9610805	+	XLOC_000045	TCONS_00000107	8	TMEM201	ENSG00000188807	ENST00000340381	c	TSS98
chr1	Cufflinks	exon	9611753	9611890	+	XLOC_000045	TCONS_00000107	9	TMEM201	ENSG00000188807	ENST00000340381	c	TSS98
chr1	Cufflinks	exon	9612986	9614882	+	XLOC_000045	TCONS_00000107	10	TMEM201	ENSG00000188807	ENST00000340381	c	TSS98
chr1	Cufflinks	exon	9602682	9603433	+	XLOC_000045	TCONS_00000109	1	TMEM201	ENSG00000188807	ENST00000340305	c	TSS99
chr1	Cufflinks	exon	9604295	9605079	+	XLOC_000045	TCONS_00000110	1	TMEM201	ENSG00000188807	ENST00000340305	o	TSS100
chr1	Cufflinks	exon	9720725	9720909	+	XLOC_000046	TCONS_00000111	1	PIK3CD	ENSG00000171608	ENST00000536656	j	TSS101
chr1	Cufflinks	exon	9721127	9721248	+	XLOC_000046	TCONS_00000111	2	PIK3CD	ENSG00000171608	ENST00000536656	j	TSS101
chr1	Cufflinks	exon	9721444	9721587	+	XLOC_000046	TCONS_00000111	3	PIK3CD	ENSG00000171608	ENST00000536656	j	TSS101
chr1	Cufflinks	exon	9721761	9721860	+	XLOC_000046	TCONS_00000111	4	PIK3CD	ENSG00000171608	ENST00000536656	j	TSS101
chr1	Cufflinks	exon	9721975	9722043	+	XLOC_000046	TCONS_00000111	5	PIK3CD	ENSG00000171608	ENST00000536656	j	TSS101
chr1	Cufflinks	exon	9726907	9728927	+	XLOC_000046	TCONS_00000112	1	PIK3CD	ENSG00000171608	ENST00000536656	c	TSS102
chr1	Cufflinks	exon	9943509	9943515	+	XLOC_000047	TCONS_00000113	1	NMNAT1	ENSG00000173614	ENST00000377205	=	TSS103
chr1	Cufflinks	exon	9972018	9972188	+	XLOC_000047	TCONS_00000113	2	NMNAT1	ENSG00000173614	ENST00000377205	=	TSS103
chr1	Cufflinks	exon	9975592	9975775	+	XLOC_000047	TCONS_00000113	3	NMNAT1	ENSG00000173614	ENST00000377205	=	TSS103
chr1	Cufflinks	exon	9981031	9981170	+	XLOC_000047	TCONS_00000113	4	NMNAT1	ENSG00000173614	ENST00000377205	=	TSS103
chr1	Cufflinks	exon	9982301	9982964	+	XLOC_000047	TCONS_00000113	5	NMNAT1	ENSG00000173614	ENST00000377205	=	TSS103
chr1	Cufflinks	exon	9984323	9985408	+	XLOC_000047	TCONS_00000115	1	NMNAT1	ENSG00000173614	ENST00000377205	c	TSS104
chr1	Cufflinks	exon	9946595	9947616	+	XLOC_000048	TCONS_00000114	1	RN7SKP269	ENSG00000202415	ENST00000365545	=	TSS105
chr1	Cufflinks	exon	9997252	9997331	+	XLOC_000049	TCONS_00000116	1	RBP7	ENSG00000162444	ENST00000294435	=	TSS106
chr1	Cufflinks	exon	10007570	10007748	+	XLOC_000049	TCONS_00000116	2	RBP7	ENSG00000162444	ENST00000294435	=	TSS106
chr1	Cufflinks	exon	10008173	10008274	+	XLOC_000049	TCONS_00000116	3	RBP7	ENSG00000162444	ENST00000294435	=	TSS106
chr1	Cufflinks	exon	10015782	10016019	+	XLOC_000049	TCONS_00000116	4	RBP7	ENSG00000162444	ENST00000294435	=	TSS106
chr1	Cufflinks	exon	10032965	10033694	+	XLOC_000050	TCONS_00000117	1	UBE4B	ENSG00000130939	ENST00000253251	=	TSS107
chr1	Cufflinks	exon	10072028	10072214	+	XLOC_000050	TCONS_00000117	2	UBE4B	ENSG00000130939	ENST00000253251	=	TSS107
chr1	Cufflinks	exon	10095461	10095596	+	XLOC_000050	TCONS_00000117	3	UBE4B	ENSG00000130939	ENST00000253251	=	TSS107
chr1	Cufflinks	exon	10101108	10101195	+	XLOC_000050	TCONS_00000117	4	UBE4B	ENSG00000130939	ENST00000253251	=	TSS107
chr1	Cufflinks	exon	10102948	10103092	+	XLOC_000050	TCONS_00000117	5	UBE4B	ENSG00000130939	ENST00000253251	=	TSS107
chr1	Cufflinks	exon	10105516	10105744	+	XLOC_000050	TCONS_00000117	6	UBE4B	ENSG00000130939	ENST00000253251	=	TSS107
chr1	Cufflinks	exon	10117459	10117600	+	XLOC_000050	TCONS_00000117	7	UBE4B	ENSG00000130939	ENST00000253251	=	TSS107
chr1	Cufflinks	exon	10119513	10119613	+	XLOC_000050	TCONS_00000117	8	UBE4B	ENSG00000130939	ENST00000253251	=	TSS107
chr1	Cufflinks	exon	10121962	10122076	+	XLOC_000050	TCONS_00000117	9	UBE4B	ENSG00000130939	ENST00000253251	=	TSS107
chr1	Cufflinks	exon	10126794	10126877	+	XLOC_000050	TCONS_00000117	10	UBE4B	ENSG00000130939	ENST00000253251	=	TSS107
chr1	Cufflinks	exon	10129392	10129448	+	XLOC_000050	TCONS_00000117	11	UBE4B	ENSG00000130939	ENST00000253251	=	TSS107
chr1	Cufflinks	exon	10130500	10130616	+	XLOC_000050	TCONS_00000117	12	UBE4B	ENSG00000130939	ENST00000253251	=	TSS107
chr1	Cufflinks	exon	10130715	10130813	+	XLOC_000050	TCONS_00000117	13	UBE4B	ENSG00000130939	ENST00000253251	=	TSS107
chr1	Cufflinks	exon	10132369	10132482	+	XLOC_000050	TCONS_00000117	14	UBE4B	ENSG00000130939	ENST00000253251	=	TSS107
chr1	Cufflinks	exon	10134988	10135186	+	XLOC_000050	TCONS_00000117	15	UBE4B	ENSG00000130939	ENST00000253251	=	TSS107
chr1	Cufflinks	exon	10137067	10137205	+	XLOC_000050	TCONS_00000117	16	UBE4B	ENSG00000130939	ENST00000253251	=	TSS107
chr1	Cufflinks	exon	10144940	10145039	+	XLOC_000050	TCONS_00000117	17	UBE4B	ENSG00000130939	ENST00000253251	=	TSS107
chr1	Cufflinks	exon	10146963	10147090	+	XLOC_000050	TCONS_00000117	18	UBE4B	ENSG00000130939	ENST00000253251	=	TSS107
chr1	Cufflinks	exon	10149184	10149282	+	XLOC_000050	TCONS_00000117	19	UBE4B	ENSG00000130939	ENST00000253251	=	TSS107
chr1	Cufflinks	exon	10151326	10151561	+	XLOC_000050	TCONS_00000117	20	UBE4B	ENSG00000130939	ENST00000253251	=	TSS107
chr1	Cufflinks	exon	10158356	10158482	+	XLOC_000050	TCONS_00000117	21	UBE4B	ENSG00000130939	ENST00000253251	=	TSS107
chr1	Cufflinks	exon	10161142	10161286	+	XLOC_000050	TCONS_00000117	22	UBE4B	ENSG00000130939	ENST00000253251	=	TSS107
chr1	Cufflinks	exon	10168136	10168270	+	XLOC_000050	TCONS_00000117	23	UBE4B	ENSG00000130939	ENST00000253251	=	TSS107
chr1	Cufflinks	exon	10171138	10171329	+	XLOC_000050	TCONS_00000117	24	UBE4B	ENSG00000130939	ENST00000253251	=	TSS107
chr1	Cufflinks	exon	10178644	10178818	+	XLOC_000050	TCONS_00000117	25	UBE4B	ENSG00000130939	ENST00000253251	=	TSS107
chr1	Cufflinks	exon	10179416	10179562	+	XLOC_000050	TCONS_00000117	26	UBE4B	ENSG00000130939	ENST00000253251	=	TSS107
chr1	Cufflinks	exon	10179895	10181267	+	XLOC_000050	TCONS_00000117	27	UBE4B	ENSG00000130939	ENST00000253251	=	TSS107
chr1	Cufflinks	exon	10033056	10033694	+	XLOC_000050	TCONS_00000119	1	UBE4B	ENSG00000130939	ENST00000377153	=	TSS107
chr1	Cufflinks	exon	10072028	10072214	+	XLOC_000050	TCONS_00000119	2	UBE4B	ENSG00000130939	ENST00000377153	=	TSS107
chr1	Cufflinks	exon	10072454	10072815	+	XLOC_000050	TCONS_00000119	3	UBE4B	ENSG00000130939	ENST00000377153	=	TSS107
chr1	Cufflinks	exon	10033056	10033694	+	XLOC_000050	TCONS_00000118	1	UBE4B	ENSG00000130939	ENST00000343090	j	TSS107
chr1	Cufflinks	exon	10072026	10072214	+	XLOC_000050	TCONS_00000118	2	UBE4B	ENSG00000130939	ENST00000343090	j	TSS107
chr1	Cufflinks	exon	10072454	10072815	+	XLOC_000050	TCONS_00000118	3	UBE4B	ENSG00000130939	ENST00000343090	j	TSS107
chr1	Cufflinks	exon	10033058	10033694	+	XLOC_000050	TCONS_00000120	1	UBE4B	ENSG00000130939	ENST00000343090	j	TSS107
chr1	Cufflinks	exon	10072028	10072214	+	XLOC_000050	TCONS_00000120	2	UBE4B	ENSG00000130939	ENST00000343090	j	TSS107
chr1	Cufflinks	exon	10095461	10095596	+	XLOC_000050	TCONS_00000120	3	UBE4B	ENSG00000130939	ENST00000343090	j	TSS107
chr1	Cufflinks	exon	10101043	10101066	+	XLOC_000050	TCONS_00000120	4	UBE4B	ENSG00000130939	ENST00000343090	j	TSS107
chr1	Cufflinks	exon	10033058	10033694	+	XLOC_000050	TCONS_00000121	1	UBE4B	ENSG00000130939	ENST00000343090	c	TSS107
chr1	Cufflinks	exon	10072028	10072214	+	XLOC_000050	TCONS_00000121	2	UBE4B	ENSG00000130939	ENST00000343090	c	TSS107
chr1	Cufflinks	exon	10095461	10095596	+	XLOC_000050	TCONS_00000121	3	UBE4B	ENSG00000130939	ENST00000343090	c	TSS107
chr1	Cufflinks	exon	10101108	10101195	+	XLOC_000050	TCONS_00000121	4	UBE4B	ENSG00000130939	ENST00000343090	c	TSS107
chr1	Cufflinks	exon	10102948	10103092	+	XLOC_000050	TCONS_00000121	5	UBE4B	ENSG00000130939	ENST00000343090	c	TSS107
chr1	Cufflinks	exon	10105516	10105744	+	XLOC_000050	TCONS_00000121	6	UBE4B	ENSG00000130939	ENST00000343090	c	TSS107
chr1	Cufflinks	exon	10106197	10106223	+	XLOC_000050	TCONS_00000121	7	UBE4B	ENSG00000130939	ENST00000343090	c	TSS107
chr1	Cufflinks	exon	10106569	10106583	+	XLOC_000050	TCONS_00000122	1	UBE4B	ENSG00000130939	ENST00000343090	c	TSS108
chr1	Cufflinks	exon	10117459	10117600	+	XLOC_000050	TCONS_00000122	2	UBE4B	ENSG00000130939	ENST00000343090	c	TSS108
chr1	Cufflinks	exon	10119513	10119613	+	XLOC_000050	TCONS_00000122	3	UBE4B	ENSG00000130939	ENST00000343090	c	TSS108
chr1	Cufflinks	exon	10121962	10122076	+	XLOC_000050	TCONS_00000122	4	UBE4B	ENSG00000130939	ENST00000343090	c	TSS108
chr1	Cufflinks	exon	10126794	10126877	+	XLOC_000050	TCONS_00000122	5	UBE4B	ENSG00000130939	ENST00000343090	c	TSS108
chr1	Cufflinks	exon	10129392	10129448	+	XLOC_000050	TCONS_00000122	6	UBE4B	ENSG00000130939	ENST00000343090	c	TSS108
chr1	Cufflinks	exon	10130500	10130616	+	XLOC_000050	TCONS_00000122	7	UBE4B	ENSG00000130939	ENST00000343090	c	TSS108
chr1	Cufflinks	exon	10130715	10130813	+	XLOC_000050	TCONS_00000122	8	UBE4B	ENSG00000130939	ENST00000343090	c	TSS108
chr1	Cufflinks	exon	10132369	10132482	+	XLOC_000050	TCONS_00000122	9	UBE4B	ENSG00000130939	ENST00000343090	c	TSS108
chr1	Cufflinks	exon	10134988	10135186	+	XLOC_000050	TCONS_00000122	10	UBE4B	ENSG00000130939	ENST00000343090	c	TSS108
chr1	Cufflinks	exon	10137067	10137205	+	XLOC_000050	TCONS_00000122	11	UBE4B	ENSG00000130939	ENST00000343090	c	TSS108
chr1	Cufflinks	exon	10144940	10145039	+	XLOC_000050	TCONS_00000122	12	UBE4B	ENSG00000130939	ENST00000343090	c	TSS108
chr1	Cufflinks	exon	10146963	10147090	+	XLOC_000050	TCONS_00000122	13	UBE4B	ENSG00000130939	ENST00000343090	c	TSS108
chr1	Cufflinks	exon	10149184	10149282	+	XLOC_000050	TCONS_00000122	14	UBE4B	ENSG00000130939	ENST00000343090	c	TSS108
chr1	Cufflinks	exon	10151326	10151561	+	XLOC_000050	TCONS_00000122	15	UBE4B	ENSG00000130939	ENST00000343090	c	TSS108
chr1	Cufflinks	exon	10158356	10158482	+	XLOC_000050	TCONS_00000122	16	UBE4B	ENSG00000130939	ENST00000343090	c	TSS108
chr1	Cufflinks	exon	10161142	10161286	+	XLOC_000050	TCONS_00000122	17	UBE4B	ENSG00000130939	ENST00000343090	c	TSS108
chr1	Cufflinks	exon	10168136	10168270	+	XLOC_000050	TCONS_00000122	18	UBE4B	ENSG00000130939	ENST00000343090	c	TSS108
chr1	Cufflinks	exon	10171138	10171329	+	XLOC_000050	TCONS_00000122	19	UBE4B	ENSG00000130939	ENST00000343090	c	TSS108
chr1	Cufflinks	exon	10178644	10178818	+	XLOC_000050	TCONS_00000122	20	UBE4B	ENSG00000130939	ENST00000343090	c	TSS108
chr1	Cufflinks	exon	10179416	10179562	+	XLOC_000050	TCONS_00000122	21	UBE4B	ENSG00000130939	ENST00000343090	c	TSS108
chr1	Cufflinks	exon	10179895	10181267	+	XLOC_000050	TCONS_00000122	22	UBE4B	ENSG00000130939	ENST00000343090	c	TSS108
chr1	Cufflinks	exon	10256257	10256323	+	XLOC_000051	TCONS_00000123	1	KIF1B	ENSG00000054523	ENST00000377086	j	TSS109
chr1	Cufflinks	exon	10258493	10258672	+	XLOC_000051	TCONS_00000123	2	KIF1B	ENSG00000054523	ENST00000377086	j	TSS109
chr1	Cufflinks	exon	10261905	10261970	+	XLOC_000051	TCONS_00000123	3	KIF1B	ENSG00000054523	ENST00000377086	j	TSS109
chr1	Cufflinks	exon	10267380	10267558	+	XLOC_000051	TCONS_00000123	4	KIF1B	ENSG00000054523	ENST00000377086	j	TSS109
chr1	Cufflinks	exon	10268152	10268263	+	XLOC_000051	TCONS_00000123	5	KIF1B	ENSG00000054523	ENST00000377086	j	TSS109
chr1	Cufflinks	exon	10271502	10271579	+	XLOC_000051	TCONS_00000123	6	KIF1B	ENSG00000054523	ENST00000377086	j	TSS109
chr1	Cufflinks	exon	10272241	10272306	+	XLOC_000051	TCONS_00000123	7	KIF1B	ENSG00000054523	ENST00000377086	j	TSS109
chr1	Cufflinks	exon	10275428	10275503	+	XLOC_000051	TCONS_00000123	8	KIF1B	ENSG00000054523	ENST00000377086	j	TSS109
chr1	Cufflinks	exon	10276321	10276399	+	XLOC_000051	TCONS_00000123	9	KIF1B	ENSG00000054523	ENST00000377086	j	TSS109
chr1	Cufflinks	exon	10277986	10278128	+	XLOC_000051	TCONS_00000123	10	KIF1B	ENSG00000054523	ENST00000377086	j	TSS109
chr1	Cufflinks	exon	10282400	10282533	+	XLOC_000051	TCONS_00000123	11	KIF1B	ENSG00000054523	ENST00000377086	j	TSS109
chr1	Cufflinks	exon	10291082	10291161	+	XLOC_000051	TCONS_00000123	12	KIF1B	ENSG00000054523	ENST00000377086	j	TSS109
chr1	Cufflinks	exon	10292047	10292403	+	XLOC_000051	TCONS_00000123	13	KIF1B	ENSG00000054523	ENST00000377086	j	TSS109
chr1	Cufflinks	exon	10256257	10256323	+	XLOC_000051	TCONS_00000124	1	KIF1B	ENSG00000054523	ENST00000377086	j	TSS109
chr1	Cufflinks	exon	10258493	10258672	+	XLOC_000051	TCONS_00000124	2	KIF1B	ENSG00000054523	ENST00000377086	j	TSS109
chr1	Cufflinks	exon	10261905	10261970	+	XLOC_000051	TCONS_00000124	3	KIF1B	ENSG00000054523	ENST00000377086	j	TSS109
chr1	Cufflinks	exon	10267380	10267558	+	XLOC_000051	TCONS_00000124	4	KIF1B	ENSG00000054523	ENST00000377086	j	TSS109
chr1	Cufflinks	exon	10268152	10268263	+	XLOC_000051	TCONS_00000124	5	KIF1B	ENSG00000054523	ENST00000377086	j	TSS109
chr1	Cufflinks	exon	10271502	10271579	+	XLOC_000051	TCONS_00000124	6	KIF1B	ENSG00000054523	ENST00000377086	j	TSS109
chr1	Cufflinks	exon	10272241	10272306	+	XLOC_000051	TCONS_00000124	7	KIF1B	ENSG00000054523	ENST00000377086	j	TSS109
chr1	Cufflinks	exon	10275428	10275503	+	XLOC_000051	TCONS_00000124	8	KIF1B	ENSG00000054523	ENST00000377086	j	TSS109
chr1	Cufflinks	exon	10276321	10276399	+	XLOC_000051	TCONS_00000124	9	KIF1B	ENSG00000054523	ENST00000377086	j	TSS109
chr1	Cufflinks	exon	10277986	10278128	+	XLOC_000051	TCONS_00000124	10	KIF1B	ENSG00000054523	ENST00000377086	j	TSS109
chr1	Cufflinks	exon	10282400	10282533	+	XLOC_000051	TCONS_00000124	11	KIF1B	ENSG00000054523	ENST00000377086	j	TSS109
chr1	Cufflinks	exon	10291082	10291161	+	XLOC_000051	TCONS_00000124	12	KIF1B	ENSG00000054523	ENST00000377086	j	TSS109
chr1	Cufflinks	exon	10292047	10292122	+	XLOC_000051	TCONS_00000124	13	KIF1B	ENSG00000054523	ENST00000377086	j	TSS109
chr1	Cufflinks	exon	10295086	10295165	+	XLOC_000051	TCONS_00000124	14	KIF1B	ENSG00000054523	ENST00000377086	j	TSS109
chr1	Cufflinks	exon	10295660	10295766	+	XLOC_000051	TCONS_00000124	15	KIF1B	ENSG00000054523	ENST00000377086	j	TSS109
chr1	Cufflinks	exon	10296582	10296665	+	XLOC_000051	TCONS_00000124	16	KIF1B	ENSG00000054523	ENST00000377086	j	TSS109
chr1	Cufflinks	exon	10296889	10297040	+	XLOC_000051	TCONS_00000124	17	KIF1B	ENSG00000054523	ENST00000377086	j	TSS109
chr1	Cufflinks	exon	10256257	10256323	+	XLOC_000051	TCONS_00000125	1	KIF1B	ENSG00000054523	ENST00000377093	c	TSS109
chr1	Cufflinks	exon	10258493	10258672	+	XLOC_000051	TCONS_00000125	2	KIF1B	ENSG00000054523	ENST00000377093	c	TSS109
chr1	Cufflinks	exon	10261905	10261970	+	XLOC_000051	TCONS_00000125	3	KIF1B	ENSG00000054523	ENST00000377093	c	TSS109
chr1	Cufflinks	exon	10267380	10267558	+	XLOC_000051	TCONS_00000125	4	KIF1B	ENSG00000054523	ENST00000377093	c	TSS109
chr1	Cufflinks	exon	10268152	10268263	+	XLOC_000051	TCONS_00000125	5	KIF1B	ENSG00000054523	ENST00000377093	c	TSS109
chr1	Cufflinks	exon	10271502	10271579	+	XLOC_000051	TCONS_00000125	6	KIF1B	ENSG00000054523	ENST00000377093	c	TSS109
chr1	Cufflinks	exon	10272241	10272306	+	XLOC_000051	TCONS_00000125	7	KIF1B	ENSG00000054523	ENST00000377093	c	TSS109
chr1	Cufflinks	exon	10275428	10275503	+	XLOC_000051	TCONS_00000125	8	KIF1B	ENSG00000054523	ENST00000377093	c	TSS109
chr1	Cufflinks	exon	10276321	10276399	+	XLOC_000051	TCONS_00000125	9	KIF1B	ENSG00000054523	ENST00000377093	c	TSS109
chr1	Cufflinks	exon	10277986	10278128	+	XLOC_000051	TCONS_00000125	10	KIF1B	ENSG00000054523	ENST00000377093	c	TSS109
chr1	Cufflinks	exon	10282400	10282533	+	XLOC_000051	TCONS_00000125	11	KIF1B	ENSG00000054523	ENST00000377093	c	TSS109
chr1	Cufflinks	exon	10291082	10291161	+	XLOC_000051	TCONS_00000125	12	KIF1B	ENSG00000054523	ENST00000377093	c	TSS109
chr1	Cufflinks	exon	10292047	10292122	+	XLOC_000051	TCONS_00000125	13	KIF1B	ENSG00000054523	ENST00000377093	c	TSS109
chr1	Cufflinks	exon	10295086	10295165	+	XLOC_000051	TCONS_00000125	14	KIF1B	ENSG00000054523	ENST00000377093	c	TSS109
chr1	Cufflinks	exon	10295660	10295766	+	XLOC_000051	TCONS_00000125	15	KIF1B	ENSG00000054523	ENST00000377093	c	TSS109
chr1	Cufflinks	exon	10296582	10296665	+	XLOC_000051	TCONS_00000125	16	KIF1B	ENSG00000054523	ENST00000377093	c	TSS109
chr1	Cufflinks	exon	10296897	10297077	+	XLOC_000051	TCONS_00000125	17	KIF1B	ENSG00000054523	ENST00000377093	c	TSS109
chr1	Cufflinks	exon	10297174	10297246	+	XLOC_000051	TCONS_00000125	18	KIF1B	ENSG00000054523	ENST00000377093	c	TSS109
chr1	Cufflinks	exon	10303163	10306759	+	XLOC_000051	TCONS_00000125	19	KIF1B	ENSG00000054523	ENST00000377093	c	TSS109
chr1	Cufflinks	exon	10256257	10256323	+	XLOC_000051	TCONS_00000126	1	KIF1B	ENSG00000054523	ENST00000377086	j	TSS109
chr1	Cufflinks	exon	10258493	10258672	+	XLOC_000051	TCONS_00000126	2	KIF1B	ENSG00000054523	ENST00000377086	j	TSS109
chr1	Cufflinks	exon	10261905	10261970	+	XLOC_000051	TCONS_00000126	3	KIF1B	ENSG00000054523	ENST00000377086	j	TSS109
chr1	Cufflinks	exon	10267380	10267558	+	XLOC_000051	TCONS_00000126	4	KIF1B	ENSG00000054523	ENST00000377086	j	TSS109
chr1	Cufflinks	exon	10268152	10268263	+	XLOC_000051	TCONS_00000126	5	KIF1B	ENSG00000054523	ENST00000377086	j	TSS109
chr1	Cufflinks	exon	10271502	10271579	+	XLOC_000051	TCONS_00000126	6	KIF1B	ENSG00000054523	ENST00000377086	j	TSS109
chr1	Cufflinks	exon	10272241	10272306	+	XLOC_000051	TCONS_00000126	7	KIF1B	ENSG00000054523	ENST00000377086	j	TSS109
chr1	Cufflinks	exon	10275428	10275503	+	XLOC_000051	TCONS_00000126	8	KIF1B	ENSG00000054523	ENST00000377086	j	TSS109
chr1	Cufflinks	exon	10276321	10276399	+	XLOC_000051	TCONS_00000126	9	KIF1B	ENSG00000054523	ENST00000377086	j	TSS109
chr1	Cufflinks	exon	10277986	10278128	+	XLOC_000051	TCONS_00000126	10	KIF1B	ENSG00000054523	ENST00000377086	j	TSS109
chr1	Cufflinks	exon	10282322	10282533	+	XLOC_000051	TCONS_00000126	11	KIF1B	ENSG00000054523	ENST00000377086	j	TSS109
chr1	Cufflinks	exon	10291082	10291161	+	XLOC_000051	TCONS_00000126	12	KIF1B	ENSG00000054523	ENST00000377086	j	TSS109
chr1	Cufflinks	exon	10292047	10292122	+	XLOC_000051	TCONS_00000126	13	KIF1B	ENSG00000054523	ENST00000377086	j	TSS109
chr1	Cufflinks	exon	10295086	10295165	+	XLOC_000051	TCONS_00000126	14	KIF1B	ENSG00000054523	ENST00000377086	j	TSS109
chr1	Cufflinks	exon	10295660	10295766	+	XLOC_000051	TCONS_00000126	15	KIF1B	ENSG00000054523	ENST00000377086	j	TSS109
chr1	Cufflinks	exon	10296582	10296665	+	XLOC_000051	TCONS_00000126	16	KIF1B	ENSG00000054523	ENST00000377086	j	TSS109
chr1	Cufflinks	exon	10296897	10297077	+	XLOC_000051	TCONS_00000126	17	KIF1B	ENSG00000054523	ENST00000377086	j	TSS109
chr1	Cufflinks	exon	10297174	10297246	+	XLOC_000051	TCONS_00000126	18	KIF1B	ENSG00000054523	ENST00000377086	j	TSS109
chr1	Cufflinks	exon	10320043	10320136	+	XLOC_000051	TCONS_00000126	19	KIF1B	ENSG00000054523	ENST00000377086	j	TSS109
chr1	Cufflinks	exon	10321709	10321857	+	XLOC_000051	TCONS_00000126	20	KIF1B	ENSG00000054523	ENST00000377086	j	TSS109
chr1	Cufflinks	exon	10323884	10324062	+	XLOC_000051	TCONS_00000126	21	KIF1B	ENSG00000054523	ENST00000377086	j	TSS109
chr1	Cufflinks	exon	10324758	10324895	+	XLOC_000051	TCONS_00000126	22	KIF1B	ENSG00000054523	ENST00000377086	j	TSS109
chr1	Cufflinks	exon	10334520	10334638	+	XLOC_000051	TCONS_00000126	23	KIF1B	ENSG00000054523	ENST00000377086	j	TSS109
chr1	Cufflinks	exon	10336657	10336742	+	XLOC_000051	TCONS_00000126	24	KIF1B	ENSG00000054523	ENST00000377086	j	TSS109
chr1	Cufflinks	exon	10337074	10337203	+	XLOC_000051	TCONS_00000126	25	KIF1B	ENSG00000054523	ENST00000377086	j	TSS109
chr1	Cufflinks	exon	10337371	10337533	+	XLOC_000051	TCONS_00000126	26	KIF1B	ENSG00000054523	ENST00000377086	j	TSS109
chr1	Cufflinks	exon	10339769	10339859	+	XLOC_000051	TCONS_00000126	27	KIF1B	ENSG00000054523	ENST00000377086	j	TSS109
chr1	Cufflinks	exon	10342050	10342168	+	XLOC_000051	TCONS_00000126	28	KIF1B	ENSG00000054523	ENST00000377086	j	TSS109
chr1	Cufflinks	exon	10343232	10343287	+	XLOC_000051	TCONS_00000126	29	KIF1B	ENSG00000054523	ENST00000377086	j	TSS109
chr1	Cufflinks	exon	10345845	10345953	+	XLOC_000051	TCONS_00000126	30	KIF1B	ENSG00000054523	ENST00000377086	j	TSS109
chr1	Cufflinks	exon	10347761	10347827	+	XLOC_000051	TCONS_00000126	31	KIF1B	ENSG00000054523	ENST00000377086	j	TSS109
chr1	Cufflinks	exon	10348649	10348733	+	XLOC_000051	TCONS_00000126	32	KIF1B	ENSG00000054523	ENST00000377086	j	TSS109
chr1	Cufflinks	exon	10352631	10352736	+	XLOC_000051	TCONS_00000126	33	KIF1B	ENSG00000054523	ENST00000377086	j	TSS109
chr1	Cufflinks	exon	10360929	10361043	+	XLOC_000051	TCONS_00000126	34	KIF1B	ENSG00000054523	ENST00000377086	j	TSS109
chr1	Cufflinks	exon	10361692	10361825	+	XLOC_000051	TCONS_00000126	35	KIF1B	ENSG00000054523	ENST00000377086	j	TSS109
chr1	Cufflinks	exon	10363283	10363344	+	XLOC_000051	TCONS_00000126	36	KIF1B	ENSG00000054523	ENST00000377086	j	TSS109
chr1	Cufflinks	exon	10365100	10365245	+	XLOC_000051	TCONS_00000126	37	KIF1B	ENSG00000054523	ENST00000377086	j	TSS109
chr1	Cufflinks	exon	10365409	10365648	+	XLOC_000051	TCONS_00000126	38	KIF1B	ENSG00000054523	ENST00000377086	j	TSS109
chr1	Cufflinks	exon	10368467	10368538	+	XLOC_000051	TCONS_00000126	39	KIF1B	ENSG00000054523	ENST00000377086	j	TSS109
chr1	Cufflinks	exon	10371141	10371263	+	XLOC_000051	TCONS_00000126	40	KIF1B	ENSG00000054523	ENST00000377086	j	TSS109
chr1	Cufflinks	exon	10374316	10374465	+	XLOC_000051	TCONS_00000126	41	KIF1B	ENSG00000054523	ENST00000377086	j	TSS109
chr1	Cufflinks	exon	10375255	10375373	+	XLOC_000051	TCONS_00000126	42	KIF1B	ENSG00000054523	ENST00000377086	j	TSS109
chr1	Cufflinks	exon	10376545	10381614	+	XLOC_000051	TCONS_00000126	43	KIF1B	ENSG00000054523	ENST00000377086	j	TSS109
chr1	Cufflinks	exon	10307418	10308809	+	XLOC_000051	TCONS_00000128	1	KIF1B	ENSG00000054523	ENST00000377093	o	TSS110
chr1	Cufflinks	exon	10321786	10321857	+	XLOC_000051	TCONS_00000129	1	KIF1B	ENSG00000054523	ENST00000377086	j	TSS111
chr1	Cufflinks	exon	10323884	10324062	+	XLOC_000051	TCONS_00000129	2	KIF1B	ENSG00000054523	ENST00000377086	j	TSS111
chr1	Cufflinks	exon	10324758	10324895	+	XLOC_000051	TCONS_00000129	3	KIF1B	ENSG00000054523	ENST00000377086	j	TSS111
chr1	Cufflinks	exon	10334520	10334638	+	XLOC_000051	TCONS_00000129	4	KIF1B	ENSG00000054523	ENST00000377086	j	TSS111
chr1	Cufflinks	exon	10336657	10336742	+	XLOC_000051	TCONS_00000129	5	KIF1B	ENSG00000054523	ENST00000377086	j	TSS111
chr1	Cufflinks	exon	10337074	10337203	+	XLOC_000051	TCONS_00000129	6	KIF1B	ENSG00000054523	ENST00000377086	j	TSS111
chr1	Cufflinks	exon	10337371	10337533	+	XLOC_000051	TCONS_00000129	7	KIF1B	ENSG00000054523	ENST00000377086	j	TSS111
chr1	Cufflinks	exon	10339769	10340209	+	XLOC_000051	TCONS_00000129	8	KIF1B	ENSG00000054523	ENST00000377086	j	TSS111
chr1	Cufflinks	exon	10321786	10321857	+	XLOC_000051	TCONS_00000130	1	KIF1B	ENSG00000054523	ENST00000377086	j	TSS111
chr1	Cufflinks	exon	10323884	10324062	+	XLOC_000051	TCONS_00000130	2	KIF1B	ENSG00000054523	ENST00000377086	j	TSS111
chr1	Cufflinks	exon	10324758	10324895	+	XLOC_000051	TCONS_00000130	3	KIF1B	ENSG00000054523	ENST00000377086	j	TSS111
chr1	Cufflinks	exon	10334520	10334638	+	XLOC_000051	TCONS_00000130	4	KIF1B	ENSG00000054523	ENST00000377086	j	TSS111
chr1	Cufflinks	exon	10336657	10336742	+	XLOC_000051	TCONS_00000130	5	KIF1B	ENSG00000054523	ENST00000377086	j	TSS111
chr1	Cufflinks	exon	10337074	10337203	+	XLOC_000051	TCONS_00000130	6	KIF1B	ENSG00000054523	ENST00000377086	j	TSS111
chr1	Cufflinks	exon	10337371	10337533	+	XLOC_000051	TCONS_00000130	7	KIF1B	ENSG00000054523	ENST00000377086	j	TSS111
chr1	Cufflinks	exon	10339769	10339859	+	XLOC_000051	TCONS_00000130	8	KIF1B	ENSG00000054523	ENST00000377086	j	TSS111
chr1	Cufflinks	exon	10342050	10342168	+	XLOC_000051	TCONS_00000130	9	KIF1B	ENSG00000054523	ENST00000377086	j	TSS111
chr1	Cufflinks	exon	10343232	10343287	+	XLOC_000051	TCONS_00000130	10	KIF1B	ENSG00000054523	ENST00000377086	j	TSS111
chr1	Cufflinks	exon	10345845	10345953	+	XLOC_000051	TCONS_00000130	11	KIF1B	ENSG00000054523	ENST00000377086	j	TSS111
chr1	Cufflinks	exon	10347761	10347827	+	XLOC_000051	TCONS_00000130	12	KIF1B	ENSG00000054523	ENST00000377086	j	TSS111
chr1	Cufflinks	exon	10348649	10348733	+	XLOC_000051	TCONS_00000130	13	KIF1B	ENSG00000054523	ENST00000377086	j	TSS111
chr1	Cufflinks	exon	10352631	10352736	+	XLOC_000051	TCONS_00000130	14	KIF1B	ENSG00000054523	ENST00000377086	j	TSS111
chr1	Cufflinks	exon	10360929	10361043	+	XLOC_000051	TCONS_00000130	15	KIF1B	ENSG00000054523	ENST00000377086	j	TSS111
chr1	Cufflinks	exon	10361692	10361825	+	XLOC_000051	TCONS_00000130	16	KIF1B	ENSG00000054523	ENST00000377086	j	TSS111
chr1	Cufflinks	exon	10363283	10363344	+	XLOC_000051	TCONS_00000130	17	KIF1B	ENSG00000054523	ENST00000377086	j	TSS111
chr1	Cufflinks	exon	10365100	10365245	+	XLOC_000051	TCONS_00000130	18	KIF1B	ENSG00000054523	ENST00000377086	j	TSS111
chr1	Cufflinks	exon	10365409	10365648	+	XLOC_000051	TCONS_00000130	19	KIF1B	ENSG00000054523	ENST00000377086	j	TSS111
chr1	Cufflinks	exon	10368467	10368538	+	XLOC_000051	TCONS_00000130	20	KIF1B	ENSG00000054523	ENST00000377086	j	TSS111
chr1	Cufflinks	exon	10371141	10371262	+	XLOC_000051	TCONS_00000130	21	KIF1B	ENSG00000054523	ENST00000377086	j	TSS111
chr1	Cufflinks	exon	10374316	10374465	+	XLOC_000051	TCONS_00000130	22	KIF1B	ENSG00000054523	ENST00000377086	j	TSS111
chr1	Cufflinks	exon	10374854	10375046	+	XLOC_000051	TCONS_00000130	23	KIF1B	ENSG00000054523	ENST00000377086	j	TSS111
chr1	Cufflinks	exon	10375255	10375373	+	XLOC_000051	TCONS_00000130	24	KIF1B	ENSG00000054523	ENST00000377086	j	TSS111
chr1	Cufflinks	exon	10376545	10381614	+	XLOC_000051	TCONS_00000130	25	KIF1B	ENSG00000054523	ENST00000377086	j	TSS111
chr1	Cufflinks	exon	10347763	10347827	+	XLOC_000051	TCONS_00000131	1	KIF1B	ENSG00000054523	ENST00000377086	j	TSS112
chr1	Cufflinks	exon	10348649	10348733	+	XLOC_000051	TCONS_00000131	2	KIF1B	ENSG00000054523	ENST00000377086	j	TSS112
chr1	Cufflinks	exon	10352631	10352736	+	XLOC_000051	TCONS_00000131	3	KIF1B	ENSG00000054523	ENST00000377086	j	TSS112
chr1	Cufflinks	exon	10360929	10361043	+	XLOC_000051	TCONS_00000131	4	KIF1B	ENSG00000054523	ENST00000377086	j	TSS112
chr1	Cufflinks	exon	10361691	10361816	+	XLOC_000051	TCONS_00000131	5	KIF1B	ENSG00000054523	ENST00000377086	j	TSS112
chr1	Cufflinks	exon	10297695	10299061	+	XLOC_000052	TCONS_00000127	1	RNU6-37P	ENSG00000199562	ENST00000362692	o	TSS113
chr1	Cufflinks	exon	10399084	10399125	+	XLOC_000053	TCONS_00000132	1	PGD	ENSG00000142657	ENST00000270776	c	TSS114
chr1	Cufflinks	exon	10399629	10399704	+	XLOC_000053	TCONS_00000132	2	PGD	ENSG00000142657	ENST00000270776	c	TSS114
chr1	Cufflinks	exon	10400393	10400572	+	XLOC_000053	TCONS_00000132	3	PGD	ENSG00000142657	ENST00000270776	c	TSS114
chr1	Cufflinks	exon	10403071	10403135	+	XLOC_000053	TCONS_00000132	4	PGD	ENSG00000142657	ENST00000270776	c	TSS114
chr1	Cufflinks	exon	10404017	10404279	+	XLOC_000053	TCONS_00000133	1	PGD	ENSG00000142657	ENST00000270776	j	TSS115
chr1	Cufflinks	exon	10408071	10408140	+	XLOC_000053	TCONS_00000133	2	PGD	ENSG00000142657	ENST00000270776	j	TSS115
chr1	Cufflinks	exon	10411418	10411552	+	XLOC_000053	TCONS_00000133	3	PGD	ENSG00000142657	ENST00000270776	j	TSS115
chr1	Cufflinks	exon	10413062	10413251	+	XLOC_000053	TCONS_00000133	4	PGD	ENSG00000142657	ENST00000270776	j	TSS115
chr1	Cufflinks	exon	10416987	10417117	+	XLOC_000053	TCONS_00000133	5	PGD	ENSG00000142657	ENST00000270776	j	TSS115
chr1	Cufflinks	exon	10417376	10417509	+	XLOC_000053	TCONS_00000133	6	PGD	ENSG00000142657	ENST00000270776	j	TSS115
chr1	Cufflinks	exon	10418826	10418925	+	XLOC_000053	TCONS_00000133	7	PGD	ENSG00000142657	ENST00000270776	j	TSS115
chr1	Cufflinks	exon	10419417	10419539	+	XLOC_000053	TCONS_00000133	8	PGD	ENSG00000142657	ENST00000270776	j	TSS115
chr1	Cufflinks	exon	10419630	10420141	+	XLOC_000053	TCONS_00000133	9	PGD	ENSG00000142657	ENST00000270776	j	TSS115
chr1	Cufflinks	exon	10430284	10430568	+	XLOC_000054	TCONS_00000134	1	APITD1	ENSG00000175279	ENST00000309048	=	TSS116
chr1	Cufflinks	exon	10433842	10433965	+	XLOC_000054	TCONS_00000134	2	APITD1	ENSG00000175279	ENST00000309048	=	TSS116
chr1	Cufflinks	exon	10434657	10434690	+	XLOC_000054	TCONS_00000134	3	APITD1	ENSG00000175279	ENST00000309048	=	TSS116
chr1	Cufflinks	exon	10440347	10440413	+	XLOC_000054	TCONS_00000134	4	APITD1	ENSG00000175279	ENST00000309048	=	TSS116
chr1	Cufflinks	exon	10442265	10442790	+	XLOC_000054	TCONS_00000134	5	APITD1	ENSG00000175279	ENST00000309048	=	TSS116
chr1	Cufflinks	exon	10430773	10431401	+	XLOC_000054	TCONS_00000135	1	APITD1	ENSG00000175279	ENST00000477755	=	TSS117
chr1	Cufflinks	exon	10433842	10433965	+	XLOC_000054	TCONS_00000135	2	APITD1	ENSG00000175279	ENST00000477755	=	TSS117
chr1	Cufflinks	exon	10434657	10434690	+	XLOC_000054	TCONS_00000135	3	APITD1	ENSG00000175279	ENST00000477755	=	TSS117
chr1	Cufflinks	exon	10440347	10440413	+	XLOC_000054	TCONS_00000135	4	APITD1	ENSG00000175279	ENST00000477755	=	TSS117
chr1	Cufflinks	exon	10442265	10442790	+	XLOC_000054	TCONS_00000135	5	APITD1	ENSG00000175279	ENST00000477755	=	TSS117
chr1	Cufflinks	exon	10458044	10459982	+	XLOC_000055	TCONS_00000136	1	RP5-1113E3.3	ENSG00000203469	ENST00000424487	e	TSS118
chr1	Cufflinks	exon	10474963	10475002	+	XLOC_000056	TCONS_00000137	1	PEX14	ENSG00000142655	ENST00000356607	c	TSS119
chr1	Cufflinks	exon	10495274	10495321	+	XLOC_000056	TCONS_00000137	2	PEX14	ENSG00000142655	ENST00000356607	c	TSS119
chr1	Cufflinks	exon	10536213	10536297	+	XLOC_000056	TCONS_00000137	3	PEX14	ENSG00000142655	ENST00000356607	c	TSS119
chr1	Cufflinks	exon	10599238	10599366	+	XLOC_000056	TCONS_00000137	4	PEX14	ENSG00000142655	ENST00000356607	c	TSS119
chr1	Cufflinks	exon	10618332	10618417	+	XLOC_000056	TCONS_00000137	5	PEX14	ENSG00000142655	ENST00000356607	c	TSS119
chr1	Cufflinks	exon	10623019	10623121	+	XLOC_000056	TCONS_00000137	6	PEX14	ENSG00000142655	ENST00000356607	c	TSS119
chr1	Cufflinks	exon	10624340	10624437	+	XLOC_000056	TCONS_00000137	7	PEX14	ENSG00000142655	ENST00000356607	c	TSS119
chr1	Cufflinks	exon	10627272	10627348	+	XLOC_000056	TCONS_00000137	8	PEX14	ENSG00000142655	ENST00000356607	c	TSS119
chr1	Cufflinks	exon	10598818	10599366	+	XLOC_000056	TCONS_00000138	1	PEX14	ENSG00000142655	ENST00000356607	j	TSS120
chr1	Cufflinks	exon	10618332	10618417	+	XLOC_000056	TCONS_00000138	2	PEX14	ENSG00000142655	ENST00000356607	j	TSS120
chr1	Cufflinks	exon	10623019	10623121	+	XLOC_000056	TCONS_00000138	3	PEX14	ENSG00000142655	ENST00000356607	j	TSS120
chr1	Cufflinks	exon	10624340	10624423	+	XLOC_000056	TCONS_00000138	4	PEX14	ENSG00000142655	ENST00000356607	j	TSS120
chr1	Cufflinks	exon	10629533	10630944	+	XLOC_000056	TCONS_00000139	1	PEX14	ENSG00000142655	ENST00000356607	o	TSS121
chr1	Cufflinks	exon	11012465	11012743	+	XLOC_000057	TCONS_00000140	1	TARDBP	ENSG00000120948	ENST00000240185	=	TSS122
chr1	Cufflinks	exon	11013716	11013965	+	XLOC_000057	TCONS_00000140	2	TARDBP	ENSG00000120948	ENST00000240185	=	TSS122
chr1	Cufflinks	exon	11016844	11017007	+	XLOC_000057	TCONS_00000140	3	TARDBP	ENSG00000120948	ENST00000240185	=	TSS122
chr1	Cufflinks	exon	11018733	11018873	+	XLOC_000057	TCONS_00000140	4	TARDBP	ENSG00000120948	ENST00000240185	=	TSS122
chr1	Cufflinks	exon	11020429	11020599	+	XLOC_000057	TCONS_00000140	5	TARDBP	ENSG00000120948	ENST00000240185	=	TSS122
chr1	Cufflinks	exon	11022124	11024624	+	XLOC_000057	TCONS_00000140	6	TARDBP	ENSG00000120948	ENST00000240185	=	TSS122
chr1	Cufflinks	exon	11016226	11016254	+	XLOC_000057	TCONS_00000141	1	TARDBP	ENSG00000120948	ENST00000472476	c	TSS123
chr1	Cufflinks	exon	11016844	11017007	+	XLOC_000057	TCONS_00000141	2	TARDBP	ENSG00000120948	ENST00000472476	c	TSS123
chr1	Cufflinks	exon	11018733	11018873	+	XLOC_000057	TCONS_00000141	3	TARDBP	ENSG00000120948	ENST00000472476	c	TSS123
chr1	Cufflinks	exon	11020429	11020599	+	XLOC_000057	TCONS_00000141	4	TARDBP	ENSG00000120948	ENST00000472476	c	TSS123
chr1	Cufflinks	exon	11022124	11024624	+	XLOC_000057	TCONS_00000141	5	TARDBP	ENSG00000120948	ENST00000472476	c	TSS123
chr1	Cufflinks	exon	11024746	11025584	+	XLOC_000057	TCONS_00000142	1	TARDBP	ENSG00000120948	ENST00000240185	c	TSS124
chr1	Cufflinks	exon	11026043	11027778	+	XLOC_000057	TCONS_00000143	1	TARDBP	ENSG00000120948	ENST00000240185	o	TSS125
chr1	Cufflinks	exon	11029542	11030581	+	XLOC_000057	TCONS_00000144	1	RP4-635E18.8	ENSG00000271895	ENST00000607145	=	TSS126
chr1	Cufflinks	exon	11191625	11192344	+	XLOC_000058	TCONS_00000145	1	ANGPTL7	ENSG00000171819	ENST00000376819	e	TSS127
chr1	Cufflinks	exon	11273210	11274060	+	XLOC_000059	TCONS_00000146	1	UBIAD1	ENSG00000120942	ENST00000376810	=	TSS128
chr1	Cufflinks	exon	11285644	11288432	+	XLOC_000059	TCONS_00000146	2	UBIAD1	ENSG00000120942	ENST00000376810	=	TSS128
chr1	Cufflinks	exon	11292105	11292581	+	XLOC_000059	TCONS_00000147	1	UBIAD1	ENSG00000120942	ENST00000486588	e	TSS129
chr1	Cufflinks	exon	11294861	11295769	+	XLOC_000059	TCONS_00000148	1	UBIAD1	ENSG00000120942	ENST00000486588	e	TSS130
chr1	Cufflinks	exon	11295829	11296812	+	XLOC_000059	TCONS_00000149	1	UBIAD1	ENSG00000120942	ENST00000483738	o	TSS131
chr1	Cufflinks	exon	11654951	11654952	+	XLOC_000060	TCONS_00000150	1	FBXO44	ENSG00000132879	ENST00000251547	=	TSS132
chr1	Cufflinks	exon	11655806	11656100	+	XLOC_000060	TCONS_00000150	2	FBXO44	ENSG00000132879	ENST00000251547	=	TSS132
chr1	Cufflinks	exon	11658267	11658393	+	XLOC_000060	TCONS_00000150	3	FBXO44	ENSG00000132879	ENST00000251547	=	TSS132
chr1	Cufflinks	exon	11658533	11658628	+	XLOC_000060	TCONS_00000150	4	FBXO44	ENSG00000132879	ENST00000251547	=	TSS132
chr1	Cufflinks	exon	11658736	11658871	+	XLOC_000060	TCONS_00000150	5	FBXO44	ENSG00000132879	ENST00000251547	=	TSS132
chr1	Cufflinks	exon	11661130	11662290	+	XLOC_000060	TCONS_00000150	6	FBXO44	ENSG00000132879	ENST00000251547	=	TSS132
chr1	Cufflinks	exon	11664088	11664255	+	XLOC_000061	TCONS_00000151	1	FBXO6	ENSG00000116663	ENST00000376753	=	TSS133
chr1	Cufflinks	exon	11668656	11668944	+	XLOC_000061	TCONS_00000151	2	FBXO6	ENSG00000116663	ENST00000376753	=	TSS133
chr1	Cufflinks	exon	11671266	11671392	+	XLOC_000061	TCONS_00000151	3	FBXO6	ENSG00000116663	ENST00000376753	=	TSS133
chr1	Cufflinks	exon	11671928	11672023	+	XLOC_000061	TCONS_00000151	4	FBXO6	ENSG00000116663	ENST00000376753	=	TSS133
chr1	Cufflinks	exon	11673277	11673412	+	XLOC_000061	TCONS_00000151	5	FBXO6	ENSG00000116663	ENST00000376753	=	TSS133
chr1	Cufflinks	exon	11673615	11674417	+	XLOC_000061	TCONS_00000151	6	FBXO6	ENSG00000116663	ENST00000376753	=	TSS133
chr1	Cufflinks	exon	11736131	11736235	+	XLOC_000062	TCONS_00000152	1	AGTRAP	ENSG00000177674	ENST00000314340	=	TSS134
chr1	Cufflinks	exon	11745803	11745837	+	XLOC_000062	TCONS_00000152	2	AGTRAP	ENSG00000177674	ENST00000314340	=	TSS134
chr1	Cufflinks	exon	11747440	11747545	+	XLOC_000062	TCONS_00000152	3	AGTRAP	ENSG00000177674	ENST00000314340	=	TSS134
chr1	Cufflinks	exon	11748415	11748610	+	XLOC_000062	TCONS_00000152	4	AGTRAP	ENSG00000177674	ENST00000314340	=	TSS134
chr1	Cufflinks	exon	11750077	11750877	+	XLOC_000062	TCONS_00000152	5	AGTRAP	ENSG00000177674	ENST00000314340	=	TSS134
chr1	Cufflinks	exon	11736155	11736766	+	XLOC_000062	TCONS_00000153	1	AGTRAP	ENSG00000177674	ENST00000376627	e	TSS134
chr1	Cufflinks	exon	11745401	11746223	+	XLOC_000062	TCONS_00000154	1	AGTRAP	ENSG00000177674	ENST00000513739	=	TSS135
chr1	Cufflinks	exon	11747440	11747545	+	XLOC_000062	TCONS_00000154	2	AGTRAP	ENSG00000177674	ENST00000513739	=	TSS135
chr1	Cufflinks	exon	11748415	11748610	+	XLOC_000062	TCONS_00000154	3	AGTRAP	ENSG00000177674	ENST00000513739	=	TSS135
chr1	Cufflinks	exon	11750077	11750877	+	XLOC_000062	TCONS_00000154	4	AGTRAP	ENSG00000177674	ENST00000513739	=	TSS135
chr1	Cufflinks	exon	11747441	11747545	+	XLOC_000062	TCONS_00000155	1	AGTRAP	ENSG00000177674	ENST00000452018	c	TSS136
chr1	Cufflinks	exon	11748415	11748589	+	XLOC_000062	TCONS_00000155	2	AGTRAP	ENSG00000177674	ENST00000452018	c	TSS136
chr1	Cufflinks	exon	11750077	11750877	+	XLOC_000062	TCONS_00000155	3	AGTRAP	ENSG00000177674	ENST00000452018	c	TSS136
chr1	Cufflinks	exon	11785732	11788371	+	XLOC_000063	TCONS_00000156	1	C1orf167	ENSG00000215910	ENST00000433342	e	TSS137
chr1	Cufflinks	exon	11785732	11788047	+	XLOC_000063	TCONS_00000157	1	C1orf167	ENSG00000215910	ENST00000433342	j	TSS137
chr1	Cufflinks	exon	11789270	11789444	+	XLOC_000063	TCONS_00000157	2	C1orf167	ENSG00000215910	ENST00000433342	j	TSS137
chr1	Cufflinks	exon	11823512	11823918	+	XLOC_000064	TCONS_00000158	1	CLCN6	ENSG00000011021	ENST00000346436	e	TSS138
chr1	Cufflinks	exon	11834325	11834395	+	XLOC_000064	TCONS_00000159	1	CLCN6	ENSG00000011021	ENST00000346436	c	TSS139
chr1	Cufflinks	exon	11834484	11834590	+	XLOC_000064	TCONS_00000159	2	CLCN6	ENSG00000011021	ENST00000346436	c	TSS139
chr1	Cufflinks	exon	11835967	11836153	+	XLOC_000064	TCONS_00000159	3	CLCN6	ENSG00000011021	ENST00000346436	c	TSS139
chr1	Cufflinks	exon	11836999	11837156	+	XLOC_000064	TCONS_00000159	4	CLCN6	ENSG00000011021	ENST00000346436	c	TSS139
chr1	Cufflinks	exon	11837343	11837481	+	XLOC_000064	TCONS_00000159	5	CLCN6	ENSG00000011021	ENST00000346436	c	TSS139
chr1	Cufflinks	exon	11838629	11838660	+	XLOC_000064	TCONS_00000160	1	CLCN6	ENSG00000011021	ENST00000346436	c	TSS140
chr1	Cufflinks	exon	11840143	11843141	+	XLOC_000064	TCONS_00000160	2	CLCN6	ENSG00000011021	ENST00000346436	c	TSS140
chr1	Cufflinks	exon	11934702	11934855	+	XLOC_000065	TCONS_00000161	1	PLOD1	ENSG00000083444	ENST00000196061	=	TSS141
chr1	Cufflinks	exon	11947976	11948067	+	XLOC_000065	TCONS_00000161	2	PLOD1	ENSG00000083444	ENST00000196061	=	TSS141
chr1	Cufflinks	exon	11949773	11949906	+	XLOC_000065	TCONS_00000161	3	PLOD1	ENSG00000083444	ENST00000196061	=	TSS141
chr1	Cufflinks	exon	11950357	11950520	+	XLOC_000065	TCONS_00000161	4	PLOD1	ENSG00000083444	ENST00000196061	=	TSS141
chr1	Cufflinks	exon	11952623	11952735	+	XLOC_000065	TCONS_00000161	5	PLOD1	ENSG00000083444	ENST00000196061	=	TSS141
chr1	Cufflinks	exon	11954830	11954893	+	XLOC_000065	TCONS_00000161	6	PLOD1	ENSG00000083444	ENST00000196061	=	TSS141
chr1	Cufflinks	exon	11956917	11957014	+	XLOC_000065	TCONS_00000161	7	PLOD1	ENSG00000083444	ENST00000196061	=	TSS141
chr1	Cufflinks	exon	11957842	11957943	+	XLOC_000065	TCONS_00000161	8	PLOD1	ENSG00000083444	ENST00000196061	=	TSS141
chr1	Cufflinks	exon	11958516	11958647	+	XLOC_000065	TCONS_00000161	9	PLOD1	ENSG00000083444	ENST00000196061	=	TSS141
chr1	Cufflinks	exon	11960646	11960767	+	XLOC_000065	TCONS_00000161	10	PLOD1	ENSG00000083444	ENST00000196061	=	TSS141
chr1	Cufflinks	exon	11963532	11963636	+	XLOC_000065	TCONS_00000161	11	PLOD1	ENSG00000083444	ENST00000196061	=	TSS141
chr1	Cufflinks	exon	11964175	11964300	+	XLOC_000065	TCONS_00000161	12	PLOD1	ENSG00000083444	ENST00000196061	=	TSS141
chr1	Cufflinks	exon	11964644	11964785	+	XLOC_000065	TCONS_00000161	13	PLOD1	ENSG00000083444	ENST00000196061	=	TSS141
chr1	Cufflinks	exon	11965480	11965593	+	XLOC_000065	TCONS_00000161	14	PLOD1	ENSG00000083444	ENST00000196061	=	TSS141
chr1	Cufflinks	exon	11966251	11966316	+	XLOC_000065	TCONS_00000161	15	PLOD1	ENSG00000083444	ENST00000196061	=	TSS141
chr1	Cufflinks	exon	11966987	11967091	+	XLOC_000065	TCONS_00000161	16	PLOD1	ENSG00000083444	ENST00000196061	=	TSS141
chr1	Cufflinks	exon	11970670	11970816	+	XLOC_000065	TCONS_00000161	17	PLOD1	ENSG00000083444	ENST00000196061	=	TSS141
chr1	Cufflinks	exon	11972872	11972997	+	XLOC_000065	TCONS_00000161	18	PLOD1	ENSG00000083444	ENST00000196061	=	TSS141
chr1	Cufflinks	exon	11974653	11975583	+	XLOC_000065	TCONS_00000161	19	PLOD1	ENSG00000083444	ENST00000196061	=	TSS141
chr1	Cufflinks	exon	11980292	11980484	+	XLOC_000066	TCONS_00000164	1	MFN2	ENSG00000116688	ENST00000235329	j	TSS142
chr1	Cufflinks	exon	11981810	11982114	+	XLOC_000066	TCONS_00000164	2	MFN2	ENSG00000116688	ENST00000235329	j	TSS142
chr1	Cufflinks	exon	11982523	11982590	+	XLOC_000066	TCONS_00000164	3	MFN2	ENSG00000116688	ENST00000235329	j	TSS142
chr1	Cufflinks	exon	11989165	11989343	+	XLOC_000066	TCONS_00000164	4	MFN2	ENSG00000116688	ENST00000235329	j	TSS142
chr1	Cufflinks	exon	11992555	11992690	+	XLOC_000066	TCONS_00000164	5	MFN2	ENSG00000116688	ENST00000235329	j	TSS142
chr1	Cufflinks	exon	11996156	11996318	+	XLOC_000066	TCONS_00000164	6	MFN2	ENSG00000116688	ENST00000235329	j	TSS142
chr1	Cufflinks	exon	11997297	11997421	+	XLOC_000066	TCONS_00000164	7	MFN2	ENSG00000116688	ENST00000235329	j	TSS142
chr1	Cufflinks	exon	11998770	11998878	+	XLOC_000066	TCONS_00000164	8	MFN2	ENSG00000116688	ENST00000235329	j	TSS142
chr1	Cufflinks	exon	11998988	11999095	+	XLOC_000066	TCONS_00000164	9	MFN2	ENSG00000116688	ENST00000235329	j	TSS142
chr1	Cufflinks	exon	12001401	12001554	+	XLOC_000066	TCONS_00000164	10	MFN2	ENSG00000116688	ENST00000235329	j	TSS142
chr1	Cufflinks	exon	12001769	12001836	+	XLOC_000066	TCONS_00000164	11	MFN2	ENSG00000116688	ENST00000235329	j	TSS142
chr1	Cufflinks	exon	12001982	12002103	+	XLOC_000066	TCONS_00000164	12	MFN2	ENSG00000116688	ENST00000235329	j	TSS142
chr1	Cufflinks	exon	12003992	12004118	+	XLOC_000066	TCONS_00000164	13	MFN2	ENSG00000116688	ENST00000235329	j	TSS142
chr1	Cufflinks	exon	12004509	12004613	+	XLOC_000066	TCONS_00000164	14	MFN2	ENSG00000116688	ENST00000235329	j	TSS142
chr1	Cufflinks	exon	12004825	12004927	+	XLOC_000066	TCONS_00000164	15	MFN2	ENSG00000116688	ENST00000235329	j	TSS142
chr1	Cufflinks	exon	12005711	12005931	+	XLOC_000066	TCONS_00000164	16	MFN2	ENSG00000116688	ENST00000235329	j	TSS142
chr1	Cufflinks	exon	12006538	12006693	+	XLOC_000066	TCONS_00000164	17	MFN2	ENSG00000116688	ENST00000235329	j	TSS142
chr1	Cufflinks	exon	12007053	12007249	+	XLOC_000066	TCONS_00000164	18	MFN2	ENSG00000116688	ENST00000235329	j	TSS142
chr1	Cufflinks	exon	12009592	12009726	+	XLOC_000066	TCONS_00000164	19	MFN2	ENSG00000116688	ENST00000235329	j	TSS142
chr1	Cufflinks	exon	12011496	12013510	+	XLOC_000066	TCONS_00000164	20	MFN2	ENSG00000116688	ENST00000235329	j	TSS142
chr1	Cufflinks	exon	11980292	11980484	+	XLOC_000066	TCONS_00000163	1	MFN2	ENSG00000116688	ENST00000235329	=	TSS142
chr1	Cufflinks	exon	11981970	11982114	+	XLOC_000066	TCONS_00000163	2	MFN2	ENSG00000116688	ENST00000235329	=	TSS142
chr1	Cufflinks	exon	11989165	11989343	+	XLOC_000066	TCONS_00000163	3	MFN2	ENSG00000116688	ENST00000235329	=	TSS142
chr1	Cufflinks	exon	11992555	11992690	+	XLOC_000066	TCONS_00000163	4	MFN2	ENSG00000116688	ENST00000235329	=	TSS142
chr1	Cufflinks	exon	11996156	11996318	+	XLOC_000066	TCONS_00000163	5	MFN2	ENSG00000116688	ENST00000235329	=	TSS142
chr1	Cufflinks	exon	11997297	11997421	+	XLOC_000066	TCONS_00000163	6	MFN2	ENSG00000116688	ENST00000235329	=	TSS142
chr1	Cufflinks	exon	11998770	11998878	+	XLOC_000066	TCONS_00000163	7	MFN2	ENSG00000116688	ENST00000235329	=	TSS142
chr1	Cufflinks	exon	11998988	11999095	+	XLOC_000066	TCONS_00000163	8	MFN2	ENSG00000116688	ENST00000235329	=	TSS142
chr1	Cufflinks	exon	12001401	12001554	+	XLOC_000066	TCONS_00000163	9	MFN2	ENSG00000116688	ENST00000235329	=	TSS142
chr1	Cufflinks	exon	12001769	12001836	+	XLOC_000066	TCONS_00000163	10	MFN2	ENSG00000116688	ENST00000235329	=	TSS142
chr1	Cufflinks	exon	12001982	12002103	+	XLOC_000066	TCONS_00000163	11	MFN2	ENSG00000116688	ENST00000235329	=	TSS142
chr1	Cufflinks	exon	12003992	12004118	+	XLOC_000066	TCONS_00000163	12	MFN2	ENSG00000116688	ENST00000235329	=	TSS142
chr1	Cufflinks	exon	12004509	12004613	+	XLOC_000066	TCONS_00000163	13	MFN2	ENSG00000116688	ENST00000235329	=	TSS142
chr1	Cufflinks	exon	12004825	12004927	+	XLOC_000066	TCONS_00000163	14	MFN2	ENSG00000116688	ENST00000235329	=	TSS142
chr1	Cufflinks	exon	12005711	12005931	+	XLOC_000066	TCONS_00000163	15	MFN2	ENSG00000116688	ENST00000235329	=	TSS142
chr1	Cufflinks	exon	12006538	12006693	+	XLOC_000066	TCONS_00000163	16	MFN2	ENSG00000116688	ENST00000235329	=	TSS142
chr1	Cufflinks	exon	12007053	12007249	+	XLOC_000066	TCONS_00000163	17	MFN2	ENSG00000116688	ENST00000235329	=	TSS142
chr1	Cufflinks	exon	12009592	12009726	+	XLOC_000066	TCONS_00000163	18	MFN2	ENSG00000116688	ENST00000235329	=	TSS142
chr1	Cufflinks	exon	12011496	12013510	+	XLOC_000066	TCONS_00000163	19	MFN2	ENSG00000116688	ENST00000235329	=	TSS142
chr1	Cufflinks	exon	11980292	11980484	+	XLOC_000066	TCONS_00000162	1	MFN2	ENSG00000116688	ENST00000235329	j	TSS142
chr1	Cufflinks	exon	11981810	11982114	+	XLOC_000066	TCONS_00000162	2	MFN2	ENSG00000116688	ENST00000235329	j	TSS142
chr1	Cufflinks	exon	11989165	11989343	+	XLOC_000066	TCONS_00000162	3	MFN2	ENSG00000116688	ENST00000235329	j	TSS142
chr1	Cufflinks	exon	11992555	11992690	+	XLOC_000066	TCONS_00000162	4	MFN2	ENSG00000116688	ENST00000235329	j	TSS142
chr1	Cufflinks	exon	11996156	11996318	+	XLOC_000066	TCONS_00000162	5	MFN2	ENSG00000116688	ENST00000235329	j	TSS142
chr1	Cufflinks	exon	11997297	11997421	+	XLOC_000066	TCONS_00000162	6	MFN2	ENSG00000116688	ENST00000235329	j	TSS142
chr1	Cufflinks	exon	11998770	11998878	+	XLOC_000066	TCONS_00000162	7	MFN2	ENSG00000116688	ENST00000235329	j	TSS142
chr1	Cufflinks	exon	11998988	11999095	+	XLOC_000066	TCONS_00000162	8	MFN2	ENSG00000116688	ENST00000235329	j	TSS142
chr1	Cufflinks	exon	12001401	12001554	+	XLOC_000066	TCONS_00000162	9	MFN2	ENSG00000116688	ENST00000235329	j	TSS142
chr1	Cufflinks	exon	12001769	12001836	+	XLOC_000066	TCONS_00000162	10	MFN2	ENSG00000116688	ENST00000235329	j	TSS142
chr1	Cufflinks	exon	12001982	12002103	+	XLOC_000066	TCONS_00000162	11	MFN2	ENSG00000116688	ENST00000235329	j	TSS142
chr1	Cufflinks	exon	12003992	12004118	+	XLOC_000066	TCONS_00000162	12	MFN2	ENSG00000116688	ENST00000235329	j	TSS142
chr1	Cufflinks	exon	12004509	12004613	+	XLOC_000066	TCONS_00000162	13	MFN2	ENSG00000116688	ENST00000235329	j	TSS142
chr1	Cufflinks	exon	12004825	12004927	+	XLOC_000066	TCONS_00000162	14	MFN2	ENSG00000116688	ENST00000235329	j	TSS142
chr1	Cufflinks	exon	12005711	12005931	+	XLOC_000066	TCONS_00000162	15	MFN2	ENSG00000116688	ENST00000235329	j	TSS142
chr1	Cufflinks	exon	12006538	12006693	+	XLOC_000066	TCONS_00000162	16	MFN2	ENSG00000116688	ENST00000235329	j	TSS142
chr1	Cufflinks	exon	12007053	12007249	+	XLOC_000066	TCONS_00000162	17	MFN2	ENSG00000116688	ENST00000235329	j	TSS142
chr1	Cufflinks	exon	12009592	12009726	+	XLOC_000066	TCONS_00000162	18	MFN2	ENSG00000116688	ENST00000235329	j	TSS142
chr1	Cufflinks	exon	12011496	12013510	+	XLOC_000066	TCONS_00000162	19	MFN2	ENSG00000116688	ENST00000235329	j	TSS142
chr1	Cufflinks	exon	12021684	12021840	+	XLOC_000067	TCONS_00000165	1	MIIP	ENSG00000116691	ENST00000235332	c	TSS143
chr1	Cufflinks	exon	12022095	12022442	+	XLOC_000067	TCONS_00000165	2	MIIP	ENSG00000116691	ENST00000235332	c	TSS143
chr1	Cufflinks	exon	12022833	12022917	+	XLOC_000067	TCONS_00000165	3	MIIP	ENSG00000116691	ENST00000235332	c	TSS143
chr1	Cufflinks	exon	12029033	12029141	+	XLOC_000067	TCONS_00000165	4	MIIP	ENSG00000116691	ENST00000235332	c	TSS143
chr1	Cufflinks	exon	12029223	12029281	+	XLOC_000067	TCONS_00000165	5	MIIP	ENSG00000116691	ENST00000235332	c	TSS143
chr1	Cufflinks	exon	12029765	12029894	+	XLOC_000067	TCONS_00000165	6	MIIP	ENSG00000116691	ENST00000235332	c	TSS143
chr1	Cufflinks	exon	12030028	12030124	+	XLOC_000067	TCONS_00000165	7	MIIP	ENSG00000116691	ENST00000235332	c	TSS143
chr1	Cufflinks	exon	12031266	12031403	+	XLOC_000067	TCONS_00000165	8	MIIP	ENSG00000116691	ENST00000235332	c	TSS143
chr1	Cufflinks	exon	12031722	12032043	+	XLOC_000067	TCONS_00000165	9	MIIP	ENSG00000116691	ENST00000235332	c	TSS143
chr1	Cufflinks	exon	12191773	12191923	+	XLOC_000068	TCONS_00000166	1	TNFRSF1B	ENSG00000028137	ENST00000376259	c	TSS144
chr1	Cufflinks	exon	12192431	12192524	+	XLOC_000068	TCONS_00000166	2	TNFRSF1B	ENSG00000028137	ENST00000376259	c	TSS144
chr1	Cufflinks	exon	12192863	12193079	+	XLOC_000068	TCONS_00000166	3	TNFRSF1B	ENSG00000028137	ENST00000376259	c	TSS144
chr1	Cufflinks	exon	12201970	12202171	+	XLOC_000068	TCONS_00000167	1	TNFRSF1B	ENSG00000028137	ENST00000376259	c	TSS145
chr1	Cufflinks	exon	12206740	12209221	+	XLOC_000068	TCONS_00000167	2	TNFRSF1B	ENSG00000028137	ENST00000376259	c	TSS145
chr1	Cufflinks	exon	12256214	12256503	+	XLOC_000069	TCONS_00000168	1	VPS13D	ENSG00000048707	ENST00000620676	j	TSS146
chr1	Cufflinks	exon	12256987	12257087	+	XLOC_000069	TCONS_00000168	2	VPS13D	ENSG00000048707	ENST00000620676	j	TSS146
chr1	Cufflinks	exon	12257935	12258103	+	XLOC_000069	TCONS_00000168	3	VPS13D	ENSG00000048707	ENST00000620676	j	TSS146
chr1	Cufflinks	exon	12260693	12260794	+	XLOC_000069	TCONS_00000168	4	VPS13D	ENSG00000048707	ENST00000620676	j	TSS146
chr1	Cufflinks	exon	12260948	12261149	+	XLOC_000069	TCONS_00000168	5	VPS13D	ENSG00000048707	ENST00000620676	j	TSS146
chr1	Cufflinks	exon	12261901	12262080	+	XLOC_000069	TCONS_00000168	6	VPS13D	ENSG00000048707	ENST00000620676	j	TSS146
chr1	Cufflinks	exon	12266881	12267011	+	XLOC_000069	TCONS_00000168	7	VPS13D	ENSG00000048707	ENST00000620676	j	TSS146
chr1	Cufflinks	exon	12267845	12267920	+	XLOC_000069	TCONS_00000168	8	VPS13D	ENSG00000048707	ENST00000620676	j	TSS146
chr1	Cufflinks	exon	12268706	12268876	+	XLOC_000069	TCONS_00000168	9	VPS13D	ENSG00000048707	ENST00000620676	j	TSS146
chr1	Cufflinks	exon	12270994	12271124	+	XLOC_000069	TCONS_00000168	10	VPS13D	ENSG00000048707	ENST00000620676	j	TSS146
chr1	Cufflinks	exon	12273003	12273135	+	XLOC_000069	TCONS_00000168	11	VPS13D	ENSG00000048707	ENST00000620676	j	TSS146
chr1	Cufflinks	exon	12275825	12278038	+	XLOC_000069	TCONS_00000168	12	VPS13D	ENSG00000048707	ENST00000620676	j	TSS146
chr1	Cufflinks	exon	12279499	12279650	+	XLOC_000069	TCONS_00000168	13	VPS13D	ENSG00000048707	ENST00000620676	j	TSS146
chr1	Cufflinks	exon	12282705	12283736	+	XLOC_000069	TCONS_00000168	14	VPS13D	ENSG00000048707	ENST00000620676	j	TSS146
chr1	Cufflinks	exon	12288223	12288313	+	XLOC_000069	TCONS_00000168	15	VPS13D	ENSG00000048707	ENST00000620676	j	TSS146
chr1	Cufflinks	exon	12290998	12291124	+	XLOC_000069	TCONS_00000168	16	VPS13D	ENSG00000048707	ENST00000620676	j	TSS146
chr1	Cufflinks	exon	12293524	12293704	+	XLOC_000069	TCONS_00000168	17	VPS13D	ENSG00000048707	ENST00000620676	j	TSS146
chr1	Cufflinks	exon	12299202	12299384	+	XLOC_000069	TCONS_00000168	18	VPS13D	ENSG00000048707	ENST00000620676	j	TSS146
chr1	Cufflinks	exon	12304506	12304728	+	XLOC_000069	TCONS_00000168	19	VPS13D	ENSG00000048707	ENST00000620676	j	TSS146
chr1	Cufflinks	exon	12308431	12308641	+	XLOC_000069	TCONS_00000168	20	VPS13D	ENSG00000048707	ENST00000620676	j	TSS146
chr1	Cufflinks	exon	12311454	12311625	+	XLOC_000069	TCONS_00000168	21	VPS13D	ENSG00000048707	ENST00000620676	j	TSS146
chr1	Cufflinks	exon	12311813	12311925	+	XLOC_000069	TCONS_00000168	22	VPS13D	ENSG00000048707	ENST00000620676	j	TSS146
chr1	Cufflinks	exon	12314115	12314327	+	XLOC_000069	TCONS_00000168	23	VPS13D	ENSG00000048707	ENST00000620676	j	TSS146
chr1	Cufflinks	exon	12318072	12318337	+	XLOC_000069	TCONS_00000168	24	VPS13D	ENSG00000048707	ENST00000620676	j	TSS146
chr1	Cufflinks	exon	12319497	12319630	+	XLOC_000069	TCONS_00000168	25	VPS13D	ENSG00000048707	ENST00000620676	j	TSS146
chr1	Cufflinks	exon	12321809	12321967	+	XLOC_000069	TCONS_00000168	26	VPS13D	ENSG00000048707	ENST00000620676	j	TSS146
chr1	Cufflinks	exon	12322532	12322746	+	XLOC_000069	TCONS_00000169	1	VPS13D	ENSG00000048707	ENST00000620676	j	TSS147
chr1	Cufflinks	exon	12323706	12323780	+	XLOC_000069	TCONS_00000169	2	VPS13D	ENSG00000048707	ENST00000620676	j	TSS147
chr1	Cufflinks	exon	12327648	12327854	+	XLOC_000069	TCONS_00000169	3	VPS13D	ENSG00000048707	ENST00000620676	j	TSS147
chr1	Cufflinks	exon	12329829	12329918	+	XLOC_000069	TCONS_00000169	4	VPS13D	ENSG00000048707	ENST00000620676	j	TSS147
chr1	Cufflinks	exon	12333226	12333366	+	XLOC_000069	TCONS_00000169	5	VPS13D	ENSG00000048707	ENST00000620676	j	TSS147
chr1	Cufflinks	exon	12335705	12335827	+	XLOC_000069	TCONS_00000169	6	VPS13D	ENSG00000048707	ENST00000620676	j	TSS147
chr1	Cufflinks	exon	12341783	12341885	+	XLOC_000069	TCONS_00000169	7	VPS13D	ENSG00000048707	ENST00000620676	j	TSS147
chr1	Cufflinks	exon	12342899	12343051	+	XLOC_000069	TCONS_00000169	8	VPS13D	ENSG00000048707	ENST00000620676	j	TSS147
chr1	Cufflinks	exon	12345374	12345509	+	XLOC_000069	TCONS_00000169	9	VPS13D	ENSG00000048707	ENST00000620676	j	TSS147
chr1	Cufflinks	exon	12346605	12346652	+	XLOC_000069	TCONS_00000169	10	VPS13D	ENSG00000048707	ENST00000620676	j	TSS147
chr1	Cufflinks	exon	12348823	12348973	+	XLOC_000069	TCONS_00000169	11	VPS13D	ENSG00000048707	ENST00000620676	j	TSS147
chr1	Cufflinks	exon	12349164	12349374	+	XLOC_000069	TCONS_00000169	12	VPS13D	ENSG00000048707	ENST00000620676	j	TSS147
chr1	Cufflinks	exon	12353974	12354221	+	XLOC_000069	TCONS_00000169	13	VPS13D	ENSG00000048707	ENST00000620676	j	TSS147
chr1	Cufflinks	exon	12355899	12356090	+	XLOC_000069	TCONS_00000169	14	VPS13D	ENSG00000048707	ENST00000620676	j	TSS147
chr1	Cufflinks	exon	12356398	12356524	+	XLOC_000069	TCONS_00000169	15	VPS13D	ENSG00000048707	ENST00000620676	j	TSS147
chr1	Cufflinks	exon	12358459	12358601	+	XLOC_000069	TCONS_00000169	16	VPS13D	ENSG00000048707	ENST00000620676	j	TSS147
chr1	Cufflinks	exon	12362720	12362850	+	XLOC_000069	TCONS_00000169	17	VPS13D	ENSG00000048707	ENST00000620676	j	TSS147
chr1	Cufflinks	exon	12363072	12363247	+	XLOC_000069	TCONS_00000169	18	VPS13D	ENSG00000048707	ENST00000620676	j	TSS147
chr1	Cufflinks	exon	12368468	12368591	+	XLOC_000069	TCONS_00000169	19	VPS13D	ENSG00000048707	ENST00000620676	j	TSS147
chr1	Cufflinks	exon	12369467	12369702	+	XLOC_000069	TCONS_00000169	20	VPS13D	ENSG00000048707	ENST00000620676	j	TSS147
chr1	Cufflinks	exon	12373750	12373858	+	XLOC_000069	TCONS_00000169	21	VPS13D	ENSG00000048707	ENST00000620676	j	TSS147
chr1	Cufflinks	exon	12378428	12378591	+	XLOC_000069	TCONS_00000169	22	VPS13D	ENSG00000048707	ENST00000620676	j	TSS147
chr1	Cufflinks	exon	12379488	12379596	+	XLOC_000069	TCONS_00000169	23	VPS13D	ENSG00000048707	ENST00000620676	j	TSS147
chr1	Cufflinks	exon	12382976	12383155	+	XLOC_000069	TCONS_00000169	24	VPS13D	ENSG00000048707	ENST00000620676	j	TSS147
chr1	Cufflinks	exon	12385260	12385373	+	XLOC_000069	TCONS_00000169	25	VPS13D	ENSG00000048707	ENST00000620676	j	TSS147
chr1	Cufflinks	exon	12386185	12386334	+	XLOC_000069	TCONS_00000169	26	VPS13D	ENSG00000048707	ENST00000620676	j	TSS147
chr1	Cufflinks	exon	12400181	12400330	+	XLOC_000069	TCONS_00000169	27	VPS13D	ENSG00000048707	ENST00000620676	j	TSS147
chr1	Cufflinks	exon	12401608	12401704	+	XLOC_000069	TCONS_00000169	28	VPS13D	ENSG00000048707	ENST00000620676	j	TSS147
chr1	Cufflinks	exon	12403825	12403973	+	XLOC_000069	TCONS_00000169	29	VPS13D	ENSG00000048707	ENST00000620676	j	TSS147
chr1	Cufflinks	exon	12415087	12415221	+	XLOC_000069	TCONS_00000169	30	VPS13D	ENSG00000048707	ENST00000620676	j	TSS147
chr1	Cufflinks	exon	12416660	12416827	+	XLOC_000069	TCONS_00000169	31	VPS13D	ENSG00000048707	ENST00000620676	j	TSS147
chr1	Cufflinks	exon	12455998	12456130	+	XLOC_000069	TCONS_00000169	32	VPS13D	ENSG00000048707	ENST00000620676	j	TSS147
chr1	Cufflinks	exon	12460201	12460396	+	XLOC_000069	TCONS_00000169	33	VPS13D	ENSG00000048707	ENST00000620676	j	TSS147
chr1	Cufflinks	exon	12497500	12497631	+	XLOC_000069	TCONS_00000169	34	VPS13D	ENSG00000048707	ENST00000620676	j	TSS147
chr1	Cufflinks	exon	12499441	12499881	+	XLOC_000069	TCONS_00000169	35	VPS13D	ENSG00000048707	ENST00000620676	j	TSS147
chr1	Cufflinks	exon	12322532	12322746	+	XLOC_000069	TCONS_00000170	1	VPS13D	ENSG00000048707	ENST00000620676	j	TSS147
chr1	Cufflinks	exon	12323706	12323780	+	XLOC_000069	TCONS_00000170	2	VPS13D	ENSG00000048707	ENST00000620676	j	TSS147
chr1	Cufflinks	exon	12327648	12327854	+	XLOC_000069	TCONS_00000170	3	VPS13D	ENSG00000048707	ENST00000620676	j	TSS147
chr1	Cufflinks	exon	12329829	12329918	+	XLOC_000069	TCONS_00000170	4	VPS13D	ENSG00000048707	ENST00000620676	j	TSS147
chr1	Cufflinks	exon	12333226	12333366	+	XLOC_000069	TCONS_00000170	5	VPS13D	ENSG00000048707	ENST00000620676	j	TSS147
chr1	Cufflinks	exon	12335705	12335827	+	XLOC_000069	TCONS_00000170	6	VPS13D	ENSG00000048707	ENST00000620676	j	TSS147
chr1	Cufflinks	exon	12341783	12341885	+	XLOC_000069	TCONS_00000170	7	VPS13D	ENSG00000048707	ENST00000620676	j	TSS147
chr1	Cufflinks	exon	12342899	12343051	+	XLOC_000069	TCONS_00000170	8	VPS13D	ENSG00000048707	ENST00000620676	j	TSS147
chr1	Cufflinks	exon	12345374	12345509	+	XLOC_000069	TCONS_00000170	9	VPS13D	ENSG00000048707	ENST00000620676	j	TSS147
chr1	Cufflinks	exon	12346605	12346652	+	XLOC_000069	TCONS_00000170	10	VPS13D	ENSG00000048707	ENST00000620676	j	TSS147
chr1	Cufflinks	exon	12348823	12348973	+	XLOC_000069	TCONS_00000170	11	VPS13D	ENSG00000048707	ENST00000620676	j	TSS147
chr1	Cufflinks	exon	12349164	12349374	+	XLOC_000069	TCONS_00000170	12	VPS13D	ENSG00000048707	ENST00000620676	j	TSS147
chr1	Cufflinks	exon	12353974	12354221	+	XLOC_000069	TCONS_00000170	13	VPS13D	ENSG00000048707	ENST00000620676	j	TSS147
chr1	Cufflinks	exon	12355899	12356090	+	XLOC_000069	TCONS_00000170	14	VPS13D	ENSG00000048707	ENST00000620676	j	TSS147
chr1	Cufflinks	exon	12356398	12356524	+	XLOC_000069	TCONS_00000170	15	VPS13D	ENSG00000048707	ENST00000620676	j	TSS147
chr1	Cufflinks	exon	12358459	12358601	+	XLOC_000069	TCONS_00000170	16	VPS13D	ENSG00000048707	ENST00000620676	j	TSS147
chr1	Cufflinks	exon	12362720	12362850	+	XLOC_000069	TCONS_00000170	17	VPS13D	ENSG00000048707	ENST00000620676	j	TSS147
chr1	Cufflinks	exon	12363072	12363247	+	XLOC_000069	TCONS_00000170	18	VPS13D	ENSG00000048707	ENST00000620676	j	TSS147
chr1	Cufflinks	exon	12368468	12368591	+	XLOC_000069	TCONS_00000170	19	VPS13D	ENSG00000048707	ENST00000620676	j	TSS147
chr1	Cufflinks	exon	12369467	12369702	+	XLOC_000069	TCONS_00000170	20	VPS13D	ENSG00000048707	ENST00000620676	j	TSS147
chr1	Cufflinks	exon	12373750	12373858	+	XLOC_000069	TCONS_00000170	21	VPS13D	ENSG00000048707	ENST00000620676	j	TSS147
chr1	Cufflinks	exon	12378428	12378591	+	XLOC_000069	TCONS_00000170	22	VPS13D	ENSG00000048707	ENST00000620676	j	TSS147
chr1	Cufflinks	exon	12379488	12379596	+	XLOC_000069	TCONS_00000170	23	VPS13D	ENSG00000048707	ENST00000620676	j	TSS147
chr1	Cufflinks	exon	12382976	12383155	+	XLOC_000069	TCONS_00000170	24	VPS13D	ENSG00000048707	ENST00000620676	j	TSS147
chr1	Cufflinks	exon	12385260	12385373	+	XLOC_000069	TCONS_00000170	25	VPS13D	ENSG00000048707	ENST00000620676	j	TSS147
chr1	Cufflinks	exon	12386185	12386334	+	XLOC_000069	TCONS_00000170	26	VPS13D	ENSG00000048707	ENST00000620676	j	TSS147
chr1	Cufflinks	exon	12400181	12400330	+	XLOC_000069	TCONS_00000170	27	VPS13D	ENSG00000048707	ENST00000620676	j	TSS147
chr1	Cufflinks	exon	12401608	12401704	+	XLOC_000069	TCONS_00000170	28	VPS13D	ENSG00000048707	ENST00000620676	j	TSS147
chr1	Cufflinks	exon	12403825	12403973	+	XLOC_000069	TCONS_00000170	29	VPS13D	ENSG00000048707	ENST00000620676	j	TSS147
chr1	Cufflinks	exon	12415087	12415221	+	XLOC_000069	TCONS_00000170	30	VPS13D	ENSG00000048707	ENST00000620676	j	TSS147
chr1	Cufflinks	exon	12416660	12416827	+	XLOC_000069	TCONS_00000170	31	VPS13D	ENSG00000048707	ENST00000620676	j	TSS147
chr1	Cufflinks	exon	12455998	12456130	+	XLOC_000069	TCONS_00000170	32	VPS13D	ENSG00000048707	ENST00000620676	j	TSS147
chr1	Cufflinks	exon	12460201	12460396	+	XLOC_000069	TCONS_00000170	33	VPS13D	ENSG00000048707	ENST00000620676	j	TSS147
chr1	Cufflinks	exon	12497500	12497631	+	XLOC_000069	TCONS_00000170	34	VPS13D	ENSG00000048707	ENST00000620676	j	TSS147
chr1	Cufflinks	exon	12506853	12507093	+	XLOC_000069	TCONS_00000170	35	VPS13D	ENSG00000048707	ENST00000620676	j	TSS147
chr1	Cufflinks	exon	12508893	12512043	+	XLOC_000069	TCONS_00000170	36	VPS13D	ENSG00000048707	ENST00000620676	j	TSS147
chr1	Cufflinks	exon	12335798	12335827	+	XLOC_000069	TCONS_00000171	1	VPS13D	ENSG00000048707	ENST00000620676	j	TSS148
chr1	Cufflinks	exon	12341780	12341885	+	XLOC_000069	TCONS_00000171	2	VPS13D	ENSG00000048707	ENST00000620676	j	TSS148
chr1	Cufflinks	exon	12342899	12343051	+	XLOC_000069	TCONS_00000171	3	VPS13D	ENSG00000048707	ENST00000620676	j	TSS148
chr1	Cufflinks	exon	12345374	12345765	+	XLOC_000069	TCONS_00000171	4	VPS13D	ENSG00000048707	ENST00000620676	j	TSS148
chr1	Cufflinks	exon	12335798	12335827	+	XLOC_000069	TCONS_00000172	1	VPS13D	ENSG00000048707	ENST00000613099	c	TSS148
chr1	Cufflinks	exon	12341780	12341885	+	XLOC_000069	TCONS_00000172	2	VPS13D	ENSG00000048707	ENST00000613099	c	TSS148
chr1	Cufflinks	exon	12342899	12343051	+	XLOC_000069	TCONS_00000172	3	VPS13D	ENSG00000048707	ENST00000613099	c	TSS148
chr1	Cufflinks	exon	12345374	12345509	+	XLOC_000069	TCONS_00000172	4	VPS13D	ENSG00000048707	ENST00000613099	c	TSS148
chr1	Cufflinks	exon	12346605	12346652	+	XLOC_000069	TCONS_00000172	5	VPS13D	ENSG00000048707	ENST00000613099	c	TSS148
chr1	Cufflinks	exon	12348823	12348973	+	XLOC_000069	TCONS_00000172	6	VPS13D	ENSG00000048707	ENST00000613099	c	TSS148
chr1	Cufflinks	exon	12349164	12349374	+	XLOC_000069	TCONS_00000172	7	VPS13D	ENSG00000048707	ENST00000613099	c	TSS148
chr1	Cufflinks	exon	12353974	12354221	+	XLOC_000069	TCONS_00000172	8	VPS13D	ENSG00000048707	ENST00000613099	c	TSS148
chr1	Cufflinks	exon	12355899	12356090	+	XLOC_000069	TCONS_00000172	9	VPS13D	ENSG00000048707	ENST00000613099	c	TSS148
chr1	Cufflinks	exon	12356398	12356524	+	XLOC_000069	TCONS_00000172	10	VPS13D	ENSG00000048707	ENST00000613099	c	TSS148
chr1	Cufflinks	exon	12358459	12358601	+	XLOC_000069	TCONS_00000172	11	VPS13D	ENSG00000048707	ENST00000613099	c	TSS148
chr1	Cufflinks	exon	12362720	12362850	+	XLOC_000069	TCONS_00000172	12	VPS13D	ENSG00000048707	ENST00000613099	c	TSS148
chr1	Cufflinks	exon	12363072	12363247	+	XLOC_000069	TCONS_00000172	13	VPS13D	ENSG00000048707	ENST00000613099	c	TSS148
chr1	Cufflinks	exon	12368468	12368591	+	XLOC_000069	TCONS_00000172	14	VPS13D	ENSG00000048707	ENST00000613099	c	TSS148
chr1	Cufflinks	exon	12369467	12369702	+	XLOC_000069	TCONS_00000172	15	VPS13D	ENSG00000048707	ENST00000613099	c	TSS148
chr1	Cufflinks	exon	12373750	12373858	+	XLOC_000069	TCONS_00000172	16	VPS13D	ENSG00000048707	ENST00000613099	c	TSS148
chr1	Cufflinks	exon	12378428	12378591	+	XLOC_000069	TCONS_00000172	17	VPS13D	ENSG00000048707	ENST00000613099	c	TSS148
chr1	Cufflinks	exon	12379488	12379596	+	XLOC_000069	TCONS_00000172	18	VPS13D	ENSG00000048707	ENST00000613099	c	TSS148
chr1	Cufflinks	exon	12382976	12383155	+	XLOC_000069	TCONS_00000172	19	VPS13D	ENSG00000048707	ENST00000613099	c	TSS148
chr1	Cufflinks	exon	12385260	12385373	+	XLOC_000069	TCONS_00000172	20	VPS13D	ENSG00000048707	ENST00000613099	c	TSS148
chr1	Cufflinks	exon	12386185	12386334	+	XLOC_000069	TCONS_00000172	21	VPS13D	ENSG00000048707	ENST00000613099	c	TSS148
chr1	Cufflinks	exon	12400181	12400330	+	XLOC_000069	TCONS_00000172	22	VPS13D	ENSG00000048707	ENST00000613099	c	TSS148
chr1	Cufflinks	exon	12401608	12401704	+	XLOC_000069	TCONS_00000172	23	VPS13D	ENSG00000048707	ENST00000613099	c	TSS148
chr1	Cufflinks	exon	12403825	12403973	+	XLOC_000069	TCONS_00000172	24	VPS13D	ENSG00000048707	ENST00000613099	c	TSS148
chr1	Cufflinks	exon	12415087	12415221	+	XLOC_000069	TCONS_00000172	25	VPS13D	ENSG00000048707	ENST00000613099	c	TSS148
chr1	Cufflinks	exon	12416660	12416827	+	XLOC_000069	TCONS_00000172	26	VPS13D	ENSG00000048707	ENST00000613099	c	TSS148
chr1	Cufflinks	exon	12455998	12456130	+	XLOC_000069	TCONS_00000172	27	VPS13D	ENSG00000048707	ENST00000613099	c	TSS148
chr1	Cufflinks	exon	12460201	12460396	+	XLOC_000069	TCONS_00000172	28	VPS13D	ENSG00000048707	ENST00000613099	c	TSS148
chr1	Cufflinks	exon	12497500	12497631	+	XLOC_000069	TCONS_00000172	29	VPS13D	ENSG00000048707	ENST00000613099	c	TSS148
chr1	Cufflinks	exon	12506853	12507093	+	XLOC_000069	TCONS_00000172	30	VPS13D	ENSG00000048707	ENST00000613099	c	TSS148
chr1	Cufflinks	exon	12508893	12512043	+	XLOC_000069	TCONS_00000172	31	VPS13D	ENSG00000048707	ENST00000613099	c	TSS148
chr1	Cufflinks	exon	12385256	12385373	+	XLOC_000069	TCONS_00000173	1	VPS13D	ENSG00000048707	ENST00000620676	j	TSS149
chr1	Cufflinks	exon	12386185	12386334	+	XLOC_000069	TCONS_00000173	2	VPS13D	ENSG00000048707	ENST00000620676	j	TSS149
chr1	Cufflinks	exon	12400181	12400301	+	XLOC_000069	TCONS_00000173	3	VPS13D	ENSG00000048707	ENST00000620676	j	TSS149
chr1	Cufflinks	exon	12401608	12401704	+	XLOC_000069	TCONS_00000173	4	VPS13D	ENSG00000048707	ENST00000620676	j	TSS149
chr1	Cufflinks	exon	12403825	12403973	+	XLOC_000069	TCONS_00000173	5	VPS13D	ENSG00000048707	ENST00000620676	j	TSS149
chr1	Cufflinks	exon	12415087	12415221	+	XLOC_000069	TCONS_00000173	6	VPS13D	ENSG00000048707	ENST00000620676	j	TSS149
chr1	Cufflinks	exon	12416660	12416827	+	XLOC_000069	TCONS_00000173	7	VPS13D	ENSG00000048707	ENST00000620676	j	TSS149
chr1	Cufflinks	exon	12455998	12456130	+	XLOC_000069	TCONS_00000173	8	VPS13D	ENSG00000048707	ENST00000620676	j	TSS149
chr1	Cufflinks	exon	12460201	12460396	+	XLOC_000069	TCONS_00000173	9	VPS13D	ENSG00000048707	ENST00000620676	j	TSS149
chr1	Cufflinks	exon	12497500	12497631	+	XLOC_000069	TCONS_00000173	10	VPS13D	ENSG00000048707	ENST00000620676	j	TSS149
chr1	Cufflinks	exon	12506853	12507093	+	XLOC_000069	TCONS_00000173	11	VPS13D	ENSG00000048707	ENST00000620676	j	TSS149
chr1	Cufflinks	exon	12508893	12512043	+	XLOC_000069	TCONS_00000173	12	VPS13D	ENSG00000048707	ENST00000620676	j	TSS149
chr1	Cufflinks	exon	13583772	13584100	+	XLOC_000070	TCONS_00000174	1	PDPN	ENSG00000162493	ENST00000376057	=	TSS150
chr1	Cufflinks	exon	13607173	13607306	+	XLOC_000070	TCONS_00000174	2	PDPN	ENSG00000162493	ENST00000376057	=	TSS150
chr1	Cufflinks	exon	13610387	13610516	+	XLOC_000070	TCONS_00000174	3	PDPN	ENSG00000162493	ENST00000376057	=	TSS150
chr1	Cufflinks	exon	13613687	13613725	+	XLOC_000070	TCONS_00000174	4	PDPN	ENSG00000162493	ENST00000376057	=	TSS150
chr1	Cufflinks	exon	13614300	13614405	+	XLOC_000070	TCONS_00000174	5	PDPN	ENSG00000162493	ENST00000376057	=	TSS150
chr1	Cufflinks	exon	13615905	13617959	+	XLOC_000070	TCONS_00000174	6	PDPN	ENSG00000162493	ENST00000376057	=	TSS150
chr1	Cufflinks	exon	13583900	13584100	+	XLOC_000070	TCONS_00000175	1	PDPN	ENSG00000162493	ENST00000294489	=	TSS151
chr1	Cufflinks	exon	13607173	13607306	+	XLOC_000070	TCONS_00000175	2	PDPN	ENSG00000162493	ENST00000294489	=	TSS151
chr1	Cufflinks	exon	13610387	13610516	+	XLOC_000070	TCONS_00000175	3	PDPN	ENSG00000162493	ENST00000294489	=	TSS151
chr1	Cufflinks	exon	13613687	13613725	+	XLOC_000070	TCONS_00000175	4	PDPN	ENSG00000162493	ENST00000294489	=	TSS151
chr1	Cufflinks	exon	13614300	13614411	+	XLOC_000070	TCONS_00000175	5	PDPN	ENSG00000162493	ENST00000294489	=	TSS151
chr1	Cufflinks	exon	13615905	13617959	+	XLOC_000070	TCONS_00000175	6	PDPN	ENSG00000162493	ENST00000294489	=	TSS151
chr1	Cufflinks	exon	13730759	13731117	+	XLOC_000071	TCONS_00000176	1	PRDM2	ENSG00000116731	ENST00000235372	j	TSS152
chr1	Cufflinks	exon	13732779	13732882	+	XLOC_000071	TCONS_00000176	2	PRDM2	ENSG00000116731	ENST00000235372	j	TSS152
chr1	Cufflinks	exon	13742005	13742157	+	XLOC_000071	TCONS_00000176	3	PRDM2	ENSG00000116731	ENST00000235372	j	TSS152
chr1	Cufflinks	exon	13749361	13749487	+	XLOC_000071	TCONS_00000176	4	PRDM2	ENSG00000116731	ENST00000235372	j	TSS152
chr1	Cufflinks	exon	13773078	13773188	+	XLOC_000071	TCONS_00000176	5	PRDM2	ENSG00000116731	ENST00000235372	j	TSS152
chr1	Cufflinks	exon	13778418	13783063	+	XLOC_000071	TCONS_00000176	6	PRDM2	ENSG00000116731	ENST00000235372	j	TSS152
chr1	Cufflinks	exon	13730759	13731117	+	XLOC_000071	TCONS_00000177	1	PRDM2	ENSG00000116731	ENST00000235372	j	TSS152
chr1	Cufflinks	exon	13732779	13732882	+	XLOC_000071	TCONS_00000177	2	PRDM2	ENSG00000116731	ENST00000235372	j	TSS152
chr1	Cufflinks	exon	13742005	13742157	+	XLOC_000071	TCONS_00000177	3	PRDM2	ENSG00000116731	ENST00000235372	j	TSS152
chr1	Cufflinks	exon	13749361	13749487	+	XLOC_000071	TCONS_00000177	4	PRDM2	ENSG00000116731	ENST00000235372	j	TSS152
chr1	Cufflinks	exon	13773078	13773188	+	XLOC_000071	TCONS_00000177	5	PRDM2	ENSG00000116731	ENST00000235372	j	TSS152
chr1	Cufflinks	exon	13778418	13782831	+	XLOC_000071	TCONS_00000177	6	PRDM2	ENSG00000116731	ENST00000235372	j	TSS152
chr1	Cufflinks	exon	13786515	13788035	+	XLOC_000071	TCONS_00000177	7	PRDM2	ENSG00000116731	ENST00000235372	j	TSS152
chr1	Cufflinks	exon	13768681	13769446	+	XLOC_000071	TCONS_00000178	1	PRDM2	ENSG00000116731	ENST00000491134	e	TSS153
chr1	Cufflinks	exon	13771933	13772720	+	XLOC_000071	TCONS_00000179	1	PRDM2	ENSG00000116731	ENST00000487453	e	TSS154
chr1	Cufflinks	exon	13816480	13816570	+	XLOC_000071	TCONS_00000180	1	PRDM2	ENSG00000116731	ENST00000235372	c	TSS155
chr1	Cufflinks	exon	13823159	13825090	+	XLOC_000071	TCONS_00000180	2	PRDM2	ENSG00000116731	ENST00000235372	c	TSS155
chr1	Cufflinks	exon	14960677	14960875	+	XLOC_000072	TCONS_00000181	1	KAZN	ENSG00000189337	ENST00000376030	j	TSS156
chr1	Cufflinks	exon	15034749	15034885	+	XLOC_000072	TCONS_00000181	2	KAZN	ENSG00000189337	ENST00000376030	j	TSS156
chr1	Cufflinks	exon	15043989	15044159	+	XLOC_000072	TCONS_00000181	3	KAZN	ENSG00000189337	ENST00000376030	j	TSS156
chr1	Cufflinks	exon	15056091	15056280	+	XLOC_000072	TCONS_00000181	4	KAZN	ENSG00000189337	ENST00000376030	j	TSS156
chr1	Cufflinks	exon	15060172	15060302	+	XLOC_000072	TCONS_00000181	5	KAZN	ENSG00000189337	ENST00000376030	j	TSS156
chr1	Cufflinks	exon	15063572	15063622	+	XLOC_000072	TCONS_00000181	6	KAZN	ENSG00000189337	ENST00000376030	j	TSS156
chr1	Cufflinks	exon	15065630	15068139	+	XLOC_000072	TCONS_00000181	7	KAZN	ENSG00000189337	ENST00000376030	j	TSS156
chr1	Cufflinks	exon	15063285	15063622	+	XLOC_000072	TCONS_00000182	1	KAZN	ENSG00000189337	ENST00000491547	c	TSS157
chr1	Cufflinks	exon	15065630	15068139	+	XLOC_000072	TCONS_00000182	2	KAZN	ENSG00000189337	ENST00000491547	c	TSS157
chr1	Cufflinks	exon	15112459	15113076	+	XLOC_000072	TCONS_00000183	1	KAZN	ENSG00000189337	ENST00000376030	e	TSS158
chr1	Cufflinks	exon	15113986	15115975	+	XLOC_000072	TCONS_00000184	1	KAZN	ENSG00000189337	ENST00000376030	e	TSS159
chr1	Cufflinks	exon	15117087	15118148	+	XLOC_000072	TCONS_00000185	1	KAZN	ENSG00000189337	ENST00000376030	o	TSS160
chr1	Cufflinks	exon	15153928	15153954	+	XLOC_000073	TCONS_00000186	1	TMEM51	ENSG00000171729	ENST00000400796	=	TSS161
chr1	Cufflinks	exon	15214895	15215431	+	XLOC_000073	TCONS_00000186	2	TMEM51	ENSG00000171729	ENST00000400796	=	TSS161
chr1	Cufflinks	exon	15219326	15220477	+	XLOC_000073	TCONS_00000186	3	TMEM51	ENSG00000171729	ENST00000400796	=	TSS161
chr1	Cufflinks	exon	15210562	15210562	+	XLOC_000073	TCONS_00000187	1	TMEM51	ENSG00000171729	ENST00000376008	c	TSS162
chr1	Cufflinks	exon	15214895	15215431	+	XLOC_000073	TCONS_00000187	2	TMEM51	ENSG00000171729	ENST00000376008	c	TSS162
chr1	Cufflinks	exon	15219326	15220477	+	XLOC_000073	TCONS_00000187	3	TMEM51	ENSG00000171729	ENST00000376008	c	TSS162
chr1	Cufflinks	exon	15214897	15215431	+	XLOC_000073	TCONS_00000188	1	TMEM51	ENSG00000171729	ENST00000434578	c	TSS163
chr1	Cufflinks	exon	15219330	15220477	+	XLOC_000073	TCONS_00000188	2	TMEM51	ENSG00000171729	ENST00000434578	c	TSS163
chr1	Cufflinks	exon	15410091	15410279	+	XLOC_000074	TCONS_00000189	1	EFHD2	ENSG00000142634	ENST00000375980	=	TSS164
chr1	Cufflinks	exon	15425871	15426018	+	XLOC_000074	TCONS_00000189	2	EFHD2	ENSG00000142634	ENST00000375980	=	TSS164
chr1	Cufflinks	exon	15427150	15427284	+	XLOC_000074	TCONS_00000189	3	EFHD2	ENSG00000142634	ENST00000375980	=	TSS164
chr1	Cufflinks	exon	15428593	15430366	+	XLOC_000074	TCONS_00000189	4	EFHD2	ENSG00000142634	ENST00000375980	=	TSS164
chr1	Cufflinks	exon	15526842	15526958	+	XLOC_000075	TCONS_00000190	1	DNAJC16	ENSG00000116138	ENST00000475133	c	TSS165
chr1	Cufflinks	exon	15529088	15529272	+	XLOC_000075	TCONS_00000190	2	DNAJC16	ENSG00000116138	ENST00000475133	c	TSS165
chr1	Cufflinks	exon	15534237	15534303	+	XLOC_000075	TCONS_00000190	3	DNAJC16	ENSG00000116138	ENST00000475133	c	TSS165
chr1	Cufflinks	exon	15536475	15536814	+	XLOC_000075	TCONS_00000190	4	DNAJC16	ENSG00000116138	ENST00000475133	c	TSS165
chr1	Cufflinks	exon	15544399	15544583	+	XLOC_000075	TCONS_00000190	5	DNAJC16	ENSG00000116138	ENST00000475133	c	TSS165
chr1	Cufflinks	exon	15546767	15546868	+	XLOC_000075	TCONS_00000190	6	DNAJC16	ENSG00000116138	ENST00000475133	c	TSS165
chr1	Cufflinks	exon	15529024	15529567	+	XLOC_000075	TCONS_00000191	1	DNAJC16	ENSG00000116138	ENST00000475133	e	TSS166
chr1	Cufflinks	exon	15548277	15548428	+	XLOC_000075	TCONS_00000193	1	DNAJC16	ENSG00000116138	ENST00000375847	c	TSS167
chr1	Cufflinks	exon	15559526	15559656	+	XLOC_000075	TCONS_00000193	2	DNAJC16	ENSG00000116138	ENST00000375847	c	TSS167
chr1	Cufflinks	exon	15562142	15562325	+	XLOC_000075	TCONS_00000193	3	DNAJC16	ENSG00000116138	ENST00000375847	c	TSS167
chr1	Cufflinks	exon	15563929	15564111	+	XLOC_000075	TCONS_00000193	4	DNAJC16	ENSG00000116138	ENST00000375847	c	TSS167
chr1	Cufflinks	exon	15564283	15564359	+	XLOC_000075	TCONS_00000193	5	DNAJC16	ENSG00000116138	ENST00000375847	c	TSS167
chr1	Cufflinks	exon	15565919	15565999	+	XLOC_000075	TCONS_00000193	6	DNAJC16	ENSG00000116138	ENST00000375847	c	TSS167
chr1	Cufflinks	exon	15566082	15566180	+	XLOC_000075	TCONS_00000193	7	DNAJC16	ENSG00000116138	ENST00000375847	c	TSS167
chr1	Cufflinks	exon	15567099	15567269	+	XLOC_000075	TCONS_00000193	8	DNAJC16	ENSG00000116138	ENST00000375847	c	TSS167
chr1	Cufflinks	exon	15567778	15569190	+	XLOC_000075	TCONS_00000193	9	DNAJC16	ENSG00000116138	ENST00000375847	c	TSS167
chr1	Cufflinks	exon	15548277	15548428	+	XLOC_000075	TCONS_00000192	1	DNAJC16	ENSG00000116138	ENST00000475133	j	TSS167
chr1	Cufflinks	exon	15559526	15559656	+	XLOC_000075	TCONS_00000192	2	DNAJC16	ENSG00000116138	ENST00000475133	j	TSS167
chr1	Cufflinks	exon	15562142	15562325	+	XLOC_000075	TCONS_00000192	3	DNAJC16	ENSG00000116138	ENST00000475133	j	TSS167
chr1	Cufflinks	exon	15563929	15564111	+	XLOC_000075	TCONS_00000192	4	DNAJC16	ENSG00000116138	ENST00000475133	j	TSS167
chr1	Cufflinks	exon	15564283	15564359	+	XLOC_000075	TCONS_00000192	5	DNAJC16	ENSG00000116138	ENST00000475133	j	TSS167
chr1	Cufflinks	exon	15565919	15565999	+	XLOC_000075	TCONS_00000192	6	DNAJC16	ENSG00000116138	ENST00000475133	j	TSS167
chr1	Cufflinks	exon	15566082	15566180	+	XLOC_000075	TCONS_00000192	7	DNAJC16	ENSG00000116138	ENST00000475133	j	TSS167
chr1	Cufflinks	exon	15567099	15567270	+	XLOC_000075	TCONS_00000192	8	DNAJC16	ENSG00000116138	ENST00000475133	j	TSS167
chr1	Cufflinks	exon	15567778	15569190	+	XLOC_000075	TCONS_00000192	9	DNAJC16	ENSG00000116138	ENST00000475133	j	TSS167
chr1	Cufflinks	exon	15567377	15569190	+	XLOC_000075	TCONS_00000194	1	DNAJC16	ENSG00000116138	ENST00000475133	e	TSS168
chr1	Cufflinks	exon	15569704	15571941	+	XLOC_000075	TCONS_00000195	1	DNAJC16	ENSG00000116138	ENST00000475133	o	TSS169
chr1	Cufflinks	exon	15604390	15605337	+	XLOC_000076	TCONS_00000196	1	CHCHD2P6	ENSG00000235084	ENST00000454346	=	TSS170
chr1	Cufflinks	exon	15617514	15617808	+	XLOC_000077	TCONS_00000197	1	DDI2	ENSG00000197312	ENST00000546927	=	TSS171
chr1	Cufflinks	exon	15626669	15627120	+	XLOC_000077	TCONS_00000197	2	DDI2	ENSG00000197312	ENST00000546927	=	TSS171
chr1	Cufflinks	exon	15617514	15617808	+	XLOC_000077	TCONS_00000198	1	DDI2	ENSG00000197312	ENST00000486680	=	TSS171
chr1	Cufflinks	exon	15626669	15626798	+	XLOC_000077	TCONS_00000198	2	DDI2	ENSG00000197312	ENST00000486680	=	TSS171
chr1	Cufflinks	exon	15630325	15630561	+	XLOC_000077	TCONS_00000198	3	DDI2	ENSG00000197312	ENST00000486680	=	TSS171
chr1	Cufflinks	exon	15633439	15633990	+	XLOC_000077	TCONS_00000198	4	DDI2	ENSG00000197312	ENST00000486680	=	TSS171
chr1	Cufflinks	exon	15617514	15617808	+	XLOC_000077	TCONS_00000200	1	DDI2	ENSG00000197312	ENST00000480945	=	TSS171
chr1	Cufflinks	exon	15626669	15626798	+	XLOC_000077	TCONS_00000200	2	DDI2	ENSG00000197312	ENST00000480945	=	TSS171
chr1	Cufflinks	exon	15630325	15630561	+	XLOC_000077	TCONS_00000200	3	DDI2	ENSG00000197312	ENST00000480945	=	TSS171
chr1	Cufflinks	exon	15633439	15633565	+	XLOC_000077	TCONS_00000200	4	DDI2	ENSG00000197312	ENST00000480945	=	TSS171
chr1	Cufflinks	exon	15638307	15638434	+	XLOC_000077	TCONS_00000200	5	DDI2	ENSG00000197312	ENST00000480945	=	TSS171
chr1	Cufflinks	exon	15643522	15643650	+	XLOC_000077	TCONS_00000200	6	DDI2	ENSG00000197312	ENST00000480945	=	TSS171
chr1	Cufflinks	exon	15649720	15649823	+	XLOC_000077	TCONS_00000200	7	DDI2	ENSG00000197312	ENST00000480945	=	TSS171
chr1	Cufflinks	exon	15651706	15651895	+	XLOC_000077	TCONS_00000200	8	DDI2	ENSG00000197312	ENST00000480945	=	TSS171
chr1	Cufflinks	exon	15656617	15656679	+	XLOC_000077	TCONS_00000200	9	DDI2	ENSG00000197312	ENST00000480945	=	TSS171
chr1	Cufflinks	exon	15659837	15669062	+	XLOC_000077	TCONS_00000200	10	DDI2	ENSG00000197312	ENST00000480945	=	TSS171
chr1	Cufflinks	exon	15617514	15617808	+	XLOC_000077	TCONS_00000199	1	DDI2	ENSG00000197312	ENST00000480945	j	TSS171
chr1	Cufflinks	exon	15626669	15626798	+	XLOC_000077	TCONS_00000199	2	DDI2	ENSG00000197312	ENST00000480945	j	TSS171
chr1	Cufflinks	exon	15633439	15633565	+	XLOC_000077	TCONS_00000199	3	DDI2	ENSG00000197312	ENST00000480945	j	TSS171
chr1	Cufflinks	exon	15638307	15638434	+	XLOC_000077	TCONS_00000199	4	DDI2	ENSG00000197312	ENST00000480945	j	TSS171
chr1	Cufflinks	exon	15643522	15643650	+	XLOC_000077	TCONS_00000199	5	DDI2	ENSG00000197312	ENST00000480945	j	TSS171
chr1	Cufflinks	exon	15649720	15649823	+	XLOC_000077	TCONS_00000199	6	DDI2	ENSG00000197312	ENST00000480945	j	TSS171
chr1	Cufflinks	exon	15651706	15651895	+	XLOC_000077	TCONS_00000199	7	DDI2	ENSG00000197312	ENST00000480945	j	TSS171
chr1	Cufflinks	exon	15656617	15656679	+	XLOC_000077	TCONS_00000199	8	DDI2	ENSG00000197312	ENST00000480945	j	TSS171
chr1	Cufflinks	exon	15659837	15669062	+	XLOC_000077	TCONS_00000199	9	DDI2	ENSG00000197312	ENST00000480945	j	TSS171
chr1	Cufflinks	exon	15630122	15630561	+	XLOC_000077	TCONS_00000201	1	DDI2	ENSG00000197312	ENST00000480945	j	TSS172
chr1	Cufflinks	exon	15633439	15633565	+	XLOC_000077	TCONS_00000201	2	DDI2	ENSG00000197312	ENST00000480945	j	TSS172
chr1	Cufflinks	exon	15638307	15638434	+	XLOC_000077	TCONS_00000201	3	DDI2	ENSG00000197312	ENST00000480945	j	TSS172
chr1	Cufflinks	exon	15643522	15643650	+	XLOC_000077	TCONS_00000201	4	DDI2	ENSG00000197312	ENST00000480945	j	TSS172
chr1	Cufflinks	exon	15649720	15649823	+	XLOC_000077	TCONS_00000201	5	DDI2	ENSG00000197312	ENST00000480945	j	TSS172
chr1	Cufflinks	exon	15651706	15651895	+	XLOC_000077	TCONS_00000201	6	DDI2	ENSG00000197312	ENST00000480945	j	TSS172
chr1	Cufflinks	exon	15656617	15656679	+	XLOC_000077	TCONS_00000201	7	DDI2	ENSG00000197312	ENST00000480945	j	TSS172
chr1	Cufflinks	exon	15659837	15669062	+	XLOC_000077	TCONS_00000201	8	DDI2	ENSG00000197312	ENST00000480945	j	TSS172
chr1	Cufflinks	exon	15684506	15684618	+	XLOC_000078	TCONS_00000202	1	PLEKHM2	ENSG00000116786	ENST00000375799	j	TSS173
chr1	Cufflinks	exon	15716237	15716343	+	XLOC_000078	TCONS_00000202	2	PLEKHM2	ENSG00000116786	ENST00000375799	j	TSS173
chr1	Cufflinks	exon	15716707	15716816	+	XLOC_000078	TCONS_00000202	3	PLEKHM2	ENSG00000116786	ENST00000375799	j	TSS173
chr1	Cufflinks	exon	15717893	15717992	+	XLOC_000078	TCONS_00000202	4	PLEKHM2	ENSG00000116786	ENST00000375799	j	TSS173
chr1	Cufflinks	exon	15718538	15718625	+	XLOC_000078	TCONS_00000202	5	PLEKHM2	ENSG00000116786	ENST00000375799	j	TSS173
chr1	Cufflinks	exon	15719734	15719920	+	XLOC_000078	TCONS_00000202	6	PLEKHM2	ENSG00000116786	ENST00000375799	j	TSS173
chr1	Cufflinks	exon	15725317	15725718	+	XLOC_000078	TCONS_00000202	7	PLEKHM2	ENSG00000116786	ENST00000375799	j	TSS173
chr1	Cufflinks	exon	15684506	15684618	+	XLOC_000078	TCONS_00000204	1	PLEKHM2	ENSG00000116786	ENST00000375799	=	TSS173
chr1	Cufflinks	exon	15716237	15716343	+	XLOC_000078	TCONS_00000204	2	PLEKHM2	ENSG00000116786	ENST00000375799	=	TSS173
chr1	Cufflinks	exon	15716707	15716816	+	XLOC_000078	TCONS_00000204	3	PLEKHM2	ENSG00000116786	ENST00000375799	=	TSS173
chr1	Cufflinks	exon	15717893	15717992	+	XLOC_000078	TCONS_00000204	4	PLEKHM2	ENSG00000116786	ENST00000375799	=	TSS173
chr1	Cufflinks	exon	15718538	15718625	+	XLOC_000078	TCONS_00000204	5	PLEKHM2	ENSG00000116786	ENST00000375799	=	TSS173
chr1	Cufflinks	exon	15719734	15719920	+	XLOC_000078	TCONS_00000204	6	PLEKHM2	ENSG00000116786	ENST00000375799	=	TSS173
chr1	Cufflinks	exon	15721329	15721388	+	XLOC_000078	TCONS_00000204	7	PLEKHM2	ENSG00000116786	ENST00000375799	=	TSS173
chr1	Cufflinks	exon	15725317	15725545	+	XLOC_000078	TCONS_00000204	8	PLEKHM2	ENSG00000116786	ENST00000375799	=	TSS173
chr1	Cufflinks	exon	15727014	15727832	+	XLOC_000078	TCONS_00000204	9	PLEKHM2	ENSG00000116786	ENST00000375799	=	TSS173
chr1	Cufflinks	exon	15728079	15728148	+	XLOC_000078	TCONS_00000204	10	PLEKHM2	ENSG00000116786	ENST00000375799	=	TSS173
chr1	Cufflinks	exon	15728267	15728357	+	XLOC_000078	TCONS_00000204	11	PLEKHM2	ENSG00000116786	ENST00000375799	=	TSS173
chr1	Cufflinks	exon	15728669	15728733	+	XLOC_000078	TCONS_00000204	12	PLEKHM2	ENSG00000116786	ENST00000375799	=	TSS173
chr1	Cufflinks	exon	15729102	15729190	+	XLOC_000078	TCONS_00000204	13	PLEKHM2	ENSG00000116786	ENST00000375799	=	TSS173
chr1	Cufflinks	exon	15729797	15729929	+	XLOC_000078	TCONS_00000204	14	PLEKHM2	ENSG00000116786	ENST00000375799	=	TSS173
chr1	Cufflinks	exon	15730532	15730722	+	XLOC_000078	TCONS_00000204	15	PLEKHM2	ENSG00000116786	ENST00000375799	=	TSS173
chr1	Cufflinks	exon	15731192	15731257	+	XLOC_000078	TCONS_00000204	16	PLEKHM2	ENSG00000116786	ENST00000375799	=	TSS173
chr1	Cufflinks	exon	15731889	15732048	+	XLOC_000078	TCONS_00000204	17	PLEKHM2	ENSG00000116786	ENST00000375799	=	TSS173
chr1	Cufflinks	exon	15732350	15732529	+	XLOC_000078	TCONS_00000204	18	PLEKHM2	ENSG00000116786	ENST00000375799	=	TSS173
chr1	Cufflinks	exon	15732612	15732728	+	XLOC_000078	TCONS_00000204	19	PLEKHM2	ENSG00000116786	ENST00000375799	=	TSS173
chr1	Cufflinks	exon	15733797	15734771	+	XLOC_000078	TCONS_00000204	20	PLEKHM2	ENSG00000116786	ENST00000375799	=	TSS173
chr1	Cufflinks	exon	15684506	15684618	+	XLOC_000078	TCONS_00000203	1	PLEKHM2	ENSG00000116786	ENST00000375799	j	TSS173
chr1	Cufflinks	exon	15716237	15716343	+	XLOC_000078	TCONS_00000203	2	PLEKHM2	ENSG00000116786	ENST00000375799	j	TSS173
chr1	Cufflinks	exon	15716707	15716816	+	XLOC_000078	TCONS_00000203	3	PLEKHM2	ENSG00000116786	ENST00000375799	j	TSS173
chr1	Cufflinks	exon	15717893	15717992	+	XLOC_000078	TCONS_00000203	4	PLEKHM2	ENSG00000116786	ENST00000375799	j	TSS173
chr1	Cufflinks	exon	15718538	15718625	+	XLOC_000078	TCONS_00000203	5	PLEKHM2	ENSG00000116786	ENST00000375799	j	TSS173
chr1	Cufflinks	exon	15719734	15719920	+	XLOC_000078	TCONS_00000203	6	PLEKHM2	ENSG00000116786	ENST00000375799	j	TSS173
chr1	Cufflinks	exon	15721329	15721388	+	XLOC_000078	TCONS_00000203	7	PLEKHM2	ENSG00000116786	ENST00000375799	j	TSS173
chr1	Cufflinks	exon	15725317	15725545	+	XLOC_000078	TCONS_00000203	8	PLEKHM2	ENSG00000116786	ENST00000375799	j	TSS173
chr1	Cufflinks	exon	15727014	15727832	+	XLOC_000078	TCONS_00000203	9	PLEKHM2	ENSG00000116786	ENST00000375799	j	TSS173
chr1	Cufflinks	exon	15728079	15728148	+	XLOC_000078	TCONS_00000203	10	PLEKHM2	ENSG00000116786	ENST00000375799	j	TSS173
chr1	Cufflinks	exon	15728267	15728357	+	XLOC_000078	TCONS_00000203	11	PLEKHM2	ENSG00000116786	ENST00000375799	j	TSS173
chr1	Cufflinks	exon	15728669	15728733	+	XLOC_000078	TCONS_00000203	12	PLEKHM2	ENSG00000116786	ENST00000375799	j	TSS173
chr1	Cufflinks	exon	15729102	15729190	+	XLOC_000078	TCONS_00000203	13	PLEKHM2	ENSG00000116786	ENST00000375799	j	TSS173
chr1	Cufflinks	exon	15729797	15729929	+	XLOC_000078	TCONS_00000203	14	PLEKHM2	ENSG00000116786	ENST00000375799	j	TSS173
chr1	Cufflinks	exon	15730532	15730722	+	XLOC_000078	TCONS_00000203	15	PLEKHM2	ENSG00000116786	ENST00000375799	j	TSS173
chr1	Cufflinks	exon	15731192	15731257	+	XLOC_000078	TCONS_00000203	16	PLEKHM2	ENSG00000116786	ENST00000375799	j	TSS173
chr1	Cufflinks	exon	15731889	15732048	+	XLOC_000078	TCONS_00000203	17	PLEKHM2	ENSG00000116786	ENST00000375799	j	TSS173
chr1	Cufflinks	exon	15732350	15732529	+	XLOC_000078	TCONS_00000203	18	PLEKHM2	ENSG00000116786	ENST00000375799	j	TSS173
chr1	Cufflinks	exon	15732612	15732729	+	XLOC_000078	TCONS_00000203	19	PLEKHM2	ENSG00000116786	ENST00000375799	j	TSS173
chr1	Cufflinks	exon	15733797	15734771	+	XLOC_000078	TCONS_00000203	20	PLEKHM2	ENSG00000116786	ENST00000375799	j	TSS173
chr1	Cufflinks	exon	15774614	15774796	+	XLOC_000079	TCONS_00000205	1	FBLIM1	ENSG00000162458	ENST00000375771	j	TSS174
chr1	Cufflinks	exon	15784548	15786588	+	XLOC_000079	TCONS_00000205	2	FBLIM1	ENSG00000162458	ENST00000375771	j	TSS174
chr1	Cufflinks	exon	15777204	15777287	+	XLOC_000079	TCONS_00000206	1	FBLIM1	ENSG00000162458	ENST00000509138	=	TSS175
chr1	Cufflinks	exon	15784548	15786588	+	XLOC_000079	TCONS_00000206	2	FBLIM1	ENSG00000162458	ENST00000509138	=	TSS175
chr1	Cufflinks	exon	15828216	15828330	+	XLOC_000080	TCONS_00000207	1	RP11-169K16.8	ENSG00000178715	ENST00000321418	o	TSS176
chr1	Cufflinks	exon	15828382	15828779	+	XLOC_000080	TCONS_00000207	2	RP11-169K16.8	ENSG00000178715	ENST00000321418	o	TSS176
chr1	Cufflinks	exon	15847984	15848150	+	XLOC_000081	TCONS_00000209	1	SPEN	ENSG00000065526	ENST00000375759	j	TSS177
chr1	Cufflinks	exon	15872816	15874395	+	XLOC_000081	TCONS_00000209	2	SPEN	ENSG00000065526	ENST00000375759	j	TSS177
chr1	Cufflinks	exon	15876202	15876678	+	XLOC_000081	TCONS_00000209	3	SPEN	ENSG00000065526	ENST00000375759	j	TSS177
chr1	Cufflinks	exon	15909321	15909481	+	XLOC_000081	TCONS_00000209	4	SPEN	ENSG00000065526	ENST00000375759	j	TSS177
chr1	Cufflinks	exon	15911101	15911301	+	XLOC_000081	TCONS_00000209	5	SPEN	ENSG00000065526	ENST00000375759	j	TSS177
chr1	Cufflinks	exon	15916128	15916279	+	XLOC_000081	TCONS_00000209	6	SPEN	ENSG00000065526	ENST00000375759	j	TSS177
chr1	Cufflinks	exon	15918926	15919051	+	XLOC_000081	TCONS_00000209	7	SPEN	ENSG00000065526	ENST00000375759	j	TSS177
chr1	Cufflinks	exon	15919404	15919517	+	XLOC_000081	TCONS_00000209	8	SPEN	ENSG00000065526	ENST00000375759	j	TSS177
chr1	Cufflinks	exon	15920870	15920983	+	XLOC_000081	TCONS_00000209	9	SPEN	ENSG00000065526	ENST00000375759	j	TSS177
chr1	Cufflinks	exon	15922249	15922349	+	XLOC_000081	TCONS_00000209	10	SPEN	ENSG00000065526	ENST00000375759	j	TSS177
chr1	Cufflinks	exon	15928091	15936266	+	XLOC_000081	TCONS_00000209	11	SPEN	ENSG00000065526	ENST00000375759	j	TSS177
chr1	Cufflinks	exon	15937163	15937645	+	XLOC_000081	TCONS_00000209	12	SPEN	ENSG00000065526	ENST00000375759	j	TSS177
chr1	Cufflinks	exon	15937812	15938006	+	XLOC_000081	TCONS_00000209	13	SPEN	ENSG00000065526	ENST00000375759	j	TSS177
chr1	Cufflinks	exon	15938718	15938876	+	XLOC_000081	TCONS_00000209	14	SPEN	ENSG00000065526	ENST00000375759	j	TSS177
chr1	Cufflinks	exon	15939296	15940684	+	XLOC_000081	TCONS_00000209	15	SPEN	ENSG00000065526	ENST00000375759	j	TSS177
chr1	Cufflinks	exon	15847984	15848150	+	XLOC_000081	TCONS_00000208	1	SPEN	ENSG00000065526	ENST00000375759	=	TSS177
chr1	Cufflinks	exon	15872816	15873136	+	XLOC_000081	TCONS_00000208	2	SPEN	ENSG00000065526	ENST00000375759	=	TSS177
chr1	Cufflinks	exon	15876202	15876678	+	XLOC_000081	TCONS_00000208	3	SPEN	ENSG00000065526	ENST00000375759	=	TSS177
chr1	Cufflinks	exon	15909321	15909481	+	XLOC_000081	TCONS_00000208	4	SPEN	ENSG00000065526	ENST00000375759	=	TSS177
chr1	Cufflinks	exon	15911101	15911301	+	XLOC_000081	TCONS_00000208	5	SPEN	ENSG00000065526	ENST00000375759	=	TSS177
chr1	Cufflinks	exon	15916128	15916279	+	XLOC_000081	TCONS_00000208	6	SPEN	ENSG00000065526	ENST00000375759	=	TSS177
chr1	Cufflinks	exon	15918926	15919051	+	XLOC_000081	TCONS_00000208	7	SPEN	ENSG00000065526	ENST00000375759	=	TSS177
chr1	Cufflinks	exon	15919404	15919517	+	XLOC_000081	TCONS_00000208	8	SPEN	ENSG00000065526	ENST00000375759	=	TSS177
chr1	Cufflinks	exon	15920870	15920983	+	XLOC_000081	TCONS_00000208	9	SPEN	ENSG00000065526	ENST00000375759	=	TSS177
chr1	Cufflinks	exon	15922249	15922349	+	XLOC_000081	TCONS_00000208	10	SPEN	ENSG00000065526	ENST00000375759	=	TSS177
chr1	Cufflinks	exon	15928091	15936266	+	XLOC_000081	TCONS_00000208	11	SPEN	ENSG00000065526	ENST00000375759	=	TSS177
chr1	Cufflinks	exon	15937163	15937645	+	XLOC_000081	TCONS_00000208	12	SPEN	ENSG00000065526	ENST00000375759	=	TSS177
chr1	Cufflinks	exon	15937812	15938006	+	XLOC_000081	TCONS_00000208	13	SPEN	ENSG00000065526	ENST00000375759	=	TSS177
chr1	Cufflinks	exon	15938718	15938876	+	XLOC_000081	TCONS_00000208	14	SPEN	ENSG00000065526	ENST00000375759	=	TSS177
chr1	Cufflinks	exon	15939296	15940684	+	XLOC_000081	TCONS_00000208	15	SPEN	ENSG00000065526	ENST00000375759	=	TSS177
chr1	Cufflinks	exon	16367227	16367308	+	XLOC_000082	TCONS_00000211	1	SZRD1	ENSG00000055070	ENST00000492354	=	TSS178
chr1	Cufflinks	exon	16393231	16393482	+	XLOC_000082	TCONS_00000211	2	SZRD1	ENSG00000055070	ENST00000492354	=	TSS178
chr1	Cufflinks	exon	16395038	16398144	+	XLOC_000082	TCONS_00000211	3	SZRD1	ENSG00000055070	ENST00000492354	=	TSS178
chr1	Cufflinks	exon	16367227	16367308	+	XLOC_000082	TCONS_00000210	1	SZRD1	ENSG00000055070	ENST00000401088	=	TSS178
chr1	Cufflinks	exon	16391375	16391424	+	XLOC_000082	TCONS_00000210	2	SZRD1	ENSG00000055070	ENST00000401088	=	TSS178
chr1	Cufflinks	exon	16393228	16393482	+	XLOC_000082	TCONS_00000210	3	SZRD1	ENSG00000055070	ENST00000401088	=	TSS178
chr1	Cufflinks	exon	16395038	16398144	+	XLOC_000082	TCONS_00000210	4	SZRD1	ENSG00000055070	ENST00000401088	=	TSS178
chr1	Cufflinks	exon	16367239	16367308	+	XLOC_000082	TCONS_00000212	1	SZRD1	ENSG00000055070	ENST00000401089	=	TSS178
chr1	Cufflinks	exon	16393228	16393482	+	XLOC_000082	TCONS_00000212	2	SZRD1	ENSG00000055070	ENST00000401089	=	TSS178
chr1	Cufflinks	exon	16395038	16398144	+	XLOC_000082	TCONS_00000212	3	SZRD1	ENSG00000055070	ENST00000401089	=	TSS178
chr1	Cufflinks	exon	16391401	16391424	+	XLOC_000082	TCONS_00000213	1	SZRD1	ENSG00000055070	ENST00000486763	c	TSS179
chr1	Cufflinks	exon	16393231	16393482	+	XLOC_000082	TCONS_00000213	2	SZRD1	ENSG00000055070	ENST00000486763	c	TSS179
chr1	Cufflinks	exon	16395038	16398144	+	XLOC_000082	TCONS_00000213	3	SZRD1	ENSG00000055070	ENST00000486763	c	TSS179
chr1	Cufflinks	exon	16440669	16440853	+	XLOC_000083	TCONS_00000214	1	NECAP2	ENSG00000157191	ENST00000492095	j	TSS180
chr1	Cufflinks	exon	16440990	16441385	+	XLOC_000083	TCONS_00000214	2	NECAP2	ENSG00000157191	ENST00000492095	j	TSS180
chr1	Cufflinks	exon	16440669	16440853	+	XLOC_000083	TCONS_00000215	1	NECAP2	ENSG00000157191	ENST00000337132	=	TSS180
chr1	Cufflinks	exon	16443632	16443732	+	XLOC_000083	TCONS_00000215	2	NECAP2	ENSG00000157191	ENST00000337132	=	TSS180
chr1	Cufflinks	exon	16447870	16447974	+	XLOC_000083	TCONS_00000215	3	NECAP2	ENSG00000157191	ENST00000337132	=	TSS180
chr1	Cufflinks	exon	16448060	16448141	+	XLOC_000083	TCONS_00000215	4	NECAP2	ENSG00000157191	ENST00000337132	=	TSS180
chr1	Cufflinks	exon	16449093	16449201	+	XLOC_000083	TCONS_00000215	5	NECAP2	ENSG00000157191	ENST00000337132	=	TSS180
chr1	Cufflinks	exon	16451838	16452015	+	XLOC_000083	TCONS_00000215	6	NECAP2	ENSG00000157191	ENST00000337132	=	TSS180
chr1	Cufflinks	exon	16455818	16455893	+	XLOC_000083	TCONS_00000215	7	NECAP2	ENSG00000157191	ENST00000337132	=	TSS180
chr1	Cufflinks	exon	16458842	16460114	+	XLOC_000083	TCONS_00000215	8	NECAP2	ENSG00000157191	ENST00000337132	=	TSS180
chr1	Cufflinks	exon	16448812	16449201	+	XLOC_000083	TCONS_00000216	1	NECAP2	ENSG00000157191	ENST00000492095	j	TSS181
chr1	Cufflinks	exon	16451838	16452015	+	XLOC_000083	TCONS_00000216	2	NECAP2	ENSG00000157191	ENST00000492095	j	TSS181
chr1	Cufflinks	exon	16455818	16455893	+	XLOC_000083	TCONS_00000216	3	NECAP2	ENSG00000157191	ENST00000492095	j	TSS181
chr1	Cufflinks	exon	16458842	16460114	+	XLOC_000083	TCONS_00000216	4	NECAP2	ENSG00000157191	ENST00000492095	j	TSS181
chr1	Cufflinks	exon	16467491	16468303	+	XLOC_000084	TCONS_00000217	1	RP4-798A10.2	ENSG00000226029	ENST00000457898	e	TSS182
chr1	Cufflinks	exon	16514703	16515259	+	XLOC_000085	TCONS_00000218	1	RP4-798A10.7	ENSG00000261135	ENST00000562878	c	TSS183
chr1	Cufflinks	exon	16649337	16649525	+	XLOC_000086	TCONS_00000219	1	MST1P2	ENSG00000186301	ENST00000457982	j	TSS184
chr1	Cufflinks	exon	16649607	16649713	+	XLOC_000086	TCONS_00000219	2	MST1P2	ENSG00000186301	ENST00000457982	j	TSS184
chr1	Cufflinks	exon	16649810	16649949	+	XLOC_000086	TCONS_00000219	3	MST1P2	ENSG00000186301	ENST00000457982	j	TSS184
chr1	Cufflinks	exon	16650074	16650379	+	XLOC_000086	TCONS_00000219	4	MST1P2	ENSG00000186301	ENST00000457982	j	TSS184
chr1	Cufflinks	exon	16971442	16971647	+	XLOC_000087	TCONS_00000221	1	CROCC	ENSG00000058453	ENST00000375541	j	TSS185
chr1	Cufflinks	exon	16972360	16972967	+	XLOC_000087	TCONS_00000221	2	CROCC	ENSG00000058453	ENST00000375541	j	TSS185
chr1	Cufflinks	exon	16896053	16897030	+	XLOC_000088	TCONS_00000220	1	RNU1-2	ENSG00000207005	ENST00000384278	o	TSS186
chr1	Cufflinks	exon	17622997	17623175	+	XLOC_000089	TCONS_00000222	1	ARHGEF10L	ENSG00000074964	ENST00000361221	j	TSS187
chr1	Cufflinks	exon	17624387	17624503	+	XLOC_000089	TCONS_00000222	2	ARHGEF10L	ENSG00000074964	ENST00000361221	j	TSS187
chr1	Cufflinks	exon	17625956	17626048	+	XLOC_000089	TCONS_00000222	3	ARHGEF10L	ENSG00000074964	ENST00000361221	j	TSS187
chr1	Cufflinks	exon	17627330	17627503	+	XLOC_000089	TCONS_00000222	4	ARHGEF10L	ENSG00000074964	ENST00000361221	j	TSS187
chr1	Cufflinks	exon	17632321	17632482	+	XLOC_000089	TCONS_00000222	5	ARHGEF10L	ENSG00000074964	ENST00000361221	j	TSS187
chr1	Cufflinks	exon	17696663	17697868	+	XLOC_000089	TCONS_00000223	1	ARHGEF10L	ENSG00000074964	ENST00000361221	e	TSS188
chr1	Cufflinks	exon	17826651	17827057	+	XLOC_000090	TCONS_00000224	1	ACTL8	ENSG00000117148	ENST00000375406	c	TSS189
chr1	Cufflinks	exon	19210532	19211618	+	XLOC_000091	TCONS_00000225	1	RP1-43E13.2	ENSG00000230424	ENST00000437898	e	TSS190
chr1	Cufflinks	exon	19257143	19257145	+	XLOC_000092	TCONS_00000226	1	MRTO4	ENSG00000053372	ENST00000330263	c	TSS191
chr1	Cufflinks	exon	19257454	19257521	+	XLOC_000092	TCONS_00000226	2	MRTO4	ENSG00000053372	ENST00000330263	c	TSS191
chr1	Cufflinks	exon	19257833	19257984	+	XLOC_000092	TCONS_00000226	3	MRTO4	ENSG00000053372	ENST00000330263	c	TSS191
chr1	Cufflinks	exon	19258477	19258553	+	XLOC_000092	TCONS_00000226	4	MRTO4	ENSG00000053372	ENST00000330263	c	TSS191
chr1	Cufflinks	exon	19258681	19259688	+	XLOC_000092	TCONS_00000226	5	MRTO4	ENSG00000053372	ENST00000330263	c	TSS191
chr1	Cufflinks	exon	19296813	19297399	+	XLOC_000093	TCONS_00000227	1	RP4-657E11.10	ENSG00000270728	ENST00000604801	e	TSS192
chr1	Cufflinks	exon	19297633	19298412	+	XLOC_000093	TCONS_00000228	1	RP4-657E11.10	ENSG00000270728	ENST00000604801	o	TSS193
chr1	Cufflinks	exon	19312389	19313092	+	XLOC_000094	TCONS_00000229	1	PQLC2	ENSG00000040487	ENST00000375155	e	TSS194
chr1	Cufflinks	exon	19312870	19312889	+	XLOC_000094	TCONS_00000230	1	PQLC2	ENSG00000040487	ENST00000375153	=	TSS195
chr1	Cufflinks	exon	19317600	19317841	+	XLOC_000094	TCONS_00000230	2	PQLC2	ENSG00000040487	ENST00000375153	=	TSS195
chr1	Cufflinks	exon	19324633	19324762	+	XLOC_000094	TCONS_00000230	3	PQLC2	ENSG00000040487	ENST00000375153	=	TSS195
chr1	Cufflinks	exon	19325495	19325582	+	XLOC_000094	TCONS_00000230	4	PQLC2	ENSG00000040487	ENST00000375153	=	TSS195
chr1	Cufflinks	exon	19326245	19326387	+	XLOC_000094	TCONS_00000230	5	PQLC2	ENSG00000040487	ENST00000375153	=	TSS195
chr1	Cufflinks	exon	19326531	19326623	+	XLOC_000094	TCONS_00000230	6	PQLC2	ENSG00000040487	ENST00000375153	=	TSS195
chr1	Cufflinks	exon	19327227	19327412	+	XLOC_000094	TCONS_00000230	7	PQLC2	ENSG00000040487	ENST00000375153	=	TSS195
chr1	Cufflinks	exon	19328572	19329287	+	XLOC_000094	TCONS_00000230	8	PQLC2	ENSG00000040487	ENST00000375153	=	TSS195
chr1	Cufflinks	exon	19597040	19597109	+	XLOC_000095	TCONS_00000231	1	MINOS1-NBL1	ENSG00000270136	ENST00000602384	j	TSS196
chr1	Cufflinks	exon	19622100	19622147	+	XLOC_000095	TCONS_00000231	2	MINOS1-NBL1	ENSG00000270136	ENST00000602384	j	TSS196
chr1	Cufflinks	exon	19623474	19623780	+	XLOC_000095	TCONS_00000231	3	MINOS1-NBL1	ENSG00000270136	ENST00000602384	j	TSS196
chr1	Cufflinks	exon	19625605	19625632	+	XLOC_000095	TCONS_00000233	1	MINOS1	ENSG00000173436	ENST00000498642	c	TSS197
chr1	Cufflinks	exon	19626387	19626633	+	XLOC_000095	TCONS_00000233	2	MINOS1	ENSG00000173436	ENST00000498642	c	TSS197
chr1	Cufflinks	exon	19626090	19626633	+	XLOC_000095	TCONS_00000234	1	MINOS1-NBL1	ENSG00000270136	ENST00000602384	e	TSS198
chr1	Cufflinks	exon	19628789	19629694	+	XLOC_000095	TCONS_00000235	1	MINOS1	ENSG00000173436	ENST00000322753	c	TSS199
chr1	Cufflinks	exon	19657073	19658454	+	XLOC_000095	TCONS_00000236	1	NBL1	ENSG00000158747	ENST00000375136	c	TSS200
chr1	Cufflinks	exon	19608063	19608625	+	XLOC_000096	TCONS_00000232	1	RPS14P3	ENSG00000226396	ENST00000457263	=	TSS201
chr1	Cufflinks	exon	19889834	19890533	+	XLOC_000097	TCONS_00000237	1	OTUD3	ENSG00000169914	ENST00000466697	=	TSS202
chr1	Cufflinks	exon	19894368	19894480	+	XLOC_000097	TCONS_00000237	2	OTUD3	ENSG00000169914	ENST00000466697	=	TSS202
chr1	Cufflinks	exon	19897540	19897656	+	XLOC_000097	TCONS_00000237	3	OTUD3	ENSG00000169914	ENST00000466697	=	TSS202
chr1	Cufflinks	exon	19910923	19911365	+	XLOC_000097	TCONS_00000238	1	OTUD3	ENSG00000169914	ENST00000375120	c	TSS203
chr1	Cufflinks	exon	20190604	20194792	+	XLOC_000098	TCONS_00000239	1	UBXN10	ENSG00000162543	ENST00000375099	c	TSS204
chr1	Cufflinks	exon	20589087	20589283	+	XLOC_000099	TCONS_00000240	1	CDA	ENSG00000158825	ENST00000375071	=	TSS205
chr1	Cufflinks	exon	20604928	20605039	+	XLOC_000099	TCONS_00000240	2	CDA	ENSG00000158825	ENST00000375071	=	TSS205
chr1	Cufflinks	exon	20613842	20613899	+	XLOC_000099	TCONS_00000240	3	CDA	ENSG00000158825	ENST00000375071	=	TSS205
chr1	Cufflinks	exon	20618452	20618792	+	XLOC_000099	TCONS_00000240	4	CDA	ENSG00000158825	ENST00000375071	=	TSS205
chr1	Cufflinks	exon	20633835	20633935	+	XLOC_000100	TCONS_00000241	1	PINK1	ENSG00000158828	ENST00000321556	=	TSS206
chr1	Cufflinks	exon	20637842	20638129	+	XLOC_000100	TCONS_00000241	2	PINK1	ENSG00000158828	ENST00000321556	=	TSS206
chr1	Cufflinks	exon	20639892	20639992	+	XLOC_000100	TCONS_00000241	3	PINK1	ENSG00000158828	ENST00000321556	=	TSS206
chr1	Cufflinks	exon	20644490	20644672	+	XLOC_000100	TCONS_00000241	4	PINK1	ENSG00000158828	ENST00000321556	=	TSS206
chr1	Cufflinks	exon	20645560	20645723	+	XLOC_000100	TCONS_00000241	5	PINK1	ENSG00000158828	ENST00000321556	=	TSS206
chr1	Cufflinks	exon	20648505	20648632	+	XLOC_000100	TCONS_00000241	6	PINK1	ENSG00000158828	ENST00000321556	=	TSS206
chr1	Cufflinks	exon	20648995	20649231	+	XLOC_000100	TCONS_00000241	7	PINK1	ENSG00000158828	ENST00000321556	=	TSS206
chr1	Cufflinks	exon	20650434	20652523	+	XLOC_000100	TCONS_00000241	8	PINK1	ENSG00000158828	ENST00000321556	=	TSS206
chr1	Cufflinks	exon	20638087	20638708	+	XLOC_000100	TCONS_00000242	1	PINK1	ENSG00000158828	ENST00000321556	e	TSS207
chr1	Cufflinks	exon	20648084	20648632	+	XLOC_000100	TCONS_00000243	1	PINK1	ENSG00000158828	ENST00000321556	j	TSS208
chr1	Cufflinks	exon	20648995	20649231	+	XLOC_000100	TCONS_00000243	2	PINK1	ENSG00000158828	ENST00000321556	j	TSS208
chr1	Cufflinks	exon	20650434	20652523	+	XLOC_000100	TCONS_00000243	3	PINK1	ENSG00000158828	ENST00000321556	j	TSS208
chr1	Cufflinks	exon	21423029	21423556	+	XLOC_000101	TCONS_00000244	1	NBPF3	ENSG00000142794	ENST00000434838	o	TSS209
chr1	Cufflinks	exon	21484419	21484443	+	XLOC_000101	TCONS_00000244	2	NBPF3	ENSG00000142794	ENST00000434838	o	TSS209
chr1	Cufflinks	exon	21423133	21423811	+	XLOC_000101	TCONS_00000245	1	NA		NA	u	TSS210
chr1	Cufflinks	exon	21440242	21440348	+	XLOC_000101	TCONS_00000246	1	NBPF3	ENSG00000142794	ENST00000318220	j	TSS211
chr1	Cufflinks	exon	21444948	21445579	+	XLOC_000101	TCONS_00000246	2	NBPF3	ENSG00000142794	ENST00000318220	j	TSS211
chr1	Cufflinks	exon	21440242	21440348	+	XLOC_000101	TCONS_00000247	1	NBPF3	ENSG00000142794	ENST00000434838	j	TSS211
chr1	Cufflinks	exon	21444948	21445219	+	XLOC_000101	TCONS_00000247	2	NBPF3	ENSG00000142794	ENST00000434838	j	TSS211
chr1	Cufflinks	exon	21465735	21465817	+	XLOC_000101	TCONS_00000247	3	NBPF3	ENSG00000142794	ENST00000434838	j	TSS211
chr1	Cufflinks	exon	21466087	21466802	+	XLOC_000101	TCONS_00000247	4	NBPF3	ENSG00000142794	ENST00000434838	j	TSS211
chr1	Cufflinks	exon	21453726	21454609	+	XLOC_000101	TCONS_00000248	1	NBPF3	ENSG00000142794	ENST00000478653	o	TSS212
chr1	Cufflinks	exon	21466853	21467309	+	XLOC_000101	TCONS_00000249	1	NBPF3	ENSG00000142794	ENST00000434838	j	TSS213
chr1	Cufflinks	exon	21468441	21468585	+	XLOC_000101	TCONS_00000249	2	NBPF3	ENSG00000142794	ENST00000434838	j	TSS213
chr1	Cufflinks	exon	21468688	21468866	+	XLOC_000101	TCONS_00000249	3	NBPF3	ENSG00000142794	ENST00000434838	j	TSS213
chr1	Cufflinks	exon	21509495	21509517	+	XLOC_000102	TCONS_00000250	1	ALPL	ENSG00000162551	ENST00000374840	=	TSS214
chr1	Cufflinks	exon	21553978	21554142	+	XLOC_000102	TCONS_00000250	2	ALPL	ENSG00000162551	ENST00000374840	=	TSS214
chr1	Cufflinks	exon	21560626	21560745	+	XLOC_000102	TCONS_00000250	3	ALPL	ENSG00000162551	ENST00000374840	=	TSS214
chr1	Cufflinks	exon	21561097	21561212	+	XLOC_000102	TCONS_00000250	4	ALPL	ENSG00000162551	ENST00000374840	=	TSS214
chr1	Cufflinks	exon	21563110	21563284	+	XLOC_000102	TCONS_00000250	5	ALPL	ENSG00000162551	ENST00000374840	=	TSS214
chr1	Cufflinks	exon	21564041	21564216	+	XLOC_000102	TCONS_00000250	6	ALPL	ENSG00000162551	ENST00000374840	=	TSS214
chr1	Cufflinks	exon	21568104	21568247	+	XLOC_000102	TCONS_00000250	7	ALPL	ENSG00000162551	ENST00000374840	=	TSS214
chr1	Cufflinks	exon	21570305	21570374	+	XLOC_000102	TCONS_00000250	8	ALPL	ENSG00000162551	ENST00000374840	=	TSS214
chr1	Cufflinks	exon	21573665	21573799	+	XLOC_000102	TCONS_00000250	9	ALPL	ENSG00000162551	ENST00000374840	=	TSS214
chr1	Cufflinks	exon	21575733	21575924	+	XLOC_000102	TCONS_00000250	10	ALPL	ENSG00000162551	ENST00000374840	=	TSS214
chr1	Cufflinks	exon	21576522	21576641	+	XLOC_000102	TCONS_00000250	11	ALPL	ENSG00000162551	ENST00000374840	=	TSS214
chr1	Cufflinks	exon	21577383	21578595	+	XLOC_000102	TCONS_00000250	12	ALPL	ENSG00000162551	ENST00000374840	=	TSS214
chr1	Cufflinks	exon	22025520	22025643	+	XLOC_000103	TCONS_00000251	1	LINC00339	ENSG00000218510	ENST00000416769	=	TSS215
chr1	Cufflinks	exon	22030280	22031214	+	XLOC_000103	TCONS_00000251	2	LINC00339	ENSG00000218510	ENST00000416769	=	TSS215
chr1	Cufflinks	exon	22025552	22025639	+	XLOC_000103	TCONS_00000252	1	LINC00339	ENSG00000218510	ENST00000420503	j	TSS215
chr1	Cufflinks	exon	22030280	22031214	+	XLOC_000103	TCONS_00000252	2	LINC00339	ENSG00000218510	ENST00000420503	j	TSS215
chr1	Cufflinks	exon	22052582	22052742	+	XLOC_000104	TCONS_00000253	1	CDC42	ENSG00000070831	ENST00000344548	j	TSS216
chr1	Cufflinks	exon	22078429	22078583	+	XLOC_000104	TCONS_00000253	2	CDC42	ENSG00000070831	ENST00000344548	j	TSS216
chr1	Cufflinks	exon	22081722	22081794	+	XLOC_000104	TCONS_00000253	3	CDC42	ENSG00000070831	ENST00000344548	j	TSS216
chr1	Cufflinks	exon	22086439	22086548	+	XLOC_000104	TCONS_00000253	4	CDC42	ENSG00000070831	ENST00000344548	j	TSS216
chr1	Cufflinks	exon	22086669	22087114	+	XLOC_000104	TCONS_00000253	5	CDC42	ENSG00000070831	ENST00000344548	j	TSS216
chr1	Cufflinks	exon	22052582	22052742	+	XLOC_000104	TCONS_00000254	1	CDC42	ENSG00000070831	ENST00000315554	=	TSS216
chr1	Cufflinks	exon	22078429	22078583	+	XLOC_000104	TCONS_00000254	2	CDC42	ENSG00000070831	ENST00000315554	=	TSS216
chr1	Cufflinks	exon	22081722	22081794	+	XLOC_000104	TCONS_00000254	3	CDC42	ENSG00000070831	ENST00000315554	=	TSS216
chr1	Cufflinks	exon	22086439	22086548	+	XLOC_000104	TCONS_00000254	4	CDC42	ENSG00000070831	ENST00000315554	=	TSS216
chr1	Cufflinks	exon	22086669	22086866	+	XLOC_000104	TCONS_00000254	5	CDC42	ENSG00000070831	ENST00000315554	=	TSS216
chr1	Cufflinks	exon	22089943	22089963	+	XLOC_000104	TCONS_00000254	6	CDC42	ENSG00000070831	ENST00000315554	=	TSS216
chr1	Cufflinks	exon	22052582	22052742	+	XLOC_000104	TCONS_00000256	1	CDC42	ENSG00000070831	ENST00000344548	j	TSS216
chr1	Cufflinks	exon	22078429	22078583	+	XLOC_000104	TCONS_00000256	2	CDC42	ENSG00000070831	ENST00000344548	j	TSS216
chr1	Cufflinks	exon	22081722	22081794	+	XLOC_000104	TCONS_00000256	3	CDC42	ENSG00000070831	ENST00000344548	j	TSS216
chr1	Cufflinks	exon	22086439	22086548	+	XLOC_000104	TCONS_00000256	4	CDC42	ENSG00000070831	ENST00000344548	j	TSS216
chr1	Cufflinks	exon	22086669	22086866	+	XLOC_000104	TCONS_00000256	5	CDC42	ENSG00000070831	ENST00000344548	j	TSS216
chr1	Cufflinks	exon	22091427	22092985	+	XLOC_000104	TCONS_00000256	6	CDC42	ENSG00000070831	ENST00000344548	j	TSS216
chr1	Cufflinks	exon	22052582	22052742	+	XLOC_000104	TCONS_00000255	1	CDC42	ENSG00000070831	ENST00000344548	j	TSS216
chr1	Cufflinks	exon	22078429	22078583	+	XLOC_000104	TCONS_00000255	2	CDC42	ENSG00000070831	ENST00000344548	j	TSS216
chr1	Cufflinks	exon	22081722	22081794	+	XLOC_000104	TCONS_00000255	3	CDC42	ENSG00000070831	ENST00000344548	j	TSS216
chr1	Cufflinks	exon	22086439	22086548	+	XLOC_000104	TCONS_00000255	4	CDC42	ENSG00000070831	ENST00000344548	j	TSS216
chr1	Cufflinks	exon	22086669	22086866	+	XLOC_000104	TCONS_00000255	5	CDC42	ENSG00000070831	ENST00000344548	j	TSS216
chr1	Cufflinks	exon	22091428	22092985	+	XLOC_000104	TCONS_00000255	6	CDC42	ENSG00000070831	ENST00000344548	j	TSS216
chr1	Cufflinks	exon	22088304	22093005	+	XLOC_000104	TCONS_00000257	1	CDC42	ENSG00000070831	ENST00000344548	e	TSS217
chr1	Cufflinks	exon	22101012	22101611	+	XLOC_000105	TCONS_00000258	1	RP1-224A6.9	ENSG00000271840	ENST00000606754	o	TSS218
chr1	Cufflinks	exon	22489877	22490645	+	XLOC_000106	TCONS_00000259	1	ZBTB40	ENSG00000184677	ENST00000404138	c	TSS219
chr1	Cufflinks	exon	22491400	22491533	+	XLOC_000106	TCONS_00000259	2	ZBTB40	ENSG00000184677	ENST00000404138	c	TSS219
chr1	Cufflinks	exon	22501492	22501684	+	XLOC_000106	TCONS_00000259	3	ZBTB40	ENSG00000184677	ENST00000404138	c	TSS219
chr1	Cufflinks	exon	22502299	22502441	+	XLOC_000106	TCONS_00000259	4	ZBTB40	ENSG00000184677	ENST00000404138	c	TSS219
chr1	Cufflinks	exon	22506049	22506241	+	XLOC_000106	TCONS_00000259	5	ZBTB40	ENSG00000184677	ENST00000404138	c	TSS219
chr1	Cufflinks	exon	22508001	22508137	+	XLOC_000106	TCONS_00000259	6	ZBTB40	ENSG00000184677	ENST00000404138	c	TSS219
chr1	Cufflinks	exon	22508530	22508731	+	XLOC_000106	TCONS_00000259	7	ZBTB40	ENSG00000184677	ENST00000404138	c	TSS219
chr1	Cufflinks	exon	22509100	22509233	+	XLOC_000106	TCONS_00000259	8	ZBTB40	ENSG00000184677	ENST00000404138	c	TSS219
chr1	Cufflinks	exon	22511179	22511347	+	XLOC_000106	TCONS_00000259	9	ZBTB40	ENSG00000184677	ENST00000404138	c	TSS219
chr1	Cufflinks	exon	22511676	22512134	+	XLOC_000106	TCONS_00000259	10	ZBTB40	ENSG00000184677	ENST00000404138	c	TSS219
chr1	Cufflinks	exon	22512924	22513130	+	XLOC_000106	TCONS_00000259	11	ZBTB40	ENSG00000184677	ENST00000404138	c	TSS219
chr1	Cufflinks	exon	22517300	22517464	+	XLOC_000106	TCONS_00000259	12	ZBTB40	ENSG00000184677	ENST00000404138	c	TSS219
chr1	Cufflinks	exon	22520061	22520275	+	XLOC_000106	TCONS_00000259	13	ZBTB40	ENSG00000184677	ENST00000404138	c	TSS219
chr1	Cufflinks	exon	22521496	22521658	+	XLOC_000106	TCONS_00000259	14	ZBTB40	ENSG00000184677	ENST00000404138	c	TSS219
chr1	Cufflinks	exon	22522377	22522463	+	XLOC_000106	TCONS_00000259	15	ZBTB40	ENSG00000184677	ENST00000404138	c	TSS219
chr1	Cufflinks	exon	22524218	22524444	+	XLOC_000106	TCONS_00000259	16	ZBTB40	ENSG00000184677	ENST00000404138	c	TSS219
chr1	Cufflinks	exon	22526202	22528304	+	XLOC_000106	TCONS_00000259	17	ZBTB40	ENSG00000184677	ENST00000404138	c	TSS219
chr1	Cufflinks	exon	22501424	22501684	+	XLOC_000106	TCONS_00000260	1	ZBTB40	ENSG00000184677	ENST00000404138	j	TSS220
chr1	Cufflinks	exon	22502299	22502441	+	XLOC_000106	TCONS_00000260	2	ZBTB40	ENSG00000184677	ENST00000404138	j	TSS220
chr1	Cufflinks	exon	22506049	22506468	+	XLOC_000106	TCONS_00000260	3	ZBTB40	ENSG00000184677	ENST00000404138	j	TSS220
chr1	Cufflinks	exon	22501424	22501684	+	XLOC_000106	TCONS_00000261	1	ZBTB40	ENSG00000184677	ENST00000404138	j	TSS220
chr1	Cufflinks	exon	22502299	22502441	+	XLOC_000106	TCONS_00000261	2	ZBTB40	ENSG00000184677	ENST00000404138	j	TSS220
chr1	Cufflinks	exon	22506049	22506241	+	XLOC_000106	TCONS_00000261	3	ZBTB40	ENSG00000184677	ENST00000404138	j	TSS220
chr1	Cufflinks	exon	22508001	22508137	+	XLOC_000106	TCONS_00000261	4	ZBTB40	ENSG00000184677	ENST00000404138	j	TSS220
chr1	Cufflinks	exon	22508530	22508731	+	XLOC_000106	TCONS_00000261	5	ZBTB40	ENSG00000184677	ENST00000404138	j	TSS220
chr1	Cufflinks	exon	22509100	22509233	+	XLOC_000106	TCONS_00000261	6	ZBTB40	ENSG00000184677	ENST00000404138	j	TSS220
chr1	Cufflinks	exon	22511179	22511347	+	XLOC_000106	TCONS_00000261	7	ZBTB40	ENSG00000184677	ENST00000404138	j	TSS220
chr1	Cufflinks	exon	22511676	22512135	+	XLOC_000106	TCONS_00000261	8	ZBTB40	ENSG00000184677	ENST00000404138	j	TSS220
chr1	Cufflinks	exon	22512924	22513130	+	XLOC_000106	TCONS_00000261	9	ZBTB40	ENSG00000184677	ENST00000404138	j	TSS220
chr1	Cufflinks	exon	22517300	22517464	+	XLOC_000106	TCONS_00000261	10	ZBTB40	ENSG00000184677	ENST00000404138	j	TSS220
chr1	Cufflinks	exon	22520061	22520275	+	XLOC_000106	TCONS_00000261	11	ZBTB40	ENSG00000184677	ENST00000404138	j	TSS220
chr1	Cufflinks	exon	22521496	22521658	+	XLOC_000106	TCONS_00000261	12	ZBTB40	ENSG00000184677	ENST00000404138	j	TSS220
chr1	Cufflinks	exon	22522377	22522463	+	XLOC_000106	TCONS_00000261	13	ZBTB40	ENSG00000184677	ENST00000404138	j	TSS220
chr1	Cufflinks	exon	22524218	22524444	+	XLOC_000106	TCONS_00000261	14	ZBTB40	ENSG00000184677	ENST00000404138	j	TSS220
chr1	Cufflinks	exon	22526202	22528304	+	XLOC_000106	TCONS_00000261	15	ZBTB40	ENSG00000184677	ENST00000404138	j	TSS220
chr1	Cufflinks	exon	22501760	22502441	+	XLOC_000106	TCONS_00000262	1	ZBTB40	ENSG00000184677	ENST00000404138	j	TSS221
chr1	Cufflinks	exon	22506049	22506241	+	XLOC_000106	TCONS_00000262	2	ZBTB40	ENSG00000184677	ENST00000404138	j	TSS221
chr1	Cufflinks	exon	22508001	22508137	+	XLOC_000106	TCONS_00000262	3	ZBTB40	ENSG00000184677	ENST00000404138	j	TSS221
chr1	Cufflinks	exon	22508530	22508731	+	XLOC_000106	TCONS_00000262	4	ZBTB40	ENSG00000184677	ENST00000404138	j	TSS221
chr1	Cufflinks	exon	22509100	22509233	+	XLOC_000106	TCONS_00000262	5	ZBTB40	ENSG00000184677	ENST00000404138	j	TSS221
chr1	Cufflinks	exon	22511179	22511347	+	XLOC_000106	TCONS_00000262	6	ZBTB40	ENSG00000184677	ENST00000404138	j	TSS221
chr1	Cufflinks	exon	22511676	22512134	+	XLOC_000106	TCONS_00000262	7	ZBTB40	ENSG00000184677	ENST00000404138	j	TSS221
chr1	Cufflinks	exon	22512924	22513130	+	XLOC_000106	TCONS_00000262	8	ZBTB40	ENSG00000184677	ENST00000404138	j	TSS221
chr1	Cufflinks	exon	22517300	22517464	+	XLOC_000106	TCONS_00000262	9	ZBTB40	ENSG00000184677	ENST00000404138	j	TSS221
chr1	Cufflinks	exon	22520061	22520275	+	XLOC_000106	TCONS_00000262	10	ZBTB40	ENSG00000184677	ENST00000404138	j	TSS221
chr1	Cufflinks	exon	22521496	22521658	+	XLOC_000106	TCONS_00000262	11	ZBTB40	ENSG00000184677	ENST00000404138	j	TSS221
chr1	Cufflinks	exon	22522377	22522463	+	XLOC_000106	TCONS_00000262	12	ZBTB40	ENSG00000184677	ENST00000404138	j	TSS221
chr1	Cufflinks	exon	22524218	22524444	+	XLOC_000106	TCONS_00000262	13	ZBTB40	ENSG00000184677	ENST00000404138	j	TSS221
chr1	Cufflinks	exon	22526202	22528304	+	XLOC_000106	TCONS_00000262	14	ZBTB40	ENSG00000184677	ENST00000404138	j	TSS221
chr1	Cufflinks	exon	22529232	22530997	+	XLOC_000106	TCONS_00000263	1	ZBTB40	ENSG00000184677	ENST00000404138	c	TSS222
chr1	Cufflinks	exon	22636612	22636702	+	XLOC_000107	TCONS_00000264	1	C1QA	ENSG00000173372	ENST00000374642	=	TSS223
chr1	Cufflinks	exon	22637610	22637779	+	XLOC_000107	TCONS_00000264	2	C1QA	ENSG00000173372	ENST00000374642	=	TSS223
chr1	Cufflinks	exon	22638833	22639767	+	XLOC_000107	TCONS_00000264	3	C1QA	ENSG00000173372	ENST00000374642	=	TSS223
chr1	Cufflinks	exon	22643601	22643714	+	XLOC_000108	TCONS_00000265	1	C1QC	ENSG00000159189	ENST00000374640	=	TSS224
chr1	Cufflinks	exon	22644011	22644204	+	XLOC_000108	TCONS_00000265	2	C1QC	ENSG00000159189	ENST00000374640	=	TSS224
chr1	Cufflinks	exon	22647227	22648097	+	XLOC_000108	TCONS_00000265	3	C1QC	ENSG00000159189	ENST00000374640	=	TSS224
chr1	Cufflinks	exon	22643718	22643737	+	XLOC_000108	TCONS_00000266	1	C1QC	ENSG00000159189	ENST00000374639	=	TSS225
chr1	Cufflinks	exon	22644011	22644204	+	XLOC_000108	TCONS_00000266	2	C1QC	ENSG00000159189	ENST00000374639	=	TSS225
chr1	Cufflinks	exon	22647227	22648097	+	XLOC_000108	TCONS_00000266	3	C1QC	ENSG00000159189	ENST00000374639	=	TSS225
chr1	Cufflinks	exon	22653188	22653303	+	XLOC_000109	TCONS_00000267	1	C1QB	ENSG00000173369	ENST00000509305	=	TSS226
chr1	Cufflinks	exon	22659440	22659643	+	XLOC_000109	TCONS_00000267	2	C1QB	ENSG00000173369	ENST00000509305	=	TSS226
chr1	Cufflinks	exon	22660812	22661604	+	XLOC_000109	TCONS_00000267	3	C1QB	ENSG00000173369	ENST00000509305	=	TSS226
chr1	Cufflinks	exon	22781477	22781485	+	XLOC_000110	TCONS_00000268	1	EPHB2	ENSG00000133216	ENST00000400191	j	TSS227
chr1	Cufflinks	exon	22784392	22785076	+	XLOC_000110	TCONS_00000268	2	EPHB2	ENSG00000133216	ENST00000400191	j	TSS227
chr1	Cufflinks	exon	22863037	22863192	+	XLOC_000110	TCONS_00000268	3	EPHB2	ENSG00000133216	ENST00000400191	j	TSS227
chr1	Cufflinks	exon	22864877	22865212	+	XLOC_000110	TCONS_00000268	4	EPHB2	ENSG00000133216	ENST00000400191	j	TSS227
chr1	Cufflinks	exon	22882359	22882624	+	XLOC_000110	TCONS_00000268	5	EPHB2	ENSG00000133216	ENST00000400191	j	TSS227
chr1	Cufflinks	exon	22895478	22895580	+	XLOC_000110	TCONS_00000269	1	EPHB2	ENSG00000133216	ENST00000400191	c	TSS228
chr1	Cufflinks	exon	22896414	22896478	+	XLOC_000110	TCONS_00000269	2	EPHB2	ENSG00000133216	ENST00000400191	c	TSS228
chr1	Cufflinks	exon	22905987	22906109	+	XLOC_000110	TCONS_00000269	3	EPHB2	ENSG00000133216	ENST00000400191	c	TSS228
chr1	Cufflinks	exon	22906710	22906957	+	XLOC_000110	TCONS_00000269	4	EPHB2	ENSG00000133216	ENST00000400191	c	TSS228
chr1	Cufflinks	exon	22907953	22908168	+	XLOC_000110	TCONS_00000269	5	EPHB2	ENSG00000133216	ENST00000400191	c	TSS228
chr1	Cufflinks	exon	22909022	22909171	+	XLOC_000110	TCONS_00000269	6	EPHB2	ENSG00000133216	ENST00000400191	c	TSS228
chr1	Cufflinks	exon	22910382	22910575	+	XLOC_000110	TCONS_00000269	7	EPHB2	ENSG00000133216	ENST00000400191	c	TSS228
chr1	Cufflinks	exon	22912444	22912599	+	XLOC_000110	TCONS_00000269	8	EPHB2	ENSG00000133216	ENST00000400191	c	TSS228
chr1	Cufflinks	exon	22913462	22913564	+	XLOC_000110	TCONS_00000269	9	EPHB2	ENSG00000133216	ENST00000400191	c	TSS228
chr1	Cufflinks	exon	22913658	22915321	+	XLOC_000110	TCONS_00000269	10	EPHB2	ENSG00000133216	ENST00000400191	c	TSS228
chr1	Cufflinks	exon	22907523	22907547	+	XLOC_000110	TCONS_00000270	1	EPHB2	ENSG00000133216	ENST00000400191	j	TSS229
chr1	Cufflinks	exon	22907953	22908168	+	XLOC_000110	TCONS_00000270	2	EPHB2	ENSG00000133216	ENST00000400191	j	TSS229
chr1	Cufflinks	exon	22909022	22909171	+	XLOC_000110	TCONS_00000270	3	EPHB2	ENSG00000133216	ENST00000400191	j	TSS229
chr1	Cufflinks	exon	22910382	22910575	+	XLOC_000110	TCONS_00000270	4	EPHB2	ENSG00000133216	ENST00000400191	j	TSS229
chr1	Cufflinks	exon	22912444	22912599	+	XLOC_000110	TCONS_00000270	5	EPHB2	ENSG00000133216	ENST00000400191	j	TSS229
chr1	Cufflinks	exon	22913462	22915321	+	XLOC_000110	TCONS_00000270	6	EPHB2	ENSG00000133216	ENST00000400191	j	TSS229
chr1	Cufflinks	exon	22920360	22920830	+	XLOC_000111	TCONS_00000271	1	RP1-74M1.3		ENST00000610135	c	TSS230
chr1	Cufflinks	exon	23019502	23019947	+	XLOC_000112	TCONS_00000273	1	KDM1A	ENSG00000004487	ENST00000400181	j	TSS231
chr1	Cufflinks	exon	23030469	23030634	+	XLOC_000112	TCONS_00000273	2	KDM1A	ENSG00000004487	ENST00000400181	j	TSS231
chr1	Cufflinks	exon	23044427	23044486	+	XLOC_000112	TCONS_00000273	3	KDM1A	ENSG00000004487	ENST00000400181	j	TSS231
chr1	Cufflinks	exon	23050387	23050520	+	XLOC_000112	TCONS_00000273	4	KDM1A	ENSG00000004487	ENST00000400181	j	TSS231
chr1	Cufflinks	exon	23053761	23053839	+	XLOC_000112	TCONS_00000273	5	KDM1A	ENSG00000004487	ENST00000400181	j	TSS231
chr1	Cufflinks	exon	23055069	23055161	+	XLOC_000112	TCONS_00000273	6	KDM1A	ENSG00000004487	ENST00000400181	j	TSS231
chr1	Cufflinks	exon	23055932	23056038	+	XLOC_000112	TCONS_00000273	7	KDM1A	ENSG00000004487	ENST00000400181	j	TSS231
chr1	Cufflinks	exon	23057484	23057565	+	XLOC_000112	TCONS_00000273	8	KDM1A	ENSG00000004487	ENST00000400181	j	TSS231
chr1	Cufflinks	exon	23059073	23059167	+	XLOC_000112	TCONS_00000273	9	KDM1A	ENSG00000004487	ENST00000400181	j	TSS231
chr1	Cufflinks	exon	23068539	23068681	+	XLOC_000112	TCONS_00000273	10	KDM1A	ENSG00000004487	ENST00000400181	j	TSS231
chr1	Cufflinks	exon	23069061	23069151	+	XLOC_000112	TCONS_00000273	11	KDM1A	ENSG00000004487	ENST00000400181	j	TSS231
chr1	Cufflinks	exon	23071225	23071359	+	XLOC_000112	TCONS_00000273	12	KDM1A	ENSG00000004487	ENST00000400181	j	TSS231
chr1	Cufflinks	exon	23072124	23072197	+	XLOC_000112	TCONS_00000273	13	KDM1A	ENSG00000004487	ENST00000400181	j	TSS231
chr1	Cufflinks	exon	23073292	23073403	+	XLOC_000112	TCONS_00000273	14	KDM1A	ENSG00000004487	ENST00000400181	j	TSS231
chr1	Cufflinks	exon	23077228	23077360	+	XLOC_000112	TCONS_00000273	15	KDM1A	ENSG00000004487	ENST00000400181	j	TSS231
chr1	Cufflinks	exon	23078990	23079177	+	XLOC_000112	TCONS_00000273	16	KDM1A	ENSG00000004487	ENST00000400181	j	TSS231
chr1	Cufflinks	exon	23079553	23079667	+	XLOC_000112	TCONS_00000273	17	KDM1A	ENSG00000004487	ENST00000400181	j	TSS231
chr1	Cufflinks	exon	23081446	23081573	+	XLOC_000112	TCONS_00000273	18	KDM1A	ENSG00000004487	ENST00000400181	j	TSS231
chr1	Cufflinks	exon	23082220	23082366	+	XLOC_000112	TCONS_00000273	19	KDM1A	ENSG00000004487	ENST00000400181	j	TSS231
chr1	Cufflinks	exon	23083179	23083691	+	XLOC_000112	TCONS_00000273	20	KDM1A	ENSG00000004487	ENST00000400181	j	TSS231
chr1	Cufflinks	exon	23019502	23019947	+	XLOC_000112	TCONS_00000272	1	KDM1A	ENSG00000004487	ENST00000356634	=	TSS231
chr1	Cufflinks	exon	23030469	23030634	+	XLOC_000112	TCONS_00000272	2	KDM1A	ENSG00000004487	ENST00000356634	=	TSS231
chr1	Cufflinks	exon	23050387	23050520	+	XLOC_000112	TCONS_00000272	3	KDM1A	ENSG00000004487	ENST00000356634	=	TSS231
chr1	Cufflinks	exon	23053761	23053839	+	XLOC_000112	TCONS_00000272	4	KDM1A	ENSG00000004487	ENST00000356634	=	TSS231
chr1	Cufflinks	exon	23055069	23055161	+	XLOC_000112	TCONS_00000272	5	KDM1A	ENSG00000004487	ENST00000356634	=	TSS231
chr1	Cufflinks	exon	23055932	23056038	+	XLOC_000112	TCONS_00000272	6	KDM1A	ENSG00000004487	ENST00000356634	=	TSS231
chr1	Cufflinks	exon	23057484	23057565	+	XLOC_000112	TCONS_00000272	7	KDM1A	ENSG00000004487	ENST00000356634	=	TSS231
chr1	Cufflinks	exon	23059073	23059167	+	XLOC_000112	TCONS_00000272	8	KDM1A	ENSG00000004487	ENST00000356634	=	TSS231
chr1	Cufflinks	exon	23068539	23068681	+	XLOC_000112	TCONS_00000272	9	KDM1A	ENSG00000004487	ENST00000356634	=	TSS231
chr1	Cufflinks	exon	23069061	23069151	+	XLOC_000112	TCONS_00000272	10	KDM1A	ENSG00000004487	ENST00000356634	=	TSS231
chr1	Cufflinks	exon	23071225	23071359	+	XLOC_000112	TCONS_00000272	11	KDM1A	ENSG00000004487	ENST00000356634	=	TSS231
chr1	Cufflinks	exon	23072124	23072197	+	XLOC_000112	TCONS_00000272	12	KDM1A	ENSG00000004487	ENST00000356634	=	TSS231
chr1	Cufflinks	exon	23073292	23073403	+	XLOC_000112	TCONS_00000272	13	KDM1A	ENSG00000004487	ENST00000356634	=	TSS231
chr1	Cufflinks	exon	23077228	23077360	+	XLOC_000112	TCONS_00000272	14	KDM1A	ENSG00000004487	ENST00000356634	=	TSS231
chr1	Cufflinks	exon	23078990	23079177	+	XLOC_000112	TCONS_00000272	15	KDM1A	ENSG00000004487	ENST00000356634	=	TSS231
chr1	Cufflinks	exon	23079553	23079667	+	XLOC_000112	TCONS_00000272	16	KDM1A	ENSG00000004487	ENST00000356634	=	TSS231
chr1	Cufflinks	exon	23081446	23081573	+	XLOC_000112	TCONS_00000272	17	KDM1A	ENSG00000004487	ENST00000356634	=	TSS231
chr1	Cufflinks	exon	23082220	23082366	+	XLOC_000112	TCONS_00000272	18	KDM1A	ENSG00000004487	ENST00000356634	=	TSS231
chr1	Cufflinks	exon	23083179	23083691	+	XLOC_000112	TCONS_00000272	19	KDM1A	ENSG00000004487	ENST00000356634	=	TSS231
chr1	Cufflinks	exon	23369126	23369832	+	XLOC_000113	TCONS_00000274	1	C1orf213	ENSG00000249087	ENST00000335648	c	TSS232
chr1	Cufflinks	exon	23371413	23371745	+	XLOC_000113	TCONS_00000275	1	C1orf213	ENSG00000249087	ENST00000335648	c	TSS233
chr1	Cufflinks	exon	23691694	23691829	+	XLOC_000114	TCONS_00000276	1	RPL11	ENSG00000142676	ENST00000374550	j	TSS234
chr1	Cufflinks	exon	23692609	23692759	+	XLOC_000114	TCONS_00000276	2	RPL11	ENSG00000142676	ENST00000374550	j	TSS234
chr1	Cufflinks	exon	23693807	23693913	+	XLOC_000114	TCONS_00000276	3	RPL11	ENSG00000142676	ENST00000374550	j	TSS234
chr1	Cufflinks	exon	23694660	23695908	+	XLOC_000114	TCONS_00000276	4	RPL11	ENSG00000142676	ENST00000374550	j	TSS234
chr1	Cufflinks	exon	23696344	23696456	+	XLOC_000114	TCONS_00000276	5	RPL11	ENSG00000142676	ENST00000374550	j	TSS234
chr1	Cufflinks	exon	23691792	23691829	+	XLOC_000114	TCONS_00000277	1	RPL11	ENSG00000142676	ENST00000374550	j	TSS234
chr1	Cufflinks	exon	23692609	23692759	+	XLOC_000114	TCONS_00000277	2	RPL11	ENSG00000142676	ENST00000374550	j	TSS234
chr1	Cufflinks	exon	23693807	23693913	+	XLOC_000114	TCONS_00000277	3	RPL11	ENSG00000142676	ENST00000374550	j	TSS234
chr1	Cufflinks	exon	23694660	23694791	+	XLOC_000114	TCONS_00000277	4	RPL11	ENSG00000142676	ENST00000374550	j	TSS234
chr1	Cufflinks	exon	23695798	23695917	+	XLOC_000114	TCONS_00000277	5	RPL11	ENSG00000142676	ENST00000374550	j	TSS234
chr1	Cufflinks	exon	23691797	23691829	+	XLOC_000114	TCONS_00000278	1	RPL11	ENSG00000142676	ENST00000374550	j	TSS235
chr1	Cufflinks	exon	23692612	23692759	+	XLOC_000114	TCONS_00000278	2	RPL11	ENSG00000142676	ENST00000374550	j	TSS235
chr1	Cufflinks	exon	23693807	23693913	+	XLOC_000114	TCONS_00000278	3	RPL11	ENSG00000142676	ENST00000374550	j	TSS235
chr1	Cufflinks	exon	23694660	23694791	+	XLOC_000114	TCONS_00000278	4	RPL11	ENSG00000142676	ENST00000374550	j	TSS235
chr1	Cufflinks	exon	23695798	23695917	+	XLOC_000114	TCONS_00000278	5	RPL11	ENSG00000142676	ENST00000374550	j	TSS235
chr1	Cufflinks	exon	23691797	23691829	+	XLOC_000114	TCONS_00000279	1	RPL11	ENSG00000142676	ENST00000374550	j	TSS235
chr1	Cufflinks	exon	23692612	23692759	+	XLOC_000114	TCONS_00000279	2	RPL11	ENSG00000142676	ENST00000374550	j	TSS235
chr1	Cufflinks	exon	23693807	23693913	+	XLOC_000114	TCONS_00000279	3	RPL11	ENSG00000142676	ENST00000374550	j	TSS235
chr1	Cufflinks	exon	23694660	23695908	+	XLOC_000114	TCONS_00000279	4	RPL11	ENSG00000142676	ENST00000374550	j	TSS235
chr1	Cufflinks	exon	23696344	23696456	+	XLOC_000114	TCONS_00000279	5	RPL11	ENSG00000142676	ENST00000374550	j	TSS235
chr1	Cufflinks	exon	23691799	23691829	+	XLOC_000114	TCONS_00000280	1	RPL11	ENSG00000142676	ENST00000374550	j	TSS235
chr1	Cufflinks	exon	23692609	23692759	+	XLOC_000114	TCONS_00000280	2	RPL11	ENSG00000142676	ENST00000374550	j	TSS235
chr1	Cufflinks	exon	23693807	23693913	+	XLOC_000114	TCONS_00000280	3	RPL11	ENSG00000142676	ENST00000374550	j	TSS235
chr1	Cufflinks	exon	23695798	23695908	+	XLOC_000114	TCONS_00000280	4	RPL11	ENSG00000142676	ENST00000374550	j	TSS235
chr1	Cufflinks	exon	23696344	23696456	+	XLOC_000114	TCONS_00000280	5	RPL11	ENSG00000142676	ENST00000374550	j	TSS235
chr1	Cufflinks	exon	23749914	23749948	+	XLOC_000115	TCONS_00000281	1	TCEB3	ENSG00000011007	ENST00000418390	j	TSS236
chr1	Cufflinks	exon	23750845	23752031	+	XLOC_000115	TCONS_00000281	2	TCEB3	ENSG00000011007	ENST00000418390	j	TSS236
chr1	Cufflinks	exon	23752407	23752429	+	XLOC_000115	TCONS_00000281	3	TCEB3	ENSG00000011007	ENST00000418390	j	TSS236
chr1	Cufflinks	exon	23749914	23749948	+	XLOC_000115	TCONS_00000282	1	TCEB3	ENSG00000011007	ENST00000418390	c	TSS236
chr1	Cufflinks	exon	23750845	23752030	+	XLOC_000115	TCONS_00000282	2	TCEB3	ENSG00000011007	ENST00000418390	c	TSS236
chr1	Cufflinks	exon	23752407	23752518	+	XLOC_000115	TCONS_00000282	3	TCEB3	ENSG00000011007	ENST00000418390	c	TSS236
chr1	Cufflinks	exon	23754100	23754255	+	XLOC_000115	TCONS_00000282	4	TCEB3	ENSG00000011007	ENST00000418390	c	TSS236
chr1	Cufflinks	exon	23754363	23754460	+	XLOC_000115	TCONS_00000282	5	TCEB3	ENSG00000011007	ENST00000418390	c	TSS236
chr1	Cufflinks	exon	23755843	23756023	+	XLOC_000115	TCONS_00000282	6	TCEB3	ENSG00000011007	ENST00000418390	c	TSS236
chr1	Cufflinks	exon	23756274	23756385	+	XLOC_000115	TCONS_00000282	7	TCEB3	ENSG00000011007	ENST00000418390	c	TSS236
chr1	Cufflinks	exon	23756953	23757125	+	XLOC_000115	TCONS_00000282	8	TCEB3	ENSG00000011007	ENST00000418390	c	TSS236
chr1	Cufflinks	exon	23759512	23762059	+	XLOC_000115	TCONS_00000282	9	TCEB3	ENSG00000011007	ENST00000418390	c	TSS236
chr1	Cufflinks	exon	23778459	23778713	+	XLOC_000116	TCONS_00000283	1	PITHD1	ENSG00000057757	ENST00000246151	=	TSS237
chr1	Cufflinks	exon	23779438	23779481	+	XLOC_000116	TCONS_00000283	2	PITHD1	ENSG00000057757	ENST00000246151	=	TSS237
chr1	Cufflinks	exon	23779864	23779941	+	XLOC_000116	TCONS_00000283	3	PITHD1	ENSG00000057757	ENST00000246151	=	TSS237
chr1	Cufflinks	exon	23785675	23785779	+	XLOC_000116	TCONS_00000283	4	PITHD1	ENSG00000057757	ENST00000246151	=	TSS237
chr1	Cufflinks	exon	23786315	23786423	+	XLOC_000116	TCONS_00000283	5	PITHD1	ENSG00000057757	ENST00000246151	=	TSS237
chr1	Cufflinks	exon	23787275	23788230	+	XLOC_000116	TCONS_00000283	6	PITHD1	ENSG00000057757	ENST00000246151	=	TSS237
chr1	Cufflinks	exon	23794419	23794600	+	XLOC_000117	TCONS_00000284	1	LYPLA2	ENSG00000011009	ENST00000472213	c	TSS238
chr1	Cufflinks	exon	23794682	23795538	+	XLOC_000117	TCONS_00000284	2	LYPLA2	ENSG00000011009	ENST00000472213	c	TSS238
chr1	Cufflinks	exon	23959830	23959998	+	XLOC_000118	TCONS_00000285	1	PNRC2	ENSG00000189266	ENST00000334351	=	TSS239
chr1	Cufflinks	exon	23960929	23961134	+	XLOC_000118	TCONS_00000285	2	PNRC2	ENSG00000189266	ENST00000334351	=	TSS239
chr1	Cufflinks	exon	23961440	23963451	+	XLOC_000118	TCONS_00000285	3	PNRC2	ENSG00000189266	ENST00000334351	=	TSS239
chr1	Cufflinks	exon	23960100	23961134	+	XLOC_000118	TCONS_00000286	1	PNRC2	ENSG00000189266	ENST00000579103	=	TSS240
chr1	Cufflinks	exon	23961440	23963451	+	XLOC_000118	TCONS_00000286	2	PNRC2	ENSG00000189266	ENST00000579103	=	TSS240
chr1	Cufflinks	exon	24346548	24346641	+	XLOC_000119	TCONS_00000287	1	GRHL3	ENSG00000158055	ENST00000361548	j	TSS241
chr1	Cufflinks	exon	24347468	24347553	+	XLOC_000119	TCONS_00000287	2	GRHL3	ENSG00000158055	ENST00000361548	j	TSS241
chr1	Cufflinks	exon	24350058	24350122	+	XLOC_000119	TCONS_00000287	3	GRHL3	ENSG00000158055	ENST00000361548	j	TSS241
chr1	Cufflinks	exon	24354374	24355244	+	XLOC_000119	TCONS_00000287	4	GRHL3	ENSG00000158055	ENST00000361548	j	TSS241
chr1	Cufflinks	exon	24419283	24419640	+	XLOC_000120	TCONS_00000288	1	NIPAL3	ENSG00000001461	ENST00000003912	j	TSS242
chr1	Cufflinks	exon	24440172	24440240	+	XLOC_000120	TCONS_00000288	2	NIPAL3	ENSG00000001461	ENST00000003912	j	TSS242
chr1	Cufflinks	exon	24442055	24442226	+	XLOC_000120	TCONS_00000288	3	NIPAL3	ENSG00000001461	ENST00000003912	j	TSS242
chr1	Cufflinks	exon	24445185	24445244	+	XLOC_000120	TCONS_00000288	4	NIPAL3	ENSG00000001461	ENST00000003912	j	TSS242
chr1	Cufflinks	exon	24449481	24449626	+	XLOC_000120	TCONS_00000288	5	NIPAL3	ENSG00000001461	ENST00000003912	j	TSS242
chr1	Cufflinks	exon	24453408	24453504	+	XLOC_000120	TCONS_00000288	6	NIPAL3	ENSG00000001461	ENST00000003912	j	TSS242
chr1	Cufflinks	exon	24456138	24456273	+	XLOC_000120	TCONS_00000288	7	NIPAL3	ENSG00000001461	ENST00000003912	j	TSS242
chr1	Cufflinks	exon	24458888	24458976	+	XLOC_000120	TCONS_00000288	8	NIPAL3	ENSG00000001461	ENST00000003912	j	TSS242
chr1	Cufflinks	exon	24460481	24460544	+	XLOC_000120	TCONS_00000288	9	NIPAL3	ENSG00000001461	ENST00000003912	j	TSS242
chr1	Cufflinks	exon	24464026	24464120	+	XLOC_000120	TCONS_00000288	10	NIPAL3	ENSG00000001461	ENST00000003912	j	TSS242
chr1	Cufflinks	exon	24468986	24474132	+	XLOC_000120	TCONS_00000288	11	NIPAL3	ENSG00000001461	ENST00000003912	j	TSS242
chr1	Cufflinks	exon	24458900	24458976	+	XLOC_000120	TCONS_00000289	1	NIPAL3	ENSG00000001461	ENST00000339255	c	TSS243
chr1	Cufflinks	exon	24460481	24460544	+	XLOC_000120	TCONS_00000289	2	NIPAL3	ENSG00000001461	ENST00000339255	c	TSS243
chr1	Cufflinks	exon	24464026	24464120	+	XLOC_000120	TCONS_00000289	3	NIPAL3	ENSG00000001461	ENST00000339255	c	TSS243
chr1	Cufflinks	exon	24466004	24466566	+	XLOC_000120	TCONS_00000289	4	NIPAL3	ENSG00000001461	ENST00000339255	c	TSS243
chr1	Cufflinks	exon	24465585	24466566	+	XLOC_000120	TCONS_00000290	1	NIPAL3	ENSG00000001461	ENST00000339255	e	TSS244
chr1	Cufflinks	exon	24503124	24503150	+	XLOC_000121	TCONS_00000291	1	RCAN3	ENSG00000117602	ENST00000616511	=	TSS245
chr1	Cufflinks	exon	24531218	24531391	+	XLOC_000121	TCONS_00000291	2	RCAN3	ENSG00000117602	ENST00000616511	=	TSS245
chr1	Cufflinks	exon	24533083	24533254	+	XLOC_000121	TCONS_00000291	3	RCAN3	ENSG00000117602	ENST00000616511	=	TSS245
chr1	Cufflinks	exon	24535093	24537367	+	XLOC_000121	TCONS_00000291	4	RCAN3	ENSG00000117602	ENST00000616511	=	TSS245
chr1	Cufflinks	exon	24514355	24514567	+	XLOC_000121	TCONS_00000292	1	RCAN3	ENSG00000117602	ENST00000374395	c	TSS246
chr1	Cufflinks	exon	24531218	24531391	+	XLOC_000121	TCONS_00000292	2	RCAN3	ENSG00000117602	ENST00000374395	c	TSS246
chr1	Cufflinks	exon	24533083	24533254	+	XLOC_000121	TCONS_00000292	3	RCAN3	ENSG00000117602	ENST00000374395	c	TSS246
chr1	Cufflinks	exon	24535093	24537367	+	XLOC_000121	TCONS_00000292	4	RCAN3	ENSG00000117602	ENST00000374395	c	TSS246
chr1	Cufflinks	exon	24538624	24541033	+	XLOC_000121	TCONS_00000293	1	RCAN3	ENSG00000117602	ENST00000374395	c	TSS247
chr1	Cufflinks	exon	24605671	24606277	+	XLOC_000122	TCONS_00000294	1	NCMAP	ENSG00000184454	ENST00000374392	c	TSS248
chr1	Cufflinks	exon	24608197	24609318	+	XLOC_000122	TCONS_00000295	1	NCMAP	ENSG00000184454	ENST00000374392	c	TSS249
chr1	Cufflinks	exon	24643304	24643347	+	XLOC_000123	TCONS_00000297	1	SRRM1	ENSG00000133226	ENST00000374389	j	TSS250
chr1	Cufflinks	exon	24645984	24646073	+	XLOC_000123	TCONS_00000297	2	SRRM1	ENSG00000133226	ENST00000374389	j	TSS250
chr1	Cufflinks	exon	24646667	24647208	+	XLOC_000123	TCONS_00000297	3	SRRM1	ENSG00000133226	ENST00000374389	j	TSS250
chr1	Cufflinks	exon	24648859	24649029	+	XLOC_000123	TCONS_00000297	4	SRRM1	ENSG00000133226	ENST00000374389	j	TSS250
chr1	Cufflinks	exon	24649971	24650086	+	XLOC_000123	TCONS_00000297	5	SRRM1	ENSG00000133226	ENST00000374389	j	TSS250
chr1	Cufflinks	exon	24651409	24651612	+	XLOC_000123	TCONS_00000297	6	SRRM1	ENSG00000133226	ENST00000374389	j	TSS250
chr1	Cufflinks	exon	24652434	24652628	+	XLOC_000123	TCONS_00000297	7	SRRM1	ENSG00000133226	ENST00000374389	j	TSS250
chr1	Cufflinks	exon	24652913	24653032	+	XLOC_000123	TCONS_00000297	8	SRRM1	ENSG00000133226	ENST00000374389	j	TSS250
chr1	Cufflinks	exon	24654855	24655129	+	XLOC_000123	TCONS_00000297	9	SRRM1	ENSG00000133226	ENST00000374389	j	TSS250
chr1	Cufflinks	exon	24660719	24660799	+	XLOC_000123	TCONS_00000297	10	SRRM1	ENSG00000133226	ENST00000374389	j	TSS250
chr1	Cufflinks	exon	24661310	24661396	+	XLOC_000123	TCONS_00000297	11	SRRM1	ENSG00000133226	ENST00000374389	j	TSS250
chr1	Cufflinks	exon	24662660	24662804	+	XLOC_000123	TCONS_00000297	12	SRRM1	ENSG00000133226	ENST00000374389	j	TSS250
chr1	Cufflinks	exon	24663183	24663228	+	XLOC_000123	TCONS_00000297	13	SRRM1	ENSG00000133226	ENST00000374389	j	TSS250
chr1	Cufflinks	exon	24643304	24643347	+	XLOC_000123	TCONS_00000296	1	SRRM1	ENSG00000133226	ENST00000374389	j	TSS250
chr1	Cufflinks	exon	24645984	24646073	+	XLOC_000123	TCONS_00000296	2	SRRM1	ENSG00000133226	ENST00000374389	j	TSS250
chr1	Cufflinks	exon	24646667	24647208	+	XLOC_000123	TCONS_00000296	3	SRRM1	ENSG00000133226	ENST00000374389	j	TSS250
chr1	Cufflinks	exon	24648859	24649029	+	XLOC_000123	TCONS_00000296	4	SRRM1	ENSG00000133226	ENST00000374389	j	TSS250
chr1	Cufflinks	exon	24649971	24650086	+	XLOC_000123	TCONS_00000296	5	SRRM1	ENSG00000133226	ENST00000374389	j	TSS250
chr1	Cufflinks	exon	24651499	24651612	+	XLOC_000123	TCONS_00000296	6	SRRM1	ENSG00000133226	ENST00000374389	j	TSS250
chr1	Cufflinks	exon	24652434	24652628	+	XLOC_000123	TCONS_00000296	7	SRRM1	ENSG00000133226	ENST00000374389	j	TSS250
chr1	Cufflinks	exon	24652913	24653032	+	XLOC_000123	TCONS_00000296	8	SRRM1	ENSG00000133226	ENST00000374389	j	TSS250
chr1	Cufflinks	exon	24654855	24655129	+	XLOC_000123	TCONS_00000296	9	SRRM1	ENSG00000133226	ENST00000374389	j	TSS250
chr1	Cufflinks	exon	24660719	24660799	+	XLOC_000123	TCONS_00000296	10	SRRM1	ENSG00000133226	ENST00000374389	j	TSS250
chr1	Cufflinks	exon	24661310	24661396	+	XLOC_000123	TCONS_00000296	11	SRRM1	ENSG00000133226	ENST00000374389	j	TSS250
chr1	Cufflinks	exon	24662660	24662804	+	XLOC_000123	TCONS_00000296	12	SRRM1	ENSG00000133226	ENST00000374389	j	TSS250
chr1	Cufflinks	exon	24663183	24663228	+	XLOC_000123	TCONS_00000296	13	SRRM1	ENSG00000133226	ENST00000374389	j	TSS250
chr1	Cufflinks	exon	24643304	24643347	+	XLOC_000123	TCONS_00000298	1	SRRM1	ENSG00000133226	ENST00000479034	c	TSS250
chr1	Cufflinks	exon	24645984	24646073	+	XLOC_000123	TCONS_00000298	2	SRRM1	ENSG00000133226	ENST00000479034	c	TSS250
chr1	Cufflinks	exon	24646667	24646789	+	XLOC_000123	TCONS_00000298	3	SRRM1	ENSG00000133226	ENST00000479034	c	TSS250
chr1	Cufflinks	exon	24648859	24649029	+	XLOC_000123	TCONS_00000298	4	SRRM1	ENSG00000133226	ENST00000479034	c	TSS250
chr1	Cufflinks	exon	24649971	24650086	+	XLOC_000123	TCONS_00000298	5	SRRM1	ENSG00000133226	ENST00000479034	c	TSS250
chr1	Cufflinks	exon	24651409	24651612	+	XLOC_000123	TCONS_00000298	6	SRRM1	ENSG00000133226	ENST00000479034	c	TSS250
chr1	Cufflinks	exon	24652434	24652628	+	XLOC_000123	TCONS_00000298	7	SRRM1	ENSG00000133226	ENST00000479034	c	TSS250
chr1	Cufflinks	exon	24652913	24653032	+	XLOC_000123	TCONS_00000298	8	SRRM1	ENSG00000133226	ENST00000479034	c	TSS250
chr1	Cufflinks	exon	24654855	24655129	+	XLOC_000123	TCONS_00000298	9	SRRM1	ENSG00000133226	ENST00000479034	c	TSS250
chr1	Cufflinks	exon	24660719	24660799	+	XLOC_000123	TCONS_00000298	10	SRRM1	ENSG00000133226	ENST00000479034	c	TSS250
chr1	Cufflinks	exon	24661310	24661396	+	XLOC_000123	TCONS_00000298	11	SRRM1	ENSG00000133226	ENST00000479034	c	TSS250
chr1	Cufflinks	exon	24662660	24662804	+	XLOC_000123	TCONS_00000298	12	SRRM1	ENSG00000133226	ENST00000479034	c	TSS250
chr1	Cufflinks	exon	24663183	24663224	+	XLOC_000123	TCONS_00000298	13	SRRM1	ENSG00000133226	ENST00000479034	c	TSS250
chr1	Cufflinks	exon	24666815	24666925	+	XLOC_000123	TCONS_00000298	14	SRRM1	ENSG00000133226	ENST00000479034	c	TSS250
chr1	Cufflinks	exon	24669123	24669556	+	XLOC_000123	TCONS_00000298	15	SRRM1	ENSG00000133226	ENST00000479034	c	TSS250
chr1	Cufflinks	exon	24645381	24645411	+	XLOC_000123	TCONS_00000299	1	SRRM1	ENSG00000133226	ENST00000374389	j	TSS251
chr1	Cufflinks	exon	24645984	24646073	+	XLOC_000123	TCONS_00000299	2	SRRM1	ENSG00000133226	ENST00000374389	j	TSS251
chr1	Cufflinks	exon	24646667	24646789	+	XLOC_000123	TCONS_00000299	3	SRRM1	ENSG00000133226	ENST00000374389	j	TSS251
chr1	Cufflinks	exon	24648859	24649029	+	XLOC_000123	TCONS_00000299	4	SRRM1	ENSG00000133226	ENST00000374389	j	TSS251
chr1	Cufflinks	exon	24649971	24650086	+	XLOC_000123	TCONS_00000299	5	SRRM1	ENSG00000133226	ENST00000374389	j	TSS251
chr1	Cufflinks	exon	24651499	24651612	+	XLOC_000123	TCONS_00000299	6	SRRM1	ENSG00000133226	ENST00000374389	j	TSS251
chr1	Cufflinks	exon	24652434	24652628	+	XLOC_000123	TCONS_00000299	7	SRRM1	ENSG00000133226	ENST00000374389	j	TSS251
chr1	Cufflinks	exon	24652913	24653032	+	XLOC_000123	TCONS_00000299	8	SRRM1	ENSG00000133226	ENST00000374389	j	TSS251
chr1	Cufflinks	exon	24654855	24655129	+	XLOC_000123	TCONS_00000299	9	SRRM1	ENSG00000133226	ENST00000374389	j	TSS251
chr1	Cufflinks	exon	24660719	24660799	+	XLOC_000123	TCONS_00000299	10	SRRM1	ENSG00000133226	ENST00000374389	j	TSS251
chr1	Cufflinks	exon	24661313	24661396	+	XLOC_000123	TCONS_00000299	11	SRRM1	ENSG00000133226	ENST00000374389	j	TSS251
chr1	Cufflinks	exon	24662660	24662804	+	XLOC_000123	TCONS_00000299	12	SRRM1	ENSG00000133226	ENST00000374389	j	TSS251
chr1	Cufflinks	exon	24666815	24666925	+	XLOC_000123	TCONS_00000299	13	SRRM1	ENSG00000133226	ENST00000374389	j	TSS251
chr1	Cufflinks	exon	24669123	24669556	+	XLOC_000123	TCONS_00000299	14	SRRM1	ENSG00000133226	ENST00000374389	j	TSS251
chr1	Cufflinks	exon	24647567	24649029	+	XLOC_000123	TCONS_00000302	1	SRRM1	ENSG00000133226	ENST00000374389	j	TSS252
chr1	Cufflinks	exon	24649971	24650086	+	XLOC_000123	TCONS_00000302	2	SRRM1	ENSG00000133226	ENST00000374389	j	TSS252
chr1	Cufflinks	exon	24651409	24651612	+	XLOC_000123	TCONS_00000302	3	SRRM1	ENSG00000133226	ENST00000374389	j	TSS252
chr1	Cufflinks	exon	24652434	24652628	+	XLOC_000123	TCONS_00000302	4	SRRM1	ENSG00000133226	ENST00000374389	j	TSS252
chr1	Cufflinks	exon	24652913	24653032	+	XLOC_000123	TCONS_00000302	5	SRRM1	ENSG00000133226	ENST00000374389	j	TSS252
chr1	Cufflinks	exon	24654855	24655129	+	XLOC_000123	TCONS_00000302	6	SRRM1	ENSG00000133226	ENST00000374389	j	TSS252
chr1	Cufflinks	exon	24660719	24660799	+	XLOC_000123	TCONS_00000302	7	SRRM1	ENSG00000133226	ENST00000374389	j	TSS252
chr1	Cufflinks	exon	24661313	24661396	+	XLOC_000123	TCONS_00000302	8	SRRM1	ENSG00000133226	ENST00000374389	j	TSS252
chr1	Cufflinks	exon	24662660	24662804	+	XLOC_000123	TCONS_00000302	9	SRRM1	ENSG00000133226	ENST00000374389	j	TSS252
chr1	Cufflinks	exon	24663183	24663224	+	XLOC_000123	TCONS_00000302	10	SRRM1	ENSG00000133226	ENST00000374389	j	TSS252
chr1	Cufflinks	exon	24666815	24666925	+	XLOC_000123	TCONS_00000302	11	SRRM1	ENSG00000133226	ENST00000374389	j	TSS252
chr1	Cufflinks	exon	24669123	24669587	+	XLOC_000123	TCONS_00000302	12	SRRM1	ENSG00000133226	ENST00000374389	j	TSS252
chr1	Cufflinks	exon	24670120	24670315	+	XLOC_000123	TCONS_00000302	13	SRRM1	ENSG00000133226	ENST00000374389	j	TSS252
chr1	Cufflinks	exon	24671386	24671595	+	XLOC_000123	TCONS_00000302	14	SRRM1	ENSG00000133226	ENST00000374389	j	TSS252
chr1	Cufflinks	exon	24672182	24673357	+	XLOC_000123	TCONS_00000302	15	SRRM1	ENSG00000133226	ENST00000374389	j	TSS252
chr1	Cufflinks	exon	24647567	24649029	+	XLOC_000123	TCONS_00000301	1	SRRM1	ENSG00000133226	ENST00000374389	j	TSS252
chr1	Cufflinks	exon	24649971	24650086	+	XLOC_000123	TCONS_00000301	2	SRRM1	ENSG00000133226	ENST00000374389	j	TSS252
chr1	Cufflinks	exon	24651409	24651612	+	XLOC_000123	TCONS_00000301	3	SRRM1	ENSG00000133226	ENST00000374389	j	TSS252
chr1	Cufflinks	exon	24652434	24652628	+	XLOC_000123	TCONS_00000301	4	SRRM1	ENSG00000133226	ENST00000374389	j	TSS252
chr1	Cufflinks	exon	24652913	24653032	+	XLOC_000123	TCONS_00000301	5	SRRM1	ENSG00000133226	ENST00000374389	j	TSS252
chr1	Cufflinks	exon	24654855	24655123	+	XLOC_000123	TCONS_00000301	6	SRRM1	ENSG00000133226	ENST00000374389	j	TSS252
chr1	Cufflinks	exon	24660719	24660799	+	XLOC_000123	TCONS_00000301	7	SRRM1	ENSG00000133226	ENST00000374389	j	TSS252
chr1	Cufflinks	exon	24661310	24661396	+	XLOC_000123	TCONS_00000301	8	SRRM1	ENSG00000133226	ENST00000374389	j	TSS252
chr1	Cufflinks	exon	24662660	24662804	+	XLOC_000123	TCONS_00000301	9	SRRM1	ENSG00000133226	ENST00000374389	j	TSS252
chr1	Cufflinks	exon	24663183	24663224	+	XLOC_000123	TCONS_00000301	10	SRRM1	ENSG00000133226	ENST00000374389	j	TSS252
chr1	Cufflinks	exon	24666815	24666925	+	XLOC_000123	TCONS_00000301	11	SRRM1	ENSG00000133226	ENST00000374389	j	TSS252
chr1	Cufflinks	exon	24669123	24669587	+	XLOC_000123	TCONS_00000301	12	SRRM1	ENSG00000133226	ENST00000374389	j	TSS252
chr1	Cufflinks	exon	24670120	24670315	+	XLOC_000123	TCONS_00000301	13	SRRM1	ENSG00000133226	ENST00000374389	j	TSS252
chr1	Cufflinks	exon	24671386	24671595	+	XLOC_000123	TCONS_00000301	14	SRRM1	ENSG00000133226	ENST00000374389	j	TSS252
chr1	Cufflinks	exon	24672182	24673357	+	XLOC_000123	TCONS_00000301	15	SRRM1	ENSG00000133226	ENST00000374389	j	TSS252
chr1	Cufflinks	exon	24647567	24649029	+	XLOC_000123	TCONS_00000300	1	SRRM1	ENSG00000133226	ENST00000374389	j	TSS252
chr1	Cufflinks	exon	24649971	24650086	+	XLOC_000123	TCONS_00000300	2	SRRM1	ENSG00000133226	ENST00000374389	j	TSS252
chr1	Cufflinks	exon	24651409	24651612	+	XLOC_000123	TCONS_00000300	3	SRRM1	ENSG00000133226	ENST00000374389	j	TSS252
chr1	Cufflinks	exon	24652434	24652628	+	XLOC_000123	TCONS_00000300	4	SRRM1	ENSG00000133226	ENST00000374389	j	TSS252
chr1	Cufflinks	exon	24652913	24653032	+	XLOC_000123	TCONS_00000300	5	SRRM1	ENSG00000133226	ENST00000374389	j	TSS252
chr1	Cufflinks	exon	24654855	24655129	+	XLOC_000123	TCONS_00000300	6	SRRM1	ENSG00000133226	ENST00000374389	j	TSS252
chr1	Cufflinks	exon	24660719	24660799	+	XLOC_000123	TCONS_00000300	7	SRRM1	ENSG00000133226	ENST00000374389	j	TSS252
chr1	Cufflinks	exon	24661310	24661396	+	XLOC_000123	TCONS_00000300	8	SRRM1	ENSG00000133226	ENST00000374389	j	TSS252
chr1	Cufflinks	exon	24662660	24662804	+	XLOC_000123	TCONS_00000300	9	SRRM1	ENSG00000133226	ENST00000374389	j	TSS252
chr1	Cufflinks	exon	24666815	24666925	+	XLOC_000123	TCONS_00000300	10	SRRM1	ENSG00000133226	ENST00000374389	j	TSS252
chr1	Cufflinks	exon	24669123	24669587	+	XLOC_000123	TCONS_00000300	11	SRRM1	ENSG00000133226	ENST00000374389	j	TSS252
chr1	Cufflinks	exon	24670120	24670315	+	XLOC_000123	TCONS_00000300	12	SRRM1	ENSG00000133226	ENST00000374389	j	TSS252
chr1	Cufflinks	exon	24671386	24671595	+	XLOC_000123	TCONS_00000300	13	SRRM1	ENSG00000133226	ENST00000374389	j	TSS252
chr1	Cufflinks	exon	24672182	24673357	+	XLOC_000123	TCONS_00000300	14	SRRM1	ENSG00000133226	ENST00000374389	j	TSS252
chr1	Cufflinks	exon	24647575	24649029	+	XLOC_000123	TCONS_00000303	1	SRRM1	ENSG00000133226	ENST00000374389	j	TSS252
chr1	Cufflinks	exon	24649971	24650086	+	XLOC_000123	TCONS_00000303	2	SRRM1	ENSG00000133226	ENST00000374389	j	TSS252
chr1	Cufflinks	exon	24651409	24651612	+	XLOC_000123	TCONS_00000303	3	SRRM1	ENSG00000133226	ENST00000374389	j	TSS252
chr1	Cufflinks	exon	24652434	24652628	+	XLOC_000123	TCONS_00000303	4	SRRM1	ENSG00000133226	ENST00000374389	j	TSS252
chr1	Cufflinks	exon	24652913	24653032	+	XLOC_000123	TCONS_00000303	5	SRRM1	ENSG00000133226	ENST00000374389	j	TSS252
chr1	Cufflinks	exon	24654855	24655123	+	XLOC_000123	TCONS_00000303	6	SRRM1	ENSG00000133226	ENST00000374389	j	TSS252
chr1	Cufflinks	exon	24660719	24660799	+	XLOC_000123	TCONS_00000303	7	SRRM1	ENSG00000133226	ENST00000374389	j	TSS252
chr1	Cufflinks	exon	24661310	24661396	+	XLOC_000123	TCONS_00000303	8	SRRM1	ENSG00000133226	ENST00000374389	j	TSS252
chr1	Cufflinks	exon	24662660	24662804	+	XLOC_000123	TCONS_00000303	9	SRRM1	ENSG00000133226	ENST00000374389	j	TSS252
chr1	Cufflinks	exon	24666815	24666925	+	XLOC_000123	TCONS_00000303	10	SRRM1	ENSG00000133226	ENST00000374389	j	TSS252
chr1	Cufflinks	exon	24669123	24669556	+	XLOC_000123	TCONS_00000303	11	SRRM1	ENSG00000133226	ENST00000374389	j	TSS252
chr1	Cufflinks	exon	24647575	24649029	+	XLOC_000123	TCONS_00000305	1	SRRM1	ENSG00000133226	ENST00000374389	j	TSS252
chr1	Cufflinks	exon	24649971	24650086	+	XLOC_000123	TCONS_00000305	2	SRRM1	ENSG00000133226	ENST00000374389	j	TSS252
chr1	Cufflinks	exon	24651409	24651612	+	XLOC_000123	TCONS_00000305	3	SRRM1	ENSG00000133226	ENST00000374389	j	TSS252
chr1	Cufflinks	exon	24652434	24652628	+	XLOC_000123	TCONS_00000305	4	SRRM1	ENSG00000133226	ENST00000374389	j	TSS252
chr1	Cufflinks	exon	24652913	24653032	+	XLOC_000123	TCONS_00000305	5	SRRM1	ENSG00000133226	ENST00000374389	j	TSS252
chr1	Cufflinks	exon	24654855	24655123	+	XLOC_000123	TCONS_00000305	6	SRRM1	ENSG00000133226	ENST00000374389	j	TSS252
chr1	Cufflinks	exon	24660719	24660799	+	XLOC_000123	TCONS_00000305	7	SRRM1	ENSG00000133226	ENST00000374389	j	TSS252
chr1	Cufflinks	exon	24661313	24661396	+	XLOC_000123	TCONS_00000305	8	SRRM1	ENSG00000133226	ENST00000374389	j	TSS252
chr1	Cufflinks	exon	24662660	24662804	+	XLOC_000123	TCONS_00000305	9	SRRM1	ENSG00000133226	ENST00000374389	j	TSS252
chr1	Cufflinks	exon	24666815	24666925	+	XLOC_000123	TCONS_00000305	10	SRRM1	ENSG00000133226	ENST00000374389	j	TSS252
chr1	Cufflinks	exon	24669123	24669587	+	XLOC_000123	TCONS_00000305	11	SRRM1	ENSG00000133226	ENST00000374389	j	TSS252
chr1	Cufflinks	exon	24670120	24670315	+	XLOC_000123	TCONS_00000305	12	SRRM1	ENSG00000133226	ENST00000374389	j	TSS252
chr1	Cufflinks	exon	24671386	24671580	+	XLOC_000123	TCONS_00000305	13	SRRM1	ENSG00000133226	ENST00000374389	j	TSS252
chr1	Cufflinks	exon	24647575	24649029	+	XLOC_000123	TCONS_00000304	1	SRRM1	ENSG00000133226	ENST00000374389	j	TSS252
chr1	Cufflinks	exon	24649971	24650086	+	XLOC_000123	TCONS_00000304	2	SRRM1	ENSG00000133226	ENST00000374389	j	TSS252
chr1	Cufflinks	exon	24651409	24651612	+	XLOC_000123	TCONS_00000304	3	SRRM1	ENSG00000133226	ENST00000374389	j	TSS252
chr1	Cufflinks	exon	24652434	24652628	+	XLOC_000123	TCONS_00000304	4	SRRM1	ENSG00000133226	ENST00000374389	j	TSS252
chr1	Cufflinks	exon	24652913	24653032	+	XLOC_000123	TCONS_00000304	5	SRRM1	ENSG00000133226	ENST00000374389	j	TSS252
chr1	Cufflinks	exon	24654855	24655129	+	XLOC_000123	TCONS_00000304	6	SRRM1	ENSG00000133226	ENST00000374389	j	TSS252
chr1	Cufflinks	exon	24660719	24660799	+	XLOC_000123	TCONS_00000304	7	SRRM1	ENSG00000133226	ENST00000374389	j	TSS252
chr1	Cufflinks	exon	24661310	24661396	+	XLOC_000123	TCONS_00000304	8	SRRM1	ENSG00000133226	ENST00000374389	j	TSS252
chr1	Cufflinks	exon	24662660	24662804	+	XLOC_000123	TCONS_00000304	9	SRRM1	ENSG00000133226	ENST00000374389	j	TSS252
chr1	Cufflinks	exon	24663183	24663224	+	XLOC_000123	TCONS_00000304	10	SRRM1	ENSG00000133226	ENST00000374389	j	TSS252
chr1	Cufflinks	exon	24666815	24666925	+	XLOC_000123	TCONS_00000304	11	SRRM1	ENSG00000133226	ENST00000374389	j	TSS252
chr1	Cufflinks	exon	24669123	24669587	+	XLOC_000123	TCONS_00000304	12	SRRM1	ENSG00000133226	ENST00000374389	j	TSS252
chr1	Cufflinks	exon	24670120	24670315	+	XLOC_000123	TCONS_00000304	13	SRRM1	ENSG00000133226	ENST00000374389	j	TSS252
chr1	Cufflinks	exon	24671386	24671580	+	XLOC_000123	TCONS_00000304	14	SRRM1	ENSG00000133226	ENST00000374389	j	TSS252
chr1	Cufflinks	exon	24648625	24649029	+	XLOC_000123	TCONS_00000306	1	SRRM1	ENSG00000133226	ENST00000374389	j	TSS253
chr1	Cufflinks	exon	24649971	24650086	+	XLOC_000123	TCONS_00000306	2	SRRM1	ENSG00000133226	ENST00000374389	j	TSS253
chr1	Cufflinks	exon	24651409	24651612	+	XLOC_000123	TCONS_00000306	3	SRRM1	ENSG00000133226	ENST00000374389	j	TSS253
chr1	Cufflinks	exon	24652434	24652628	+	XLOC_000123	TCONS_00000306	4	SRRM1	ENSG00000133226	ENST00000374389	j	TSS253
chr1	Cufflinks	exon	24652913	24653032	+	XLOC_000123	TCONS_00000306	5	SRRM1	ENSG00000133226	ENST00000374389	j	TSS253
chr1	Cufflinks	exon	24654855	24655129	+	XLOC_000123	TCONS_00000306	6	SRRM1	ENSG00000133226	ENST00000374389	j	TSS253
chr1	Cufflinks	exon	24660719	24660799	+	XLOC_000123	TCONS_00000306	7	SRRM1	ENSG00000133226	ENST00000374389	j	TSS253
chr1	Cufflinks	exon	24661313	24661396	+	XLOC_000123	TCONS_00000306	8	SRRM1	ENSG00000133226	ENST00000374389	j	TSS253
chr1	Cufflinks	exon	24662660	24662804	+	XLOC_000123	TCONS_00000306	9	SRRM1	ENSG00000133226	ENST00000374389	j	TSS253
chr1	Cufflinks	exon	24666815	24666925	+	XLOC_000123	TCONS_00000306	10	SRRM1	ENSG00000133226	ENST00000374389	j	TSS253
chr1	Cufflinks	exon	24669123	24669556	+	XLOC_000123	TCONS_00000306	11	SRRM1	ENSG00000133226	ENST00000374389	j	TSS253
chr1	Cufflinks	exon	24745327	24745625	+	XLOC_000124	TCONS_00000307	1	CLIC4	ENSG00000169504	ENST00000374379	=	TSS254
chr1	Cufflinks	exon	24797742	24797851	+	XLOC_000124	TCONS_00000307	2	CLIC4	ENSG00000169504	ENST00000374379	=	TSS254
chr1	Cufflinks	exon	24814094	24814219	+	XLOC_000124	TCONS_00000307	3	CLIC4	ENSG00000169504	ENST00000374379	=	TSS254
chr1	Cufflinks	exon	24827010	24827116	+	XLOC_000124	TCONS_00000307	4	CLIC4	ENSG00000169504	ENST00000374379	=	TSS254
chr1	Cufflinks	exon	24839860	24840041	+	XLOC_000124	TCONS_00000307	5	CLIC4	ENSG00000169504	ENST00000374379	=	TSS254
chr1	Cufflinks	exon	24840773	24844317	+	XLOC_000124	TCONS_00000307	6	CLIC4	ENSG00000169504	ENST00000374379	=	TSS254
chr1	Cufflinks	exon	25336469	25337984	+	XLOC_000125	TCONS_00000308	1	TMEM50A	ENSG00000183726	ENST00000374358	o	TSS255
chr1	Cufflinks	exon	25338229	25338456	+	XLOC_000125	TCONS_00000309	1	TMEM50A	ENSG00000183726	ENST00000374358	=	TSS256
chr1	Cufflinks	exon	25340474	25340579	+	XLOC_000125	TCONS_00000309	2	TMEM50A	ENSG00000183726	ENST00000374358	=	TSS256
chr1	Cufflinks	exon	25342961	25343073	+	XLOC_000125	TCONS_00000309	3	TMEM50A	ENSG00000183726	ENST00000374358	=	TSS256
chr1	Cufflinks	exon	25351626	25351693	+	XLOC_000125	TCONS_00000309	4	TMEM50A	ENSG00000183726	ENST00000374358	=	TSS256
chr1	Cufflinks	exon	25352882	25352974	+	XLOC_000125	TCONS_00000309	5	TMEM50A	ENSG00000183726	ENST00000374358	=	TSS256
chr1	Cufflinks	exon	25356793	25356853	+	XLOC_000125	TCONS_00000309	6	TMEM50A	ENSG00000183726	ENST00000374358	=	TSS256
chr1	Cufflinks	exon	25360660	25362354	+	XLOC_000125	TCONS_00000309	7	TMEM50A	ENSG00000183726	ENST00000374358	=	TSS256
chr1	Cufflinks	exon	25431043	25431178	+	XLOC_000126	TCONS_00000310	1	TMEM57	ENSG00000204178	ENST00000374343	=	TSS257
chr1	Cufflinks	exon	25446762	25446903	+	XLOC_000126	TCONS_00000310	2	TMEM57	ENSG00000204178	ENST00000374343	=	TSS257
chr1	Cufflinks	exon	25448808	25448934	+	XLOC_000126	TCONS_00000310	3	TMEM57	ENSG00000204178	ENST00000374343	=	TSS257
chr1	Cufflinks	exon	25454259	25454382	+	XLOC_000126	TCONS_00000310	4	TMEM57	ENSG00000204178	ENST00000374343	=	TSS257
chr1	Cufflinks	exon	25456653	25456831	+	XLOC_000126	TCONS_00000310	5	TMEM57	ENSG00000204178	ENST00000374343	=	TSS257
chr1	Cufflinks	exon	25458391	25458892	+	XLOC_000126	TCONS_00000310	6	TMEM57	ENSG00000204178	ENST00000374343	=	TSS257
chr1	Cufflinks	exon	25484116	25484274	+	XLOC_000126	TCONS_00000310	7	TMEM57	ENSG00000204178	ENST00000374343	=	TSS257
chr1	Cufflinks	exon	25485613	25485795	+	XLOC_000126	TCONS_00000310	8	TMEM57	ENSG00000204178	ENST00000374343	=	TSS257
chr1	Cufflinks	exon	25489173	25489293	+	XLOC_000126	TCONS_00000310	9	TMEM57	ENSG00000204178	ENST00000374343	=	TSS257
chr1	Cufflinks	exon	25491410	25491584	+	XLOC_000126	TCONS_00000310	10	TMEM57	ENSG00000204178	ENST00000374343	=	TSS257
chr1	Cufflinks	exon	25498264	25499563	+	XLOC_000126	TCONS_00000310	11	TMEM57	ENSG00000204178	ENST00000374343	=	TSS257
chr1	Cufflinks	exon	25431068	25431178	+	XLOC_000126	TCONS_00000311	1	TMEM57	ENSG00000204178	ENST00000374343	j	TSS257
chr1	Cufflinks	exon	25446762	25446903	+	XLOC_000126	TCONS_00000311	2	TMEM57	ENSG00000204178	ENST00000374343	j	TSS257
chr1	Cufflinks	exon	25448808	25448934	+	XLOC_000126	TCONS_00000311	3	TMEM57	ENSG00000204178	ENST00000374343	j	TSS257
chr1	Cufflinks	exon	25454259	25454382	+	XLOC_000126	TCONS_00000311	4	TMEM57	ENSG00000204178	ENST00000374343	j	TSS257
chr1	Cufflinks	exon	25456653	25456831	+	XLOC_000126	TCONS_00000311	5	TMEM57	ENSG00000204178	ENST00000374343	j	TSS257
chr1	Cufflinks	exon	25458391	25459190	+	XLOC_000126	TCONS_00000311	6	TMEM57	ENSG00000204178	ENST00000374343	j	TSS257
chr1	Cufflinks	exon	25499786	25500471	+	XLOC_000126	TCONS_00000312	1	TMEM57	ENSG00000204178	ENST00000374343	o	TSS258
chr1	Cufflinks	exon	25554943	25554972	+	XLOC_000127	TCONS_00000313	1	LDLRAP1	ENSG00000157978	ENST00000374338	c	TSS259
chr1	Cufflinks	exon	25557153	25557267	+	XLOC_000127	TCONS_00000313	2	LDLRAP1	ENSG00000157978	ENST00000374338	c	TSS259
chr1	Cufflinks	exon	25562644	25562716	+	XLOC_000127	TCONS_00000313	3	LDLRAP1	ENSG00000157978	ENST00000374338	c	TSS259
chr1	Cufflinks	exon	25563070	25563153	+	XLOC_000127	TCONS_00000313	4	LDLRAP1	ENSG00000157978	ENST00000374338	c	TSS259
chr1	Cufflinks	exon	25563661	25563791	+	XLOC_000127	TCONS_00000313	5	LDLRAP1	ENSG00000157978	ENST00000374338	c	TSS259
chr1	Cufflinks	exon	25565173	25565207	+	XLOC_000127	TCONS_00000313	6	LDLRAP1	ENSG00000157978	ENST00000374338	c	TSS259
chr1	Cufflinks	exon	25566848	25568927	+	XLOC_000127	TCONS_00000313	7	LDLRAP1	ENSG00000157978	ENST00000374338	c	TSS259
chr1	Cufflinks	exon	25563562	25564617	+	XLOC_000127	TCONS_00000314	1	LDLRAP1	ENSG00000157978	ENST00000374338	e	TSS260
chr1	Cufflinks	exon	25782475	25782700	+	XLOC_000128	TCONS_00000315	1	MAN1C1	ENSG00000117643	ENST00000611903	j	TSS261
chr1	Cufflinks	exon	25783663	25784424	+	XLOC_000128	TCONS_00000315	2	MAN1C1	ENSG00000117643	ENST00000611903	j	TSS261
chr1	Cufflinks	exon	25800369	25800413	+	XLOC_000129	TCONS_00000316	1	SEPN1	ENSG00000162430	ENST00000374315	=	TSS262
chr1	Cufflinks	exon	25801043	25801160	+	XLOC_000129	TCONS_00000316	2	SEPN1	ENSG00000162430	ENST00000374315	=	TSS262
chr1	Cufflinks	exon	25805142	25805275	+	XLOC_000129	TCONS_00000316	3	SEPN1	ENSG00000162430	ENST00000374315	=	TSS262
chr1	Cufflinks	exon	25808580	25808789	+	XLOC_000129	TCONS_00000316	4	SEPN1	ENSG00000162430	ENST00000374315	=	TSS262
chr1	Cufflinks	exon	25809026	25809150	+	XLOC_000129	TCONS_00000316	5	SEPN1	ENSG00000162430	ENST00000374315	=	TSS262
chr1	Cufflinks	exon	25809683	25809820	+	XLOC_000129	TCONS_00000316	6	SEPN1	ENSG00000162430	ENST00000374315	=	TSS262
chr1	Cufflinks	exon	25811454	25811535	+	XLOC_000129	TCONS_00000316	7	SEPN1	ENSG00000162430	ENST00000374315	=	TSS262
chr1	Cufflinks	exon	25811691	25811879	+	XLOC_000129	TCONS_00000316	8	SEPN1	ENSG00000162430	ENST00000374315	=	TSS262
chr1	Cufflinks	exon	25812687	25812792	+	XLOC_000129	TCONS_00000316	9	SEPN1	ENSG00000162430	ENST00000374315	=	TSS262
chr1	Cufflinks	exon	25813881	25813993	+	XLOC_000129	TCONS_00000316	10	SEPN1	ENSG00000162430	ENST00000374315	=	TSS262
chr1	Cufflinks	exon	25814077	25814178	+	XLOC_000129	TCONS_00000316	11	SEPN1	ENSG00000162430	ENST00000374315	=	TSS262
chr1	Cufflinks	exon	25815548	25819319	+	XLOC_000129	TCONS_00000316	12	SEPN1	ENSG00000162430	ENST00000374315	=	TSS262
chr1	Cufflinks	exon	25801040	25801160	+	XLOC_000129	TCONS_00000317	1	SEPN1	ENSG00000162430	ENST00000361547	j	TSS263
chr1	Cufflinks	exon	25805142	25805275	+	XLOC_000129	TCONS_00000317	2	SEPN1	ENSG00000162430	ENST00000361547	j	TSS263
chr1	Cufflinks	exon	25808580	25808789	+	XLOC_000129	TCONS_00000317	3	SEPN1	ENSG00000162430	ENST00000361547	j	TSS263
chr1	Cufflinks	exon	25809026	25809150	+	XLOC_000129	TCONS_00000317	4	SEPN1	ENSG00000162430	ENST00000361547	j	TSS263
chr1	Cufflinks	exon	25809683	25809820	+	XLOC_000129	TCONS_00000317	5	SEPN1	ENSG00000162430	ENST00000361547	j	TSS263
chr1	Cufflinks	exon	25811452	25811535	+	XLOC_000129	TCONS_00000317	6	SEPN1	ENSG00000162430	ENST00000361547	j	TSS263
chr1	Cufflinks	exon	25811691	25811879	+	XLOC_000129	TCONS_00000317	7	SEPN1	ENSG00000162430	ENST00000361547	j	TSS263
chr1	Cufflinks	exon	25812687	25812792	+	XLOC_000129	TCONS_00000317	8	SEPN1	ENSG00000162430	ENST00000361547	j	TSS263
chr1	Cufflinks	exon	25813881	25813993	+	XLOC_000129	TCONS_00000317	9	SEPN1	ENSG00000162430	ENST00000361547	j	TSS263
chr1	Cufflinks	exon	25814077	25814178	+	XLOC_000129	TCONS_00000317	10	SEPN1	ENSG00000162430	ENST00000361547	j	TSS263
chr1	Cufflinks	exon	25815548	25819319	+	XLOC_000129	TCONS_00000317	11	SEPN1	ENSG00000162430	ENST00000361547	j	TSS263
chr1	Cufflinks	exon	25819983	25820029	+	XLOC_000129	TCONS_00000319	1	MTFR1L	ENSG00000117640	ENST00000374303	=	TSS264
chr1	Cufflinks	exon	25823019	25823128	+	XLOC_000129	TCONS_00000319	2	MTFR1L	ENSG00000117640	ENST00000374303	=	TSS264
chr1	Cufflinks	exon	25823644	25823748	+	XLOC_000129	TCONS_00000319	3	MTFR1L	ENSG00000117640	ENST00000374303	=	TSS264
chr1	Cufflinks	exon	25826302	25826411	+	XLOC_000129	TCONS_00000319	4	MTFR1L	ENSG00000117640	ENST00000374303	=	TSS264
chr1	Cufflinks	exon	25826615	25826826	+	XLOC_000129	TCONS_00000319	5	MTFR1L	ENSG00000117640	ENST00000374303	=	TSS264
chr1	Cufflinks	exon	25829509	25829830	+	XLOC_000129	TCONS_00000319	6	MTFR1L	ENSG00000117640	ENST00000374303	=	TSS264
chr1	Cufflinks	exon	25831921	25833222	+	XLOC_000129	TCONS_00000319	7	MTFR1L	ENSG00000117640	ENST00000374303	=	TSS264
chr1	Cufflinks	exon	25819983	25820029	+	XLOC_000129	TCONS_00000318	1	MTFR1L	ENSG00000117640	ENST00000474295	=	TSS264
chr1	Cufflinks	exon	25823019	25823128	+	XLOC_000129	TCONS_00000318	2	MTFR1L	ENSG00000117640	ENST00000474295	=	TSS264
chr1	Cufflinks	exon	25823644	25823748	+	XLOC_000129	TCONS_00000318	3	MTFR1L	ENSG00000117640	ENST00000474295	=	TSS264
chr1	Cufflinks	exon	25826302	25826411	+	XLOC_000129	TCONS_00000318	4	MTFR1L	ENSG00000117640	ENST00000474295	=	TSS264
chr1	Cufflinks	exon	25826615	25826826	+	XLOC_000129	TCONS_00000318	5	MTFR1L	ENSG00000117640	ENST00000474295	=	TSS264
chr1	Cufflinks	exon	25829618	25829830	+	XLOC_000129	TCONS_00000318	6	MTFR1L	ENSG00000117640	ENST00000474295	=	TSS264
chr1	Cufflinks	exon	25831921	25833222	+	XLOC_000129	TCONS_00000318	7	MTFR1L	ENSG00000117640	ENST00000474295	=	TSS264
chr1	Cufflinks	exon	26114365	26114593	+	XLOC_000130	TCONS_00000320	1	PDIK1L	ENSG00000175087	ENST00000374271	c	TSS265
chr1	Cufflinks	exon	26121837	26123580	+	XLOC_000130	TCONS_00000320	2	PDIK1L	ENSG00000175087	ENST00000374271	c	TSS265
chr1	Cufflinks	exon	26124369	26125529	+	XLOC_000130	TCONS_00000321	1	PDIK1L	ENSG00000175087	ENST00000374271	c	TSS266
chr1	Cufflinks	exon	26169921	26170183	+	XLOC_000131	TCONS_00000322	1	ZNF593	ENSG00000142684	ENST00000374266	=	TSS267
chr1	Cufflinks	exon	26170418	26170480	+	XLOC_000131	TCONS_00000322	2	ZNF593	ENSG00000142684	ENST00000374266	=	TSS267
chr1	Cufflinks	exon	26170575	26170865	+	XLOC_000131	TCONS_00000322	3	ZNF593	ENSG00000142684	ENST00000374266	=	TSS267
chr1	Cufflinks	exon	26177496	26177599	+	XLOC_000132	TCONS_00000323	1	CNKSR1	ENSG00000142675	ENST00000361530	c	TSS268
chr1	Cufflinks	exon	26180453	26180610	+	XLOC_000132	TCONS_00000323	2	CNKSR1	ENSG00000142675	ENST00000361530	c	TSS268
chr1	Cufflinks	exon	26180715	26180896	+	XLOC_000132	TCONS_00000323	3	CNKSR1	ENSG00000142675	ENST00000361530	c	TSS268
chr1	Cufflinks	exon	26181857	26181941	+	XLOC_000132	TCONS_00000323	4	CNKSR1	ENSG00000142675	ENST00000361530	c	TSS268
chr1	Cufflinks	exon	26182361	26182394	+	XLOC_000132	TCONS_00000323	5	CNKSR1	ENSG00000142675	ENST00000361530	c	TSS268
chr1	Cufflinks	exon	26182485	26182584	+	XLOC_000132	TCONS_00000324	1	CNKSR1	ENSG00000142675	ENST00000361530	c	TSS269
chr1	Cufflinks	exon	26183197	26183256	+	XLOC_000132	TCONS_00000324	2	CNKSR1	ENSG00000142675	ENST00000361530	c	TSS269
chr1	Cufflinks	exon	26183346	26183414	+	XLOC_000132	TCONS_00000324	3	CNKSR1	ENSG00000142675	ENST00000361530	c	TSS269
chr1	Cufflinks	exon	26183729	26183830	+	XLOC_000132	TCONS_00000324	4	CNKSR1	ENSG00000142675	ENST00000361530	c	TSS269
chr1	Cufflinks	exon	26184071	26184141	+	XLOC_000132	TCONS_00000324	5	CNKSR1	ENSG00000142675	ENST00000361530	c	TSS269
chr1	Cufflinks	exon	26184214	26184287	+	XLOC_000132	TCONS_00000324	6	CNKSR1	ENSG00000142675	ENST00000361530	c	TSS269
chr1	Cufflinks	exon	26184401	26184507	+	XLOC_000132	TCONS_00000324	7	CNKSR1	ENSG00000142675	ENST00000361530	c	TSS269
chr1	Cufflinks	exon	26184585	26184612	+	XLOC_000132	TCONS_00000324	8	CNKSR1	ENSG00000142675	ENST00000361530	c	TSS269
chr1	Cufflinks	exon	26185014	26185186	+	XLOC_000132	TCONS_00000324	9	CNKSR1	ENSG00000142675	ENST00000361530	c	TSS269
chr1	Cufflinks	exon	26187168	26187241	+	XLOC_000132	TCONS_00000324	10	CNKSR1	ENSG00000142675	ENST00000361530	c	TSS269
chr1	Cufflinks	exon	26187411	26187482	+	XLOC_000132	TCONS_00000324	11	CNKSR1	ENSG00000142675	ENST00000361530	c	TSS269
chr1	Cufflinks	exon	26188234	26188307	+	XLOC_000132	TCONS_00000324	12	CNKSR1	ENSG00000142675	ENST00000361530	c	TSS269
chr1	Cufflinks	exon	26188442	26188503	+	XLOC_000132	TCONS_00000324	13	CNKSR1	ENSG00000142675	ENST00000361530	c	TSS269
chr1	Cufflinks	exon	26188598	26188697	+	XLOC_000132	TCONS_00000324	14	CNKSR1	ENSG00000142675	ENST00000361530	c	TSS269
chr1	Cufflinks	exon	26188772	26188953	+	XLOC_000132	TCONS_00000324	15	CNKSR1	ENSG00000142675	ENST00000361530	c	TSS269
chr1	Cufflinks	exon	26189279	26189870	+	XLOC_000132	TCONS_00000324	16	CNKSR1	ENSG00000142675	ENST00000361530	c	TSS269
chr1	Cufflinks	exon	26237798	26237888	+	XLOC_000133	TCONS_00000325	1	CEP85	ENSG00000130695	ENST00000476272	j	TSS270
chr1	Cufflinks	exon	26239762	26239838	+	XLOC_000133	TCONS_00000325	2	CEP85	ENSG00000130695	ENST00000476272	j	TSS270
chr1	Cufflinks	exon	26244166	26244318	+	XLOC_000133	TCONS_00000325	3	CEP85	ENSG00000130695	ENST00000476272	j	TSS270
chr1	Cufflinks	exon	26255171	26255865	+	XLOC_000133	TCONS_00000325	4	CEP85	ENSG00000130695	ENST00000476272	j	TSS270
chr1	Cufflinks	exon	26257597	26257730	+	XLOC_000133	TCONS_00000325	5	CEP85	ENSG00000130695	ENST00000476272	j	TSS270
chr1	Cufflinks	exon	26258143	26258216	+	XLOC_000133	TCONS_00000325	6	CEP85	ENSG00000130695	ENST00000476272	j	TSS270
chr1	Cufflinks	exon	26241568	26241591	+	XLOC_000133	TCONS_00000326	1	CEP85	ENSG00000130695	ENST00000476272	j	TSS271
chr1	Cufflinks	exon	26244166	26244318	+	XLOC_000133	TCONS_00000326	2	CEP85	ENSG00000130695	ENST00000476272	j	TSS271
chr1	Cufflinks	exon	26255171	26255865	+	XLOC_000133	TCONS_00000326	3	CEP85	ENSG00000130695	ENST00000476272	j	TSS271
chr1	Cufflinks	exon	26257597	26257730	+	XLOC_000133	TCONS_00000326	4	CEP85	ENSG00000130695	ENST00000476272	j	TSS271
chr1	Cufflinks	exon	26258143	26258216	+	XLOC_000133	TCONS_00000326	5	CEP85	ENSG00000130695	ENST00000476272	j	TSS271
chr1	Cufflinks	exon	26277154	26278781	+	XLOC_000133	TCONS_00000327	1	CEP85	ENSG00000130695	ENST00000252992	c	TSS272
chr1	Cufflinks	exon	26280037	26280203	+	XLOC_000134	TCONS_00000328	1	SH3BGRL3	ENSG00000142669	ENST00000270792	=	TSS273
chr1	Cufflinks	exon	26280765	26280932	+	XLOC_000134	TCONS_00000328	2	SH3BGRL3	ENSG00000142669	ENST00000270792	=	TSS273
chr1	Cufflinks	exon	26281058	26281523	+	XLOC_000134	TCONS_00000328	3	SH3BGRL3	ENSG00000142669	ENST00000270792	=	TSS273
chr1	Cufflinks	exon	26317909	26318071	+	XLOC_000135	TCONS_00000329	1	CD52	ENSG00000169442	ENST00000374213	=	TSS274
chr1	Cufflinks	exon	26320171	26320524	+	XLOC_000135	TCONS_00000329	2	CD52	ENSG00000169442	ENST00000374213	=	TSS274
chr1	Cufflinks	exon	26438167	26438284	+	XLOC_000136	TCONS_00000330	1	DHDDS	ENSG00000117682	ENST00000236342	c	TSS275
chr1	Cufflinks	exon	26442731	26442873	+	XLOC_000136	TCONS_00000330	2	DHDDS	ENSG00000117682	ENST00000236342	c	TSS275
chr1	Cufflinks	exon	26446316	26446432	+	XLOC_000136	TCONS_00000330	3	DHDDS	ENSG00000117682	ENST00000236342	c	TSS275
chr1	Cufflinks	exon	26447559	26447660	+	XLOC_000136	TCONS_00000330	4	DHDDS	ENSG00000117682	ENST00000236342	c	TSS275
chr1	Cufflinks	exon	26457791	26457905	+	XLOC_000136	TCONS_00000330	5	DHDDS	ENSG00000117682	ENST00000236342	c	TSS275
chr1	Cufflinks	exon	26460037	26460144	+	XLOC_000136	TCONS_00000330	6	DHDDS	ENSG00000117682	ENST00000236342	c	TSS275
chr1	Cufflinks	exon	26468895	26471791	+	XLOC_000136	TCONS_00000330	7	DHDDS	ENSG00000117682	ENST00000236342	c	TSS275
chr1	Cufflinks	exon	26442415	26442873	+	XLOC_000136	TCONS_00000331	1	DHDDS	ENSG00000117682	ENST00000434391	j	TSS276
chr1	Cufflinks	exon	26446316	26446432	+	XLOC_000136	TCONS_00000331	2	DHDDS	ENSG00000117682	ENST00000434391	j	TSS276
chr1	Cufflinks	exon	26447559	26447660	+	XLOC_000136	TCONS_00000331	3	DHDDS	ENSG00000117682	ENST00000434391	j	TSS276
chr1	Cufflinks	exon	26457791	26457905	+	XLOC_000136	TCONS_00000331	4	DHDDS	ENSG00000117682	ENST00000434391	j	TSS276
chr1	Cufflinks	exon	26460037	26460144	+	XLOC_000136	TCONS_00000331	5	DHDDS	ENSG00000117682	ENST00000434391	j	TSS276
chr1	Cufflinks	exon	26468895	26471791	+	XLOC_000136	TCONS_00000331	6	DHDDS	ENSG00000117682	ENST00000434391	j	TSS276
chr1	Cufflinks	exon	26457786	26457905	+	XLOC_000136	TCONS_00000332	1	DHDDS	ENSG00000117682	ENST00000434391	j	TSS277
chr1	Cufflinks	exon	26460037	26460144	+	XLOC_000136	TCONS_00000332	2	DHDDS	ENSG00000117682	ENST00000434391	j	TSS277
chr1	Cufflinks	exon	26468892	26471791	+	XLOC_000136	TCONS_00000332	3	DHDDS	ENSG00000117682	ENST00000434391	j	TSS277
chr1	Cufflinks	exon	26457835	26457905	+	XLOC_000136	TCONS_00000333	1	DHDDS	ENSG00000117682	ENST00000434391	j	TSS277
chr1	Cufflinks	exon	26468895	26471791	+	XLOC_000136	TCONS_00000333	2	DHDDS	ENSG00000117682	ENST00000434391	j	TSS277
chr1	Cufflinks	exon	26475109	26475932	+	XLOC_000137	TCONS_00000334	1	HMGN2	ENSG00000198830	ENST00000619352	c	TSS278
chr1	Cufflinks	exon	26556674	26556718	+	XLOC_000138	TCONS_00000335	1	RPS6KA1	ENSG00000117676	ENST00000374163	c	TSS279
chr1	Cufflinks	exon	26556998	26557100	+	XLOC_000138	TCONS_00000335	2	RPS6KA1	ENSG00000117676	ENST00000374163	c	TSS279
chr1	Cufflinks	exon	26558807	26558937	+	XLOC_000138	TCONS_00000335	3	RPS6KA1	ENSG00000117676	ENST00000374163	c	TSS279
chr1	Cufflinks	exon	26560726	26560851	+	XLOC_000138	TCONS_00000335	4	RPS6KA1	ENSG00000117676	ENST00000374163	c	TSS279
chr1	Cufflinks	exon	26561045	26561134	+	XLOC_000138	TCONS_00000335	5	RPS6KA1	ENSG00000117676	ENST00000374163	c	TSS279
chr1	Cufflinks	exon	26561505	26561663	+	XLOC_000138	TCONS_00000335	6	RPS6KA1	ENSG00000117676	ENST00000374163	c	TSS279
chr1	Cufflinks	exon	26571449	26571610	+	XLOC_000138	TCONS_00000335	7	RPS6KA1	ENSG00000117676	ENST00000374163	c	TSS279
chr1	Cufflinks	exon	26571849	26571925	+	XLOC_000138	TCONS_00000335	8	RPS6KA1	ENSG00000117676	ENST00000374163	c	TSS279
chr1	Cufflinks	exon	26572176	26572293	+	XLOC_000138	TCONS_00000335	9	RPS6KA1	ENSG00000117676	ENST00000374163	c	TSS279
chr1	Cufflinks	exon	26573224	26573361	+	XLOC_000138	TCONS_00000335	10	RPS6KA1	ENSG00000117676	ENST00000374163	c	TSS279
chr1	Cufflinks	exon	26574079	26575029	+	XLOC_000138	TCONS_00000335	11	RPS6KA1	ENSG00000117676	ENST00000374163	c	TSS279
chr1	Cufflinks	exon	26571452	26571610	+	XLOC_000138	TCONS_00000336	1	RPS6KA1	ENSG00000117676	ENST00000374163	j	TSS280
chr1	Cufflinks	exon	26571849	26571927	+	XLOC_000138	TCONS_00000336	2	RPS6KA1	ENSG00000117676	ENST00000374163	j	TSS280
chr1	Cufflinks	exon	26572176	26572293	+	XLOC_000138	TCONS_00000336	3	RPS6KA1	ENSG00000117676	ENST00000374163	j	TSS280
chr1	Cufflinks	exon	26573224	26573361	+	XLOC_000138	TCONS_00000336	4	RPS6KA1	ENSG00000117676	ENST00000374163	j	TSS280
chr1	Cufflinks	exon	26574079	26575029	+	XLOC_000138	TCONS_00000336	5	RPS6KA1	ENSG00000117676	ENST00000374163	j	TSS280
chr1	Cufflinks	exon	26696086	26696100	+	XLOC_000139	TCONS_00000337	1	ARID1A	ENSG00000117713	ENST00000324856	j	TSS281
chr1	Cufflinks	exon	26729651	26729863	+	XLOC_000139	TCONS_00000337	2	ARID1A	ENSG00000117713	ENST00000324856	j	TSS281
chr1	Cufflinks	exon	26731152	26731604	+	XLOC_000139	TCONS_00000337	3	ARID1A	ENSG00000117713	ENST00000324856	j	TSS281
chr1	Cufflinks	exon	26732676	26732792	+	XLOC_000139	TCONS_00000337	4	ARID1A	ENSG00000117713	ENST00000324856	j	TSS281
chr1	Cufflinks	exon	26760856	26761096	+	XLOC_000139	TCONS_00000337	5	ARID1A	ENSG00000117713	ENST00000324856	j	TSS281
chr1	Cufflinks	exon	26761384	26761473	+	XLOC_000139	TCONS_00000337	6	ARID1A	ENSG00000117713	ENST00000324856	j	TSS281
chr1	Cufflinks	exon	26762152	26762323	+	XLOC_000139	TCONS_00000337	7	ARID1A	ENSG00000117713	ENST00000324856	j	TSS281
chr1	Cufflinks	exon	26696450	26697540	+	XLOC_000139	TCONS_00000338	1	ARID1A	ENSG00000117713	ENST00000324856	j	TSS282
chr1	Cufflinks	exon	26729651	26729863	+	XLOC_000139	TCONS_00000338	2	ARID1A	ENSG00000117713	ENST00000324856	j	TSS282
chr1	Cufflinks	exon	26731152	26731529	+	XLOC_000139	TCONS_00000338	3	ARID1A	ENSG00000117713	ENST00000324856	j	TSS282
chr1	Cufflinks	exon	26731587	26731604	+	XLOC_000139	TCONS_00000338	4	ARID1A	ENSG00000117713	ENST00000324856	j	TSS282
chr1	Cufflinks	exon	26732676	26732792	+	XLOC_000139	TCONS_00000338	5	ARID1A	ENSG00000117713	ENST00000324856	j	TSS282
chr1	Cufflinks	exon	26760856	26761096	+	XLOC_000139	TCONS_00000338	6	ARID1A	ENSG00000117713	ENST00000324856	j	TSS282
chr1	Cufflinks	exon	26761384	26761473	+	XLOC_000139	TCONS_00000338	7	ARID1A	ENSG00000117713	ENST00000324856	j	TSS282
chr1	Cufflinks	exon	26762152	26762319	+	XLOC_000139	TCONS_00000338	8	ARID1A	ENSG00000117713	ENST00000324856	j	TSS282
chr1	Cufflinks	exon	26762973	26763285	+	XLOC_000139	TCONS_00000338	9	ARID1A	ENSG00000117713	ENST00000324856	j	TSS282
chr1	Cufflinks	exon	26766221	26766366	+	XLOC_000139	TCONS_00000338	10	ARID1A	ENSG00000117713	ENST00000324856	j	TSS282
chr1	Cufflinks	exon	26766457	26766566	+	XLOC_000139	TCONS_00000338	11	ARID1A	ENSG00000117713	ENST00000324856	j	TSS282
chr1	Cufflinks	exon	26767790	26767999	+	XLOC_000139	TCONS_00000338	12	ARID1A	ENSG00000117713	ENST00000324856	j	TSS282
chr1	Cufflinks	exon	26771119	26771326	+	XLOC_000139	TCONS_00000338	13	ARID1A	ENSG00000117713	ENST00000324856	j	TSS282
chr1	Cufflinks	exon	26772500	26772632	+	XLOC_000139	TCONS_00000338	14	ARID1A	ENSG00000117713	ENST00000324856	j	TSS282
chr1	Cufflinks	exon	26772815	26772987	+	XLOC_000139	TCONS_00000338	15	ARID1A	ENSG00000117713	ENST00000324856	j	TSS282
chr1	Cufflinks	exon	26773346	26773496	+	XLOC_000139	TCONS_00000338	16	ARID1A	ENSG00000117713	ENST00000324856	j	TSS282
chr1	Cufflinks	exon	26773580	26773898	+	XLOC_000139	TCONS_00000338	17	ARID1A	ENSG00000117713	ENST00000324856	j	TSS282
chr1	Cufflinks	exon	26774329	26775220	+	XLOC_000139	TCONS_00000338	18	ARID1A	ENSG00000117713	ENST00000324856	j	TSS282
chr1	Cufflinks	exon	26775577	26775707	+	XLOC_000139	TCONS_00000338	19	ARID1A	ENSG00000117713	ENST00000324856	j	TSS282
chr1	Cufflinks	exon	26779023	26782102	+	XLOC_000139	TCONS_00000338	20	ARID1A	ENSG00000117713	ENST00000324856	j	TSS282
chr1	Cufflinks	exon	26697362	26697540	+	XLOC_000139	TCONS_00000339	1	ARID1A	ENSG00000117713	ENST00000324856	j	TSS283
chr1	Cufflinks	exon	26729651	26729863	+	XLOC_000139	TCONS_00000339	2	ARID1A	ENSG00000117713	ENST00000324856	j	TSS283
chr1	Cufflinks	exon	26731152	26731604	+	XLOC_000139	TCONS_00000339	3	ARID1A	ENSG00000117713	ENST00000324856	j	TSS283
chr1	Cufflinks	exon	26732676	26732792	+	XLOC_000139	TCONS_00000339	4	ARID1A	ENSG00000117713	ENST00000324856	j	TSS283
chr1	Cufflinks	exon	26760856	26761096	+	XLOC_000139	TCONS_00000339	5	ARID1A	ENSG00000117713	ENST00000324856	j	TSS283
chr1	Cufflinks	exon	26761384	26761677	+	XLOC_000139	TCONS_00000339	6	ARID1A	ENSG00000117713	ENST00000324856	j	TSS283
chr1	Cufflinks	exon	26762679	26763285	+	XLOC_000139	TCONS_00000341	1	ARID1A	ENSG00000117713	ENST00000324856	j	TSS284
chr1	Cufflinks	exon	26766221	26766366	+	XLOC_000139	TCONS_00000341	2	ARID1A	ENSG00000117713	ENST00000324856	j	TSS284
chr1	Cufflinks	exon	26766457	26766566	+	XLOC_000139	TCONS_00000341	3	ARID1A	ENSG00000117713	ENST00000324856	j	TSS284
chr1	Cufflinks	exon	26767790	26767999	+	XLOC_000139	TCONS_00000341	4	ARID1A	ENSG00000117713	ENST00000324856	j	TSS284
chr1	Cufflinks	exon	26771119	26771326	+	XLOC_000139	TCONS_00000341	5	ARID1A	ENSG00000117713	ENST00000324856	j	TSS284
chr1	Cufflinks	exon	26772500	26772632	+	XLOC_000139	TCONS_00000341	6	ARID1A	ENSG00000117713	ENST00000324856	j	TSS284
chr1	Cufflinks	exon	26772815	26772987	+	XLOC_000139	TCONS_00000341	7	ARID1A	ENSG00000117713	ENST00000324856	j	TSS284
chr1	Cufflinks	exon	26773346	26773496	+	XLOC_000139	TCONS_00000341	8	ARID1A	ENSG00000117713	ENST00000324856	j	TSS284
chr1	Cufflinks	exon	26773580	26773898	+	XLOC_000139	TCONS_00000341	9	ARID1A	ENSG00000117713	ENST00000324856	j	TSS284
chr1	Cufflinks	exon	26774329	26775220	+	XLOC_000139	TCONS_00000341	10	ARID1A	ENSG00000117713	ENST00000324856	j	TSS284
chr1	Cufflinks	exon	26775577	26775707	+	XLOC_000139	TCONS_00000341	11	ARID1A	ENSG00000117713	ENST00000324856	j	TSS284
chr1	Cufflinks	exon	26779023	26782102	+	XLOC_000139	TCONS_00000341	12	ARID1A	ENSG00000117713	ENST00000324856	j	TSS284
chr1	Cufflinks	exon	26762679	26763285	+	XLOC_000139	TCONS_00000340	1	ARID1A	ENSG00000117713	ENST00000324856	j	TSS284
chr1	Cufflinks	exon	26766221	26766366	+	XLOC_000139	TCONS_00000340	2	ARID1A	ENSG00000117713	ENST00000324856	j	TSS284
chr1	Cufflinks	exon	26766457	26766566	+	XLOC_000139	TCONS_00000340	3	ARID1A	ENSG00000117713	ENST00000324856	j	TSS284
chr1	Cufflinks	exon	26767790	26767999	+	XLOC_000139	TCONS_00000340	4	ARID1A	ENSG00000117713	ENST00000324856	j	TSS284
chr1	Cufflinks	exon	26771119	26771326	+	XLOC_000139	TCONS_00000340	5	ARID1A	ENSG00000117713	ENST00000324856	j	TSS284
chr1	Cufflinks	exon	26772500	26772632	+	XLOC_000139	TCONS_00000340	6	ARID1A	ENSG00000117713	ENST00000324856	j	TSS284
chr1	Cufflinks	exon	26772812	26772987	+	XLOC_000139	TCONS_00000340	7	ARID1A	ENSG00000117713	ENST00000324856	j	TSS284
chr1	Cufflinks	exon	26773346	26773496	+	XLOC_000139	TCONS_00000340	8	ARID1A	ENSG00000117713	ENST00000324856	j	TSS284
chr1	Cufflinks	exon	26773580	26773898	+	XLOC_000139	TCONS_00000340	9	ARID1A	ENSG00000117713	ENST00000324856	j	TSS284
chr1	Cufflinks	exon	26774329	26775220	+	XLOC_000139	TCONS_00000340	10	ARID1A	ENSG00000117713	ENST00000324856	j	TSS284
chr1	Cufflinks	exon	26775577	26775707	+	XLOC_000139	TCONS_00000340	11	ARID1A	ENSG00000117713	ENST00000324856	j	TSS284
chr1	Cufflinks	exon	26779023	26782102	+	XLOC_000139	TCONS_00000340	12	ARID1A	ENSG00000117713	ENST00000324856	j	TSS284
chr1	Cufflinks	exon	26790785	26790893	+	XLOC_000140	TCONS_00000342	1	PIGV	ENSG00000060642	ENST00000374145	c	TSS285
chr1	Cufflinks	exon	26794113	26795234	+	XLOC_000140	TCONS_00000342	2	PIGV	ENSG00000060642	ENST00000374145	c	TSS285
chr1	Cufflinks	exon	26797563	26798339	+	XLOC_000140	TCONS_00000342	3	PIGV	ENSG00000060642	ENST00000374145	c	TSS285
chr1	Cufflinks	exon	26796484	26798339	+	XLOC_000140	TCONS_00000343	1	PIGV	ENSG00000060642	ENST00000472757	e	TSS286
chr1	Cufflinks	exon	26826964	26827139	+	XLOC_000141	TCONS_00000344	1	ZDHHC18	ENSG00000204160	ENST00000374142	=	TSS287
chr1	Cufflinks	exon	26832447	26832607	+	XLOC_000141	TCONS_00000344	2	ZDHHC18	ENSG00000204160	ENST00000374142	=	TSS287
chr1	Cufflinks	exon	26848608	26848757	+	XLOC_000141	TCONS_00000344	3	ZDHHC18	ENSG00000204160	ENST00000374142	=	TSS287
chr1	Cufflinks	exon	26850301	26850438	+	XLOC_000141	TCONS_00000344	4	ZDHHC18	ENSG00000204160	ENST00000374142	=	TSS287
chr1	Cufflinks	exon	26850558	26850606	+	XLOC_000141	TCONS_00000344	5	ZDHHC18	ENSG00000204160	ENST00000374142	=	TSS287
chr1	Cufflinks	exon	26851129	26851231	+	XLOC_000141	TCONS_00000344	6	ZDHHC18	ENSG00000204160	ENST00000374142	=	TSS287
chr1	Cufflinks	exon	26852753	26852865	+	XLOC_000141	TCONS_00000344	7	ZDHHC18	ENSG00000204160	ENST00000374142	=	TSS287
chr1	Cufflinks	exon	26853726	26853872	+	XLOC_000141	TCONS_00000344	8	ZDHHC18	ENSG00000204160	ENST00000374142	=	TSS287
chr1	Cufflinks	exon	26854405	26855712	+	XLOC_000141	TCONS_00000345	1	ZDHHC18	ENSG00000204160	ENST00000374142	c	TSS288
chr1	Cufflinks	exon	26863098	26864884	+	XLOC_000142	TCONS_00000346	1	SFN	ENSG00000175793	ENST00000339276	=	TSS289
chr1	Cufflinks	exon	26924085	26924166	+	XLOC_000143	TCONS_00000347	1	NUDC	ENSG00000090273	ENST00000321265	j	TSS290
chr1	Cufflinks	exon	26941457	26941660	+	XLOC_000143	TCONS_00000347	2	NUDC	ENSG00000090273	ENST00000321265	j	TSS290
chr1	Cufflinks	exon	26941753	26941818	+	XLOC_000143	TCONS_00000347	3	NUDC	ENSG00000090273	ENST00000321265	j	TSS290
chr1	Cufflinks	exon	26942660	26942776	+	XLOC_000143	TCONS_00000347	4	NUDC	ENSG00000090273	ENST00000321265	j	TSS290
chr1	Cufflinks	exon	26942871	26943065	+	XLOC_000143	TCONS_00000347	5	NUDC	ENSG00000090273	ENST00000321265	j	TSS290
chr1	Cufflinks	exon	26945390	26945432	+	XLOC_000143	TCONS_00000347	6	NUDC	ENSG00000090273	ENST00000321265	j	TSS290
chr1	Cufflinks	exon	26945142	26945686	+	XLOC_000143	TCONS_00000348	1	NUDC	ENSG00000090273	ENST00000484772	=	TSS291
chr1	Cufflinks	exon	26946130	26946867	+	XLOC_000143	TCONS_00000348	2	NUDC	ENSG00000090273	ENST00000484772	=	TSS291
chr1	Cufflinks	exon	26945912	26946867	+	XLOC_000143	TCONS_00000349	1	NUDC	ENSG00000090273	ENST00000321265	e	TSS292
chr1	Cufflinks	exon	26999739	27001438	+	XLOC_000144	TCONS_00000350	1	TRNP1	ENSG00000253368	ENST00000522111	e	TSS293
chr1	Cufflinks	exon	27206928	27207871	+	XLOC_000145	TCONS_00000351	1	NPM1P39	ENSG00000225159	ENST00000449818	=	TSS294
chr1	Cufflinks	exon	27234883	27234951	+	XLOC_000146	TCONS_00000352	1	WDTC1	ENSG00000142784	ENST00000319394	c	TSS295
chr1	Cufflinks	exon	27260956	27261102	+	XLOC_000146	TCONS_00000352	2	WDTC1	ENSG00000142784	ENST00000319394	c	TSS295
chr1	Cufflinks	exon	27263152	27263235	+	XLOC_000146	TCONS_00000352	3	WDTC1	ENSG00000142784	ENST00000319394	c	TSS295
chr1	Cufflinks	exon	27282239	27282270	+	XLOC_000146	TCONS_00000352	4	WDTC1	ENSG00000142784	ENST00000319394	c	TSS295
chr1	Cufflinks	exon	27296357	27296401	+	XLOC_000146	TCONS_00000353	1	WDTC1	ENSG00000142784	ENST00000319394	c	TSS296
chr1	Cufflinks	exon	27297048	27297156	+	XLOC_000146	TCONS_00000353	2	WDTC1	ENSG00000142784	ENST00000319394	c	TSS296
chr1	Cufflinks	exon	27297938	27298111	+	XLOC_000146	TCONS_00000353	3	WDTC1	ENSG00000142784	ENST00000319394	c	TSS296
chr1	Cufflinks	exon	27301226	27301461	+	XLOC_000146	TCONS_00000353	4	WDTC1	ENSG00000142784	ENST00000319394	c	TSS296
chr1	Cufflinks	exon	27303621	27303795	+	XLOC_000146	TCONS_00000353	5	WDTC1	ENSG00000142784	ENST00000319394	c	TSS296
chr1	Cufflinks	exon	27305001	27305193	+	XLOC_000146	TCONS_00000353	6	WDTC1	ENSG00000142784	ENST00000319394	c	TSS296
chr1	Cufflinks	exon	27306186	27308541	+	XLOC_000146	TCONS_00000353	7	WDTC1	ENSG00000142784	ENST00000319394	c	TSS296
chr1	Cufflinks	exon	27322284	27322391	+	XLOC_000147	TCONS_00000354	1	TMEM222	ENSG00000186501	ENST00000374076	=	TSS297
chr1	Cufflinks	exon	27330720	27330804	+	XLOC_000147	TCONS_00000354	2	TMEM222	ENSG00000186501	ENST00000374076	=	TSS297
chr1	Cufflinks	exon	27332070	27332101	+	XLOC_000147	TCONS_00000354	3	TMEM222	ENSG00000186501	ENST00000374076	=	TSS297
chr1	Cufflinks	exon	27333958	27334054	+	XLOC_000147	TCONS_00000354	4	TMEM222	ENSG00000186501	ENST00000374076	=	TSS297
chr1	Cufflinks	exon	27334151	27334281	+	XLOC_000147	TCONS_00000354	5	TMEM222	ENSG00000186501	ENST00000374076	=	TSS297
chr1	Cufflinks	exon	27335379	27336509	+	XLOC_000147	TCONS_00000354	6	TMEM222	ENSG00000186501	ENST00000374076	=	TSS297
chr1	Cufflinks	exon	27325283	27325526	+	XLOC_000148	TCONS_00000355	1	RP11-4K3__A.5	ENSG00000241547	ENST00000486001	c	TSS298
chr1	Cufflinks	exon	27342118	27342501	+	XLOC_000149	TCONS_00000356	1	SYTL1	ENSG00000142765	ENST00000318074	e	TSS299
chr1	Cufflinks	exon	27349404	27349498	+	XLOC_000149	TCONS_00000357	1	SYTL1	ENSG00000142765	ENST00000318074	j	TSS300
chr1	Cufflinks	exon	27349652	27349765	+	XLOC_000149	TCONS_00000357	2	SYTL1	ENSG00000142765	ENST00000318074	j	TSS300
chr1	Cufflinks	exon	27349972	27351122	+	XLOC_000149	TCONS_00000357	3	SYTL1	ENSG00000142765	ENST00000318074	j	TSS300
chr1	Cufflinks	exon	27351299	27351336	+	XLOC_000149	TCONS_00000358	1	SYTL1	ENSG00000142765	ENST00000615284	=	TSS301
chr1	Cufflinks	exon	27351456	27351555	+	XLOC_000149	TCONS_00000358	2	SYTL1	ENSG00000142765	ENST00000615284	=	TSS301
chr1	Cufflinks	exon	27353283	27353488	+	XLOC_000149	TCONS_00000358	3	SYTL1	ENSG00000142765	ENST00000615284	=	TSS301
chr1	Cufflinks	exon	27353713	27353930	+	XLOC_000149	TCONS_00000358	4	SYTL1	ENSG00000142765	ENST00000615284	=	TSS301
chr1	Cufflinks	exon	27394224	27395064	+	XLOC_000150	TCONS_00000359	1	GPR3	ENSG00000181773	ENST00000374024	c	TSS302
chr1	Cufflinks	exon	27649423	27649666	+	XLOC_000151	TCONS_00000360	1	RP1-159A19.3	ENSG00000235912	ENST00000433132	=	TSS303
chr1	Cufflinks	exon	27760640	27762223	+	XLOC_000152	TCONS_00000362	1	FAM76A	ENSG00000009780	ENST00000373954	c	TSS304
chr1	Cufflinks	exon	27739268	27739500	+	XLOC_000153	TCONS_00000361	1	RP3-426I6.2	ENSG00000231344	ENST00000446554	o	TSS305
chr1	Cufflinks	exon	27773203	27773425	+	XLOC_000154	TCONS_00000363	1	STX12	ENSG00000117758	ENST00000373943	=	TSS306
chr1	Cufflinks	exon	27789562	27789631	+	XLOC_000154	TCONS_00000363	2	STX12	ENSG00000117758	ENST00000373943	=	TSS306
chr1	Cufflinks	exon	27793533	27793632	+	XLOC_000154	TCONS_00000363	3	STX12	ENSG00000117758	ENST00000373943	=	TSS306
chr1	Cufflinks	exon	27801678	27801815	+	XLOC_000154	TCONS_00000363	4	STX12	ENSG00000117758	ENST00000373943	=	TSS306
chr1	Cufflinks	exon	27810246	27810289	+	XLOC_000154	TCONS_00000363	5	STX12	ENSG00000117758	ENST00000373943	=	TSS306
chr1	Cufflinks	exon	27812163	27812268	+	XLOC_000154	TCONS_00000363	6	STX12	ENSG00000117758	ENST00000373943	=	TSS306
chr1	Cufflinks	exon	27817851	27817923	+	XLOC_000154	TCONS_00000363	7	STX12	ENSG00000117758	ENST00000373943	=	TSS306
chr1	Cufflinks	exon	27819650	27819732	+	XLOC_000154	TCONS_00000363	8	STX12	ENSG00000117758	ENST00000373943	=	TSS306
chr1	Cufflinks	exon	27822231	27824414	+	XLOC_000154	TCONS_00000363	9	STX12	ENSG00000117758	ENST00000373943	=	TSS306
chr1	Cufflinks	exon	27840831	27841234	+	XLOC_000155	TCONS_00000364	1	PPP1R8	ENSG00000117751	ENST00000373931	j	TSS307
chr1	Cufflinks	exon	27843186	27843206	+	XLOC_000155	TCONS_00000364	2	PPP1R8	ENSG00000117751	ENST00000373931	j	TSS307
chr1	Cufflinks	exon	27843207	27843330	+	XLOC_000155	TCONS_00000365	1	PPP1R8	ENSG00000117751	ENST00000373931	c	TSS308
chr1	Cufflinks	exon	27847028	27847092	+	XLOC_000155	TCONS_00000365	2	PPP1R8	ENSG00000117751	ENST00000373931	c	TSS308
chr1	Cufflinks	exon	27850093	27851779	+	XLOC_000155	TCONS_00000365	3	PPP1R8	ENSG00000117751	ENST00000373931	c	TSS308
chr1	Cufflinks	exon	27849881	27851779	+	XLOC_000155	TCONS_00000366	1	PPP1R8	ENSG00000117751	ENST00000373931	e	TSS309
chr1	Cufflinks	exon	27872539	27872665	+	XLOC_000156	TCONS_00000367	1	THEMIS2	ENSG00000130775	ENST00000373927	=	TSS310
chr1	Cufflinks	exon	27876588	27876728	+	XLOC_000156	TCONS_00000367	2	THEMIS2	ENSG00000130775	ENST00000373927	=	TSS310
chr1	Cufflinks	exon	27885295	27885451	+	XLOC_000156	TCONS_00000367	3	THEMIS2	ENSG00000130775	ENST00000373927	=	TSS310
chr1	Cufflinks	exon	27885867	27886979	+	XLOC_000156	TCONS_00000367	4	THEMIS2	ENSG00000130775	ENST00000373927	=	TSS310
chr1	Cufflinks	exon	27872544	27872665	+	XLOC_000156	TCONS_00000369	1	THEMIS2	ENSG00000130775	ENST00000373921	=	TSS310
chr1	Cufflinks	exon	27876588	27876728	+	XLOC_000156	TCONS_00000369	2	THEMIS2	ENSG00000130775	ENST00000373921	=	TSS310
chr1	Cufflinks	exon	27879644	27880054	+	XLOC_000156	TCONS_00000369	3	THEMIS2	ENSG00000130775	ENST00000373921	=	TSS310
chr1	Cufflinks	exon	27881971	27883043	+	XLOC_000156	TCONS_00000369	4	THEMIS2	ENSG00000130775	ENST00000373921	=	TSS310
chr1	Cufflinks	exon	27885295	27885451	+	XLOC_000156	TCONS_00000369	5	THEMIS2	ENSG00000130775	ENST00000373921	=	TSS310
chr1	Cufflinks	exon	27885867	27886979	+	XLOC_000156	TCONS_00000369	6	THEMIS2	ENSG00000130775	ENST00000373921	=	TSS310
chr1	Cufflinks	exon	27872544	27872665	+	XLOC_000156	TCONS_00000368	1	THEMIS2	ENSG00000130775	ENST00000373925	=	TSS310
chr1	Cufflinks	exon	27876588	27876728	+	XLOC_000156	TCONS_00000368	2	THEMIS2	ENSG00000130775	ENST00000373925	=	TSS310
chr1	Cufflinks	exon	27879644	27880054	+	XLOC_000156	TCONS_00000368	3	THEMIS2	ENSG00000130775	ENST00000373925	=	TSS310
chr1	Cufflinks	exon	27885295	27885451	+	XLOC_000156	TCONS_00000368	4	THEMIS2	ENSG00000130775	ENST00000373925	=	TSS310
chr1	Cufflinks	exon	27885867	27886979	+	XLOC_000156	TCONS_00000368	5	THEMIS2	ENSG00000130775	ENST00000373925	=	TSS310
chr1	Cufflinks	exon	27884318	27885251	+	XLOC_000156	TCONS_00000370	1	THEMIS2	ENSG00000130775	ENST00000492877	c	TSS311
chr1	Cufflinks	exon	27934950	27935244	+	XLOC_000157	TCONS_00000371	1	SMPDL3B	ENSG00000130768	ENST00000373894	=	TSS312
chr1	Cufflinks	exon	27945232	27945445	+	XLOC_000157	TCONS_00000371	2	SMPDL3B	ENSG00000130768	ENST00000373894	=	TSS312
chr1	Cufflinks	exon	27949065	27949162	+	XLOC_000157	TCONS_00000371	3	SMPDL3B	ENSG00000130768	ENST00000373894	=	TSS312
chr1	Cufflinks	exon	27953215	27953358	+	XLOC_000157	TCONS_00000371	4	SMPDL3B	ENSG00000130768	ENST00000373894	=	TSS312
chr1	Cufflinks	exon	27954354	27954526	+	XLOC_000157	TCONS_00000371	5	SMPDL3B	ENSG00000130768	ENST00000373894	=	TSS312
chr1	Cufflinks	exon	27955684	27955864	+	XLOC_000157	TCONS_00000371	6	SMPDL3B	ENSG00000130768	ENST00000373894	=	TSS312
chr1	Cufflinks	exon	27955949	27956082	+	XLOC_000157	TCONS_00000371	7	SMPDL3B	ENSG00000130768	ENST00000373894	=	TSS312
chr1	Cufflinks	exon	27958476	27959157	+	XLOC_000157	TCONS_00000371	8	SMPDL3B	ENSG00000130768	ENST00000373894	=	TSS312
chr1	Cufflinks	exon	27966517	27968093	+	XLOC_000158	TCONS_00000372	1	XKR8	ENSG00000158156	ENST00000373884	c	TSS313
chr1	Cufflinks	exon	28236030	28236270	+	XLOC_000159	TCONS_00000374	1	ATPIF1	ENSG00000130770	ENST00000465645	=	TSS314
chr1	Cufflinks	exon	28236361	28238359	+	XLOC_000159	TCONS_00000374	2	ATPIF1	ENSG00000130770	ENST00000465645	=	TSS314
chr1	Cufflinks	exon	28236030	28236270	+	XLOC_000159	TCONS_00000373	1	ATPIF1	ENSG00000130770	ENST00000335514	=	TSS314
chr1	Cufflinks	exon	28236361	28236452	+	XLOC_000159	TCONS_00000373	2	ATPIF1	ENSG00000130770	ENST00000335514	=	TSS314
chr1	Cufflinks	exon	28237837	28238359	+	XLOC_000159	TCONS_00000373	3	ATPIF1	ENSG00000130770	ENST00000335514	=	TSS314
chr1	Cufflinks	exon	28236091	28236270	+	XLOC_000159	TCONS_00000375	1	ATPIF1	ENSG00000130770	ENST00000497986	=	TSS314
chr1	Cufflinks	exon	28236361	28236452	+	XLOC_000159	TCONS_00000375	2	ATPIF1	ENSG00000130770	ENST00000497986	=	TSS314
chr1	Cufflinks	exon	28237761	28238359	+	XLOC_000159	TCONS_00000375	3	ATPIF1	ENSG00000130770	ENST00000497986	=	TSS314
chr1	Cufflinks	exon	28280779	28282648	+	XLOC_000160	TCONS_00000376	1	SESN2	ENSG00000130766	ENST00000253063	o	TSS315
chr1	Cufflinks	exon	28329086	28329180	+	XLOC_000161	TCONS_00000378	1	MED18	ENSG00000130772	ENST00000398997	j	TSS316
chr1	Cufflinks	exon	28330597	28330735	+	XLOC_000161	TCONS_00000378	2	MED18	ENSG00000130772	ENST00000398997	j	TSS316
chr1	Cufflinks	exon	28334411	28335072	+	XLOC_000161	TCONS_00000378	3	MED18	ENSG00000130772	ENST00000398997	j	TSS316
chr1	Cufflinks	exon	28329086	28329180	+	XLOC_000161	TCONS_00000377	1	MED18	ENSG00000130772	ENST00000373842	=	TSS316
chr1	Cufflinks	exon	28330597	28330735	+	XLOC_000161	TCONS_00000377	2	MED18	ENSG00000130772	ENST00000373842	=	TSS316
chr1	Cufflinks	exon	28334417	28335072	+	XLOC_000161	TCONS_00000377	3	MED18	ENSG00000130772	ENST00000373842	=	TSS316
chr1	Cufflinks	exon	28369707	28369825	+	XLOC_000162	TCONS_00000379	1	PHACTR4	ENSG00000204138	ENST00000373839	=	TSS317
chr1	Cufflinks	exon	28407410	28407463	+	XLOC_000162	TCONS_00000379	2	PHACTR4	ENSG00000204138	ENST00000373839	=	TSS317
chr1	Cufflinks	exon	28459085	28459258	+	XLOC_000162	TCONS_00000379	3	PHACTR4	ENSG00000204138	ENST00000373839	=	TSS317
chr1	Cufflinks	exon	28460212	28460292	+	XLOC_000162	TCONS_00000379	4	PHACTR4	ENSG00000204138	ENST00000373839	=	TSS317
chr1	Cufflinks	exon	28465685	28465849	+	XLOC_000162	TCONS_00000379	5	PHACTR4	ENSG00000204138	ENST00000373839	=	TSS317
chr1	Cufflinks	exon	28466382	28466768	+	XLOC_000162	TCONS_00000379	6	PHACTR4	ENSG00000204138	ENST00000373839	=	TSS317
chr1	Cufflinks	exon	28473554	28474151	+	XLOC_000162	TCONS_00000379	7	PHACTR4	ENSG00000204138	ENST00000373839	=	TSS317
chr1	Cufflinks	exon	28476107	28476291	+	XLOC_000162	TCONS_00000379	8	PHACTR4	ENSG00000204138	ENST00000373839	=	TSS317
chr1	Cufflinks	exon	28480451	28480604	+	XLOC_000162	TCONS_00000379	9	PHACTR4	ENSG00000204138	ENST00000373839	=	TSS317
chr1	Cufflinks	exon	28489170	28489225	+	XLOC_000162	TCONS_00000379	10	PHACTR4	ENSG00000204138	ENST00000373839	=	TSS317
chr1	Cufflinks	exon	28490951	28491012	+	XLOC_000162	TCONS_00000379	11	PHACTR4	ENSG00000204138	ENST00000373839	=	TSS317
chr1	Cufflinks	exon	28491650	28491787	+	XLOC_000162	TCONS_00000379	12	PHACTR4	ENSG00000204138	ENST00000373839	=	TSS317
chr1	Cufflinks	exon	28493015	28493091	+	XLOC_000162	TCONS_00000379	13	PHACTR4	ENSG00000204138	ENST00000373839	=	TSS317
chr1	Cufflinks	exon	28496534	28497284	+	XLOC_000162	TCONS_00000379	14	PHACTR4	ENSG00000204138	ENST00000373839	=	TSS317
chr1	Cufflinks	exon	28438074	28438430	+	XLOC_000162	TCONS_00000380	1	PHACTR4	ENSG00000204138	ENST00000373836	=	TSS318
chr1	Cufflinks	exon	28459085	28459258	+	XLOC_000162	TCONS_00000380	2	PHACTR4	ENSG00000204138	ENST00000373836	=	TSS318
chr1	Cufflinks	exon	28460212	28460292	+	XLOC_000162	TCONS_00000380	3	PHACTR4	ENSG00000204138	ENST00000373836	=	TSS318
chr1	Cufflinks	exon	28465685	28465849	+	XLOC_000162	TCONS_00000380	4	PHACTR4	ENSG00000204138	ENST00000373836	=	TSS318
chr1	Cufflinks	exon	28466382	28466768	+	XLOC_000162	TCONS_00000380	5	PHACTR4	ENSG00000204138	ENST00000373836	=	TSS318
chr1	Cufflinks	exon	28473554	28474151	+	XLOC_000162	TCONS_00000380	6	PHACTR4	ENSG00000204138	ENST00000373836	=	TSS318
chr1	Cufflinks	exon	28476107	28476291	+	XLOC_000162	TCONS_00000380	7	PHACTR4	ENSG00000204138	ENST00000373836	=	TSS318
chr1	Cufflinks	exon	28480451	28480604	+	XLOC_000162	TCONS_00000380	8	PHACTR4	ENSG00000204138	ENST00000373836	=	TSS318
chr1	Cufflinks	exon	28489170	28489225	+	XLOC_000162	TCONS_00000380	9	PHACTR4	ENSG00000204138	ENST00000373836	=	TSS318
chr1	Cufflinks	exon	28490951	28491012	+	XLOC_000162	TCONS_00000380	10	PHACTR4	ENSG00000204138	ENST00000373836	=	TSS318
chr1	Cufflinks	exon	28491650	28491787	+	XLOC_000162	TCONS_00000380	11	PHACTR4	ENSG00000204138	ENST00000373836	=	TSS318
chr1	Cufflinks	exon	28493015	28493091	+	XLOC_000162	TCONS_00000380	12	PHACTR4	ENSG00000204138	ENST00000373836	=	TSS318
chr1	Cufflinks	exon	28496534	28497284	+	XLOC_000162	TCONS_00000380	13	PHACTR4	ENSG00000204138	ENST00000373836	=	TSS318
chr1	Cufflinks	exon	28457842	28457855	+	XLOC_000162	TCONS_00000381	1	PHACTR4	ENSG00000204138	ENST00000493669	j	TSS319
chr1	Cufflinks	exon	28459085	28459258	+	XLOC_000162	TCONS_00000381	2	PHACTR4	ENSG00000204138	ENST00000493669	j	TSS319
[truncated: 246,924+ more rows]

## Sheet: stats_GRCh38
gene_name	Ensembl_gene_ID	#transcripts	#circRNA_candidates	#novel_transcripts
TSPAN6	ENSG00000000003	3	6	0
SCYL3	ENSG00000000457	7	6	0
C1orf112	ENSG00000000460	10	2	5
FGR	ENSG00000000938	2	1	1
CFH	ENSG00000000971	5	41	4
FUCA2	ENSG00000001036	1	5	1
GCLC	ENSG00000001084	5	4	0
NFYA	ENSG00000001167	3	1	1
NIPAL3	ENSG00000001461	7	3	1
LAS1L	ENSG00000001497	1	4	1
ENPP4	ENSG00000001561	2	1	1
SEMA3F	ENSG00000001617	5	1	1
CFTR	ENSG00000001626	4	4	3
ANKIB1	ENSG00000001629	4	14	1
CYP51A1	ENSG00000001630	2	1	0
KRIT1	ENSG00000001631	6	2	3
RAD52	ENSG00000002016	8	1	1
LAP3	ENSG00000002549	5	15	2
CD99	ENSG00000002586	3	1	0
AOC1	ENSG00000002726	1	3	0
LASP1	ENSG00000002834	1	2	0
TMEM176A	ENSG00000002933	2	9	0
M6PR	ENSG00000003056	1	8	1
CASP10	ENSG00000003400	7	5	3
CFLAR	ENSG00000003402	17	10	2
TFPI	ENSG00000003436	2	1	0
RBM5	ENSG00000003756	6	4	3
SLC7A2	ENSG00000003989	3	3	1
ARF5	ENSG00000004059	1	1	0
POLDIP2	ENSG00000004142	1	5	0
PLXND1	ENSG00000004399	4	7	2
AK2	ENSG00000004455	3	12	1
CD38	ENSG00000004468	5	2	1
FKBP4	ENSG00000004478	4	11	1
KDM1A	ENSG00000004487	3	18	1
RBM6	ENSG00000004534	15	5	2
RECQL	ENSG00000004700	3	8	1
CCDC132	ENSG00000004766	7	1	1
NDUFAB1	ENSG00000004779	1	2	0
SLC25A13	ENSG00000004864	8	1	0
CDC27	ENSG00000004897	9	13	4
HCCS	ENSG00000004961	1	1	0
UPF1	ENSG00000005007	1	3	1
SLC25A5	ENSG00000005022	1	10	0
DHX33	ENSG00000005100	4	5	0
LIG3	ENSG00000005156	4	2	2
CREBBP	ENSG00000005339	3	43	1
GCFC2	ENSG00000005436	8	1	1
RHBDD2	ENSG00000005486	1	9	0
IBTK	ENSG00000005700	3	12	1
MYCBP2	ENSG00000005810	13	61	7
FBXL3	ENSG00000005812	6	7	1
ITGA3	ENSG00000005884	3	18	1
ZFX	ENSG00000005889	6	10	2
LAMP2	ENSG00000005893	2	25	0
GDE1	ENSG00000006007	2	4	0
TMEM132A	ENSG00000006118	4	1	0
AP2B1	ENSG00000006125	4	36	1
SPATA20	ENSG00000006282	2	6	0
TNFRSF12A	ENSG00000006327	1	4	0
RALA	ENSG00000006451	4	10	2
BAIAP2L1	ENSG00000006453	3	3	0
KDM7A	ENSG00000006459	10	3	1
AGK	ENSG00000006530	4	1	1
ALDH3B1	ENSG00000006534	3	3	1
GGCT	ENSG00000006625	1	5	0
COX10	ENSG00000006695	6	1	2
GTF2IRD1	ENSG00000006704	6	4	2
VPS41	ENSG00000006715	7	5	0
ARHGAP44	ENSG00000006740	3	1	0
ELAC2	ENSG00000006744	2	2	1
ARSD	ENSG00000006756	2	2	0
PNPLA4	ENSG00000006757	3	2	0
ADIPOR2	ENSG00000006831	3	2	2
PRSS21	ENSG00000007038	3	4	2
MARK4	ENSG00000007047	3	2	0
PROM1	ENSG00000007062	6	6	1
CCDC124	ENSG00000007080	1	1	0
PAFAH1B1	ENSG00000007168	10	19	0
KIAA0100	ENSG00000007202	3	32	2
CEACAM7	ENSG00000007306	1	7	0
TSR3	ENSG00000007520	1	1	0
TEAD3	ENSG00000007866	6	4	2
DNAJC11	ENSG00000007923	2	5	1
MYLIP	ENSG00000007944	3	10	1
PSMB1	ENSG00000008018	1	3	0
JARID2	ENSG00000008083	5	9	3
CDKL5	ENSG00000008086	4	1	1
NADK	ENSG00000008130	3	1	0
SYPL1	ENSG00000008282	2	9	0
SPAG9	ENSG00000008294	9	6	3
MGST1	ENSG00000008394	2	2	0
CRY1	ENSG00000008405	2	2	0
NFIX	ENSG00000008441	5	8	2
IL32	ENSG00000008517	2	19	0
RHOBTB2	ENSG00000008853	7	1	3
HEATR5B	ENSG00000008869	4	12	3
SEC62	ENSG00000008952	3	4	0
RPS20	ENSG00000008988	2	61	0
CSDE1	ENSG00000009307	2	143	2
UBE3C	ENSG00000009335	15	13	1
REV3L	ENSG00000009413	4	10	1
VTA1	ENSG00000009844	2	1	0
BAZ1B	ENSG00000009954	3	25	0
RANBP9	ENSG00000010017	8	26	0
METTL13	ENSG00000010165	2	4	0
ZNF207	ENSG00000010244	8	38	0
UQCRC1	ENSG00000010256	1	11	0
STARD3NL	ENSG00000010270	2	2	1
CD9	ENSG00000010278	1	29	0
NCAPD2	ENSG00000010292	4	8	4
NISCH	ENSG00000010322	4	3	0
STAB1	ENSG00000010327	6	3	3
IDS	ENSG00000010404	2	7	2
CD4	ENSG00000010610	2	1	1
SCMH1	ENSG00000010803	16	16	1
FYN	ENSG00000010810	20	1	1
HIVEP2	ENSG00000010818	28	7	1
FMO1	ENSG00000010932	2	1	0
TCEB3	ENSG00000011007	1	3	1
LYPLA2	ENSG00000011009	1	2	0
MRC2	ENSG00000011028	3	3	1
NME2	ENSG00000011052	4	12	3
ABHD5	ENSG00000011198	2	3	0
AKAP8L	ENSG00000011243	3	1	0
MBTD1	ENSG00000011258	6	2	0
RNF216	ENSG00000011275	5	6	1
TTC19	ENSG00000011295	4	2	1
PTBP1	ENSG00000011304	1	29	0
LARS2	ENSG00000011376	6	2	1
PIK3C2A	ENSG00000011405	6	15	4
PLAUR	ENSG00000011422	2	16	0
ANLN	ENSG00000011426	1	13	1
WIZ	ENSG00000011451	4	5	1
RABGAP1	ENSG00000011454	10	10	3
DCN	ENSG00000011465	2	44	0
PPP5C	ENSG00000011485	3	17	0
CEP68	ENSG00000011523	8	3	3
MAP4K3	ENSG00000011566	11	2	3
TYROBP	ENSG00000011600	1	8	0
ERCC1	ENSG00000012061	3	3	1
MBTPS2	ENSG00000012174	1	2	0
ELOVL5	ENSG00000012660	9	8	0
CALCOCO1	ENSG00000012822	3	1	1
MAP4K5	ENSG00000012983	6	4	1
PSMC4	ENSG00000013275	2	25	0
MAN2B2	ENSG00000013288	5	3	2
CLDN11	ENSG00000013297	2	1	0
SLC25A39	ENSG00000013306	1	18	0
MVP	ENSG00000013364	1	7	1
NUB1	ENSG00000013374	2	18	1
PGM3	ENSG00000013375	3	2	1
CLK1	ENSG00000013441	5	2	2
POLR3B	ENSG00000013503	3	3	0
ANGEL1	ENSG00000013523	2	1	2
RNF14	ENSG00000013561	3	3	2
DDX11	ENSG00000013573	3	2	3
HEBP1	ENSG00000013583	1	3	0
GPRC5A	ENSG00000013588	2	6	0
TACC3	ENSG00000013810	1	4	0
UFL1	ENSG00000014123	3	9	1
ZC3H3	ENSG00000014164	1	5	0
CAPN1	ENSG00000014216	5	13	2
ACPP	ENSG00000014257	3	9	1
MDH1	ENSG00000014641	1	8	0
SLC30A9	ENSG00000014824	2	4	0
COX15	ENSG00000014919	3	5	2
CCDC88C	ENSG00000015133	11	3	2
ZMYND11	ENSG00000015171	8	17	2
WAS	ENSG00000015285	4	2	0
BID	ENSG00000015475	2	6	0
MATR3	ENSG00000015479	2	36	0
XYLT2	ENSG00000015532	3	2	0
GLT8D1	ENSG00000016864	1	3	1
ATP2C1	ENSG00000017260	5	28	2
IGF1	ENSG00000017427	2	1	0
RALBP1	ENSG00000017797	6	10	4
SLC11A1	ENSG00000018280	7	2	4
WWTR1	ENSG00000018408	6	21	1
TTC27	ENSG00000018699	2	4	0
CYP24A1	ENSG00000019186	2	1	1
SNAI2	ENSG00000019549	1	2	0
CD74	ENSG00000019582	1	161	0
ZRANB1	ENSG00000019995	1	4	1
NCDN	ENSG00000020129	2	2	1
GPR124	ENSG00000020181	3	2	1
ZFP64	ENSG00000020256	6	6	0
MNAT1	ENSG00000020426	7	4	0
SAMD4A	ENSG00000020577	11	1	1
RUNX3	ENSG00000020633	13	1	1
MRE11A	ENSG00000020922	9	5	2
SERPINB1	ENSG00000021355	4	8	2
SPAST	ENSG00000021574	2	2	0
AQR	ENSG00000021776	6	11	1
RTFDC1	ENSG00000022277	1	3	0
SLC45A4	ENSG00000022567	9	4	1
RNF10	ENSG00000022840	1	4	0
ZDHHC6	ENSG00000023041	2	7	1
NDUFS1	ENSG00000023228	5	13	1
RB1CC1	ENSG00000023287	11	21	3
ERP44	ENSG00000023318	4	2	0
ALAS1	ENSG00000023330	1	23	0
BIRC3	ENSG00000023445	4	13	0
AKAP11	ENSG00000023516	5	7	2
SNAPC1	ENSG00000023608	1	1	0
DERA	ENSG00000023697	6	1	2
STRAP	ENSG00000023734	5	4	1
DEF6	ENSG00000023892	7	1	1
GCLM	ENSG00000023909	1	2	0
UBR2	ENSG00000024048	12	5	5
EHD2	ENSG00000024422	1	5	0
HSF2	ENSG00000025156	1	1	0
PHF20	ENSG00000025293	6	12	0
TOMM34	ENSG00000025772	2	6	1
SEC63	ENSG00000025796	10	5	2
KPNA6	ENSG00000025800	4	4	2
VIM	ENSG00000026025	1	55	0
RTEL1-TNFRSF6B	ENSG00000026036	5	2	2
RNASET2	ENSG00000026297	4	4	2
CD44	ENSG00000026508	3	19	1
SLAMF7	ENSG00000026751	3	2	1
PRKCH	ENSG00000027075	12	13	1
IFNGR1	ENSG00000027697	4	7	0
SH2D2A	ENSG00000027869	3	1	0
VRK2	ENSG00000028116	7	4	2
VEZT	ENSG00000028203	6	7	2
SNX1	ENSG00000028528	7	11	1
TBPL1	ENSG00000028839	4	1	0
ARNTL2	ENSG00000029153	4	1	0
BCLAF1	ENSG00000029363	7	20	4
TFB1M	ENSG00000029639	5	1	0
RABEP1	ENSG00000029725	2	8	2
HMGB3	ENSG00000029993	2	4	1
NUP160	ENSG00000030066	6	4	2
IKZF2	ENSG00000030419	6	1	1
GRN	ENSG00000030582	1	74	0
FAM13B	ENSG00000031003	5	4	2
ARHGAP31	ENSG00000031081	5	1	1
SARS	ENSG00000031698	2	21	1
ARID4A	ENSG00000032219	6	3	2
ABCF2	ENSG00000033050	3	3	2
FUT8	ENSG00000033170	4	15	2
UBA6	ENSG00000033178	9	3	3
GAB2	ENSG00000033327	24	21	1
ATP6V0A1	ENSG00000033627	3	1	0
PIAS1	ENSG00000033800	3	17	1
SLC4A7	ENSG00000033867	15	1	0
TMSB10	ENSG00000034510	1	4	0
ASTE1	ENSG00000034533	1	1	0
RNF19A	ENSG00000034677	7	8	0
GABARAPL2	ENSG00000034713	1	2	0
SH3YL1	ENSG00000035115	8	1	2
VCL	ENSG00000035403	2	54	0
DEPDC1B	ENSG00000035499	2	2	0
NSMAF	ENSG00000035681	7	2	3
ADSS	ENSG00000035687	10	1	1
TIMP2	ENSG00000035862	2	2	0
RFC1	ENSG00000035928	2	10	0
TBC1D23	ENSG00000036054	1	6	1
CUL3	ENSG00000036257	9	9	1
ZZZ3	ENSG00000036549	12	3	1
TUBG2	ENSG00000037042	1	1	0
RPL26L1	ENSG00000037241	2	1	1
NSUN2	ENSG00000037474	2	2	1
FBXO42	ENSG00000037637	5	5	1
MFAP3	ENSG00000037749	5	1	1
MRI1	ENSG00000037757	2	6	2
PI4K2B	ENSG00000038210	1	1	0
BOD1L1	ENSG00000038219	5	7	1
MAT2B	ENSG00000038274	1	6	0
TRIO	ENSG00000038382	48	21	5
VCAN	ENSG00000038427	1	27	0
CLEC16A	ENSG00000038532	14	4	1
MSR1	ENSG00000038945	4	17	1
CDH1	ENSG00000039068	1	53	0
SKIV2L2	ENSG00000039123	3	1	0
ZFYVE16	ENSG00000039319	4	4	1
FAM65A	ENSG00000039523	5	3	1
RAI14	ENSG00000039560	5	5	1
PHLPP2	ENSG00000040199	4	1	1
SPDL1	ENSG00000040275	2	4	2
STAU2	ENSG00000040341	7	2	0
CTNS	ENSG00000040531	4	1	2
INPP4A	ENSG00000040933	16	6	4
PSMA4	ENSG00000041357	3	34	0
LSG1	ENSG00000041802	3	5	2
PARP3	ENSG00000041880	2	1	0
TNC	ENSG00000041982	5	80	2
AIFM2	ENSG00000042286	3	2	0
RETSAT	ENSG00000042445	2	1	0
CAPG	ENSG00000042493	2	9	0
ADAM28	ENSG00000042980	8	6	1
BARX2	ENSG00000043039	7	1	1
DCUN1D1	ENSG00000043093	11	5	2
LCP2	ENSG00000043462	15	7	1
TRIT1	ENSG00000043514	4	2	2
CUL7	ENSG00000044090	4	5	2
CTNNA1	ENSG00000044115	3	35	0
PHKA2	ENSG00000044446	7	2	1
CNTLN	ENSG00000044459	4	1	2
HSPA5	ENSG00000044574	1	23	0
DSG2	ENSG00000046604	1	27	0
GEMIN8	ENSG00000046647	7	2	1
OFD1	ENSG00000046651	10	15	4
PREX2	ENSG00000046889	13	3	4
WDR37	ENSG00000047056	15	3	2
YTHDC2	ENSG00000047188	7	4	0
CTPS2	ENSG00000047230	9	4	1
ATP6V1H	ENSG00000047249	4	2	1
POLR2B	ENSG00000047315	1	30	0
FAM214A	ENSG00000047346	11	2	3
TPR	ENSG00000047410	3	54	3
CP	ENSG00000047457	5	137	4
KIAA0556	ENSG00000047578	11	4	1
XK	ENSG00000047597	1	1	0
C12orf4	ENSG00000047621	2	2	0
SCML1	ENSG00000047634	6	3	1
MAP4	ENSG00000047849	2	35	2
GOPC	ENSG00000047932	2	6	0
USP28	ENSG00000048028	8	12	1
HDAC9	ENSG00000048052	12	4	2
NOP16	ENSG00000048162	1	6	0
ZNF800	ENSG00000048405	12	4	1
SNX29	ENSG00000048471	11	1	1
RSF1	ENSG00000048649	6	24	2
VPS13D	ENSG00000048707	12	20	4
CELF2	ENSG00000048740	32	4	3
FAM120A	ENSG00000048828	2	18	0
R3HDM1	ENSG00000048991	2	16	2
ADAMTS6	ENSG00000049192	1	2	0
H6PD	ENSG00000049239	10	2	2
VAMP3	ENSG00000049245	1	5	0
PER3	ENSG00000049246	6	9	2
EPN3	ENSG00000049283	4	1	3
LTBP1	ENSG00000049323	4	7	1
RCN1	ENSG00000049449	3	13	0
RFC2	ENSG00000049541	2	1	0
ARID1B	ENSG00000049618	8	13	2
CLPTM1L	ENSG00000049656	2	1	1
NEDD4L	ENSG00000049759	11	2	1
HEXB	ENSG00000049860	1	4	0
JKAMP	ENSG00000050130	3	1	1
ARHGEF5	ENSG00000050327	3	8	1
MCUR1	ENSG00000050393	3	2	1
LIMA1	ENSG00000050405	1	1	0
MAPK9	ENSG00000050748	2	7	1
FAM160A2	ENSG00000051009	2	4	2
HERPUD1	ENSG00000051108	2	12	0
PIK3CB	ENSG00000051382	5	15	3
CYBA	ENSG00000051523	2	5	0
THOC3	ENSG00000051596	2	2	0
HEBP2	ENSG00000051620	7	3	0
MPHOSPH9	ENSG00000051825	5	1	2
PLEKHA5	ENSG00000052126	8	2	1
PRSS8	ENSG00000052344	1	2	0
FNIP2	ENSG00000052795	5	1	0
MSMO1	ENSG00000052802	1	4	0
TTC17	ENSG00000052841	6	10	2
AKR7A2	ENSG00000053371	3	2	1
USE1	ENSG00000053501	2	1	2
LAMA3	ENSG00000053747	3	9	2
AP5M1	ENSG00000053770	6	4	0
TRAPPC3	ENSG00000054116	1	5	0
THRAP3	ENSG00000054118	4	20	2
LY75	ENSG00000054219	1	4	0
ARID4B	ENSG00000054267	12	5	3
OPN3	ENSG00000054277	1	2	0
KIF1B	ENSG00000054523	8	7	3
TBC1D22A	ENSG00000054611	8	7	0
SYNE2	ENSG00000054654	7	117	5
ATP9A	ENSG00000054793	7	2	3
FAM168A	ENSG00000054965	4	5	2
NOP58	ENSG00000055044	2	19	1
SZRD1	ENSG00000055070	2	7	0
KCNH2	ENSG00000055118	2	2	0
CUL1	ENSG00000055130	19	8	2
CYFIP2	ENSG00000055163	8	5	2
TAB2	ENSG00000055208	3	15	2
GINM1	ENSG00000055211	1	1	0
EIF2AK2	ENSG00000055332	5	5	1
USP36	ENSG00000055483	8	13	4
KMT2C	ENSG00000055609	10	92	3
PUM2	ENSG00000055917	21	28	3
MRPL43	ENSG00000055950	1	4	0
C4orf27	ENSG00000056050	2	2	2
ZFR	ENSG00000056097	3	37	3
ZNF280C	ENSG00000056277	3	1	0
RC3H2	ENSG00000056586	3	16	2
TRAF3IP2	ENSG00000056972	4	2	1
GYG2	ENSG00000056998	3	2	1
DCBLD2	ENSG00000057019	1	11	1
SERPINB3	ENSG00000057149	2	21	1
SOAT1	ENSG00000057252	4	7	0
PKP2	ENSG00000057294	9	11	1
GDI2	ENSG00000057608	1	36	0
PRDM1	ENSG00000057657	3	8	1
PITHD1	ENSG00000057757	1	1	0
MTA3	ENSG00000057935	5	4	0
ATP11B	ENSG00000058063	3	18	1
LAMC2	ENSG00000058085	8	25	0
SEC61A1	ENSG00000058262	2	28	1
PPP1R12A	ENSG00000058272	3	9	1
POLR3E	ENSG00000058600	5	1	1
ATP2B4	ENSG00000058668	9	43	2
ZC3H11A	ENSG00000058673	8	14	5
YIPF1	ENSG00000058799	1	4	0
NDC1	ENSG00000058804	1	6	0
PARP12	ENSG00000059378	12	2	1
ALDH18A1	ENSG00000059573	2	8	0
TARBP1	ENSG00000059588	7	6	2
GATB	ENSG00000059691	3	1	3
MXD1	ENSG00000059728	5	3	0
CDK17	ENSG00000059758	5	3	2
SLC2A3	ENSG00000059804	2	5	0
YBX3	ENSG00000060138	6	38	3
WNK1	ENSG00000060237	5	93	3
CCAR1	ENSG00000060339	7	17	2
GNA15	ENSG00000060558	2	1	1
PTPRU	ENSG00000060656	4	8	0
SNRNP40	ENSG00000060688	6	1	2
COL11A1	ENSG00000060718	3	16	0
QSER1	ENSG00000060749	10	12	2
MPC1	ENSG00000060762	3	1	1
BCAT1	ENSG00000060982	7	4	1
HDAC7	ENSG00000061273	4	1	0
NCKAP1	ENSG00000061676	3	29	1
MRPS35	ENSG00000061794	2	4	0
GUCY1B3	ENSG00000061918	2	2	1
SFSWAP	ENSG00000061936	7	2	1
MON2	ENSG00000061987	6	8	2
CDH3	ENSG00000062038	1	4	0
GPBP1	ENSG00000062194	4	19	0
CS	ENSG00000062485	3	4	2
MRPS24	ENSG00000062582	1	1	0
ELMO2	ENSG00000062598	8	2	3
WAPAL	ENSG00000062650	5	14	3
VMP1	ENSG00000062716	5	16	0
EIF4B	ENSG00000063046	9	29	3
SLC6A16	ENSG00000063127	1	1	0
RPL18	ENSG00000063177	1	79	0
ISOC2	ENSG00000063241	1	3	0
U2AF2	ENSG00000063244	4	1	1
EPN1	ENSG00000063245	6	2	2
GPC1	ENSG00000063660	3	1	0
HAGH	ENSG00000063854	1	1	0
RNF4	ENSG00000063978	10	8	2
CASP8	ENSG00000064012	12	4	3
ASUN	ENSG00000064102	2	2	0
TM7SF3	ENSG00000064115	3	4	1
TAF2	ENSG00000064313	10	8	4
HIPK2	ENSG00000064393	5	22	1
TNPO3	ENSG00000064419	4	4	1
RFXANK	ENSG00000064490	2	6	1
TMEM161A	ENSG00000064545	2	1	1
LPAR2	ENSG00000064547	2	1	1
CTSA	ENSG00000064601	2	17	0
SUGP2	ENSG00000064607	3	3	2
SLC12A2	ENSG00000064651	6	3	1
EYA2	ENSG00000064655	7	9	2
CNN2	ENSG00000064666	1	14	0
DDX20	ENSG00000064703	1	1	0
BTBD1	ENSG00000064726	1	4	0
BCAS1	ENSG00000064787	9	1	1
SBNO2	ENSG00000064932	1	1	0
HMG20B	ENSG00000064961	1	1	0
CALCRL	ENSG00000064989	2	1	0
TAF11	ENSG00000064995	5	1	2
ANKS1A	ENSG00000064999	16	2	1
AP3D1	ENSG00000065000	3	7	0
SLC9A3R2	ENSG00000065054	1	1	0
UHRF1BP1	ENSG00000065060	3	5	1
GNAI3	ENSG00000065135	10	12	0
IPO5	ENSG00000065150	1	33	0
OAT	ENSG00000065154	1	3	0
WDR3	ENSG00000065183	2	2	0
PKN2	ENSG00000065243	3	12	0
TRAM2	ENSG00000065308	3	4	1
MCM10	ENSG00000065328	2	2	0
ERBB3	ENSG00000065361	4	11	1
ANKRD44	ENSG00000065413	56	1	2
KARS	ENSG00000065427	1	10	0
PDIA5	ENSG00000065485	4	3	2
NDUFB4	ENSG00000065518	1	5	0
SPEN	ENSG00000065526	1	13	1
MYLK	ENSG00000065534	24	27	4
ZC3H15	ENSG00000065548	3	11	0
SLK	ENSG00000065613	3	12	1
SEC61A2	ENSG00000065665	5	1	1
PRKCQ	ENSG00000065675	6	1	2
ASB1	ENSG00000065802	3	1	0
ME1	ENSG00000065833	3	2	1
TBC1D1	ENSG00000065882	14	15	3
CDK13	ENSG00000065883	11	10	1
MTHFD2	ENSG00000065911	5	4	3
FOXJ2	ENSG00000065970	2	8	0
YBX1	ENSG00000065978	5	67	4
ELAVL1	ENSG00000066044	3	4	1
DIP2B	ENSG00000066084	6	5	1
KDM4A	ENSG00000066135	3	7	2
NFYC	ENSG00000066136	6	3	1
ASPM	ENSG00000066279	5	5	3
CD84	ENSG00000066294	3	3	0
ELOVL1	ENSG00000066322	1	13	0
MPPED2	ENSG00000066382	48	2	2
ZBTB11	ENSG00000066422	3	7	0
ATXN3	ENSG00000066427	6	1	0
GOLGA5	ENSG00000066455	2	14	0
FGFR2	ENSG00000066468	16	9	2
ISOC1	ENSG00000066583	1	2	0
THUMPD1	ENSG00000066654	3	2	2
MSANTD3	ENSG00000066697	1	1	0
ATG2B	ENSG00000066739	9	6	3
ARFGEF1	ENSG00000066777	14	20	3
ZFAT	ENSG00000066827	4	3	0
MTFR1	ENSG00000066855	3	1	0
STAG3	ENSG00000066923	5	1	2
FECH	ENSG00000066926	3	1	0
MYO9A	ENSG00000066933	37	2	9
PFKP	ENSG00000067057	5	12	1
SP100	ENSG00000067066	18	12	6
KLF6	ENSG00000067082	3	13	1
PPAP2A	ENSG00000067113	3	2	1
NEO1	ENSG00000067141	2	31	2
TRAM1	ENSG00000067167	1	15	1
TNFRSF1A	ENSG00000067182	1	16	0
EVI5	ENSG00000067208	9	3	4
PKM	ENSG00000067225	3	117	0
DHX29	ENSG00000067248	3	6	0
DNTTIP2	ENSG00000067334	2	2	0
METTL22	ENSG00000067365	6	2	0
TP53BP1	ENSG00000067369	5	17	2
TRO	ENSG00000067445	2	1	1
RRP15	ENSG00000067533	3	3	0
RHOA	ENSG00000067560	1	28	0
DHX8	ENSG00000067596	4	14	2
PMS2P4	ENSG00000067601	1	1	1
IARS2	ENSG00000067704	2	6	1
IDH3G	ENSG00000067829	1	5	0
ROCK1	ENSG00000067900	6	6	2
HYAL2	ENSG00000068001	2	3	0
HDAC4	ENSG00000068024	7	1	1
IFI35	ENSG00000068079	1	1	0
HEATR6	ENSG00000068097	4	3	0
COASY	ENSG00000068120	2	1	1
MEF2A	ENSG00000068305	11	12	1
OTUD5	ENSG00000068308	2	10	1
TBC1D25	ENSG00000068354	3	1	0
ACSL4	ENSG00000068366	11	10	3
GPKOW	ENSG00000068394	1	5	0
GRIPAP1	ENSG00000068400	5	1	1
FTSJ1	ENSG00000068438	2	2	1
PRR11	ENSG00000068489	3	3	0
ATP11A	ENSG00000068650	12	7	2
POLR1A	ENSG00000068654	5	8	0
LAPTM4A	ENSG00000068697	1	17	0
TTC7A	ENSG00000068724	18	1	5
IP6K2	ENSG00000068745	3	2	1
STON1-GTF2A1L	ENSG00000068781	3	2	1
SRBD1	ENSG00000068784	6	2	0
KIF2A	ENSG00000068796	1	16	1
PSME4	ENSG00000068878	6	22	2
SIRT2	ENSG00000068903	4	1	0
ERLEC1	ENSG00000068912	2	4	1
MAST4	ENSG00000069020	10	3	6
GPR116	ENSG00000069122	5	2	0
NUP133	ENSG00000069248	4	6	0
NUCKS1	ENSG00000069275	1	11	1
VPS35	ENSG00000069329	1	27	0
DNAJA2	ENSG00000069345	1	8	1
BCL3	ENSG00000069399	1	8	0
ABCC9	ENSG00000069431	2	2	0
FUNDC1	ENSG00000069509	1	1	0
TGFBR3	ENSG00000069702	7	2	2
ATP1B3	ENSG00000069849	10	2	0
NEDD4	ENSG00000069869	5	6	0
PIGB	ENSG00000069943	4	1	0
MAPK6	ENSG00000069956	4	1	1
GNB5	ENSG00000069966	4	1	1
LRP6	ENSG00000070018	5	16	2
IKBKAP	ENSG00000070061	2	12	1
NUCB2	ENSG00000070081	5	5	2
PFN2	ENSG00000070087	1	3	0
PTPN3	ENSG00000070159	9	4	3
DAPP1	ENSG00000070190	4	1	0
SLC44A1	ENSG00000070214	3	14	0
TMEM260	ENSG00000070269	12	1	2
SMG6	ENSG00000070366	12	1	2
EXOC5	ENSG00000070367	7	1	1
DGCR2	ENSG00000070413	7	5	2
ZXDC	ENSG00000070476	11	8	2
JMJD6	ENSG00000070495	1	4	0
ST6GALNAC1	ENSG00000070526	2	3	0
WIPI1	ENSG00000070540	3	3	0
NDST1	ENSG00000070614	4	15	2
ASNS	ENSG00000070669	1	1	1
PABPC1	ENSG00000070756	5	165	3
CSNK2A2	ENSG00000070770	2	6	2
EIF2B3	ENSG00000070785	2	1	0
TCOF1	ENSG00000070814	5	5	1
CDC42	ENSG00000070831	2	12	1
OSBPL3	ENSG00000070882	36	2	6
ATP2B1	ENSG00000070961	7	10	4
MAP4K4	ENSG00000071054	9	11	4
RPL31	ENSG00000071082	2	54	0
WDR1	ENSG00000071127	4	9	0
RPS6KA2	ENSG00000071242	35	1	0
ING3	ENSG00000071243	4	2	0
LMCD1	ENSG00000071282	17	5	0
WBSCR22	ENSG00000071462	4	9	2
SEL1L	ENSG00000071537	4	10	2
TRIP13	ENSG00000071539	1	1	0
ATP6AP1	ENSG00000071553	1	12	0
TCF3	ENSG00000071564	6	2	5
TRIB2	ENSG00000071575	6	4	1
DAZAP1	ENSG00000071626	4	3	1
HLTF	ENSG00000071794	5	7	2
FAM50A	ENSG00000071859	1	3	0
CPSF1	ENSG00000071894	3	13	2
CYBRD1	ENSG00000071967	3	2	1
PDCD2	ENSG00000071994	1	5	0
RDH11	ENSG00000072042	1	3	0
PRKACA	ENSG00000072062	3	2	2
LPHN1	ENSG00000072071	5	1	1
ACTN1	ENSG00000072110	2	17	2
ZFYVE26	ENSG00000072121	6	7	1
LNX1	ENSG00000072201	3	2	2
ALDH3A2	ENSG00000072210	1	9	0
TFRC	ENSG00000072274	2	27	1
SREBF1	ENSG00000072310	7	2	2
AFF4	ENSG00000072364	3	32	3
MPP5	ENSG00000072415	2	3	0
SMC1A	ENSG00000072501	3	51	1
HSD17B10	ENSG00000072506	2	1	0
MARK2	ENSG00000072518	9	14	1
HMMR	ENSG00000072571	2	3	0
P4HA2	ENSG00000072682	4	1	0
FCGR2B	ENSG00000072694	6	6	2
NFATC3	ENSG00000072736	1	7	0
TRNT1	ENSG00000072756	5	5	1
ACADVL	ENSG00000072778	2	5	1
STK10	ENSG00000072786	6	3	1
FBXW11	ENSG00000072803	13	5	3
DERL2	ENSG00000072849	3	2	1
MRVI1	ENSG00000072952	4	1	0
TMEM38A	ENSG00000072954	2	1	0
PVR	ENSG00000073008	6	2	1
XRCC1	ENSG00000073050	1	13	0
SCARB1	ENSG00000073060	1	2	0
MCM2	ENSG00000073111	2	5	1
SELO	ENSG00000073169	2	1	1
PDE8A	ENSG00000073417	16	3	1
SDHA	ENSG00000073578	2	9	0
SMARCE1	ENSG00000073584	3	10	1
GSDMB	ENSG00000073605	3	2	1
KDM5A	ENSG00000073614	4	42	1
PPP2R3A	ENSG00000073711	5	1	3
FERMT2	ENSG00000073712	2	4	0
DHRS9	ENSG00000073737	5	4	1
PTGS2	ENSG00000073756	4	1	0
IGF2BP2	ENSG00000073792	32	1	3
MAP3K13	ENSG00000073803	7	2	2
ST6GAL1	ENSG00000073849	10	54	3
PICALM	ENSG00000073921	2	38	1
CLASP1	ENSG00000074054	13	13	5
NOTCH3	ENSG00000074181	5	10	3
CLNS1A	ENSG00000074201	9	15	0
TEAD2	ENSG00000074219	3	1	2
EED	ENSG00000074266	9	1	1
TSG101	ENSG00000074319	1	10	0
C17orf85	ENSG00000074356	3	2	0
MGLL	ENSG00000074416	4	2	1
NTN4	ENSG00000074527	2	2	1
DPP8	ENSG00000074603	3	6	1
SLC24A1	ENSG00000074621	5	1	3
ZNF532	ENSG00000074657	8	2	1
LMAN1	ENSG00000074695	2	22	0
PTPLAD1	ENSG00000074696	1	10	0
ZZEF1	ENSG00000074755	16	14	7
ENO1	ENSG00000074800	5	50	4
C19orf10	ENSG00000074842	1	2	0
SRI	ENSG00000075142	1	6	0
EIF4G3	ENSG00000075151	3	42	3
GTSE1	ENSG00000075218	2	1	2
SEMA3C	ENSG00000075223	2	6	0
ACAT1	ENSG00000075239	2	1	0
CELSR1	ENSG00000075275	3	10	0
ZNF638	ENSG00000075292	20	25	2
ADD2	ENSG00000075340	2	1	1
RASAL2	ENSG00000075391	4	9	0
MARK3	ENSG00000075413	10	14	1
SLC25A3	ENSG00000075415	2	37	0
FNDC3B	ENSG00000075420	9	53	0
FOSL2	ENSG00000075426	8	4	1
FRYL	ENSG00000075539	12	13	5
TMEM131	ENSG00000075568	11	17	3
FSCN1	ENSG00000075618	1	1	0
ACTB	ENSG00000075624	2	201	0
MOCOS	ENSG00000075643	3	3	0
WDR62	ENSG00000075702	1	1	0
DLG1	ENSG00000075711	14	5	5
RAB7A	ENSG00000075785	1	26	0
SART3	ENSG00000075856	1	3	0
KIFAP3	ENSG00000075945	3	5	2
MKRN2	ENSG00000075975	4	3	2
MCM6	ENSG00000076003	2	12	1
REXO2	ENSG00000076043	1	1	0
RBM7	ENSG00000076053	2	1	0
RBMS2	ENSG00000076067	5	6	4
BAZ2A	ENSG00000076108	4	13	2
PTPN23	ENSG00000076201	2	6	0
MLH1	ENSG00000076242	1	8	0
UNG	ENSG00000076248	2	3	0
KLHL20	ENSG00000076321	3	3	2
PLXNA2	ENSG00000076356	18	8	1
ANKRD13A	ENSG00000076513	3	2	2
TPD52	ENSG00000076554	17	1	1
TRAF4	ENSG00000076604	3	1	2
PAG1	ENSG00000076641	20	1	1
GPATCH1	ENSG00000076650	5	2	3
NT5C2	ENSG00000076685	11	3	0
XAB2	ENSG00000076924	2	1	0
STXBP2	ENSG00000076944	2	1	2
RARB	ENSG00000077092	3	2	2
TOP2B	ENSG00000077097	4	47	2
TM9SF3	ENSG00000077147	3	4	0
NFKB2	ENSG00000077150	2	1	1
UBE2T	ENSG00000077152	2	3	1
PPP1R12B	ENSG00000077157	10	2	3
DNAJC10	ENSG00000077232	2	18	0
GTF3C1	ENSG00000077235	2	15	0
IL4R	ENSG00000077238	10	1	3
USP33	ENSG00000077254	9	15	1
DYNC1I2	ENSG00000077380	3	2	2
APBB1IP	ENSG00000077420	10	1	1
LRCH4	ENSG00000077454	2	2	0
POLD3	ENSG00000077514	6	6	1
CAPZB	ENSG00000077549	2	14	0
GPR137B	ENSG00000077585	6	2	2
UBE2A	ENSG00000077721	1	6	0
FBLN1	ENSG00000077942	1	18	0
CST7	ENSG00000077984	1	1	0
MAP2	ENSG00000078018	4	4	0
PIAS2	ENSG00000078043	11	6	1
ARAF	ENSG00000078061	4	12	2
MCCC1	ENSG00000078070	5	9	3
LAMP3	ENSG00000078081	3	2	1
UBE2K	ENSG00000078140	13	2	0
PIK3C3	ENSG00000078142	8	12	0
N4BP2	ENSG00000078177	5	2	0
TULP3	ENSG00000078246	3	6	0
SYNJ2	ENSG00000078269	3	2	0
PPP2R5C	ENSG00000078304	24	5	6
GNB1	ENSG00000078369	2	42	1
EDN1	ENSG00000078401	3	2	0
MLLT10	ENSG00000078403	12	13	3
NRD1	ENSG00000078618	4	18	2
VDAC3	ENSG00000078668	2	8	2
PCM1	ENSG00000078674	7	59	4
CBFA2T2	ENSG00000078699	8	8	1
ITCH	ENSG00000078747	3	7	0
SDF4	ENSG00000078808	1	2	0
SLC1A3	ENSG00000079215	6	8	4
XRCC5	ENSG00000079246	1	68	0
LXN	ENSG00000079257	2	2	0
SP140	ENSG00000079263	10	1	7
TNS1	ENSG00000079308	11	17	4
REXO1	ENSG00000079313	2	1	0
SAR1A	ENSG00000079332	2	1	0
CDC14A	ENSG00000079335	9	1	0
CEACAM1	ENSG00000079385	2	8	1
SENP1	ENSG00000079387	6	3	3
LIPE	ENSG00000079435	3	1	2
FDFT1	ENSG00000079459	3	35	1
PAFAH1B3	ENSG00000079462	1	5	0
OPHN1	ENSG00000079482	3	1	0
KIF22	ENSG00000079616	2	9	1
LRRC16A	ENSG00000079691	16	10	2
PGM1	ENSG00000079739	2	6	0
DDX1	ENSG00000079785	1	9	0
DNM2	ENSG00000079805	7	17	0
EPB41L2	ENSG00000079819	4	16	3
STX7	ENSG00000079950	7	4	1
PTPRH	ENSG00000080031	1	4	0
SLC35C2	ENSG00000080189	7	2	2
CRYBG3	ENSG00000080200	9	6	5
RFX3	ENSG00000080298	17	2	3
RIF1	ENSG00000080345	10	17	4
SMARCA2	ENSG00000080503	15	31	5
SESN1	ENSG00000080546	4	1	2
SRCAP	ENSG00000080603	5	46	4
KIAA0020	ENSG00000080608	18	4	3
CNOT4	ENSG00000080802	3	5	1
PSEN1	ENSG00000080815	4	4	2
CLDND1	ENSG00000080822	3	15	0
HSP90AA1	ENSG00000080824	5	117	3
RBL1	ENSG00000080839	4	4	1
DLGAP4	ENSG00000080845	7	7	0
NDC80	ENSG00000080986	5	1	3
AP4E1	ENSG00000081014	3	1	0
RSBN1	ENSG00000081019	1	3	0
MAGI3	ENSG00000081026	12	3	1
OSTM1	ENSG00000081087	2	3	0
PCNP	ENSG00000081154	6	2	2
EXD2	ENSG00000081177	2	1	0
MEF2C	ENSG00000081189	14	2	1
PTPRC	ENSG00000081237	2	43	2
UBA5	ENSG00000081307	4	2	0
STK17B	ENSG00000081320	6	3	0
ZNF510	ENSG00000081386	4	1	0
LRP2	ENSG00000081479	6	2	1
ZNF506	ENSG00000081665	8	5	0
DUSP12	ENSG00000081721	2	1	1
KIAA0141	ENSG00000081791	3	1	1
PHLPP1	ENSG00000081913	4	4	1
ATP8B1	ENSG00000081923	11	12	2
WDR70	ENSG00000082068	4	1	0
FYB	ENSG00000082074	10	3	4
BZW1	ENSG00000082153	3	4	2
ME2	ENSG00000082212	5	4	0
C5orf22	ENSG00000082213	3	3	1
CCNT2	ENSG00000082258	5	5	2
FAM135A	ENSG00000082269	8	1	3
COBLL1	ENSG00000082438	3	2	1
DLG3	ENSG00000082458	3	7	1
MRPL22	ENSG00000082515	3	1	0
GEMIN5	ENSG00000082516	5	1	3
NFE2L1	ENSG00000082641	3	10	2
GSK3B	ENSG00000082701	4	5	0
ITGB5	ENSG00000082781	2	10	0
ERC1	ENSG00000082805	5	29	2
XPO1	ENSG00000082898	3	10	0
RNF13	ENSG00000082996	12	1	1
PALB2	ENSG00000083093	3	1	2
DOPEY1	ENSG00000083097	10	2	3
KAT6A	ENSG00000083168	5	6	2
ZCCHC6	ENSG00000083223	12	12	5
GRHL2	ENSG00000083307	12	12	0
TNPO1	ENSG00000083312	10	14	4
PLOD1	ENSG00000083444	1	10	0
DIS3	ENSG00000083520	3	5	0
PIBF1	ENSG00000083535	3	3	2
PDS5B	ENSG00000083642	4	2	4
OXCT1	ENSG00000083720	7	1	1
RRAGB	ENSG00000083750	3	1	2
EPYC	ENSG00000083782	1	2	0
CYLD	ENSG00000083799	10	5	5
SLC27A5	ENSG00000083807	1	2	0
ZNF586	ENSG00000083828	12	2	1
ZNF264	ENSG00000083844	6	1	1
RPS5	ENSG00000083845	3	38	1
FAT1	ENSG00000083857	4	38	3
CHMP2B	ENSG00000083937	1	2	0
SMAP2	ENSG00000084070	16	2	0
PPIE	ENSG00000084072	7	4	1
ZMPSTE24	ENSG00000084073	2	1	1
STARD7	ENSG00000084090	1	4	0
NOA1	ENSG00000084092	1	4	0
REST	ENSG00000084093	1	3	1
SSH1	ENSG00000084112	7	1	0
GSTP1	ENSG00000084207	1	43	0
APLP2	ENSG00000084234	2	57	0
WBP11	ENSG00000084463	3	20	0
EIF3I	ENSG00000084623	1	6	0
TXLNA	ENSG00000084652	2	14	0
NCOA1	ENSG00000084676	2	13	1
AGBL5	ENSG00000084693	3	1	1
RAB10	ENSG00000084733	2	7	0
HADHA	ENSG00000084754	7	33	4
CAD	ENSG00000084774	5	6	3
CD59	ENSG00000085063	2	9	1
CD82	ENSG00000085117	1	1	0
BCORL1	ENSG00000085185	5	1	0
ATRX	ENSG00000085224	11	5	1
MYNN	ENSG00000085274	3	6	2
MECOM	ENSG00000085276	67	24	1
PREP	ENSG00000085377	2	2	0
HACE1	ENSG00000085382	6	2	1
SEH1L	ENSG00000085415	2	5	1
WDR47	ENSG00000085433	4	1	0
SLC25A24	ENSG00000085491	2	15	0
MAP3K4	ENSG00000085511	6	7	1
PILRA	ENSG00000085514	3	4	3
IGSF9	ENSG00000085552	2	8	0
AKR1B1	ENSG00000085662	1	2	0
CPNE3	ENSG00000085719	2	7	0
CTTN	ENSG00000085733	1	17	0
WNT11	ENSG00000085741	1	1	1
MTIF2	ENSG00000085760	1	17	0
DDHD2	ENSG00000085788	2	1	1
EPS15	ENSG00000085832	6	11	0
MGST2	ENSG00000085871	1	6	0
CHERP	ENSG00000085872	1	4	0
USP40	ENSG00000085982	7	1	3
POMGNT1	ENSG00000085998	2	1	1
MAST2	ENSG00000086015	7	7	3
DNAJA1	ENSG00000086061	1	20	1
B4GALT1	ENSG00000086062	3	9	0
CHMP5	ENSG00000086065	2	1	1
NFX1	ENSG00000086102	9	7	2
IPO11	ENSG00000086200	3	1	0
EIF2AK1	ENSG00000086232	2	16	1
SNX10	ENSG00000086300	6	1	1
SEPHS1	ENSG00000086475	2	6	2
MRPL28	ENSG00000086504	1	1	0
CEACAM6	ENSG00000086548	2	18	1
FAT2	ENSG00000086570	8	2	3
RBM22	ENSG00000086589	2	4	0
TMED2	ENSG00000086598	1	6	0
ZFAND6	ENSG00000086666	11	5	2
TXLNG	ENSG00000086712	2	7	0
HUWE1	ENSG00000086758	8	185	6
ZW10	ENSG00000086827	2	5	2
NOX4	ENSG00000086991	8	1	2
MTMR2	ENSG00000087053	2	10	0
PPP1R15A	ENSG00000087074	1	2	0
TRIP6	ENSG00000087077	1	9	0
FTL	ENSG00000087086	1	21	1
SRRT	ENSG00000087087	3	4	2
NLK	ENSG00000087095	4	2	1
PIGS	ENSG00000087111	1	2	0
ADAMTS2	ENSG00000087116	4	1	1
PGS1	ENSG00000087157	6	8	1
PSMC5	ENSG00000087191	2	35	1
UIMC1	ENSG00000087206	10	1	2
MMP2	ENSG00000087245	7	38	0
LPCAT2	ENSG00000087253	1	5	0
OGFOD1	ENSG00000087263	3	2	2
ADD1	ENSG00000087274	3	11	1
NID2	ENSG00000087303	3	3	1
SF3B2	ENSG00000087365	1	49	0
GNAS	ENSG00000087460	4	142	0
DNM1L	ENSG00000087470	3	7	0
ERGIC2	ENSG00000087502	1	1	1
TFAP2C	ENSG00000087510	1	5	0
AURKA	ENSG00000087586	4	4	1
PIR	ENSG00000087842	2	1	1
AAMDC	ENSG00000087884	3	2	1
METTL2A	ENSG00000087995	3	2	1
PTPN4	ENSG00000088179	13	1	3
DDX18	ENSG00000088205	4	8	2
KHSRP	ENSG00000088247	2	1	1
GNA11	ENSG00000088256	3	1	1
EDEM2	ENSG00000088298	3	2	3
DNMT3B	ENSG00000088305	2	1	0
TPX2	ENSG00000088325	2	17	0
EPB41L1	ENSG00000088367	14	6	5
DOCK9	ENSG00000088387	12	14	2
ANKRD10	ENSG00000088448	9	8	3
TGDS	ENSG00000088451	2	1	0
COQ9	ENSG00000088682	2	1	1
CRLS1	ENSG00000088766	5	2	1
PPP1R13B	ENSG00000088808	12	10	3
ATRN	ENSG00000088812	7	13	3
SIGLEC1	ENSG00000088827	5	13	2
FKBP1A	ENSG00000088832	3	12	2
NSFL1C	ENSG00000088833	5	4	1
SLC4A11	ENSG00000088836	2	3	1
CPXM1	ENSG00000088882	1	3	0
MAVS	ENSG00000088888	4	11	0
XRN2	ENSG00000088930	6	15	1
KIZ	ENSG00000088970	6	1	2
DYNLL1	ENSG00000088986	3	13	0
SNX5	ENSG00000089006	9	15	5
RPL6	ENSG00000089009	4	28	1
ESF1	ENSG00000089048	3	2	3
RBBP9	ENSG00000089050	2	2	0
ANAPC5	ENSG00000089053	2	5	0
TMEM230	ENSG00000089063	3	5	2
TASP1	ENSG00000089123	10	1	1
OAS1	ENSG00000089127	1	28	0
GCN1L1	ENSG00000089154	5	7	1
RPLP0	ENSG00000089157	1	60	1
PXN	ENSG00000089159	7	3	2
KIF16B	ENSG00000089177	7	1	1
TRMT6	ENSG00000089195	1	3	1
PEBP1	ENSG00000089220	1	7	0
BRAP	ENSG00000089234	1	5	0
FUS	ENSG00000089280	6	6	0
IGBP1	ENSG00000089289	1	8	0
FXYD5	ENSG00000089327	2	3	0
GRAMD1A	ENSG00000089351	4	3	0
GANAB	ENSG00000089597	3	28	1
RBM41	ENSG00000089682	9	1	1
LAG3	ENSG00000089692	3	1	0
MLF2	ENSG00000089693	1	19	0
NECAP1	ENSG00000089818	3	1	1
DHX32	ENSG00000089876	3	11	1
RCOR1	ENSG00000089902	8	6	0
GPATCH2L	ENSG00000089916	6	1	0
LTBP4	ENSG00000090006	4	2	3
BLVRB	ENSG00000090013	1	5	0
SLC9A1	ENSG00000090020	3	5	0
SPTLC1	ENSG00000090054	3	3	2
PAPOLA	ENSG00000090060	4	38	1
CCNK	ENSG00000090061	3	11	0
RGS1	ENSG00000090104	3	7	1
YPEL3	ENSG00000090238	2	1	1
MRPS33	ENSG00000090263	2	5	0
NDUFB2	ENSG00000090266	1	16	0
NUDC	ENSG00000090273	3	9	1
MAEA	ENSG00000090316	3	1	1
ICAM1	ENSG00000090339	2	10	1
STRN4	ENSG00000090372	1	1	0
IRAK3	ENSG00000090376	12	3	0
LYZ	ENSG00000090382	1	14	0
SPG21	ENSG00000090487	3	4	2
DNAJB11	ENSG00000090520	2	20	0
GNPTG	ENSG00000090581	2	3	1
GOLGA3	ENSG00000090615	2	18	1
PABPC4	ENSG00000090621	4	25	2
MCOLN1	ENSG00000090674	2	1	1
USP48	ENSG00000090686	3	13	3
PDPR	ENSG00000090857	5	5	3
AARS	ENSG00000090861	1	15	0
GLG1	ENSG00000090863	5	29	0
KIF4A	ENSG00000090889	4	1	1
TNRC6A	ENSG00000090905	31	8	3
PLEKHG2	ENSG00000090924	4	1	1
EXOC1	ENSG00000090989	4	4	3
RBM27	ENSG00000091009	2	8	1
OSBPL8	ENSG00000091039	2	14	1
DTX2	ENSG00000091073	1	1	1
PUS7	ENSG00000091127	2	2	0
LAMB1	ENSG00000091136	3	17	1
DLD	ENSG00000091140	1	5	0
WDR7	ENSG00000091157	5	5	1
TXNL1	ENSG00000091164	1	20	0
CMTM6	ENSG00000091317	1	1	0
ITGA6	ENSG00000091409	8	18	3
ZAK	ENSG00000091436	4	2	0
FH	ENSG00000091483	2	9	1
SEL1L3	ENSG00000091490	14	12	1
CDV3	ENSG00000091527	3	4	1
NLRP1	ENSG00000091592	5	1	1
SPAG7	ENSG00000091640	1	1	0
ESR1	ENSG00000091831	43	6	3
ANGPT2	ENSG00000091879	2	1	1
CD200	ENSG00000091972	7	1	1
CCDC80	ENSG00000091986	1	4	1
PSME1	ENSG00000092010	1	16	0
HAUS4	ENSG00000092036	3	1	1
SLC7A8	ENSG00000092068	7	1	1
RNF31	ENSG00000092098	1	3	0
HECTD1	ENSG00000092148	4	49	2
HNRNPC	ENSG00000092199	21	16	4
SUPT16H	ENSG00000092201	6	13	1
TOX4	ENSG00000092203	1	14	1
TRPM7	ENSG00000092439	10	5	3
WDR76	ENSG00000092470	2	2	0
PHGDH	ENSG00000092621	2	9	1
EZR	ENSG00000092820	3	52	1
MYL6	ENSG00000092841	2	158	1
AGO1	ENSG00000092847	6	4	3
RFFL	ENSG00000092871	2	2	0
UNC13D	ENSG00000092929	3	2	0
MFSD11	ENSG00000092931	2	1	0
DPYSL2	ENSG00000092964	2	16	1
GPATCH2	ENSG00000092978	5	1	2
COMT	ENSG00000093010	3	3	0
CECR1	ENSG00000093072	1	5	0
HDAC6	ENSG00000094631	4	3	1
GABRP	ENSG00000094755	6	2	1
CDC6	ENSG00000094804	1	4	0
CDC23	ENSG00000094880	1	4	0
AAAS	ENSG00000094914	2	2	1
CBX5	ENSG00000094916	3	1	1
FMO2	ENSG00000094963	2	1	1
SUCO	ENSG00000094975	7	2	1
MSH2	ENSG00000095002	18	23	0
MAP3K1	ENSG00000095015	11	27	0
HOOK2	ENSG00000095066	5	1	0
ARCN1	ENSG00000095139	1	34	0
EPB41L4B	ENSG00000095203	2	1	0
PSMD5	ENSG00000095261	4	3	3
PTGS1	ENSG00000095303	1	18	0
NUP188	ENSG00000095319	3	4	1
CRAT	ENSG00000095321	4	2	0
NANS	ENSG00000095380	1	4	0
TBC1D2	ENSG00000095383	2	1	0
BTAF1	ENSG00000095564	7	16	2
IKZF5	ENSG00000095574	4	2	1
BLNK	ENSG00000095585	4	1	1
WAC	ENSG00000095787	7	31	4
HIVEP1	ENSG00000095951	11	5	2
FKBP5	ENSG00000096060	31	21	2
SRPK1	ENSG00000096063	2	9	0
BRPF3	ENSG00000096070	2	1	1
MRPS18A	ENSG00000096080	1	3	0
TMEM14A	ENSG00000096092	1	1	0
EFHC1	ENSG00000096093	5	1	0
HSP90AB1	ENSG00000096384	2	65	1
CDC5L	ENSG00000096401	2	26	0
ITPR3	ENSG00000096433	9	29	4
DSP	ENSG00000096696	1	64	0
SIRT1	ENSG00000096717	1	6	0
HNRNPH3	ENSG00000096746	2	15	0
IFT74	ENSG00000096872	6	2	2
JAK2	ENSG00000096968	7	2	2
ACOT7	ENSG00000097021	1	2	1
SH3GLB1	ENSG00000097033	1	14	0
CDC7	ENSG00000097046	2	4	0
SYDE2	ENSG00000097096	2	1	0
SCD	ENSG00000099194	1	8	0
ABLIM1	ENSG00000099204	4	11	3
ERMP1	ENSG00000099219	5	22	0
NRP1	ENSG00000099250	1	9	1
TSPAN15	ENSG00000099282	4	1	1
H2AFY2	ENSG00000099284	1	3	0
FAM21A	ENSG00000099290	2	9	2
MAST3	ENSG00000099308	3	2	0
MYO9B	ENSG00000099331	6	10	2
CATSPERG	ENSG00000099338	3	1	1
PSMD8	ENSG00000099341	1	11	0
FBXL19	ENSG00000099364	2	1	1
SETD1A	ENSG00000099381	4	1	1
BCL7C	ENSG00000099385	5	1	0
CIRBP	ENSG00000099622	1	6	0
ATP5D	ENSG00000099624	1	4	0
HNRNPM	ENSG00000099783	5	14	2
NDUFB7	ENSG00000099795	1	2	0
TECR	ENSG00000099797	1	10	0
TIMM13	ENSG00000099800	1	3	0
MTAP	ENSG00000099810	28	3	1
CEP170B	ENSG00000099814	5	2	1
MKNK2	ENSG00000099875	1	13	0
RANBP1	ENSG00000099901	3	1	0
KLHL22	ENSG00000099910	4	1	0
MED15	ENSG00000099917	3	13	2
SNAP29	ENSG00000099940	1	3	0
CRKL	ENSG00000099942	2	2	1
BCL2L13	ENSG00000099968	3	1	0
CABIN1	ENSG00000099991	23	17	10
SUSD2	ENSG00000099994	1	10	0
SF3A1	ENSG00000099995	3	27	1
SEC14L2	ENSG00000100003	6	1	0
SPECC1L	ENSG00000100014	1	5	0
SNRPD3	ENSG00000100028	2	14	0
PES1	ENSG00000100029	5	2	1
MAPK1	ENSG00000100030	2	6	0
TOP3B	ENSG00000100038	2	1	1
CRYBB2P1	ENSG00000100058	4	3	2
ADRBK2	ENSG00000100077	15	3	1
GGA1	ENSG00000100083	3	4	0
LGALS1	ENSG00000100097	1	15	0
HPS4	ENSG00000100099	8	1	3
RP1-37E16.12	ENSG00000100101	7	6	1
TRIOBP	ENSG00000100106	1	3	0
TFIP11	ENSG00000100109	5	1	3
EIF3L	ENSG00000100129	3	29	2
NHP2L1	ENSG00000100138	2	2	0
MICALL1	ENSG00000100139	3	1	0
POLR2F	ENSG00000100142	2	11	0
TTC28	ENSG00000100154	32	2	1
SLC5A1	ENSG00000100170	2	3	0
DDX17	ENSG00000100201	4	73	0
TCF20	ENSG00000100207	1	1	0
HSCB	ENSG00000100209	3	2	1
CBY1	ENSG00000100211	4	1	0
XBP1	ENSG00000100219	1	9	0
RTCB	ENSG00000100220	1	18	0
JOSD1	ENSG00000100221	2	1	1
FBXO7	ENSG00000100225	3	12	1
GTPBP1	ENSG00000100226	2	5	1
POLDIP3	ENSG00000100227	1	5	0
TIMP3	ENSG00000100234	1	1	0
SBF1	ENSG00000100241	4	3	0
CYB5R3	ENSG00000100243	1	11	0
LMF2	ENSG00000100258	1	1	1
RHBDD3	ENSG00000100263	1	3	1
PACSIN2	ENSG00000100266	5	8	2
TTLL1	ENSG00000100271	1	1	0
AP1B1	ENSG00000100280	2	25	1
HMGXB4	ENSG00000100281	2	9	0
CHKB	ENSG00000100288	1	3	0
HMOX1	ENSG00000100292	1	4	0
THOC5	ENSG00000100296	5	5	2
MCM5	ENSG00000100297	2	3	0
TSPO	ENSG00000100300	1	6	0
TTLL12	ENSG00000100304	1	2	0
RPL3	ENSG00000100316	3	116	2
TAB1	ENSG00000100324	4	1	1
ASCC2	ENSG00000100325	5	2	2
MTMR3	ENSG00000100330	10	4	4
MIEF1	ENSG00000100335	1	2	0
APOL1	ENSG00000100342	4	28	1
MYH9	ENSG00000100345	4	135	0
SAMM50	ENSG00000100347	1	5	0
TXN2	ENSG00000100348	2	7	1
FOXRED2	ENSG00000100350	5	3	1
EIF3D	ENSG00000100353	1	29	1
TNRC6B	ENSG00000100354	35	15	1
SGSM3	ENSG00000100359	4	2	1
NCF4	ENSG00000100365	1	1	0
CSF2RB	ENSG00000100368	2	2	1
SLC25A17	ENSG00000100372	2	2	0
KCTD17	ENSG00000100379	2	1	0
ST13	ENSG00000100380	3	6	2
RBX1	ENSG00000100387	1	5	0
EP300	ENSG00000100393	3	51	2
L3MBTL2	ENSG00000100395	5	1	2
ZC3H7B	ENSG00000100403	2	10	1
ACO2	ENSG00000100412	7	9	5
POLR3H	ENSG00000100413	3	1	0
TRMU	ENSG00000100416	10	1	2
DESI1	ENSG00000100418	7	2	1
CERK	ENSG00000100422	7	1	2
BRD1	ENSG00000100425	7	4	1
ABHD4	ENSG00000100439	1	4	1
FKBP3	ENSG00000100442	3	1	1
GZMB	ENSG00000100453	1	1	1
PRMT5	ENSG00000100462	2	2	0
SOS2	ENSG00000100485	6	4	1
NIN	ENSG00000100503	5	18	2
PYGL	ENSG00000100504	3	2	0
PSMC6	ENSG00000100519	4	3	0
GNPNAT1	ENSG00000100522	2	1	0
DDHD1	ENSG00000100523	8	1	0
CNIH1	ENSG00000100528	4	1	1
ATP6V1D	ENSG00000100554	1	1	0
PSMA3	ENSG00000100567	1	3	0
VTI1B	ENSG00000100568	3	2	0
TMED8	ENSG00000100580	3	1	1
AHSA1	ENSG00000100591	1	9	0
DAAM1	ENSG00000100592	5	1	1
SPTLC2	ENSG00000100596	1	16	0
LGMN	ENSG00000100600	4	18	3
SNW1	ENSG00000100603	3	4	2
DHRS7	ENSG00000100612	1	6	0
PPM1A	ENSG00000100614	6	1	3
CEP128	ENSG00000100629	6	4	1
HIF1A	ENSG00000100644	1	51	0
KIAA0247	ENSG00000100647	24	1	1
SRSF5	ENSG00000100650	4	16	1
EIF5	ENSG00000100664	2	45	2
DICER1	ENSG00000100697	6	19	2
ZFYVE21	ENSG00000100711	1	1	0
MTHFD1	ENSG00000100714	8	2	4
ZC3H14	ENSG00000100722	3	14	0
PCNX	ENSG00000100731	10	7	4
GSKIP	ENSG00000100744	1	2	0
VRK1	ENSG00000100749	4	4	2
PSMC1	ENSG00000100764	3	2	0
RPS6KA5	ENSG00000100784	3	2	0
SMEK1	ENSG00000100796	4	5	1
PSMB5	ENSG00000100804	1	5	0
YY1	ENSG00000100811	1	6	0
ACIN1	ENSG00000100813	9	2	5
TRIP11	ENSG00000100815	8	6	2
APEX1	ENSG00000100823	1	33	0
PABPN1	ENSG00000100836	1	7	0
ARHGAP5	ENSG00000100852	4	14	3
SRP54	ENSG00000100883	1	3	0
CHD8	ENSG00000100888	6	34	3
DCAF11	ENSG00000100897	3	4	2
PSMA6	ENSG00000100902	3	9	0
NFKBIA	ENSG00000100906	3	13	0
EMC9	ENSG00000100908	2	1	0
PSME2	ENSG00000100911	2	14	2
REC8	ENSG00000100918	1	1	1
TM9SF1	ENSG00000100926	1	3	0
SEC23A	ENSG00000100934	5	2	3
PNN	ENSG00000100941	1	9	0
RABGGTA	ENSG00000100949	3	2	1
PLTP	ENSG00000100979	2	9	1
PCIF1	ENSG00000100982	4	1	2
GSS	ENSG00000100983	2	2	1
MMP9	ENSG00000100985	3	5	2
TRPC4AP	ENSG00000100991	6	6	2
PYGB	ENSG00000100994	5	2	0
ABHD12	ENSG00000100997	2	3	0
GINS1	ENSG00000101003	1	1	0
ZMYND8	ENSG00000101040	18	14	7
IFT52	ENSG00000101052	2	2	2
MYBL2	ENSG00000101057	1	9	0
NDRG3	ENSG00000101079	2	1	0
C20orf24	ENSG00000101084	2	2	0
NFATC2	ENSG00000101096	4	6	1
PABPC1L	ENSG00000101104	3	1	0
STK4	ENSG00000101109	9	6	0
ADNP	ENSG00000101126	13	2	2
PFDN4	ENSG00000101132	2	1	0
DOK5	ENSG00000101134	2	6	0
CSTF1	ENSG00000101138	4	15	3
RAE1	ENSG00000101146	2	2	1
TPD52L2	ENSG00000101150	1	4	0
DNAJC5	ENSG00000101152	5	5	1
NELFCD	ENSG00000101158	6	10	2
CTSZ	ENSG00000101160	2	4	0
PRPF6	ENSG00000101161	1	17	0
SLMO2	ENSG00000101166	2	1	2
PSMA7	ENSG00000101182	1	17	0
DIDO1	ENSG00000101191	10	25	2
GID8	ENSG00000101193	3	8	1
ISM1	ENSG00000101230	2	1	0
TRIB3	ENSG00000101255	1	2	0
RASSF2	ENSG00000101265	4	2	2
CSNK2A1	ENSG00000101266	6	5	2
CDS2	ENSG00000101290	8	1	0
HM13	ENSG00000101294	8	23	1
SIRPB1	ENSG00000101307	1	6	0
SEC23B	ENSG00000101310	1	10	1
MYL9	ENSG00000101335	2	8	0
HCK	ENSG00000101336	3	1	1
TM9SF4	ENSG00000101337	6	7	3
CRNKL1	ENSG00000101343	1	15	0
SAMHD1	ENSG00000101347	1	24	0
KIF3B	ENSG00000101350	1	3	0
NOP56	ENSG00000101361	2	14	0
IDH3B	ENSG00000101365	1	6	1
MAPRE1	ENSG00000101367	3	9	2
JAG1	ENSG00000101384	12	7	4
SNTA1	ENSG00000101400	3	1	1
TTI1	ENSG00000101407	5	6	2
E2F1	ENSG00000101412	1	1	0
RPRD1B	ENSG00000101413	9	2	0
CHMP4B	ENSG00000101421	1	4	0
CST3	ENSG00000101439	4	9	0
WFDC2	ENSG00000101443	1	36	0
AHCY	ENSG00000101444	2	15	1
FAM83D	ENSG00000101447	3	1	0
DHX35	ENSG00000101452	4	3	2
PIGU	ENSG00000101464	2	3	0
APMAP	ENSG00000101474	1	2	0
ZNF516	ENSG00000101493	7	1	0
USP14	ENSG00000101557	1	5	0
VAPA	ENSG00000101558	9	7	2
LPIN2	ENSG00000101577	9	6	6
SMCHD1	ENSG00000101596	18	7	5
MYL12A	ENSG00000101608	1	21	0
CEP192	ENSG00000101639	12	20	4
LIPG	ENSG00000101670	4	2	0
ANKRD12	ENSG00000101745	15	18	4
POLI	ENSG00000101751	3	1	0
MIB1	ENSG00000101752	3	19	2
RBBP8	ENSG00000101773	4	5	2
RIOK3	ENSG00000101782	2	28	0
CSTF2	ENSG00000101811	3	3	0
MXRA5	ENSG00000101825	2	9	0
STS	ENSG00000101846	2	1	1
TBL1X	ENSG00000101849	25	1	1
PGRMC1	ENSG00000101856	1	1	0
POLA1	ENSG00000101868	12	1	0
MID1	ENSG00000101871	33	2	5
NKAP	ENSG00000101882	1	2	0
PRPS2	ENSG00000101911	1	3	0
WDR13	ENSG00000101940	3	2	0
XIAP	ENSG00000101966	6	1	0
STAG2	ENSG00000101972	6	10	2
ATP11C	ENSG00000101974	4	4	1
PLP2	ENSG00000102007	1	10	0
PLS3	ENSG00000102024	2	12	1
ELF4	ENSG00000102034	4	3	1
SMARCA1	ENSG00000102038	2	5	1
RBBP7	ENSG00000102054	1	42	0
FMR1	ENSG00000102081	11	8	2
PIM2	ENSG00000102096	4	5	2
SCML2	ENSG00000102098	1	1	0
SLC35A2	ENSG00000102100	1	1	0
PQBP1	ENSG00000102103	2	4	0
PGK1	ENSG00000102144	4	31	3
MAGT1	ENSG00000102158	2	4	0
SMS	ENSG00000102172	11	5	1
EEA1	ENSG00000102189	2	4	0
RP2	ENSG00000102218	1	2	0
JADE3	ENSG00000102221	3	4	1
CDK16	ENSG00000102225	3	58	1
USP11	ENSG00000102226	3	27	2
HTATSF1	ENSG00000102241	1	10	1
TIMP1	ENSG00000102265	1	11	0
GABRE	ENSG00000102287	4	3	0
FGD1	ENSG00000102302	3	1	1
PIN4	ENSG00000102309	2	6	1
PORCN	ENSG00000102312	3	5	2
MAGED2	ENSG00000102316	2	14	0
RBM3	ENSG00000102317	3	4	1
SRPX2	ENSG00000102359	4	1	0
GLA	ENSG00000102393	1	3	0
NDFIP2	ENSG00000102471	2	2	0
TNFSF13B	ENSG00000102524	2	1	0
FNDC3A	ENSG00000102531	5	21	0
CDADC1	ENSG00000102543	2	1	0
KLF5	ENSG00000102554	1	4	0
STK24	ENSG00000102572	9	6	1
ACP5	ENSG00000102575	3	1	0
DNAJC3	ENSG00000102580	1	10	0
PARP4	ENSG00000102699	3	39	1
SUPT20H	ENSG00000102710	4	2	3
MRPS31	ENSG00000102738	2	7	0
KPNA3	ENSG00000102753	1	4	0
FLT1	ENSG00000102755	4	2	0
VWA8	ENSG00000102763	8	1	2
DGKH	ENSG00000102780	7	1	1
TSC22D1	ENSG00000102804	10	7	0
CLN5	ENSG00000102805	2	1	1
MSLN	ENSG00000102854	5	25	2
MGRN1	ENSG00000102858	2	4	1
CORO1A	ENSG00000102879	1	1	0
MAPK3	ENSG00000102882	1	10	0
PHKB	ENSG00000102893	13	7	3
LYRM1	ENSG00000102897	4	1	1
NUTF2	ENSG00000102898	4	7	0
NUP93	ENSG00000102900	3	2	0
NFAT5	ENSG00000102908	12	4	5
LONP2	ENSG00000102910	5	17	0
N4BP1	ENSG00000102921	14	1	1
ARL2BP	ENSG00000102931	2	1	1
PLLP	ENSG00000102934	2	2	0
CTCF	ENSG00000102974	1	9	1
ACD	ENSG00000102977	1	1	0
POLR2C	ENSG00000102978	1	1	0
MMP15	ENSG00000102996	2	1	0
USB1	ENSG00000103005	2	2	1
CYB5B	ENSG00000103018	1	3	0
PSMD7	ENSG00000103035	3	5	0
VAC14	ENSG00000103043	5	7	2
COG4	ENSG00000103051	1	2	0
ESRP2	ENSG00000103067	1	4	0
AXIN1	ENSG00000103126	2	1	0
MPG	ENSG00000103152	1	3	0
HSDL1	ENSG00000103160	3	2	0
USP10	ENSG00000103194	12	1	4
CRISPLD2	ENSG00000103196	3	5	0
TSC2	ENSG00000103197	3	8	1
SLC7A5	ENSG00000103257	1	4	0
NUBP1	ENSG00000103274	2	2	2
UBE2I	ENSG00000103275	2	5	0
EEF2K	ENSG00000103319	4	5	1
CAPN15	ENSG00000103326	2	1	0
PIEZO1	ENSG00000103335	7	6	3
GSPT1	ENSG00000103342	7	15	3
CLUAP1	ENSG00000103351	2	2	1
UBFD1	ENSG00000103353	4	1	0
TCEB2	ENSG00000103363	1	6	1
GGA2	ENSG00000103365	4	10	2
CPPED1	ENSG00000103381	9	3	0
TOX3	ENSG00000103460	2	1	0
RBL2	ENSG00000103479	3	15	0
MAZ	ENSG00000103495	1	1	0
STX4	ENSG00000103496	1	1	0
CDIPT	ENSG00000103502	1	4	1
BCKDK	ENSG00000103507	3	1	1
KAT8	ENSG00000103510	1	2	0
TMC5	ENSG00000103534	8	8	2
CCP110	ENSG00000103540	2	1	2
C16orf62	ENSG00000103544	2	2	0
KNOP1	ENSG00000103550	6	5	2
LACTB	ENSG00000103642	2	2	0
CSK	ENSG00000103653	4	1	0
HERC1	ENSG00000103657	19	19	8
TRIP4	ENSG00000103671	2	4	2
MTFMT	ENSG00000103707	1	3	0
RAB11A	ENSG00000103769	2	10	0
CTSH	ENSG00000103811	1	4	0
TTC23	ENSG00000103852	3	2	0
CD276	ENSG00000103855	2	17	0
RPAP1	ENSG00000103932	2	2	2
HOMER2	ENSG00000103942	37	2	1
EHD4	ENSG00000103966	2	2	0
TMEM87A	ENSG00000103978	1	2	1
ZNF106	ENSG00000103994	5	21	4
CEP152	ENSG00000103995	3	2	1
DMXL2	ENSG00000104093	7	11	2
SPG11	ENSG00000104133	12	17	7
VPS18	ENSG00000104142	3	1	0
BLOC1S6	ENSG00000104164	2	1	0
PDGFRL	ENSG00000104213	1	2	0
ZDHHC2	ENSG00000104219	3	1	0
TRIM35	ENSG00000104228	3	1	0
ZFAND1	ENSG00000104231	5	1	2
CA2	ENSG00000104267	2	1	1
RIPK2	ENSG00000104312	3	3	0
NBN	ENSG00000104320	5	15	1
CPQ	ENSG00000104324	2	5	1
DECR1	ENSG00000104325	2	12	1
IMPAD1	ENSG00000104331	2	4	0
LAPTM4B	ENSG00000104341	3	10	0
UBE2W	ENSG00000104343	2	1	0
PLAT	ENSG00000104368	2	4	2
STK3	ENSG00000104375	15	3	1
EIF3E	ENSG00000104408	4	26	1
EMC2	ENSG00000104412	5	1	1
ESRP1	ENSG00000104413	5	27	2
WISP1	ENSG00000104415	3	1	0
NDRG1	ENSG00000104419	3	6	0
ARMC1	ENSG00000104442	3	3	0
TRPS1	ENSG00000104447	49	28	2
SPAG1	ENSG00000104450	5	2	3
CHRAC1	ENSG00000104472	1	1	0
UBR5	ENSG00000104517	16	66	2
SQLE	ENSG00000104549	1	3	0
SH2D4A	ENSG00000104611	7	5	2
INTS10	ENSG00000104613	5	5	2
SLC39A14	ENSG00000104635	5	3	0
LEPROTL1	ENSG00000104660	6	2	0
DCTN6	ENSG00000104671	3	1	2
R3HCC1	ENSG00000104679	1	1	0
GSR	ENSG00000104687	3	9	1
PPP2CB	ENSG00000104695	2	5	1
ERICH1	ENSG00000104714	9	3	1
TUSC3	ENSG00000104723	3	3	2
MCM4	ENSG00000104738	1	21	0
ASAH1	ENSG00000104763	2	5	1
BNIP3L	ENSG00000104765	3	14	0
MAN2B1	ENSG00000104774	1	7	1
NUCB1	ENSG00000104805	2	12	0
GYS1	ENSG00000104812	2	2	0
ECH1	ENSG00000104823	1	26	0
HNRNPL	ENSG00000104824	6	7	5
SNRNP70	ENSG00000104852	6	2	1
CLPTM1	ENSG00000104853	1	29	0
LIN7B	ENSG00000104863	1	1	0
FCGRT	ENSG00000104870	1	4	0
PIH1D1	ENSG00000104872	2	2	1
ARHGEF18	ENSG00000104880	1	1	0
ERCC2	ENSG00000104884	2	1	0
DOT1L	ENSG00000104885	6	1	1
RNASEH2A	ENSG00000104889	1	2	0
CD37	ENSG00000104894	3	6	0
OAZ1	ENSG00000104904	1	26	0
TBC1D17	ENSG00000104946	4	2	1
IL4I1	ENSG00000104951	6	3	0
CCDC130	ENSG00000104957	5	1	0
PTOV1	ENSG00000104960	3	17	1
AES	ENSG00000104964	2	1	1
SGTA	ENSG00000104969	3	1	2
MED25	ENSG00000104973	5	3	1
SNAPC2	ENSG00000104976	1	1	0
C19orf53	ENSG00000104979	1	5	0
ASF1B	ENSG00000105011	1	1	0
FAM32A	ENSG00000105058	2	1	0
PPP6R1	ENSG00000105063	1	12	0
ILVBL	ENSG00000105135	3	1	2
POP4	ENSG00000105171	2	2	0
CCNE1	ENSG00000105173	2	1	0
URI1	ENSG00000105176	13	11	1
ANKRD27	ENSG00000105186	1	4	1
RPS16	ENSG00000105193	1	48	1
TIMM50	ENSG00000105197	2	2	0
FBL	ENSG00000105202	2	27	1
DYRK1B	ENSG00000105204	2	1	1
GPI	ENSG00000105220	1	40	0
AKT2	ENSG00000105221	3	32	1
PLD3	ENSG00000105223	3	33	2
PIAS4	ENSG00000105229	3	2	0
CCDC94	ENSG00000105248	2	1	0
TBCB	ENSG00000105254	1	3	0
CLIP3	ENSG00000105270	3	1	0
SLC1A5	ENSG00000105281	1	8	0
TJP3	ENSG00000105289	2	1	1
APLP1	ENSG00000105290	1	1	0
HNRNPUL1	ENSG00000105323	5	78	0
FZR1	ENSG00000105325	3	1	0
TGFB1	ENSG00000105329	4	1	1
PLIN3	ENSG00000105355	1	1	1
MYH14	ENSG00000105357	4	14	2
MRPL4	ENSG00000105364	2	5	1
RPS19	ENSG00000105372	3	35	2
GLTSCR2	ENSG00000105373	1	9	0
ETFB	ENSG00000105379	1	4	0
CEACAM5	ENSG00000105388	3	35	2
BABAM1	ENSG00000105393	1	5	0
CDC37	ENSG00000105401	1	14	0
NAPA	ENSG00000105402	1	1	1
RABAC1	ENSG00000105404	1	7	0
PTPRS	ENSG00000105426	6	36	4
KDELR1	ENSG00000105438	1	10	0
CYTH2	ENSG00000105443	2	6	1
CARD8	ENSG00000105483	9	6	2
SIGLEC5	ENSG00000105501	1	1	0
RAB3D	ENSG00000105514	2	3	1
TMEM205	ENSG00000105518	1	1	0
BCAT2	ENSG00000105552	2	1	0
PPP2R1A	ENSG00000105568	1	14	0
TNPO2	ENSG00000105576	5	9	4
WDR83OS	ENSG00000105583	1	6	0
DNASE2	ENSG00000105612	1	2	0
RPL18A	ENSG00000105640	2	59	2
PIK3R2	ENSG00000105647	1	1	0
RAB3A	ENSG00000105649	1	1	0
ISYNA1	ENSG00000105655	1	20	0
ELL	ENSG00000105656	10	2	1
CRTC1	ENSG00000105662	5	1	1
COMP	ENSG00000105664	2	1	1
COPE	ENSG00000105669	1	6	0
TMEM147	ENSG00000105677	1	6	0
USF2	ENSG00000105698	2	1	1
LSR	ENSG00000105699	2	9	1
KXD1	ENSG00000105700	5	2	1
FKBP8	ENSG00000105701	2	5	1
SUGP1	ENSG00000105705	4	2	0
HPN	ENSG00000105707	1	1	0
ERF	ENSG00000105722	1	5	0
GSK3A	ENSG00000105723	4	7	1
ATP13A1	ENSG00000105726	5	12	2
SIPA1L3	ENSG00000105738	12	24	2
ETHE1	ENSG00000105755	1	1	0
SMG9	ENSG00000105771	3	2	1
AVL9	ENSG00000105778	13	4	2
PMPCB	ENSG00000105819	3	11	1
DNAJC2	ENSG00000105821	6	3	2
TFPI2	ENSG00000105825	1	1	0
NAMPT	ENSG00000105835	16	3	3
PIK3CG	ENSG00000105851	5	3	1
ITGB8	ENSG00000105855	11	32	1
HBP1	ENSG00000105856	4	11	1
SP4	ENSG00000105866	5	3	1
DNAH11	ENSG00000105877	10	1	0
CBLL1	ENSG00000105879	4	1	1
MTPN	ENSG00000105887	1	1	0
PTN	ENSG00000105894	1	10	1
MPP6	ENSG00000105926	5	1	1
ZC3HAV1	ENSG00000105939	8	10	1
TTC26	ENSG00000105948	3	1	0
OGDH	ENSG00000105953	17	8	3
TFEC	ENSG00000105967	9	1	2
H2AFV	ENSG00000105968	4	6	1
MET	ENSG00000105976	3	4	1
LMBR1	ENSG00000105983	7	5	3
NHP2P1	ENSG00000105988	1	1	0
DNAJB6	ENSG00000105993	18	2	2
TSPAN12	ENSG00000106025	2	1	1
SSBP1	ENSG00000106028	9	10	0
HIBADH	ENSG00000106049	2	5	0
TAX1BP1	ENSG00000106052	4	63	1
CPVL	ENSG00000106066	1	1	0
CHN2	ENSG00000106069	9	3	1
GRB10	ENSG00000106070	10	1	1
ABHD11	ENSG00000106077	1	5	0
COBL	ENSG00000106078	11	1	2
GARS	ENSG00000106105	3	10	0
CHCHD2	ENSG00000106153	3	8	1
HSPB1	ENSG00000106211	1	5	0
ZKSCAN1	ENSG00000106261	3	5	2
EIF3B	ENSG00000106263	5	7	3
WASL	ENSG00000106299	2	7	0
AIMP2	ENSG00000106305	2	5	0
MOSPD3	ENSG00000106330	2	5	2
PCOLCE	ENSG00000106333	1	4	0
RBM28	ENSG00000106344	4	2	1
USP42	ENSG00000106346	5	3	0
AGFG2	ENSG00000106351	4	3	2
SERPINE1	ENSG00000106366	6	9	2
AP1S1	ENSG00000106367	2	1	1
C1GALT1	ENSG00000106392	6	1	1
PLOD3	ENSG00000106397	1	1	0
ZNHIT1	ENSG00000106400	3	6	2
GLCCI1	ENSG00000106415	12	2	2
PHF14	ENSG00000106443	6	5	1
NRF1	ENSG00000106459	9	1	1
TMEM106B	ENSG00000106460	2	8	1
EZH2	ENSG00000106462	17	1	6
ZNF862	ENSG00000106479	6	2	2
SFRP4	ENSG00000106483	1	6	0
MEST	ENSG00000106484	2	3	1
RARRES2	ENSG00000106538	1	10	0
AGR2	ENSG00000106541	2	3	0
AHR	ENSG00000106546	3	18	0
CHCHD3	ENSG00000106554	17	5	2
TMEM176B	ENSG00000106565	2	12	1
GLI3	ENSG00000106571	3	3	1
PSMA2	ENSG00000106588	1	6	0
COA1	ENSG00000106603	23	3	3
BLVRA	ENSG00000106605	1	3	0
TMEM248	ENSG00000106609	3	19	2
RHEB	ENSG00000106615	18	2	2
PRKAG2	ENSG00000106617	46	1	0
AEBP1	ENSG00000106624	2	28	0
POLD2	ENSG00000106628	2	10	0
CLIP2	ENSG00000106665	2	1	0
EIF4H	ENSG00000106682	9	2	1
FKTN	ENSG00000106692	7	1	1
SPIN1	ENSG00000106723	12	13	1
TMEM245	ENSG00000106771	11	11	2
PRUNE2	ENSG00000106772	53	2	1
MEGF9	ENSG00000106780	2	1	0
TRIM14	ENSG00000106785	4	5	1
CORO2A	ENSG00000106789	1	1	0
TGFBR1	ENSG00000106799	3	1	1
SEC61B	ENSG00000106803	1	3	0
ASPN	ENSG00000106819	2	2	0
TLE4	ENSG00000106829	6	2	2
PTGR1	ENSG00000106853	9	10	2
SUSD1	ENSG00000106868	4	1	0
AKNA	ENSG00000106948	15	2	3
TNFSF8	ENSG00000106952	9	1	1
ENG	ENSG00000106991	1	15	1
AK1	ENSG00000106992	2	2	0
CDC37L1	ENSG00000106993	3	2	1
PLGRKT	ENSG00000107020	3	1	2
RIC1	ENSG00000107036	18	7	2
KDM4C	ENSG00000107077	22	4	2
DOCK8	ENSG00000107099	19	3	3
KANK1	ENSG00000107104	21	4	3
TESK1	ENSG00000107140	1	3	0
FUBP3	ENSG00000107164	5	3	1
CREB3	ENSG00000107175	1	2	0
RGP1	ENSG00000107185	2	4	0
MPDZ	ENSG00000107186	5	2	1
DDX58	ENSG00000107201	4	30	2
EDF1	ENSG00000107223	1	12	0
GLIS3	ENSG00000107249	19	5	5
BAG1	ENSG00000107262	1	7	0
RAPGEF1	ENSG00000107263	21	6	1
NPDC1	ENSG00000107281	1	1	0
SETX	ENSG00000107290	9	17	1
PTGDS	ENSG00000107317	1	5	1
ABCA2	ENSG00000107331	4	1	0
ABHD17B	ENSG00000107362	1	1	0
EXOSC3	ENSG00000107371	2	2	1
ZFAND5	ENSG00000107372	6	5	3
PDLIM1	ENSG00000107438	1	12	0
CCNJ	ENSG00000107443	3	1	2
PHYH	ENSG00000107537	1	1	0
RAB11FIP2	ENSG00000107560	5	1	1
CXCL12	ENSG00000107562	2	1	0
EIF3A	ENSG00000107581	3	59	2
DDX50	ENSG00000107625	3	2	1
MAPK8	ENSG00000107643	12	1	1
SEC23IP	ENSG00000107651	2	12	1
ATE1	ENSG00000107669	6	2	2
UNC5B	ENSG00000107731	10	16	1
CDH23	ENSG00000107736	7	1	0
C10orf54	ENSG00000107738	3	1	1
MICU1	ENSG00000107745	2	2	0
PPP3CB	ENSG00000107758	7	2	2
CCSER2	ENSG00000107771	3	9	2
BMPR1A	ENSG00000107779	21	2	0
MINPP1	ENSG00000107789	1	2	0
ACTA2	ENSG00000107796	2	25	1
LIPA	ENSG00000107798	10	6	0
FBXW4	ENSG00000107829	17	1	2
TNKS2	ENSG00000107854	6	23	2
GBF1	ENSG00000107862	3	18	3
ARHGAP21	ENSG00000107863	10	7	1
CUEDC2	ENSG00000107874	1	6	0
ANKRD26	ENSG00000107890	4	1	0
ACBD5	ENSG00000107897	1	3	0
LARP4B	ENSG00000107929	16	10	2
GTPBP4	ENSG00000107937	4	5	0
EDRF1	ENSG00000107938	5	4	1
BCCIP	ENSG00000107949	3	5	1
MTPAP	ENSG00000107951	3	19	1
PITRM1	ENSG00000107959	1	12	1
GLRX3	ENSG00000108010	10	1	1
FAM208B	ENSG00000108021	9	14	2
XPNPEP1	ENSG00000108039	7	2	3
SMC3	ENSG00000108055	2	10	1
SHOC2	ENSG00000108061	4	9	0
TFAM	ENSG00000108064	3	1	2
CCDC6	ENSG00000108091	1	20	0
CUL2	ENSG00000108094	4	1	2
UBE2S	ENSG00000108106	1	1	0
RPL28	ENSG00000108107	2	41	1
ZMIZ1	ENSG00000108175	7	18	2
TSPAN14	ENSG00000108219	25	4	1
TBC1D12	ENSG00000108239	2	1	0
NUFIP2	ENSG00000108256	1	2	0
GIT1	ENSG00000108262	1	8	0
RPL19	ENSG00000108298	1	55	1
UBTF	ENSG00000108312	4	9	3
PSMD3	ENSG00000108344	2	12	1
CASC3	ENSG00000108349	2	16	0
MTMR4	ENSG00000108389	1	4	1
TRIM37	ENSG00000108395	3	4	1
DHX40	ENSG00000108406	2	3	1
KPNB1	ENSG00000108424	1	24	0
RPS6KB1	ENSG00000108443	4	1	1
TRIM16L	ENSG00000108448	1	1	0
CDK5RAP3	ENSG00000108465	2	10	2
CBX1	ENSG00000108468	4	2	2
INTS2	ENSG00000108506	2	1	1
CAMTA2	ENSG00000108509	4	3	3
MED13	ENSG00000108510	4	54	3
PFN1	ENSG00000108518	1	8	0
SLC25A11	ENSG00000108528	2	3	1
RAI1	ENSG00000108557	10	3	1
NUP88	ENSG00000108559	4	4	0
C1QBP	ENSG00000108561	1	8	0
CPD	ENSG00000108582	2	35	0
GOSR1	ENSG00000108587	6	1	0
CCDC47	ENSG00000108588	1	18	0
FTSJ3	ENSG00000108592	1	3	1
AKAP10	ENSG00000108599	9	1	2
ICAM2	ENSG00000108622	1	1	0
SYNGR2	ENSG00000108639	1	14	0
B9D1	ENSG00000108641	3	1	0
UTP6	ENSG00000108651	4	2	2
DDX5	ENSG00000108654	2	73	0
PSMD11	ENSG00000108671	1	9	0
LGALS3BP	ENSG00000108679	2	12	1
CCL2	ENSG00000108691	1	1	0
RAB5C	ENSG00000108774	1	9	0
MLX	ENSG00000108788	2	3	0
EZH1	ENSG00000108799	4	1	1
COL1A1	ENSG00000108821	3	346	1
VAT1	ENSG00000108828	2	8	2
LRRC59	ENSG00000108829	2	4	0
HDAC5	ENSG00000108840	3	2	3
ABCC3	ENSG00000108846	3	3	0
LUC7L3	ENSG00000108848	2	9	0
SMURF2	ENSG00000108854	12	8	1
DUSP3	ENSG00000108861	1	2	0
EFTUD2	ENSG00000108883	1	2	0
PRKAR1A	ENSG00000108946	2	7	0
FAM20A	ENSG00000108950	11	1	2
MMD	ENSG00000108960	8	1	3
MAP2K6	ENSG00000108984	4	1	1
DHRS7B	ENSG00000109016	3	1	1
WSB1	ENSG00000109046	3	15	1
SLC9A3R1	ENSG00000109062	2	6	1
TNFAIP1	ENSG00000109079	1	11	0
IFT20	ENSG00000109083	1	2	0
TMEM97	ENSG00000109084	1	2	0
PMP22	ENSG00000109099	1	3	0
SUPT6H	ENSG00000109111	7	12	1
PHF12	ENSG00000109118	3	2	2
TMEM33	ENSG00000109133	1	3	0
SLAIN2	ENSG00000109171	2	8	2
OCIAD1	ENSG00000109180	3	1	1
KIAA1211	ENSG00000109265	4	1	0
NFKB1	ENSG00000109320	7	7	0
AREG	ENSG00000109321	2	1	0
MANBA	ENSG00000109323	5	9	1
UBE2D3	ENSG00000109332	14	16	1
ELF2	ENSG00000109381	8	3	2
NDUFC1	ENSG00000109390	2	2	0
TBC1D9	ENSG00000109436	6	5	1
INPP4B	ENSG00000109452	14	3	3
GAB1	ENSG00000109458	2	9	0
KLHL2	ENSG00000109466	6	2	1
CPE	ENSG00000109472	1	9	0
RPL34	ENSG00000109475	3	22	0
GAR1	ENSG00000109534	2	1	1
CLCN3	ENSG00000109572	1	9	0
GALNT7	ENSG00000109586	4	3	0
DHX15	ENSG00000109606	2	33	0
TRIM2	ENSG00000109654	4	5	1
FBXW7	ENSG00000109670	14	2	1
NEIL3	ENSG00000109674	3	2	1
WHSC1	ENSG00000109685	9	4	1
SH3D19	ENSG00000109686	4	12	3
STIM2	ENSG00000109689	7	6	0
MFSD10	ENSG00000109736	1	3	0
RAPGEF2	ENSG00000109756	4	5	2
SNX25	ENSG00000109762	11	8	1
UFSP2	ENSG00000109775	2	2	1
KLF3	ENSG00000109787	3	4	0
KLHL5	ENSG00000109790	4	3	0
NCAPG	ENSG00000109805	5	1	1
UGDH	ENSG00000109814	1	23	0
CRYAB	ENSG00000109846	1	6	0
CTSC	ENSG00000109861	2	16	0
CCDC34	ENSG00000109881	1	1	0
ELP4	ENSG00000109911	3	1	1
ZPR1	ENSG00000109917	3	1	0
MTCH2	ENSG00000109919	1	1	1
FNBP4	ENSG00000109920	7	4	4
SC5D	ENSG00000109929	3	1	0
HSPA8	ENSG00000109971	3	145	2
VWA5A	ENSG00000110002	2	5	0
DNAJC4	ENSG00000110011	1	2	0
LPXN	ENSG00000110031	7	2	1
DTX4	ENSG00000110042	7	2	2
ATG2A	ENSG00000110046	4	2	2
OSBP	ENSG00000110048	2	10	1
UNC93B1	ENSG00000110057	3	1	1
SUV420H1	ENSG00000110066	7	3	3
PPP6R3	ENSG00000110075	21	21	5
MS4A6A	ENSG00000110077	2	7	2
MS4A4A	ENSG00000110079	2	6	1
CPT1A	ENSG00000110090	4	4	2
CCND1	ENSG00000110092	1	1	0
PRPF19	ENSG00000110107	4	2	0
CHORDC1	ENSG00000110172	3	1	0
FOLR1	ENSG00000110195	3	15	2
FOLR3	ENSG00000110203	5	3	0
PANX1	ENSG00000110218	2	2	0
CEP164	ENSG00000110274	5	2	1
RNF141	ENSG00000110315	3	1	0
EIF4G2	ENSG00000110321	2	220	1
IL10RA	ENSG00000110324	3	2	1
GALNT18	ENSG00000110328	4	1	0
BIRC2	ENSG00000110330	5	1	1
UBE4A	ENSG00000110344	1	37	0
DDX6	ENSG00000110367	4	17	2
CBL	ENSG00000110395	2	11	1
PVRL1	ENSG00000110400	2	1	0
HIPK3	ENSG00000110422	3	22	0
PDHX	ENSG00000110435	2	2	0
COMMD9	ENSG00000110442	2	1	0
SLC15A3	ENSG00000110446	2	2	1
CD5	ENSG00000110448	6	2	1
MDK	ENSG00000110492	2	13	0
AMBRA1	ENSG00000110497	15	5	1
MADD	ENSG00000110514	3	2	3
CD81	ENSG00000110651	2	27	1
SLC35F2	ENSG00000110660	6	1	0
C11orf58	ENSG00000110696	10	5	1
RPS13	ENSG00000110700	2	31	0
AIP	ENSG00000110711	1	3	0
NUP98	ENSG00000110713	6	9	2
NDUFS8	ENSG00000110717	1	12	0
TCIRG1	ENSG00000110719	1	7	1
CHKA	ENSG00000110721	17	1	3
EXPH5	ENSG00000110723	5	4	0
GTF2H1	ENSG00000110768	9	1	2
POU2AF1	ENSG00000110777	12	2	0
VWF	ENSG00000110799	4	6	2
PPFIBP1	ENSG00000110841	1	11	1
PRDM4	ENSG00000110851	2	4	1
COQ5	ENSG00000110871	2	3	1
CORO1C	ENSG00000110880	1	4	0
KCTD10	ENSG00000110906	3	1	1
MLEC	ENSG00000110917	1	4	0
CSRNP2	ENSG00000110925	4	1	0
CAMKK2	ENSG00000110931	3	1	1
BIN2	ENSG00000110934	3	1	1
ATP5B	ENSG00000110955	1	86	0
PTGES3	ENSG00000110958	8	2	2
RSRC2	ENSG00000111011	4	2	0
KRT18	ENSG00000111057	2	60	1
ACSS3	ENSG00000111058	2	1	1
TENC1	ENSG00000111077	3	3	0
PPM1H	ENSG00000111110	3	1	0
METAP2	ENSG00000111142	1	5	0
LTA4H	ENSG00000111144	1	4	1
ELK3	ENSG00000111145	9	3	2
ITFG2	ENSG00000111203	10	2	3
PARP11	ENSG00000111224	6	1	1
ARPC3	ENSG00000111229	4	6	1
GPN3	ENSG00000111231	1	1	0
VPS29	ENSG00000111237	4	10	0
RAD51AP1	ENSG00000111247	1	2	0
AKAP3	ENSG00000111254	2	1	1
MANSC1	ENSG00000111261	2	4	0
DUSP16	ENSG00000111266	5	10	1
CREBL2	ENSG00000111269	3	1	0
ACAD10	ENSG00000111271	3	1	0
ALDH2	ENSG00000111275	1	9	0
CDKN1B	ENSG00000111276	2	2	0
NAA25	ENSG00000111300	6	2	1
SCNN1A	ENSG00000111319	6	19	2
LTBR	ENSG00000111321	3	14	1
OAS3	ENSG00000111331	5	26	3
OAS2	ENSG00000111335	2	24	0
MGP	ENSG00000111341	2	2	1
ARHGDIB	ENSG00000111348	1	7	0
EIF2B1	ENSG00000111361	1	2	0
SLC38A1	ENSG00000111371	5	16	1
C12orf49	ENSG00000111412	3	1	1
VDR	ENSG00000111424	2	1	0
CAND1	ENSG00000111530	3	25	0
RAB5B	ENSG00000111540	4	3	0
NUP107	ENSG00000111581	3	4	1
CNOT2	ENSG00000111596	7	2	1
TIMELESS	ENSG00000111602	3	4	0
CPSF6	ENSG00000111605	7	14	2
KRR1	ENSG00000111615	3	5	1
MRPL51	ENSG00000111639	1	12	0
GAPDH	ENSG00000111640	2	182	2
NOP2	ENSG00000111641	2	2	0
CHD4	ENSG00000111642	2	63	1
UHRF1BP1L	ENSG00000111647	3	3	0
COPS7A	ENSG00000111652	1	7	0
CDCA3	ENSG00000111665	2	4	1
USP5	ENSG00000111667	2	5	1
TPI1	ENSG00000111669	1	13	1
GNPTAB	ENSG00000111670	1	25	0
ATN1	ENSG00000111676	2	17	1
C12orf57	ENSG00000111678	1	2	0
PTPN6	ENSG00000111679	1	3	0
LPCAT3	ENSG00000111684	2	4	1
GOLT1B	ENSG00000111711	2	2	0
LDHB	ENSG00000111716	2	47	0
PRKAB1	ENSG00000111725	2	2	1
CMAS	ENSG00000111726	2	5	1
HCFC2	ENSG00000111727	3	1	0
C2CD5	ENSG00000111731	9	7	4
COX6A1	ENSG00000111775	2	4	0
RIC8B	ENSG00000111785	4	1	0
SRSF9	ENSG00000111786	1	10	0
FGFR1OP2	ENSG00000111790	2	2	0
COL12A1	ENSG00000111799	4	98	2
TDP2	ENSG00000111802	1	3	0
FRK	ENSG00000111816	1	3	1
DSE	ENSG00000111817	10	3	2
RWDD1	ENSG00000111832	2	2	0
MAK	ENSG00000111837	2	1	1
TMEM14C	ENSG00000111843	1	6	0
PAK1IP1	ENSG00000111845	1	4	0
NEDD9	ENSG00000111859	30	5	1
ASF1A	ENSG00000111875	2	3	0
MAN1A1	ENSG00000111885	6	2	0
SERINC1	ENSG00000111897	1	15	0
NCOA7	ENSG00000111912	8	4	0
FAM65B	ENSG00000111913	25	1	5
SASH1	ENSG00000111961	7	12	2
ULBP1	ENSG00000111981	1	1	0
FBXO5	ENSG00000112029	2	2	0
[truncated: 5,560 more rows]
