# Supplementary material for: Altered expression pattern of circular RNAs in primary and metastatic sites of epithelial ovarian carcinoma
Source: Oncotarget. 2016 Apr 22;7(24):36366–81. doi: 10.18632/oncotarget.8917 (PMC5095006; doi:10.18632/oncotarget.8917)
Supplement: Supplementary file 5 [file oncotarget-07-36366-s005.xlsx]

## Sheet: Ovary_vs_peri
Gene_ID	Gene_Name	Transcript_ID	logFC	logCPM	PValue	FDR
ENSG00000272196	HIST2H2AA4	ENST00000607355	-5.14896	6.02786	1.74556e-16	3.7905e-13
ENSG00000275430	MUC20	ENST00000616892	-3.28258	6.42438	1.55048e-10	1.67865e-07
ENSG00000014257	ACPP	ENST00000336375	-3.37758	7.35231	1.37552e-09	9.9636e-07
ENSG00000171517	LPAR3	ENST00000440886	-2.64593	7.35277	1.75737e-08	9.5304e-06
ENSG00000215328	HSPA1A	ENST00000400040	-4.55206	4.47481	2.8187e-08	1.22162e-05
ENSG00000261786	RP4-555D20.2	ENST00000568686	-3.67923	4.39648	6.77946e-07	0.000244758
ENSG00000233535	RP1-122K4.2	ENST00000448948	-4.42933	5.34822	8.78765e-07	0.000271988
ENSG00000211649	IGLV7-46	ENST00000390295	-3.02168	4.87029	1.06271e-06	0.000286995
ENSG00000276566	IGKV1D-13	ENST00000611391	-2.98295	5.50943	1.36332e-06	0.000327307
ENSG00000122641	INHBA	ENST00000464515	4.5556	3.09769	1.96948e-06	0.000426702
ENSG00000014257	ACPP	ENST00000351273	-2.3054	6.56313	2.65929e-06	0.000471522
ENSG00000243709	LEFTY1	ENST00000272134	-3.82508	4.59834	2.67842e-06	0.000471522
ENSG00000066382	MPPED2	ENST00000448418	-3.03053	4.96151	2.83383e-06	0.000471522
ENSG00000232855	AF131217.1	ENST00000433310	5.79716	2.60083	5.42237e-06	0.000838551
ENSG00000122406	RPL5	ENST00000370321	-2.42495	7.28338	1.20096e-05	0.0017328
ENSG00000162817	C1orf115	ENST00000294889	-2.09073	6.09924	1.39608e-05	0.00187295
ENSG00000158966	CACHD1	ENST00000470527	-5.69905	2.67454	1.46619e-05	0.00187295
ENSG00000174353	STAG3L3	ENST00000428423	-3.57965	3.57873	1.67764e-05	0.0020216
ENSG00000276710	CSPG4P10	ENST00000612093	-5.67008	2.63575	2.04369e-05	0.00231762
ENSG00000112936	C7	ENST00000313164	-3.15477	6.68066	2.13821e-05	0.00231762
ENSG00000171724	VAT1L	ENST00000302536	2.8509	4.08561	2.59015e-05	0.00253255
ENSG00000157554	ERG	ENST00000468474	-3.73477	3.34132	2.61455e-05	0.00253255
ENSG00000176920	FUT2	ENST00000522283	-2.92064	5.05983	2.79912e-05	0.00253255
ENSG00000181617	FDCSP	ENST00000317987	4.51831	2.72022	2.81039e-05	0.00253255
ENSG00000115414	FN1	ENST00000426059	5.4454	2.46394	3.00943e-05	0.00253255
ENSG00000276116	FUT8-AS1	ENST00000621019	-5.55797	2.56163	3.04274e-05	0.00253255
ENSG00000184160	ADRA2C	ENST00000330055	-2.90056	3.85137	3.45402e-05	0.00276165
ENSG00000184344	GDF3	ENST00000329913	-3.35735	3.82607	3.56536e-05	0.00276165
ENSG00000072133	RPS6KA6	ENST00000620340	5.48321	2.44766	3.72873e-05	0.00278592
ENSG00000274576	IGHV2-70	ENST00000617374	-2.13381	5.50132	4.07014e-05	0.00285641
ENSG00000245975	RP11-30K9.6	ENST00000500929	-5.51774	2.52031	4.08783e-05	0.00285641
ENSG00000121743	GJA3	ENST00000241125	-2.7477	4.95529	4.21852e-05	0.00285641
ENSG00000144115	THNSL2	ENST00000475910	-4.20878	3.06184	4.49471e-05	0.00294707
ENSG00000237807	RP11-400K9.4	ENST00000426023	-2.71841	5.14341	6.5716e-05	0.00416491
ENSG00000280035	RP11-10J21.2	ENST00000624864	-2.80351	3.97153	6.73462e-05	0.00416491
ENSG00000196834	POTEI	ENST00000451531	5.60305	2.27479	7.45902e-05	0.00448843
ENSG00000260689	HNRNPA3P11	ENST00000564298	4.22604	2.58613	7.75138e-05	0.00453689
ENSG00000155893	PXYLP1	ENST00000505502	-5.42585	2.60459	9.39316e-05	0.00524283
ENSG00000251533	LINC00605	ENST00000514902	-3.05948	3.81648	9.44477e-05	0.00524283
ENSG00000253838	RP11-44K6.2	ENST00000520185	3.33947	3.41204	0.000105038	0.00568575
ENSG00000228477	RP3-342P20.2	ENST00000438210	3.02383	3.13208	0.000112464	0.00575959
ENSG00000268100	ZNF725P	ENST00000596753	-3.34782	3.73907	0.000113	0.00575959
ENSG00000203280	CTA-221G9.12	ENST00000366110	-1.78945	6.27867	0.000116872	0.00575959
ENSG00000179799	OR7E22P	ENST00000478335	-4.07373	3.10531	0.000116907	0.00575959
ENSG00000172156	CCL11	ENST00000305869	2.68462	4.67437	0.000125415	0.00601667
ENSG00000257605	RP11-680A11.5	ENST00000550263	5.21665	2.28314	0.00013484	0.00635674
ENSG00000177614	PGBD5	ENST00000391860	-2.35385	6.06379	0.000145324	0.00668234
ENSG00000206458	PSORS1C1	ENST00000471399	-5.34771	2.59276	0.000164357	0.00734033
ENSG00000278082	AC234301.2	ENST00000616593	2.05579	4.98447	0.000171646	0.00734033
ENSG00000156113	KCNMA1	ENST00000618048	5.25345	2.15582	0.00017466	0.00734033
ENSG00000119411	BSPRY	ENST00000374183	-5.27229	2.48591	0.000179038	0.00734033
ENSG00000100302	RASD2	ENST00000216127	2.01231	4.70418	0.000179676	0.00734033
ENSG00000260704	LINC00543	ENST00000567234	-5.2146	2.332	0.000182111	0.00734033
ENSG00000026508	CD44	ENST00000528922	2.8897	3.03492	0.000182938	0.00734033
ENSG00000211653	IGLV1-40	ENST00000390299	3.47056	4.29693	0.000188931	0.00744316
ENSG00000236604	LYPLA2P3	ENST00000417429	-5.37873	2.56552	0.000194752	0.00754232
ENSG00000250986	AC141928.1	ENST00000511928	-2.77548	4.39675	0.000198782	0.007562
ENSG00000014257	ACPP	ENST00000483689	-2.89754	3.68732	0.000206805	0.00773038
ENSG00000142599	RERE	ENST00000468247	-5.29002	2.55474	0.000214636	0.00789305
ENSG00000214975	PPIAP29	ENST00000414949	1.44261	7.40915	0.000218584	0.0079059
ENSG00000229404	LINC00858	ENST00000415469	-3.07834	3.22876	0.000244262	0.00846094
ENSG00000111341	MGP	ENST00000507170	3.08183	3.25095	0.000245908	0.00846094
ENSG00000232370	AF241726.2	ENST00000317902	-4.08704	3.24801	0.000247865	0.00846094
ENSG00000168811	IL12A	ENST00000468862	-3.54498	3.24001	0.000250021	0.00846094
ENSG00000135917	SLC19A3	ENST00000425817	-2.58069	5.42089	0.000253847	0.00846406
ENSG00000158092	NCK1	ENST00000478862	-5.13988	2.28487	0.000260881	0.00856555
ENSG00000185418	TARSL2	ENST00000335968	-5.10644	2.32165	0.000292959	0.00936476
ENSG00000183535	COL18A1-AS1	ENST00000397787	-5.10642	2.32165	0.000293971	0.00936476
ENSG00000172613	RAD9A	ENST00000622583	-2.95699	3.66055	0.000327263	0.010265
ENSG00000162616	DNAJB4	ENST00000370763	2.39431	3.76397	0.000350081	0.01083
ENSG00000169495	HTRA4	ENST00000302495	3.25565	2.79776	0.000358425	0.0109215
ENSG00000258629	CTD-2014B16.1	ENST00000555712	-2.87265	2.99565	0.000378181	0.0113715
ENSG00000177575	CD163	ENST00000537044	2.4651	4.80989	0.000390795	0.0114447
ENSG00000254682	RP11-660L16.2	ENST00000529369	-1.96872	5.03515	0.000391248	0.0114447
ENSG00000146670	CDCA5	ENST00000275517	-1.47699	7.34354	0.000416516	0.012043
ENSG00000151650	VENTX	ENST00000325980	3.13195	2.88417	0.000425969	0.0120958
ENSG00000198695	MT-ND6	ENST00000361681	1.82258	11.2689	0.000430382	0.0120958
ENSG00000156502	SUPV3L1	ENST00000483572	4.87042	2.17008	0.000444572	0.0123573
ENSG00000173391	OLR1	ENST00000309539	1.61878	5.71223	0.000450726	0.0123654
ENSG00000175745	NR2F1	ENST00000327111	2.26662	3.51648	0.000497509	0.0134833
ENSG00000105383	CD33	ENST00000598473	3.31011	2.7792	0.000541946	0.0141564
ENSG00000269890	RP5-1139B12.2	ENST00000602517	-2.78563	3.47872	0.000542649	0.0141564
ENSG00000244968	LIFR-AS1	ENST00000500733	-2.21576	4.45007	0.000542649	0.0141564
ENSG00000135480	KRT7	ENST00000547613	2.55521	3.11022	0.000548662	0.0141564
ENSG00000102466	FGF14	ENST00000376131	3.35117	2.5787	0.000565926	0.0142759
ENSG00000219747	RP1-292B18.1	ENST00000405720	1.73855	6.07511	0.000576829	0.0142759
ENSG00000060982	BCAT1	ENST00000544418	4.86107	2.09239	0.000577186	0.0142759
ENSG00000244040	IL12A-AS1	ENST00000497452	-3.31705	3.07482	0.000579723	0.0142759
ENSG00000068400	GRIPAP1	ENST00000480041	2.57695	3.03245	0.000632375	0.014949
ENSG00000124935	SCGB1D2	ENST00000244926	-1.72024	5.79314	0.000637389	0.014949
ENSG00000151967	SCHIP1	ENST00000483730	-4.88698	2.1701	0.000644371	0.014949
ENSG00000159917	ZNF235	ENST00000587921	-3.62939	2.67388	0.000658587	0.014949
ENSG00000266598	RP11-583F2.5	ENST00000581796	4.7902	2.02833	0.000664847	0.014949
ENSG00000235121	RP11-90L20.2	ENST00000429443	4.90843	1.94748	0.000669217	0.014949
ENSG00000163479	SSR2	ENST00000467041	4.90841	1.94748	0.000669935	0.014949
ENSG00000182389	CACNB4	ENST00000470066	4.90835	1.94748	0.000671448	0.014949
ENSG00000094963	FMO2	ENST00000493513	4.9083	1.94748	0.000672964	0.014949
ENSG00000277856	AC233755.2	ENST00000619729	-2.1924	4.94838	0.000676365	0.014949
ENSG00000171914	TLN2	ENST00000561322	-4.93882	2.26041	0.000690162	0.0149509
ENSG00000251144	CTD-2532K18.2	ENST00000510150	-4.93882	2.26041	0.000690253	0.0149509
ENSG00000115919	KYNU	ENST00000424385	4.79637	2.03084	0.000723516	0.0155162
ENSG00000139132	FGD4	ENST00000534526	-2.60592	3.6818	0.000761444	0.0161695
ENSG00000272168	CASC15	ENST00000606197	3.50924	2.51359	0.000801928	0.016602
ENSG00000121671	CRY2	ENST00000533779	-4.86267	2.0218	0.000802968	0.016602
ENSG00000255568	BRWD1-AS2	ENST00000603064	-2.64687	3.5771	0.000804806	0.016602
ENSG00000117228	GBP1	ENST00000469194	2.69158	3.2641	0.000815843	0.0166709
ENSG00000047230	CTPS2	ENST00000359276	-3.59174	2.65938	0.000838973	0.0169211
ENSG00000072786	STK10	ENST00000518267	4.80266	1.95171	0.000857147	0.0169211
ENSG00000256053	APOPT1	ENST00000556253	-4.86202	2.20982	0.000862358	0.0169211
ENSG00000280156	AC006548.28	ENST00000623130	2.28434	3.48011	0.000862747	0.0169211
ENSG00000184056	VPS33B	ENST00000556096	-4.8777	2.08563	0.000867149	0.0169211
ENSG00000158445	KCNB1	ENST00000371741	-1.76818	5.77295	0.000881134	0.0170405
ENSG00000210117	MT-TW	ENST00000387382	2.90834	3.24518	0.000895198	0.0171593
ENSG00000255843	AP000593.7	ENST00000546065	-4.80467	2.11509	0.000924649	0.0175683
ENSG00000242953	RP11-803B1.3	ENST00000487255	-4.8185	2.11389	0.000938559	0.0176776
ENSG00000170345	FOS	ENST00000555347	3.09026	2.83419	0.000987094	0.0184314
ENSG00000101558	VAPA	ENST00000577901	4.64922	2.02755	0.00101668	0.0187491
ENSG00000168269	FOXI1	ENST00000449804	3.19678	2.92109	0.00102142	0.0187491
ENSG00000142959	BEST4	ENST00000372207	-2.58157	3.0474	0.00105311	0.0191684
ENSG00000211663	IGLV3-19	ENST00000390309	-2.85852	11.1338	0.00107273	0.019324
ENSG00000239571	IGKV2D-30	ENST00000474213	-2.1264	4.13075	0.0010795	0.019324
ENSG00000129353	SLC44A2	ENST00000589561	2.70701	2.88906	0.00112096	0.0198504
ENSG00000100263	RHBDD3	ENST00000496342	4.68737	1.95596	0.00114307	0.0198504
ENSG00000173559	NABP1	ENST00000491331	2.85454	2.72152	0.00114468	0.0198504
ENSG00000184634	MED12	ENST00000462984	4.67885	1.95344	0.00114557	0.0198504

## Sheet: Ovary_vs_lymph
Gene_ID	Gene_Name	Transcript_ID	logFC	logCPM	PValue	FDR
ENSG00000272196	HIST2H2AA4	ENST00000607355	-5.64266	6.11549	5.93662e-21	9.7124e-18
ENSG00000181617	FDCSP	ENST00000317987	9.05982	6.50143	6.93332e-21	9.7124e-18
ENSG00000187720	THSD4	ENST00000355327	-4.37611	8.9973	4.77409e-20	4.45677e-17
ENSG00000197353	LYPD2	ENST00000359228	5.4659	6.41086	3.61277e-17	2.52971e-14
ENSG00000087495	PHACTR3	ENST00000492611	6.03622	5.23255	8.56776e-14	4.80434e-11
ENSG00000211670	IGLV3-9	ENST00000390316	-3.81869	6.10489	1.25881e-13	5.76617e-11
ENSG00000187720	THSD4	ENST00000567776	-4.24266	6.12238	1.43615e-13	5.76617e-11
ENSG00000215328	HSPA1A	ENST00000400040	-8.10676	4.49541	6.51933e-13	2.28445e-10
ENSG00000275430	MUC20	ENST00000616892	-3.85917	6.43377	1.30681e-12	4.07992e-10
ENSG00000187720	THSD4	ENST00000567838	-4.65068	5.5068	4.86357e-12	1.36226e-09
ENSG00000211668	IGLV2-11	ENST00000390314	-2.83405	9.41741	8.37277e-11	2.13283e-08
ENSG00000014257	ACPP	ENST00000336375	-2.97318	7.49731	6.54681e-10	1.52997e-07
ENSG00000276566	IGKV1D-13	ENST00000611391	-3.9473	5.48533	8.29955e-10	1.78961e-07
ENSG00000155495	MAGEC1	ENST00000285879	6.27215	4.38788	2.15124e-09	4.30461e-07
ENSG00000277856	AC233755.2	ENST00000619729	-3.90206	4.78456	5.61078e-09	1.04832e-06
ENSG00000278570	NR2E3	ENST00000621098	-7.11037	3.82955	2.05091e-08	3.59134e-06
ENSG00000115353	TACR1	ENST00000305249	-2.40345	6.2627	3.68704e-08	5.96416e-06
ENSG00000196092	PAX5	ENST00000358127	3.84398	5.79973	3.83163e-08	5.96416e-06
ENSG00000233535	RP1-122K4.2	ENST00000448948	-3.87317	5.43739	4.15032e-08	6.12234e-06
ENSG00000184160	ADRA2C	ENST00000330055	-4.53084	3.84095	1.14226e-07	1.59771e-05
ENSG00000184344	GDF3	ENST00000329913	-5.23154	3.83683	1.42504e-07	1.90871e-05
ENSG00000187720	THSD4	ENST00000567745	-4.6181	3.95103	1.67892e-07	2.14047e-05
ENSG00000171517	LPAR3	ENST00000440886	-3.30676	7.34711	1.92759e-07	2.35208e-05
ENSG00000087495	PHACTR3	ENST00000473657	6.33887	2.95444	2.26214e-07	2.63949e-05
ENSG00000145358	DDIT4L	ENST00000273990	-3.05429	5.32165	2.36134e-07	2.64603e-05
ENSG00000274576	IGHV2-70	ENST00000617374	-2.57148	5.49502	3.0315e-07	3.26657e-05
ENSG00000211663	IGLV3-19	ENST00000390309	-3.05317	10.8998	3.45259e-07	3.58161e-05
ENSG00000176920	FUT2	ENST00000522283	-3.53195	5.08856	3.59843e-07	3.60386e-05
ENSG00000105388	CEACAM5	ENST00000221992	3.81151	4.75133	3.88955e-07	3.75989e-05
ENSG00000211664	IGLV2-18	ENST00000390310	-2.84223	5.5847	4.52948e-07	4.23253e-05
ENSG00000143631	FLG	ENST00000368799	-4.55798	8.99636	5.59526e-07	5.06348e-05
ENSG00000188822	CNR2	ENST00000374472	5.35996	3.65654	1.18129e-06	0.000103361
ENSG00000158481	CD1C	ENST00000368170	6.30647	2.76396	1.63231e-06	0.000138451
ENSG00000278196	IGLV2-8	ENST00000620395	-2.71482	4.95205	1.70392e-06	0.00014015
ENSG00000066382	MPPED2	ENST00000448418	-3.55276	4.98382	1.82157e-06	0.000145756
ENSG00000129455	KLK8	ENST00000598195	-3.59652	3.51602	2.84644e-06	0.000221904
ENSG00000177614	PGBD5	ENST00000391860	-2.89062	6.0805	2.99854e-06	0.00022727
ENSG00000217275	RP1-34B20.4	ENST00000405418	-3.93919	3.43139	3.08944e-06	0.000227928
ENSG00000014257	ACPP	ENST00000351273	-2.39662	6.61182	3.30153e-06	0.000237177
ENSG00000210117	MT-TW	ENST00000387382	3.72309	3.65187	3.60172e-06	0.00025227
ENSG00000179431	FJX1	ENST00000317811	-2.17353	5.67494	4.4039e-06	0.000292033
ENSG00000167676	PLIN4	ENST00000301286	-3.53309	5.28314	4.45921e-06	0.000292033
ENSG00000168594	ADAM29	ENST00000507652	6.04259	2.63869	4.47638e-06	0.000292033
ENSG00000210191	MT-TL2	ENST00000387456	3.17559	4.78083	5.00687e-06	0.00031916
ENSG00000232370	AF241726.2	ENST00000317902	-6.34565	3.2855	5.79522e-06	0.000358906
ENSG00000162894	FAIM3	ENST00000367091	3.88809	3.7592	5.89254e-06	0.000358906
ENSG00000239951	IGKV3-20	ENST00000492167	-2.66253	11.1978	6.87156e-06	0.000409715
ENSG00000272734	ADIRF-AS1	ENST00000609170	-2.88511	4.33579	7.55363e-06	0.000440889
ENSG00000121743	GJA3	ENST00000241125	-2.68005	5.0075	9.51604e-06	0.000544583
ENSG00000250986	AC141928.1	ENST00000511928	-3.03371	4.47476	1.0612e-05	0.000594236
ENSG00000245904	RP11-796E2.4	ENST00000499685	3.50081	3.68118	1.13875e-05	0.000626553
ENSG00000149716	ORAOV1	ENST00000543023	-5.23533	2.49872	1.26039e-05	0.000679188
ENSG00000273451	RP4-569M23.4	ENST00000609320	3.6258	3.16889	2.00954e-05	0.00106302
ENSG00000042980	ADAM28	ENST00000523236	3.13885	3.96471	2.16925e-05	0.00112639
ENSG00000133985	TTC9	ENST00000256367	2.00578	7.53648	2.3137e-05	0.00117726
ENSG00000272729	RP11-387A1.5	ENST00000608941	-2.67356	4.20749	2.57607e-05	0.00129138
ENSG00000014257	ACPP	ENST00000483689	-3.44089	3.72803	2.85641e-05	0.00140642
ENSG00000273539	AC245023.1	ENST00000622547	-3.93142	3.47649	3.07829e-05	0.00144355
ENSG00000127129	EDN2	ENST00000372587	-3.3535	3.34598	3.08202e-05	0.00144355
ENSG00000047230	CTPS2	ENST00000359276	-5.59935	2.68317	3.09094e-05	0.00144355
ENSG00000101134	DOK5	ENST00000262593	-3.51241	3.74321	3.31139e-05	0.00148909
ENSG00000180596	HIST1H2BC	ENST00000396984	-3.70579	3.34809	3.32628e-05	0.00148909
ENSG00000155275	TRMT44	ENST00000511366	-2.73728	4.12039	3.39783e-05	0.00148909
ENSG00000168811	IL12A	ENST00000468862	-4.44159	3.27791	3.40094e-05	0.00148909
ENSG00000226627	SHANK2-AS1	ENST00000429561	-5.62401	2.74208	3.82062e-05	0.00162741
ENSG00000233355	CHRM3-AS2	ENST00000427859	4.2235	3.11181	3.84995e-05	0.00162741
ENSG00000260037	CTD-2524L6.3	ENST00000563041	-4.40363	3.25407	3.88685e-05	0.00162741
ENSG00000163975	MFI2	ENST00000473501	-2.65201	4.9374	4.17547e-05	0.00172302
ENSG00000214870	AC004540.5	ENST00000439120	-5.58348	2.70761	4.41421e-05	0.00179148
ENSG00000102678	FGF9	ENST00000382353	-3.0116	4.10985	5.13047e-05	0.00202439
ENSG00000278408	RP11-1123I8.1	ENST00000611634	-2.75491	4.04076	5.15037e-05	0.00202439
ENSG00000180861	LINC01559	ENST00000318426	2.71137	4.57296	5.19993e-05	0.00202439
ENSG00000105641	SLC5A5	ENST00000222248	-3.1489	3.71815	5.37566e-05	0.00206577
ENSG00000210100	MT-TI	ENST00000387365	2.76818	4.97099	6.4735e-05	0.00242927
ENSG00000177363	LRRN4CL	ENST00000317449	-5.38499	2.39229	6.49816e-05	0.00242927
ENSG00000268100	ZNF725P	ENST00000596753	-3.29792	3.80588	7.31272e-05	0.00266467
ENSG00000072133	RPS6KA6	ENST00000620340	5.32164	2.34278	7.32255e-05	0.00266467
ENSG00000143486	EIF2D	ENST00000472709	5.37364	2.27048	7.77341e-05	0.00277261
ENSG00000145287	PLAC8	ENST00000311507	2.92967	3.5826	7.81832e-05	0.00277261
ENSG00000251538	RP11-166A12.1	ENST00000511194	5.36632	2.27116	8.07903e-05	0.00277261
ENSG00000123689	G0S2	ENST00000367029	-1.72305	5.99613	8.15073e-05	0.00277261
ENSG00000245466	CTD-2540L5.6	ENST00000500016	5.30753	2.27574	8.20159e-05	0.00277261
ENSG00000256916	RP11-817J15.2	ENST00000542119	4.13153	3.66823	8.20609e-05	0.00277261
ENSG00000210154	MT-TD	ENST00000387419	2.67276	5.08955	8.96555e-05	0.00296922
ENSG00000270442	CTB-95D12.1	ENST00000605123	2.6223	4.62921	9.02158e-05	0.00296922
ENSG00000118680	MYL12B	ENST00000237500	-2.77016	3.45658	9.10568e-05	0.00296922
ENSG00000246250	RP11-613D13.5	ENST00000499066	5.23462	2.34941	9.55584e-05	0.00308008
ENSG00000211677	IGLC2	ENST00000390323	-1.71442	11.5998	9.68741e-05	0.00308649
ENSG00000095564	BTAF1	ENST00000471217	5.22696	2.2817	0.000114524	0.00360686
ENSG00000211640	IGLV6-57	ENST00000390285	-2.20638	9.04824	0.000127062	0.00395728
ENSG00000026508	CD44	ENST00000525209	3.94294	2.76412	0.00012875	0.00396578
ENSG00000167895	TMC8	ENST00000592399	5.29529	2.2054	0.000138906	0.00422254
ENSG00000177494	ZBED2	ENST00000317012	-1.50233	6.84027	0.000140702	0.00422254
ENSG00000210156	MT-TK	ENST00000387421	2.48745	4.62667	0.000141605	0.00422254
ENSG00000133328	HRASLS2	ENST00000255695	-2.80365	4.23908	0.000146402	0.00431963
ENSG00000259129	LINC00648	ENST00000555985	4.67328	3.21519	0.000149578	0.00436509
ENSG00000171714	ANO5	ENST00000324559	2.81016	3.48885	0.000151802	0.00436509
ENSG00000178814	OPLAH	ENST00000618853	-2.96295	3.93704	0.000152627	0.00436509
ENSG00000163947	ARHGEF3	ENST00000495373	-3.89696	2.8156	0.000156468	0.00436509
ENSG00000118729	CASQ2	ENST00000261448	-3.86823	2.67114	0.000156525	0.00436509
ENSG00000169851	PCDH7	ENST00000543491	5.16818	2.21461	0.000159084	0.00436509
ENSG00000226816	AC005082.12	ENST00000413042	-2.19527	5.46367	0.000159152	0.00436509
ENSG00000010810	FYN	ENST00000495927	3.74653	3.0711	0.000160401	0.00436509
ENSG00000226419	SLC16A1-AS1	ENST00000428411	2.26887	3.98687	0.000170002	0.00454813
ENSG00000124479	NDP	ENST00000378062	2.42268	5.59654	0.000171381	0.00454813
ENSG00000139946	PELI2	ENST00000267460	-1.69807	8.01665	0.000171995	0.00454813
ENSG00000151882	CCL28	ENST00000361115	-1.91912	7.06614	0.000175257	0.00454927
ENSG00000158092	NCK1	ENST00000478862	-5.16011	2.35188	0.000175284	0.00454927
ENSG00000133835	HSD17B4	ENST00000503310	5.09086	2.21992	0.000181259	0.00464077
ENSG00000266411	RP11-180P8.3	ENST00000581596	3.31525	3.24925	0.000182121	0.00464077
ENSG00000066382	MPPED2	ENST00000525519	-4.00765	2.97057	0.000184531	0.00465982
ENSG00000203280	CTA-221G9.12	ENST00000366110	-1.97564	6.25869	0.0001988	0.00497533
ENSG00000256916	RP11-817J15.2	ENST00000544115	2.67411	4.37486	0.0002015	0.00499827
ENSG00000181218	HIST3H2A	ENST00000366695	-1.86455	5.69363	0.00021466	0.005278
ENSG00000130222	GADD45G	ENST00000252506	-3.06065	3.68674	0.000229897	0.00560349
ENSG00000126777	KTN1	ENST00000334975	2.62188	3.45626	0.00024434	0.00590418
ENSG00000210194	MT-TE	ENST00000387459	2.38003	4.20345	0.000247664	0.00591279
ENSG00000244968	LIFR-AS1	ENST00000500733	-2.1496	4.51128	0.000248915	0.00591279
ENSG00000012124	CD22	ENST00000596492	5.14755	2.14214	0.000252842	0.0059556
ENSG00000138964	PARVG	ENST00000468564	3.43719	3.03496	0.00025839	0.00600706
ENSG00000210151	MT-TS1	ENST00000387416	2.08213	4.93974	0.000259313	0.00600706
ENSG00000255480	RP4-710M3.2	ENST00000529078	-5.09895	2.34105	0.000262984	0.00604217
ENSG00000063046	EIF4B	ENST00000550704	3.25028	3.06554	0.000265523	0.0060509
ENSG00000185811	IKZF1	ENST00000413698	2.77969	3.66645	0.000269557	0.00607334
ENSG00000272734	ADIRF-AS1	ENST00000609111	-3.93134	2.91207	0.000270841	0.00607334
ENSG00000235725	AC007389.3	ENST00000420724	-3.30731	3.4137	0.000279135	0.00620965
ENSG00000197409	HIST1H3D	ENST00000356476	-2.40995	4.13773	0.000284721	0.00628404
ENSG00000254489	RP5-1024C24.1	ENST00000525871	-5.08441	2.37636	0.000294507	0.00642606
ENSG00000037965	HOXC8	ENST00000040584	4.00157	2.53821	0.000295741	0.00642606
ENSG00000149485	FADS1	ENST00000350997	1.51842	6.69611	0.000301849	0.00646855
ENSG00000155090	KLF10	ENST00000285407	-2.54857	3.36498	0.000302312	0.00646855
ENSG00000210184	MT-TS2	ENST00000387449	2.3611	5.68069	0.00030847	0.00648482
ENSG00000026508	CD44	ENST00000528922	2.80887	3.22954	0.00030924	0.00648482
ENSG00000154553	PDLIM3	ENST00000514142	-2.78258	3.34183	0.000310013	0.00648482
ENSG00000268104	SLC6A14	ENST00000598581	3.57425	4.68815	0.000317482	0.00659187
ENSG00000255545	RP11-627G23.1	ENST00000532886	5.00549	2.15142	0.000322647	0.00661866
ENSG00000171791	BCL2	ENST00000589955	4.99727	2.15211	0.00032439	0.00661866
ENSG00000135917	SLC19A3	ENST00000425817	-3.34984	5.47613	0.000328535	0.00661866
ENSG00000225905	RP4-758J18.7	ENST00000428932	-5.13491	2.45524	0.000330065	0.00661866
ENSG00000163975	MFI2	ENST00000296351	-2.22875	4.59371	0.000332605	0.00661866
ENSG00000235947	EGOT	ENST00000414938	-2.25841	3.76895	0.00033294	0.00661866
ENSG00000211649	IGLV7-46	ENST00000390295	-1.91013	5.12621	0.000336167	0.0066224
ENSG00000106772	PRUNE2	ENST00000480674	4.03782	2.53314	0.000339237	0.0066224
ENSG00000243709	LEFTY1	ENST00000272134	-2.37698	4.81284	0.000340216	0.0066224
ENSG00000214253	FIS1	ENST00000223136	-5.02142	2.29059	0.000343167	0.00663377
ENSG00000169908	TM4SF1	ENST00000472441	-1.93135	4.60115	0.000352743	0.00676682
ENSG00000125872	LRRN4	ENST00000378858	-2.64443	3.40539	0.000354878	0.00676682
ENSG00000066382	MPPED2	ENST00000358117	-3.06853	3.63691	0.000363271	0.00688006
ENSG00000122515	ZMIZ2	ENST00000492001	3.85546	2.49364	0.000373096	0.00701871
ENSG00000069188	SDK2	ENST00000392650	2.70006	3.32205	0.000378187	0.00705153
ENSG00000162817	C1orf115	ENST00000294889	-1.58764	6.24991	0.000379872	0.00705153
ENSG00000168389	MFSD2A	ENST00000480630	2.96836	2.95352	0.000395864	0.00725034
ENSG00000255040	RP11-677N16.1	ENST00000525966	4.28157	2.95861	0.000396692	0.00725034
ENSG00000144152	FBLN7	ENST00000472377	4.90918	2.15746	0.000398342	0.00725034
ENSG00000170477	KRT4	ENST00000551956	2.7392	4.86124	0.000408859	0.00739375
ENSG00000001626	CFTR	ENST00000003084	-1.85979	4.92034	0.000415147	0.00745934
ENSG00000210176	MT-TH	ENST00000387441	2.23242	6.39212	0.00042033	0.00750436
ENSG00000210196	MT-TP	ENST00000387461	1.63235	6.62886	0.000430131	0.00757318
ENSG00000116194	ANGPTL1	ENST00000234816	4.98486	2.07589	0.000432206	0.00757318
ENSG00000130962	PRRG1	ENST00000463135	4.98485	2.07589	0.00043229	0.00757318
ENSG00000230322	RP3-323N1.2	ENST00000417273	3.00652	3.30863	0.000438646	0.0076368
ENSG00000236449	AC018890.6	ENST00000412835	4.89702	2.15815	0.00044419	0.00768558
ENSG00000270550	IGHV3-30	ENST00000603660	-3.32372	4.49394	0.00045028	0.00774316
ENSG00000121774	KHDRBS1	ENST00000307714	4.84367	2.23315	0.000455966	0.00774619
ENSG00000259436	CTC-378H22.2	ENST00000559786	3.93376	2.48408	0.000457425	0.00774619
ENSG00000163975	MFI2	ENST00000469783	-4.93636	2.19541	0.000458747	0.00774619
ENSG00000022567	SLC45A4	ENST00000519067	-1.7923	6.11381	0.000467534	0.00778541
ENSG00000174165	ZDHHC24	ENST00000310442	-1.77091	5.72868	0.00046924	0.00778541
ENSG00000189060	H1F0	ENST00000340857	-1.59836	9.32201	0.000474255	0.00778541
ENSG00000196890	HIST3H2BB	ENST00000620438	-2.20456	4.26862	0.000482124	0.00778541
ENSG00000254325	RP11-318K15.2	ENST00000518552	2.64396	3.07248	0.000486194	0.00778541
ENSG00000272686	RP11-390E23.6	ENST00000607957	-1.63566	5.93441	0.000489794	0.00778541
ENSG00000158373	HIST1H2BD	ENST00000289316	-1.77253	5.42454	0.000490368	0.00778541
ENSG00000211666	IGLV2-14	ENST00000390312	-1.92946	11.2448	0.000490522	0.00778541
ENSG00000072858	SIDT1	ENST00000492863	4.83263	2.16143	0.00049471	0.00778541
ENSG00000154734	ADAMTS1	ENST00000284984	-2.28579	4.04347	0.000497281	0.00778541
ENSG00000275714	HIST1H3A	ENST00000613854	-3.77465	2.89508	0.000498869	0.00778541
ENSG00000175315	CST6	ENST00000312134	-3.765	2.71329	0.000499197	0.00778541
ENSG00000156804	FBXO32	ENST00000521719	4.90704	2.08056	0.000499831	0.00778541
ENSG00000255443	RP1-68D18.4	ENST00000528869	4.82416	2.16212	0.000499955	0.00778541
ENSG00000185924	RTN4RL1	ENST00000331238	-2.69602	3.98554	0.000503267	0.00779369
ENSG00000185236	RAB11B	ENST00000328024	-1.58831	7.36545	0.000508683	0.00783428
ENSG00000178199	ZC3H12D	ENST00000409948	4.89691	2.08125	0.00052534	0.0080057
ENSG00000015532	XYLT2	ENST00000571021	-4.92661	2.15065	0.000525526	0.0080057
ENSG00000203814	HIST2H2BF	ENST00000369167	-2.29211	3.93815	0.000535347	0.00811123
ENSG00000233847	AC104113.3	ENST00000457499	4.81274	2.16282	0.000544064	0.00819899
ENSG00000100319	ZMAT5	ENST00000344318	-2.21886	4.18656	0.000549468	0.00821654
ENSG00000120457	KCNJ5	ENST00000529694	-2.1216	4.29405	0.000553486	0.00821654
ENSG00000143119	CD53	ENST00000471220	3.48166	2.88923	0.000554023	0.00821654
ENSG00000084207	GSTP1	ENST00000494593	-4.8967	2.19287	0.000560668	0.00826502
ENSG00000135333	EPHA7	ENST00000369303	-3.68707	2.6159	0.000563189	0.00826502
ENSG00000262050	RP11-74E22.3	ENST00000572876	-3.03647	3.30213	0.000566835	0.0082752
ENSG00000253284	RP11-282K24.3	ENST00000501211	2.08426	3.79918	0.000572401	0.00831316
ENSG00000214975	PPIAP29	ENST00000414949	1.28173	7.38701	0.000597038	0.00862628
ENSG00000274461	RP11-323P17.2	ENST00000613658	4.81418	2.08593	0.000611993	0.00879701
ENSG00000279108	CTC-490E21.11	ENST00000623128	3.59071	2.5167	0.000619151	0.00885449
ENSG00000187837	HIST1H1C	ENST00000343677	-1.66201	9.98953	0.000630177	0.00893926
ENSG00000129353	SLC44A2	ENST00000589561	2.86223	2.95843	0.000631457	0.00893926
ENSG00000016391	CHDH	ENST00000315251	-2.09233	4.76455	0.000645169	0.0090433
ENSG00000248175	CTC-428G20.3	ENST00000507241	2.16938	3.63185	0.000645259	0.0090433
ENSG00000150551	LYPD1	ENST00000449209	-3.08563	2.74866	0.000650015	0.00906464
ENSG00000187730	GABRD	ENST00000378585	-4.8386	2.22441	0.000664289	0.00917824
ENSG00000172322	CLEC12A	ENST00000434319	4.80231	2.08662	0.000665012	0.00917824
ENSG00000274310	RP11-53M11.5	ENST00000610741	-2.89754	3.11716	0.000667985	0.00917824
ENSG00000156738	MS4A1	ENST00000532491	3.82844	2.4325	0.00067557	0.00923718
ENSG00000272016	RP11-215G15.5	ENST00000607560	-1.38226	7.07488	0.000681541	0.00927359
ENSG00000104177	MYEF2	ENST00000560157	-4.83767	2.18166	0.000687499	0.00930947
ENSG00000103196	CRISPLD2	ENST00000569090	-4.90788	2.10342	0.00069114	0.00931378
ENSG00000114857	NKTR	ENST00000468735	3.67697	2.44797	0.000714688	0.00954998
ENSG00000251034	RP11-582J16.4	ENST00000514980	2.15849	3.83814	0.000715482	0.00954998
ENSG00000172296	SPTLC3	ENST00000399002	-1.53749	6.2712	0.000720158	0.00956684
ENSG00000173638	SLC19A1	ENST00000461785	-4.9293	2.10603	0.000739797	0.00978137
ENSG00000188219	POTEE	ENST00000356920	-2.46914	3.3432	0.000776061	0.0100618
ENSG00000165487	MICU2	ENST00000478700	4.72369	2.09062	0.000777235	0.0100618
ENSG00000141540	TTYH2	ENST00000441391	4.72369	2.09062	0.000778147	0.0100618
ENSG00000130779	CLIP1	ENST00000514271	4.70522	2.16819	0.000780036	0.0100618
ENSG00000177606	JUN	ENST00000371222	-1.26028	8.96815	0.000785078	0.0100618
ENSG00000257027	RP11-705C15.3	ENST00000537616	1.78102	5.71846	0.000786104	0.0100618
ENSG00000239855	IGKV1-6	ENST00000464162	1.52219	5.90055	0.000786133	0.0100618
ENSG00000032389	TSSC1	ENST00000443925	4.73119	2.08992	0.000817953	0.0103226
ENSG00000163605	PPP4R2	ENST00000470976	4.80001	2.00634	0.00082001	0.0103226
ENSG00000095637	SORBS1	ENST00000465489	4.8	2.00634	0.000820457	0.0103226
ENSG00000233393	AP000688.29	ENST00000422473	-3.07986	2.88265	0.000821239	0.0103226
ENSG00000103187	COTL1	ENST00000567278	3.24972	2.73125	0.000832284	0.0104147
ENSG00000150961	SEC24D	ENST00000514418	-2.55943	3.00689	0.000837663	0.0104354
ENSG00000198791	CNOT7	ENST00000519998	2.33278	3.35327	0.000867094	0.0107543
ENSG00000100985	MMP9	ENST00000372330	1.61119	7.14549	0.000872097	0.0107687
ENSG00000233111	RAB1C	ENST00000409159	-1.66616	4.89516	0.000886958	0.0108509
ENSG00000109189	USP46	ENST00000441222	2.45604	3.26989	0.000888967	0.0108509
ENSG00000237438	CECR7	ENST00000609596	3.5659	2.39315	0.000890371	0.0108509
ENSG00000140022	STON2	ENST00000555447	-1.54366	7.15611	0.000907835	0.0110159
ENSG00000101400	SNTA1	ENST00000217381	-1.69114	5.01569	0.000928285	0.0112154
ENSG00000260285	RP11-600F24.7	ENST00000568177	-1.71022	5.25281	0.000945922	0.0113795
ENSG00000113269	RNF130	ENST00000523487	2.78969	2.88011	0.000973631	0.0116628
ENSG00000265625	RP11-68I3.11	ENST00000582881	2.67692	2.93134	0.000983016	0.0117251
ENSG00000110799	VWF	ENST00000261405	-1.31817	7.35661	0.000994988	0.0118176
ENSG00000157657	ZNF618	ENST00000470105	-3.56818	2.67484	0.0010068	0.0119034
ENSG00000274776	RP11-687F6.5	ENST00000621730	2.33131	3.24448	0.00101359	0.0119034
ENSG00000117069	ST6GALNAC5	ENST00000496845	-2.78066	3.06391	0.00103164	0.0119034
ENSG00000270324	RP11-180P8.4	ENST00000604690	3.42114	2.59575	0.00103745	0.0119034
ENSG00000159322	ADPGK	ENST00000569058	4.71027	2.01105	0.00104067	0.0119034
ENSG00000225490	RP4-610C12.3	ENST00000454331	-3.25413	3.02717	0.00104485	0.0119034
ENSG00000141873	SLC39A3	ENST00000455372	-2.25075	3.61297	0.00105018	0.0119034
ENSG00000169783	LINGO1	ENST00000355300	-4.72603	2.16799	0.00105252	0.0119034
ENSG00000135905	DOCK10	ENST00000492369	3.03692	2.75598	0.00105253	0.0119034
ENSG00000139636	LMBR1L	ENST00000551115	-4.72603	2.16799	0.00105283	0.0119034
ENSG00000159792	PSKH1	ENST00000570631	-4.74896	2.07765	0.00105903	0.0119034
ENSG00000262655	SPON1	ENST00000576479	-1.69545	11.6559	0.00106263	0.0119034
ENSG00000268621	AC006262.5	ENST00000599817	3.54043	2.69656	0.00107321	0.0119034
ENSG00000005801	ZNF195	ENST00000330692	4.62275	2.09532	0.0010734	0.0119034
ENSG00000107581	EIF3A	ENST00000462527	4.61352	2.09602	0.00107372	0.0119034
ENSG00000186081	KRT5	ENST00000252242	-1.4271	6.30735	0.0010779	0.0119034
ENSG00000176971	FIBIN	ENST00000318627	-1.90028	4.8284	0.00108095	0.0119034
ENSG00000215305	VPS16	ENST00000466415	4.69889	2.01174	0.00108286	0.0119034
ENSG00000243051	RN7SL269P	ENST00000467795	4.69889	2.01174	0.0010829	0.0119034
ENSG00000266968	RP11-116O18.1	ENST00000590535	3.54496	2.39451	0.001098	0.0120222
ENSG00000224261	RP11-179G5.1	ENST00000453374	4.56399	2.17428	0.00110568	0.0120593
ENSG00000224843	LINC00240	ENST00000424968	-2.51326	3.07076	0.00112151	0.0121564
ENSG00000160183	TMPRSS3	ENST00000398405	-4.75496	2.12531	0.00112327	0.0121564
ENSG00000259207	ITGB3	ENST00000559488	-1.58911	6.14318	0.00113004	0.0121827
ENSG00000160870	CYP3A7	ENST00000477357	-4.75637	2.07893	0.00113636	0.0121858
ENSG00000225523	IGKV6D-21	ENST00000436451	4.12213	2.87992	0.00113902	0.0121858
ENSG00000170128	GPR25	ENST00000304244	-3.61375	2.73627	0.0011573	0.0123343
ENSG00000001460	STPG1	ENST00000468303	-3.43078	2.47744	0.00116612	0.0123812
ENSG00000132002	DNAJB1	ENST00000254322	-1.24522	7.39667	0.00117882	0.0124688
ENSG00000184047	DIABLO	ENST00000489781	3.51082	2.39632	0.00119236	0.0125646
ENSG00000120738	EGR1	ENST00000239938	-1.47316	10.0953	0.00120686	0.0126329
ENSG00000026508	CD44	ENST00000531118	1.9128	3.78725	0.00121008	0.0126329
ENSG00000138615	CILP	ENST00000261883	-2.01009	5.31952	0.00121236	0.0126329
ENSG00000210195	MT-TT	ENST00000387460	2.3691	4.25851	0.00122209	0.0126871
ENSG00000240864	IGKV1-16	ENST00000479981	-2.06947	4.04498	0.00123549	0.0127789
ENSG00000163975	MFI2	ENST00000296350	-2.6448	6.06486	0.00124634	0.0128438
ENSG00000265856	AL133153.1	ENST00000581346	3.49363	2.65843	0.00126359	0.0129738
ENSG00000164111	ANXA5	ENST00000509648	-4.73154	2.02724	0.00127182	0.0129935
ENSG00000269990	CTD-3074O7.12	ENST00000602427	-1.56129	5.29884	0.00127478	0.0129935
ENSG00000121895	TMEM156	ENST00000381938	3.15834	2.69113	0.00129081	0.0130152
ENSG00000257605	RP11-680A11.5	ENST00000550263	4.60383	2.01645	0.00129173	0.0130152
ENSG00000232750	RP11-177A2.5	ENST00000431587	4.60383	2.01645	0.00129176	0.0130152
ENSG00000235121	RP11-90L20.2	ENST00000429443	4.60382	2.01645	0.00129548	0.0130152
ENSG00000240531	RPL21P123	ENST00000493028	3.18557	2.68289	0.00130908	0.0131048
ENSG00000269896	RP4-740C4.5	ENST00000602865	-1.80238	4.1319	0.00131981	0.0131653
ENSG00000196628	TCF4	ENST00000562680	1.79835	4.07022	0.00132811	0.0131663
ENSG00000260303	RP11-203B7.2	ENST00000570186	3.73381	2.59991	0.0013374	0.0131663
ENSG00000075886	TUBA3D	ENST00000321253	3.73372	2.59991	0.00133893	0.0131663
ENSG00000079308	TNS1	ENST00000492338	-2.66451	2.84969	0.00134021	0.0131663
ENSG00000234493	GS1-421I3.2	ENST00000454625	-2.94201	3.68751	0.00134341	0.0131663
ENSG00000082293	COL19A1	ENST00000620364	3.02319	2.92099	0.00134934	0.0131784
ENSG00000110848	CD69	ENST00000536709	4.59162	1.93317	0.00138556	0.0134417
ENSG00000182568	SATB1	ENST00000491519	4.59161	1.93317	0.00138589	0.0134417
ENSG00000024526	DEPDC1	ENST00000456315	-2.4125	3.63608	0.0014182	0.0137024
ENSG00000125999	BPIFB1	ENST00000464032	-2.28739	3.77044	0.00142874	0.0137024
ENSG00000253138	LINC00967	ENST00000518035	4.58979	2.01715	0.00143012	0.0137024
ENSG00000091039	OSBPL8	ENST00000546946	4.58978	2.01715	0.00143233	0.0137024
ENSG00000224652	LINC00885	ENST00000457079	-2.40375	3.72585	0.00143809	0.0137108
ENSG00000158321	AUTS2	ENST00000406775	-3.16762	2.94823	0.00144757	0.0137279
ENSG00000235269	AL162759.1	ENST00000418927	-3.49898	2.38804	0.00144968	0.0137279
ENSG00000228253	MT-ATP8	ENST00000361851	1.32713	10.1221	0.00145587	0.0137401
ENSG00000163964	PIGX	ENST00000421265	-3.07633	2.77977	0.00149642	0.0140753
ENSG00000267731	RP11-147L13.8	ENST00000591222	3.53505	2.32843	0.00151489	0.0142015
ENSG00000071282	LMCD1	ENST00000535732	-1.97408	3.65614	0.00153374	0.0143302
ENSG00000278962	RP11-399B17.1	ENST00000624058	2.59361	2.89351	0.00154247	0.0143639
ENSG00000104731	KLHDC4	ENST00000568499	-4.64394	2.11149	0.00155305	0.0144146
ENSG00000272341	RP1-151F17.2	ENST00000606924	-2.04374	3.48335	0.0016047	0.0148448
ENSG00000276710	CSPG4P10	ENST00000612093	-3.02038	2.78521	0.00161452	0.0148865
ENSG00000189420	ZFP92	ENST00000338647	-3.04106	2.68584	0.00163563	0.0150205
ENSG00000277639	RP11-295M3.4	ENST00000619363	-2.17568	5.48081	0.00164278	0.0150205
ENSG00000247735	CTD-2574D22.2	ENST00000450909	-2.07977	3.92422	0.00164513	0.0150205
ENSG00000197345	MRPL21	ENST00000565125	-4.62355	2.15565	0.00166458	0.0150461
ENSG00000180432	CYP8B1	ENST00000437102	-4.62353	2.15565	0.00166678	0.0150461
ENSG00000185009	AP3M1	ENST00000372745	-4.62352	2.15565	0.00166781	0.0150461
ENSG00000223350	IGLV9-49	ENST00000427632	-2.0037	5.41813	0.0016694	0.0150461
ENSG00000270081	RP5-935K16.1	ENST00000602909	-1.62908	4.55729	0.00168423	0.0151311
ENSG00000255970	RP11-43N5.1	ENST00000542219	3.02877	2.60838	0.0016954	0.0151803
ENSG00000123338	NCKAP1L	ENST00000548980	3.24517	2.58197	0.00170054	0.0151803
ENSG00000199024	MIR103A2	ENST00000362154	1.8435	3.66123	0.00171339	0.0152464
ENSG00000058272	PPP1R12A	ENST00000550007	4.49763	2.02118	0.00174352	0.0154655
ENSG00000125652	ALKBH7	ENST00000245812	-2.18047	3.77821	0.00175903	0.0155538
ENSG00000143119	CD53	ENST00000464329	3.31252	2.57125	0.00177616	0.0156559
ENSG00000224650	IGHV3-74	ENST00000424969	-2.50737	3.41395	0.00181131	0.0158976
ENSG00000173928	SWSAP1	ENST00000312423	-1.6778	4.23047	0.00181804	0.0158976
ENSG00000138772	ANXA3	ENST00000505805	4.47081	2.10213	0.00182383	0.0158976
ENSG00000143434	SEMA6C	ENST00000341697	-2.88133	2.68395	0.00182626	0.0158976
ENSG00000227403	AC009299.3	ENST00000439050	4.50511	2.02048	0.00184569	0.0160169
ENSG00000163132	MSX1	ENST00000382723	-2.58923	2.80489	0.00185888	0.0160816
ENSG00000152689	RASGRP3	ENST00000468856	2.46227	3.22665	0.00190106	0.0163144
ENSG00000165591	FAAH2	ENST00000374900	-1.46786	5.9712	0.00190658	0.0163144
ENSG00000125730	C3	ENST00000245907	-1.33655	9.99722	0.00191244	0.0163144
ENSG00000151882	CCL28	ENST00000489442	-1.55401	5.59345	0.00191333	0.0163144
ENSG00000261839	RP1-265C24.8	ENST00000565046	3.35208	2.34279	0.00191489	0.0163144
ENSG00000116353	MECR	ENST00000484012	4.48484	1.93791	0.00193603	0.0163538
ENSG00000257474	RP11-359M6.1	ENST00000548359	4.48478	1.93791	0.00194421	0.0163538
ENSG00000123146	ADGRE5	ENST00000591080	4.48478	1.93791	0.00194493	0.0163538
ENSG00000188554	NBR1	ENST00000592304	4.48477	1.93791	0.0019459	0.0163538
ENSG00000274995	RP11-321F6.2	ENST00000612806	4.48472	1.93791	0.00195397	0.0163538
ENSG00000055732	MCOLN3	ENST00000474447	2.35259	3.28487	0.00196031	0.0163538
ENSG00000130508	PXDN	ENST00000252804	-1.16379	8.13566	0.00196036	0.0163538
ENSG00000175084	DES	ENST00000373960	-2.3026	3.78695	0.00197597	0.0163898
ENSG00000180139	ACTA2-AS1	ENST00000437930	2.46425	2.86769	0.00197637	0.0163898
ENSG00000042429	MED17	ENST00000529626	3.01095	2.55163	0.00198724	0.0164314
ENSG00000235363	SNRPGP10	ENST00000432323	-2.22012	3.29315	0.00201277	0.0165717
ENSG00000259341	RP11-20G13.1	ENST00000560103	-4.53625	2.05089	0.00202556	0.0165717
ENSG00000169718	DUS1L	ENST00000578846	-4.53625	2.05089	0.00202641	0.0165717
ENSG00000266846	RP11-793A3.2	ENST00000577935	-4.53624	2.05089	0.00202816	0.0165717
ENSG00000171815	PCDHB1	ENST00000306549	3.05799	2.7214	0.00203377	0.0165717
ENSG00000133835	HSD17B4	ENST00000515235	1.97598	3.99097	0.00204326	0.0166008
ENSG00000181751	C5orf30	ENST00000510890	-4.5288	2.00001	0.0020772	0.0166745
ENSG00000091622	PITPNM3	ENST00000575201	-4.5288	2.00001	0.00207788	0.0166745
ENSG00000223511	RP13-297E16.4	ENST00000432272	4.47135	1.93861	0.00208233	0.0166745
ENSG00000083845	RPS5	ENST00000596046	4.47134	1.93861	0.00208338	0.0166745
ENSG00000223694	ADH5P3	ENST00000433842	4.46759	2.02258	0.00209033	0.0166745
ENSG00000051596	THOC3	ENST00000432305	-4.51513	2.04963	0.00210803	0.0166745
ENSG00000231359	AC072052.7	ENST00000496556	-4.51513	2.04963	0.00210897	0.0166745
ENSG00000254528	RP11-728F11.4	ENST00000581173	-4.51513	2.04963	0.00210991	0.0166745
ENSG00000134138	MEIS2	ENST00000424352	-2.68323	3.27573	0.00211162	0.0166745
ENSG00000143226	FCGR2A	ENST00000491841	2.44004	2.87134	0.00211183	0.0166745
ENSG00000223855	FLJ44511	ENST00000452622	-3.39782	2.55869	0.00214668	0.0168554
ENSG00000168090	COPS6	ENST00000303904	-1.48039	4.9843	0.00214677	0.0168554
ENSG00000115616	SLC9A2	ENST00000233969	1.75578	5.48953	0.00216341	0.0169387
ENSG00000269889	RP11-816J6.3	ENST00000602879	-3.30354	2.33988	0.00223408	0.0173188
ENSG00000145241	CENPC	ENST00000273853	3.32478	2.41264	0.00224414	0.0173188
ENSG00000138795	LEF1	ENST00000379951	3.10213	2.53901	0.00225735	0.0173188
ENSG00000088682	COQ9	ENST00000563391	-4.51651	2.09775	0.00225885	0.0173188
ENSG00000132746	ALDH3B2	ENST00000531881	-4.51648	2.09775	0.0022632	0.0173188
ENSG00000261824	LINC00662	ENST00000586248	-4.50169	1.99874	0.0022662	0.0173188
ENSG00000267939	CTD-2325M2.1	ENST00000599756	-4.50168	1.99874	0.00226676	0.0173188
ENSG00000135185	TMEM243	ENST00000455575	-4.51645	2.09775	0.00226756	0.0173188
ENSG00000102466	FGF14	ENST00000376131	3.06424	2.60222	0.00226757	0.0173188
ENSG00000172243	CLEC7A	ENST00000528799	3.06059	2.48217	0.00229676	0.0174822
ENSG00000006757	PNPLA4	ENST00000381042	-2.73194	2.92272	0.00230144	0.0174822
ENSG00000139436	GIT2	ENST00000548655	2.9772	2.4924	0.00233739	0.0176292
ENSG00000152102	FAM168B	ENST00000389915	-2.03778	3.54777	0.00233956	0.0176292
ENSG00000075618	FSCN1	ENST00000382361	-1.53869	4.61146	0.00234126	0.0176292
ENSG00000232957	HLA-DOA	ENST00000426685	1.89273	5.20644	0.00235216	0.0176292
ENSG00000196787	HIST1H2AG	ENST00000359193	-1.5186	7.62193	0.00235224	0.0176292
ENSG00000101417	PXMP4	ENST00000409299	-1.54543	5.7609	0.00236451	0.0176683
ENSG00000074201	CLNS1A	ENST00000526761	-2.58363	2.87809	0.00237006	0.0176683
ENSG00000168702	LRP1B	ENST00000389484	-4.52825	1.94737	0.0023863	0.0176784
ENSG00000271147	RP4-769N13.6	ENST00000465548	-4.52824	1.94737	0.00238774	0.0176784
ENSG00000160218	TRAPPC10	ENST00000380221	2.06532	3.64583	0.00239229	0.0176784
ENSG00000140022	STON2	ENST00000553821	-1.70173	6.20919	0.00239664	0.0176784
ENSG00000164172	MOCS2	ENST00000361377	2.23746	3.22721	0.00241512	0.0177679
ENSG00000169203	RP11-231C14.4	ENST00000458643	3.25994	2.54133	0.00244224	0.0179204
ENSG00000198677	TTC37	ENST00000512026	3.22292	2.52249	0.00245721	0.0179832
ENSG00000135108	FBXO21	ENST00000548840	4.36486	2.02662	0.00246416	0.0179871
ENSG00000182013	PNMAL1	ENST00000313683	-2.76826	2.64418	0.00249737	0.0181822
ENSG00000211658	IGLV3-27	ENST00000390304	2.39102	4.71585	0.00253076	0.0183618
ENSG00000135655	USP15	ENST00000353364	1.5847	4.25645	0.00253519	0.0183618
ENSG00000140832	MARVELD3	ENST00000561682	-3.27421	2.3386	0.0025417	0.0183618
ENSG00000243650	RN7SL834P	ENST00000461450	1.99519	3.50774	0.00255007	0.0183749
ENSG00000270571	RP11-355F16.1	ENST00000604271	-1.90455	5.09645	0.0025645	0.0184315
ENSG00000134330	IAH1	ENST00000495494	3.0856	2.47841	0.00257691	0.0184734
ENSG00000072694	FCGR2B	ENST00000480308	2.62161	2.68938	0.00260611	0.018635
ENSG00000183690	EFHC2	ENST00000420999	3.2699	2.27892	0.00263896	0.0187683
ENSG00000134516	DOCK2	ENST00000520836	2.40945	2.95705	0.00264465	0.0187683
ENSG00000213741	RPS29	ENST00000396020	1.61723	4.309	0.00265838	0.0187683
ENSG00000095321	CRAT	ENST00000318080	-1.76115	4.06045	0.00266011	0.0187683
ENSG00000172500	FIBP	ENST00000534032	-3.26652	2.3392	0.00267206	0.0187683
ENSG00000268879	IGFL1P1	ENST00000599950	2.51497	2.92505	0.00267792	0.0187683
ENSG00000136573	BLK	ENST00000525389	3.20867	2.52381	0.00268498	0.0187683
ENSG00000163812	ZDHHC3	ENST00000466084	4.3489	2.02732	0.00269542	0.0187683
ENSG00000170776	AKAP13	ENST00000558811	2.66397	2.24878	0.00269604	0.0187683
ENSG00000212017	MIR548U	ENST00000390728	4.36875	1.94266	0.00270966	0.0187683
ENSG00000196834	POTEI	ENST00000451531	4.36875	1.94266	0.00271195	0.0187683
ENSG00000139437	TCHP	ENST00000550780	4.37879	2.02522	0.00273241	0.0187683
ENSG00000279838	RP4-635A23.6	ENST00000623474	1.94872	3.88869	0.00273726	0.0187683
ENSG00000173264	GPR137	ENST00000546139	-2.34671	3.02366	0.00274284	0.0187683
ENSG00000130935	NOL11	ENST00000253247	4.35767	1.94336	0.00275356	0.0187683
ENSG00000168131	OR2B2	ENST00000303324	-2.92237	2.66671	0.0027542	0.0187683
ENSG00000131831	RAI2	ENST00000360011	-2.57072	3.29364	0.00275544	0.0187683
ENSG00000224553	AC008065.1	ENST00000428525	4.35767	1.94336	0.00275568	0.0187683
ENSG00000188641	DPYD	ENST00000306031	4.35767	1.94336	0.00275573	0.0187683
ENSG00000245156	RP11-867G23.3	ENST00000501708	-3.25774	2.41037	0.00276202	0.0187683
ENSG00000239213	NCK1-AS1	ENST00000470236	-3.25775	2.41037	0.00276537	0.0187683
ENSG00000107099	DOCK8	ENST00000495184	2.92068	3.2028	0.00277247	0.0187711
ENSG00000024048	UBR2	ENST00000372899	-4.41843	1.98716	0.00282568	0.0189425
ENSG00000168229	PTGDR	ENST00000306051	2.70076	2.78879	0.00282845	0.0189425
ENSG00000232915	AC097721.1	ENST00000427150	-4.41842	1.98716	0.00283028	0.0189425
ENSG00000163875	MEAF6	ENST00000485039	-4.41842	1.98716	0.00283064	0.0189425
ENSG00000243926	TIPARP-AS1	ENST00000463449	-4.41842	1.98716	0.00283158	0.0189425
ENSG00000169418	NPR1	ENST00000368680	-1.49979	6.36348	0.00284547	0.0189886
ENSG00000179071	CCDC89	ENST00000316398	-1.87325	4.47158	0.00285202	0.0189886
ENSG00000175745	NR2F1	ENST00000327111	2.01401	3.38177	0.00286767	0.0190073
ENSG00000241577	RP11-523O18.7	ENST00000430438	3.11738	2.47332	0.00287347	0.0190073
ENSG00000272079	LA16c-380H5.5	ENST00000607794	-1.90515	4.05943	0.00287648	0.0190073
ENSG00000125779	PANK2	ENST00000464452	2.7689	2.56935	0.00288195	0.0190073
ENSG00000205056	RP11-693J15.5	ENST00000504409	2.64982	3.28252	0.00290514	0.0191153
ENSG00000124216	SNAI1	ENST00000244050	-1.61506	4.82417	0.00294513	0.0192006
ENSG00000261377	PDCD6IPP2	ENST00000566178	-2.57337	3.20042	0.00295889	0.0192006
ENSG00000255568	BRWD1-AS2	ENST00000603064	-2.07701	3.71077	0.00296803	0.0192006
ENSG00000226688	ENTPD1-AS1	ENST00000454638	4.34106	1.94405	0.00297016	0.0192006
ENSG00000105856	HBP1	ENST00000483809	4.34106	1.94405	0.00297076	0.0192006
ENSG00000165973	NELL1	ENST00000528046	4.34105	1.94405	0.00297449	0.0192006
ENSG00000175279	APITD1	ENST00000464507	-4.40662	1.93298	0.00299643	0.0192006
ENSG00000005108	THSD7A	ENST00000480061	-4.40662	1.93298	0.00299856	0.0192006
ENSG00000268189	AC005785.2	ENST00000597549	-4.40662	1.93298	0.00299912	0.0192006
ENSG00000265678	RP11-1376P16.2	ENST00000579979	-4.40662	1.93298	0.00299979	0.0192006
ENSG00000167693	NXN	ENST00000537628	-4.40662	1.93298	0.00300047	0.0192006
ENSG00000141933	TPGS1	ENST00000359315	-4.47352	1.94477	0.00300287	0.0192006
ENSG00000104695	PPP2CB	ENST00000523804	-4.39562	1.98589	0.00300873	0.0192006
ENSG00000215440	NPEPL1	ENST00000529976	-4.39562	1.98589	0.00301401	0.0192006
ENSG00000105053	VRK3	ENST00000598553	-4.42186	1.93427	0.00307052	0.0195027
ENSG00000122641	INHBA	ENST00000464515	3.27	2.64991	0.00307535	0.0195027
ENSG00000228623	ZNF883	ENST00000427548	2.94443	2.75471	0.00308917	0.0195462
ENSG00000135905	DOCK10	ENST00000458608	2.86122	2.96205	0.0031228	0.0196017
ENSG00000102098	SCML2	ENST00000251900	-2.82024	2.76974	0.00312588	0.0196017
ENSG00000224618	AC096921.2	ENST00000411661	2.4088	3.00372	0.00314635	0.0196017
ENSG00000172572	PDE3A	ENST00000359062	-1.83486	8.1965	0.00317967	0.0196017
ENSG00000120129	DUSP1	ENST00000239223	-1.1685	8.50418	0.00318154	0.0196017
ENSG00000182810	DDX28	ENST00000332395	-1.4991	5.0028	0.0031898	0.0196017
ENSG00000279071	RP11-83B20.3	ENST00000625118	4.34093	1.85598	0.00320685	0.0196017
ENSG00000213988	ZNF90	ENST00000418063	2.07039	3.447	0.00320708	0.0196017
ENSG00000263766	RP11-580I16.2	ENST00000580045	4.34092	1.85598	0.00320849	0.0196017
ENSG00000179761	PIPOX	ENST00000578748	4.34091	1.85598	0.00321014	0.0196017
ENSG00000248347	RP11-1134I14.2	ENST00000509729	4.3409	1.85598	0.00321021	0.0196017
ENSG00000115085	ZAP70	ENST00000489250	4.3409	1.85598	0.00321028	0.0196017
ENSG00000234405	LL0XNC01-250H12.3	ENST00000445990	4.3409	1.85598	0.00321036	0.0196017
ENSG00000114026	OGG1	ENST00000426518	4.34089	1.85598	0.00321243	0.0196017
ENSG00000223476	VN1R42P	ENST00000424651	4.34087	1.85598	0.00321451	0.0196017
ENSG00000181778	TMEM252	ENST00000377311	4.34086	1.85598	0.0032166	0.0196017
ENSG00000136872	ALDOB	ENST00000374855	4.34085	1.85598	0.00321683	0.0196017
ENSG00000243156	MICAL3	ENST00000584751	2.98051	2.59434	0.00323081	0.0196154
ENSG00000234694	RP1-92O14.3	ENST00000424948	-1.68257	4.45687	0.00323308	0.0196154
ENSG00000257956	NOP56P3	ENST00000549457	1.98911	3.71775	0.00324461	0.0196428
ENSG00000197043	ANXA6	ENST00000519610	2.51507	3.19453	0.00327867	0.0197906
ENSG00000077514	POLD3	ENST00000532784	-2.13313	3.51585	0.00328314	0.0197906
ENSG00000230018	RP11-481H12.1	ENST00000415988	-4.39946	2.037	0.00329622	0.0198268
ENSG00000011465	DCN	ENST00000550758	2.65975	2.87208	0.00331472	0.0198954
