# Supplementary material for: Altered expression pattern of circular RNAs in primary and metastatic sites of epithelial ovarian carcinoma
Source: Oncotarget. 2016 Apr 22;7(24):36366–81. doi: 10.18632/oncotarget.8917 (PMC5095006; doi:10.18632/oncotarget.8917)
Supplement: Supplementary file 6 [file oncotarget-07-36366-s006.xlsx]

## Sheet: Ovary_vs_peri
circRNA Format	GENEID:EXON2:EXON1:STRAND:EXON2START:EXON2END:EXON1START:EXON1END:CHR:GENE
circRNA	logFC (Peri/ovary)	logCPM	PValue	FDR
ENSG00000251562:ENSE00003749639:ENSE00003717116:1:65499619:65499706:65498969:65499609:11:MALAT1:8:4:0:0	7.02211	5.79806	4.59458e-06	0.00963926	786
ENSG00000133112:ENSE00001479628:ENSE00003594311:-1:45337302:45337388:45339497:45339602:13:TPT1:24:16:0:0	8.26314	6.86815	9.30457e-06	0.00963926
ENSG00000072736:ENSE00003628432:ENSE00003458941:1:68126448:68126610:68121987:68123121:16:NFATC3:17:15:0:0	-6.47075	8.62794	1.38785e-05	0.00963926
ENSG00000115414:ENSE00003561159:ENSE00001342398:-1:215376498:215376674:215384860:215384976:2:FN1:53:39:0:0	6.00091	5.03536	3.61576e-05	0.00963926
ENSG00000115414:ENSE00001945315:ENSE00001956893:-1:215371909:215372439:215379130:215382325:2:FN1:65:51:0:0	6.05704	5.07458	4.8158e-05	0.00963926
ENSG00000142937:ENSE00001839033:ENSE00003633713:1:44777550:44777737:44776675:44776774:1:RPS8:11:7:0:0	6.22223	5.18812	5.29277e-05	0.00963926
ENSG00000133112:ENSE00002160627:ENSE00002168974:-1:45339994:45340258:45341038:45341122:13:TPT1:14:8:0:0	7.43077	6.13546	6.71779e-05	0.00963926
ENSG00000134900:ENSE00001888519:ENSE00000917077:1:102667758:102667883:102637082:102637239:13:TPP2:40:21:0:0	-5.88949	4.87817	7.33103e-05	0.00963926
ENSG00000115414:ENSE00001342461:ENSE00001342465:-1:215430715:215430852:215431833:215431964:2:FN1:8:7:0:0	4.47793	5.36013	7.67245e-05	0.00963926
ENSG00000113140:ENSE00003477486:ENSE00003462565:-1:151674612:151674674:151676132:151676201:5:SPARC:9:8:0:0	6.11197	5.11297	9.42173e-05	0.00963926
ENSG00000070495:ENSE00001166304:ENSE00000890542:-1:76718733:76718860:76723772:76724058:17:JMJD6:14:7:0:0	-5.95231	4.88959	0.000112655	0.00963926
ENSG00000133112:ENSE00003755227:ENSE00003733383:-1:45339994:45340184:45341042:45341284:13:TPT1:15:3:0:0	6.07333	6.52462	0.000115432	0.00963926
ENSG00000115414:ENSE00001342416:ENSE00001628521:-1:215406238:215406510:215414661:215414958:2:FN1:27:19:0:0	5.87596	4.95245	0.00011831	0.00963926
ENSG00000109919:ENSE00002297299:ENSE00002181471:-1:47617315:47617539:47618704:47618919:11:MTCH2:22:20:0:0	-5.95466	4.88976	0.000128123	0.00963926
ENSG00000276566:ENSE00002258457:ENSE00003733957:1:90154279:90154574:90154073:90154152:2:IGKV1D-13:2:1:1:1	-4.91691	6.91681	0.000130042	0.00963926
ENSG00000130939:ENSE00003689882:ENSE00003471584:1:10179416:10179562:10178644:10178818:1:UBE4B:42:40:0:0	-5.94871	5.06395	0.000131781	0.00963926
ENSG00000204528:ENSE00001649303:ENSE00001673489:-1:31174238:31174270:31177639:31177899:6:PSORS1C3:2:1:1:1	-5.45569	4.66358	0.000142704	0.00963926
ENSG00000166887:ENSE00003483998:ENSE00001107442:-1:42161682:42161773:42169724:42169866:15:VPS39:46:21:0:0	-5.45569	4.66358	0.000142894	0.00963926
ENSG00000109971:ENSE00001101382:ENSE00002183318:-1:123059059:123059261:123059476:123060028:11:HSPA8:43:36:0:0	5.59264	4.77163	0.000143439	0.00963926
ENSG00000162511:ENSE00003485973:ENSE00003523123:-1:30735173:30735265:30741640:30741716:1:LAPTM5:10:6:0:0	5.80976	4.90926	0.000167379	0.00963926
ENSG00000251562:ENSE00003749639:ENSE00003746931:1:65499619:65499706:65499042:65499338:11:MALAT1:8:7:0:0	6.00265	5.03569	0.000167916	0.00963926
ENSG00000127603:ENSE00003625153:ENSE00001852298:1:39480920:39481030:39479798:39480116:1:MACF1:155:154:0:0	-5.52339	4.67524	0.000177624	0.00963926
ENSG00000265241:ENSE00001449457:ENSE00003683688:-1:145925642:145925927:145926482:145926618:1:RBM8A:11:8:0:0	-5.70583	4.84402	0.000181988	0.00963926
ENSG00000115414:ENSE00001145978:ENSE00001901616:-1:215371909:215372375:215382159:215382325:2:FN1:66:45:0:0	5.59279	4.77166	0.000183076	0.00963926
ENSG00000155966:ENSE00003761661:ENSE00001594920:1:148661908:148662768:148651999:148652119:X:AFF2:6:5:0:0	-6.47345	5.53823	0.000183193	0.00963926
ENSG00000000971:ENSE00003544238:ENSE00000791028:1:196743452:196743628:196740619:196740792:1:CFH:29:27:0:0	5.59279	4.77166	0.000183314	0.00963926
ENSG00000131473:ENSE00002355136:ENSE00002423081:-1:41867456:41867904:41871689:41871832:17:ACLY:44:37:0:0	5.59434	4.77193	0.000183819	0.00963926
ENSG00000026025:ENSE00001270949:ENSE00001953043:1:17235169:17235389:17234693:17235034:10:VIM:20:18:0:0	5.74166	4.86495	0.000194029	0.00963926
ENSG00000135404:ENSE00002416255:ENSE00002402992:-1:55725470:55725626:55726121:55726356:12:CD63:35:23:0:0	3.88547	7.18668	0.000211597	0.00963926
ENSG00000149806:ENSE00002149532:ENSE00001787146:-1:65120638:65120806:65121500:65121644:11:FAU:15:9:0:0	-4.26888	5.78868	0.000214649	0.00963926
ENSG00000115414:ENSE00001810181:ENSE00001628521:-1:215391632:215393721:215414661:215414958:2:FN1:35:19:0:0	5.66765	4.8188	0.000226258	0.00963926
ENSG00000052802:ENSE00000740530:ENSE00003483996:1:165338652:165338778:165333340:165333625:4:MSMO1:8:6:0:0	-5.58446	4.75666	0.00023429	0.00963926
ENSG00000184110:ENSE00002627369:ENSE00003463163:1:28735431:28735445:28735173:28735335:16:EIF3C:44:41:0:0	-5.58446	4.75666	0.000234389	0.00963926
ENSG00000133112:ENSE00002160627:ENSE00002186370:-1:45339994:45340258:45340352:45340402:13:TPT1:14:12:0:0	4.76871	7.46527	0.000244663	0.00963926
ENSG00000115414:ENSE00001855196:ENSE00003689917:-1:215365505:215365676:215367863:215368027:2:FN1:74:72:0:0	5.42635	4.67186	0.000251084	0.00963926
ENSG00000182899:ENSE00001820238:ENSE00001781525:1:197952540:197952625:197951159:197951328:3:RPL35A:12:11:0:0	-5.63676	4.83246	0.000254566	0.00963926
ENSG00000118705:ENSE00001747005:ENSE00001776667:1:37232296:37232391:37228550:37228744:20:RPN2:24:19:0:0	5.88059	4.9533	0.000265604	0.00963926
ENSG00000196924:ENSE00003650120:ENSE00003657633:-1:154352772:154352924:154358984:154359154:X:FLNA:60:35:0:0	5.42612	4.67182	0.000272049	0.00963926
ENSG00000115414:ENSE00001835718:ENSE00001342398:-1:215384020:215384080:215384860:215384976:2:FN1:42:39:0:0	5.74024	4.86471	0.000288716	0.00963926
ENSG00000137817:ENSE00003687968:ENSE00000931780:-1:72242620:72242699:72260478:72260688:15:PARP6:56:32:0:0	-5.51508	4.74524	0.000304545	0.00963926
ENSG00000124486:ENSE00001712847:ENSE00001652621:1:41171838:41171958:41150921:41151057:X:USP9X:23:13:0:0	-5.51642	4.74541	0.000305604	0.00963926
ENSG00000160679:ENSE00001176707:ENSE00003748717:1:153643227:153643364:153642243:153642429:1:CHTOP:13:10:0:0	-5.51641	4.74541	0.000305901	0.00963926
ENSG00000169629:ENSE00001581633:ENSE00002457769:-1:112370092:112370212:112378053:112378254:2:RGPD8:37:36:0:0	-5.38112	4.57504	0.000326298	0.00963926
ENSG00000115414:ENSE00003509434:ENSE00001146209:-1:215375214:215375393:215423350:215423526:2:FN1:58:12:0:0	5.6691	4.81905	0.000327138	0.00963926
ENSG00000183978:ENSE00002936504:ENSE00001318691:-1:42795147:42796153:42797634:42798167:17:COA3:5:3:0:0	-5.3827	4.57521	0.00032804	0.00963926
ENSG00000140575:ENSE00002573599:ENSE00000943999:1:90473548:90473967:90441506:90441684:15:IQGAP1:32:17:0:0	-5.38132	4.6518	0.000333904	0.00963926
ENSG00000204745:ENSE00001611132:ENSE00001699493:1:87177148:87177234:87156278:87156514:2:AC083899.3:22:12:1:1	-5.38131	4.6518	0.00033431	0.00963926
ENSG00000115484:ENSE00000757758:ENSE00001842679:-1:61872082:61872316:61887948:61888257:2:CCT4:16:4:0:0	-5.38265	4.65197	0.000336167	0.00963926
ENSG00000124733:ENSE00000850033:ENSE00000850034:-1:43012094:43012621:43013115:43013389:6:MEA1:4:2:1:1	5.42678	4.67193	0.000343187	0.00963926
ENSG00000070756:ENSE00003745063:ENSE00003520401:-1:100705589:100705672:100713087:100713181:8:PABPC1:56:36:0:0	5.74431	4.8654	0.000345117	0.00963926
ENSG00000123416:ENSE00001230751:ENSE00003676567:-1:49127786:49128938:49129500:49129722:12:TUBA1B:17:7:0:0	5.42752	4.67205	0.000345608	0.00963926
ENSG00000162496:ENSE00003498672:ENSE00001937132:-1:12578718:12578956:12579768:12580666:1:DHRS3:8:6:0:0	-5.60041	4.82686	0.000345775	0.00963926
ENSG00000000971:ENSE00001880822:ENSE00003593520:1:196736908:196737006:196726761:196726940:1:CFH:23:20:0:0	5.42837	4.67218	0.000346042	0.00963926
ENSG00000115414:ENSE00003548106:ENSE00001146152:-1:215380811:215381080:215408298:215408426:2:FN1:47:24:0:0	5.33653	4.61944	0.000357844	0.00963926
ENSG00000187720:ENSE00003637945:ENSE00001483243:1:71765020:71765199:71154863:71154932:15:THSD4:25:4:0:0	-5.83183	5.0173	0.000374527	0.00963926
ENSG00000168028:ENSE00003514571:ENSE00001953187:1:39410754:39410999:39408606:39408986:3:RPSA:18:16:0:0	5.13488	4.50803	0.000392699	0.00963926
ENSG00000115414:ENSE00001728548:ENSE00003646828:-1:215372109:215372300:215386689:215386958:2:FN1:61:38:0:0	5.23856	4.5647	0.000403215	0.00963926
ENSG00000154122:ENSE00003546680:ENSE00002077782:-1:14712874:14712973:14768616:14769191:5:ANKH:22:8:0:0	5.23856	4.5647	0.000403239	0.00963926
ENSG00000134900:ENSE00001888519:ENSE00000917085:1:102667758:102667883:102648907:102649151:13:TPP2:40:29:0:0	5.23902	4.56478	0.000404619	0.00963926
ENSG00000196141:ENSE00003537166:ENSE00001736073:1:200467290:200467399:200419250:200419470:2:SPATS2L:48:37:0:0	5.23902	4.56478	0.000405264	0.00963926
ENSG00000030582:ENSE00001376066:ENSE00000732197:1:44352661:44353102:44352341:44352571:17:GRN:54:52:0:0	5.23984	4.56491	0.000411822	0.00963926
ENSG00000141424:ENSE00003540413:ENSE00001431859:-1:36124520:36124700:36129114:36129385:18:SLC39A6:5:2:0:0	-5.0539	4.44232	0.000439904	0.00963926
ENSG00000124207:ENSE00003164952:ENSE00003200156:1:49066192:49066293:49063202:49063344:20:CSE1L:5:4:0:0	-5.26622	4.55708	0.00044467	0.00963926
ENSG00000271383:ENSE00003748952:ENSE00003730142:1:149510179:149510351:149492026:149492134:1:NBPF19:50:24:0:0	5.33631	4.6194	0.00045738	0.00963926
ENSG00000147677:ENSE00003737900:ENSE00002101776:-1:116644817:116645103:116755666:116755822:8:EIF3H:34:5:0:0	-5.3048	4.56299	0.000460171	0.00963926
ENSG00000169764:ENSE00001943228:ENSE00001876399:1:63883960:63884063:63882466:63882649:2:UGP2:60:47:0:0	-5.3048	4.56299	0.000460586	0.00963926
ENSG00000143819:ENSE00001745388:ENSE00001836308:1:225838654:225838697:225831779:225832163:1:EPHX1:12:8:0:0	-5.22803	4.55119	0.000473469	0.00963926
ENSG00000256500:ENSE00003603018:ENSE00003498456:1:103679384:103679545:103571623:103571820:14:RP11-73M18.2:16:2:1:1	-5.22802	4.55119	0.000474062	0.00963926
ENSG00000171824:ENSE00001237287:ENSE00001168251:-1:11066621:11066748:11082688:11082878:1:EXOSC10:46:14:0:0	-5.22801	4.55119	0.000474195	0.00963926
ENSG00000048707:ENSE00003620539:ENSE00003508246:1:12415087:12415221:12322536:12322746:1:VPS13D:84:42:0:0	-5.22941	4.55136	0.000477975	0.00963926
ENSG00000048828:ENSE00001776865:ENSE00001804255:1:93550577:93550691:93515983:93516269:9:FAM120A:19:9:0:0	-5.22941	4.55136	0.000478051	0.00963926
ENSG00000090686:ENSE00001917484:ENSE00001464464:-1:21706744:21706907:21727851:21728719:1:USP48:39:27:0:0	-5.22941	4.55136	0.000478127	0.00963926
ENSG00000124783:ENSE00001155542:ENSE00001884087:-1:7297923:7298001:7301333:7301572:6:SSR1:18:13:0:0	-5.22941	4.55136	0.000478207	0.00963926
ENSG00000171302:ENSE00002758114:ENSE00002928225:-1:78992410:78992761:78993487:78993920:17:CANT1:35:34:0:0	-5.2294	4.55136	0.000478665	0.00963926
ENSG00000080824:ENSE00002564175:ENSE00003591532:-1:102083896:102083983:102084681:102084998:14:HSP90AA1:21:18:0:0	5.74596	4.86567	0.000483784	0.00963926
ENSG00000251562:ENSE00003718284:ENSE00003720188:1:65505204:65505278:65499689:65499785:11:MALAT1:30:9:0:0	5.74221	4.86505	0.000486975	0.00963926
ENSG00000115414:ENSE00001146152:ENSE00001245674:-1:215408298:215408426:215425094:215425285:2:FN1:24:10:0:0	5.51092	4.72246	0.000490465	0.00963926
ENSG00000005339:ENSE00002662364:ENSE00002636048:-1:3739614:3739724:3757869:3758048:16:CREBBP:41:27:0:0	-5.1329	4.45443	0.000520996	0.00963926
ENSG00000114388:ENSE00001920994:ENSE00001874621:-1:50347330:50347673:50348253:50348782:3:NPRL2:46:33:0:0	-5.13291	4.45443	0.00052104	0.00963926
ENSG00000197102:ENSE00002480965:ENSE00000870456:1:102047761:102048028:102044274:102044491:14:DYNC1H1:90:87:0:0	-5.13291	4.45443	0.000521084	0.00963926
ENSG00000138180:ENSE00000932971:ENSE00001021508:1:93515405:93515555:93503113:93503388:10:CEP55:6:3:0:0	-5.22267	4.50975	0.000525836	0.00963926
ENSG00000131747:ENSE00000900570:ENSE00000900574:-1:40396283:40396465:40399872:40400067:17:TOP2A:31:25:0:0	-5.26752	4.59671	0.000530258	0.00963926
ENSG00000111885:ENSE00002272405:ENSE00002205089:-1:119188405:119188577:119189664:119189883:6:MAN1A1:11:10:1:1	5.13462	4.50799	0.000534375	0.00963926
ENSG00000271425:ENSE00003713293:ENSE00003690924:-1:146138236:146138445:146142650:146142752:1:NBPF10:10:6:0:0	5.13618	4.50824	0.000537489	0.00963926
ENSG00000196924:ENSE00003663935:ENSE00003482139:-1:154349362:154349565:154361670:154361787:X:FLNA:74:28:0:0	5.13618	4.50824	0.000538071	0.00963926
ENSG00000144224:ENSE00003523713:ENSE00001916424:1:135776249:135776351:135755517:135755658:2:UBXN4:22:15:0:0	5.42545	4.67173	0.000541517	0.00963926
ENSG00000113649:ENSE00002025776:ENSE00003540188:1:146503824:146504202:146482592:146482727:5:TCERG1:38:27:0:0	-5.0524	4.44223	0.000564718	0.00963926
ENSG00000163848:ENSE00003713585:ENSE00001854274:-1:125233369:125233464:125313391:125313656:3:ZNF148:25:16:0:0	-5.05239	4.44223	0.000565184	0.00963926
ENSG00000198258:ENSE00002941678:ENSE00002833705:1:9828837:9828993:9828327:9828675:19:UBL5:15:11:0:0	-5.05239	4.44223	0.00056565	0.00963926
ENSG00000204592:ENSE00001599023:ENSE00001855129:1:30492541:30492583:30489512:30489995:6:HLA-E:11:3:0:0	-5.05239	4.44223	0.000566116	0.00963926
ENSG00000093010:ENSE00001556279:ENSE00003569391:1:19968536:19968998:19963566:19963759:22:COMT:24:16:0:0	5.0231	4.44904	0.000574086	0.00963926
ENSG00000087502:ENSE00002335086:ENSE00000835977:-1:29341018:29341218:29343120:29343282:12:ERGIC2:36:30:0:0	5.0231	4.44904	0.000574174	0.00963926
ENSG00000100345:ENSE00000653602:ENSE00001711381:-1:36284093:36284265:36291986:36292234:22:MYH9:61:48:0:0	5.0231	4.44904	0.000574325	0.00963926
ENSG00000115414:ENSE00001903026:ENSE00003505568:-1:215360454:215361626:215379130:215379317:2:FN1:89:50:0:0	5.0231	4.44904	0.000574564	0.00963926
ENSG00000121940:ENSE00001868058:ENSE00001207306:-1:108929939:108930204:108934658:108934942:1:CLCC1:22:17:0:0	5.0231	4.44904	0.000574803	0.00963926
ENSG00000146674:ENSE00001772718:ENSE00001612524:-1:45914101:45914548:45916548:45916667:7:IGFBP3:24:19:0:0	5.0231	4.44904	0.0005753	0.00963926
ENSG00000033800:ENSE00000695831:ENSE00003622483:1:68142290:68142337:68086306:68086750:15:PIAS1:11:8:0:0	-5.05374	4.44241	0.000579587	0.00963926
ENSG00000099219:ENSE00001873152:ENSE00003464028:-1:5765076:5765788:5805027:5805217:9:ERMP1:27:16:0:0	-5.05374	4.44241	0.000580327	0.00963926
ENSG00000115414:ENSE00001844012:ENSE00001146180:-1:215375633:215375718:215419242:215419385:2:FN1:54:17:0:0	3.6038	5.99451	0.000585252	0.00963926
ENSG00000166598:ENSE00001104601:ENSE00003643922:1:103943074:103943319:103932277:103932418:12:HSP90B1:26:9:0:0	5.59654	4.77225	0.000596731	0.00963926
ENSG00000115414:ENSE00001878718:ENSE00001245669:-1:215380811:215381329:215424146:215424325:2:FN1:48:11:0:0	4.2246	5.18967	0.000607169	0.00963926
ENSG00000123200:ENSE00001757400:ENSE00001622638:-1:45985297:45985761:46020449:46020557:13:ZC3H13:19:11:0:0	-5.18008	4.46055	0.000659802	0.00963926
ENSG00000132466:ENSE00003463665:ENSE00001605872:-1:73078642:73078890:73090667:73092300:4:ANKRD17:46:43:0:0	5.66867	4.81899	0.000660403	0.00963926
ENSG00000133112:ENSE00002190773:ENSE00003594311:-1:45337467:45337553:45339497:45339602:13:TPT1:23:16:0:0	4.93803	7.53528	0.000667585	0.00963926
ENSG00000117569:ENSE00001840901:ENSE00003605204:1:96784948:96785254:96769703:96769875:1:PTBP2:13:8:0:0	-4.95146	4.38418	0.000692398	0.00963926
ENSG00000115414:ENSE00003477794:ENSE00001956893:-1:215371909:215372015:215379130:215382325:2:FN1:63:51:0:0	5.33456	4.61914	0.000699425	0.00963926
ENSG00000013583:ENSE00001121981:ENSE00000721904:-1:12974864:12975479:12989277:12989415:12:HEBP1:11:3:0:0	5.33776	4.61961	0.000703172	0.00963926
ENSG00000115414:ENSE00003596333:ENSE00001956893:-1:215373322:215373411:215379130:215382325:2:FN1:59:51:0:0	5.23762	4.56457	0.000706484	0.00963926
ENSG00000124570:ENSE00000680395:ENSE00001961421:-1:2955524:2955670:2959168:2959342:6:SERPINB6:11:9:1:0	5.2394	4.56483	0.000715271	0.00963926
ENSG00000125844:ENSE00003501448:ENSE00001164082:-1:17633460:17633613:17659980:17660528:20:RRBP1:20:6:0:0	5.2394	4.56483	0.000715303	0.00963926
ENSG00000135387:ENSE00002148796:ENSE00003498455:1:34099303:34100464:34090529:34090678:11:CAPRIN1:51:35:0:0	5.2394	4.56483	0.000715526	0.00963926
ENSG00000251562:ENSE00003722316:ENSE00003742980:1:65503679:65503799:65502729:65503120:11:MALAT1:17:16:0:0	5.24042	4.56498	0.000723704	0.00963926
ENSG00000100354:ENSE00001595136:ENSE00002151664:1:40321090:40321799:40310817:40310993:22:TNRC6B:35:29:0:0	5.24042	4.56498	0.000723755	0.00963926
ENSG00000004142:ENSE00003647172:ENSE00003598798:-1:28349083:28349162:28350438:28350563:17:POLDIP2:12:11:1:1	5.24042	4.56498	0.000723821	0.00963926
ENSG00000163359:ENSE00001073761:ENSE00001073762:-1:237378636:237379235:237380915:237381499:2:COL6A3:12:11:0:0	5.42441	4.67158	0.000736657	0.00963926
ENSG00000115414:ENSE00001342461:ENSE00001146266:-1:215430715:215430852:215433324:215433461:2:FN1:8:6:0:0	5.1367	4.5083	0.000745852	0.00963926
ENSG00000147604:ENSE00000980843:ENSE00001525053:-1:73291043:73291252:73295765:73295789:8:RPL7:16:1:0:0	5.13574	4.50816	0.00076134	0.00963926
ENSG00000251562:ENSE00003742233:ENSE00003729341:1:65500223:65500398:65499042:65499462:11:MALAT1:10:6:0:0	5.33404	4.61907	0.000767466	0.00963926
ENSG00000143819:ENSE00001686440:ENSE00001146182:1:225838654:225838773:225828725:225828912:1:EPHX1:10:6:0:0	-5.29565	4.64025	0.000783039	0.00963926
ENSG00000101871:ENSE00001486255:ENSE00003480771:-1:10445556:10449716:10454870:10455077:X:MID1:27:24:0:0	-4.76791	4.31129	0.000797466	0.00963926
ENSG00000112096:ENSE00001418605:ENSE00001431742:-1:159679119:159679298:159682474:159682638:6:SOD2:34:30:0:0	-4.76791	4.31129	0.000797651	0.00963926
ENSG00000100281:ENSE00003567715:ENSE00003579783:1:35264648:35265603:35263078:35263226:22:HMGXB4:15:10:0:0	-4.7679	4.31129	0.000797852	0.00963926
ENSG00000092964:ENSE00001643130:ENSE00003591912:1:26643439:26643595:26634780:26634900:8:DPYSL2:20:15:0:0	-4.76789	4.31129	0.000798353	0.00963926
ENSG00000113594:ENSE00002043703:ENSE00003546846:-1:38485597:38485980:38511790:38511964:5:LIFR:34:18:0:0	-4.76789	4.31129	0.000798478	0.00963926
ENSG00000115524:ENSE00000964868:ENSE00000964860:-1:197401985:197402130:197409770:197410007:2:SF3B1:32:20:0:0	-4.76788	4.31129	0.000798798	0.00963926
ENSG00000089902:ENSE00002563445:ENSE00003552664:1:102726468:102726585:102722187:102722416:14:RCOR1:17:16:0:0	-4.76788	4.31129	0.000798855	0.00963926
ENSG00000010256:ENSE00001627878:ENSE00003628793:-1:48603563:48603643:48604233:48604431:3:UQCRC1:17:13:0:0	-4.76787	4.31129	0.000799092	0.00963926
ENSG00000117868:ENSE00003737334:ENSE00003751011:-1:158734207:158734252:158735503:158735608:7:ESYT2:32:30:0:0	-4.76787	4.31129	0.000799229	0.00963926
ENSG00000123575:ENSE00001952896:ENSE00001154767:1:104189608:104195902:104188040:104188306:X:FAM199X:8:7:0:0	-4.76785	4.31129	0.00079991	0.00963926
ENSG00000125386:ENSE00002078371:ENSE00000854823:1:2699680:2700501:2672121:2672372:4:FAM193A:29:19:0:0	-4.76785	4.31129	0.000799971	0.00963926
ENSG00000126012:ENSE00003537586:ENSE00001948062:-1:53198977:53199158:53211497:53211658:X:KDM5C:36:26:0:0	-4.76783	4.31129	0.000800655	0.00963926
ENSG00000135837:ENSE00001816916:ENSE00002259252:1:180087165:180087288:180053750:180053934:1:CEP350:44:32:0:0	-4.76782	4.31129	0.000800716	0.00963926
ENSG00000145425:ENSE00002429849:ENSE00001152783:1:151104472:151104490:151100975:151101162:4:RPS3A:31:17:0:0	-4.76781	4.31129	0.000801301	0.00963926
ENSG00000136205:ENSE00000832700:ENSE00001010575:-1:47292828:47292905:47302950:47303584:7:TNS3:46:42:0:0	-4.76781	4.31129	0.00080135	0.00963926
ENSG00000149639:ENSE00001763650:ENSE00003131464:-1:36786410:36786637:36802856:36803107:20:SOGA1:20:15:0:0	-4.7678	4.31129	0.000801563	0.00963926
ENSG00000143363:ENSE00001448313:ENSE00003592192:1:151033806:151035711:151025515:151025673:1:PRUNE:18:14:0:0	-4.7678	4.31129	0.000801612	0.00963926
ENSG00000153094:ENSE00001743497:ENSE00001766462:1:111142313:111142391:111123733:111124112:2:BCL2L11:17:8:0:0	-4.76778	4.31129	0.000802289	0.00963926
ENSG00000159267:ENSE00001108871:ENSE00001282128:-1:36756542:36756755:36765012:36765172:21:HLCS:23:21:0:0	-4.76776	4.31129	0.000803015	0.00963926
ENSG00000161013:ENSE00003686999:ENSE00003532549:-1:179799065:179799121:179801334:179801467:5:MGAT4B:46:23:0:0	-4.76774	4.31129	0.000803741	0.00963926
ENSG00000168724:ENSE00001364022:ENSE00003530388:1:34949543:34949677:34944867:34945025:5:DNAJC21:12:9:0:0	-4.76773	4.31129	0.000804288	0.00963926
ENSG00000169679:ENSE00003578701:ENSE00001822836:-1:110649234:110649377:110665962:110666414:2:BUB1:35:22:0:0	-4.76771	4.31129	0.000804835	0.00963926
ENSG00000255073:ENSE00001520492:ENSE00002691833:1:58622766:58622866:58617196:58617568:11:ZFP91-CNTF:14:12:0:1	-4.76771	4.31129	0.000805104	0.00963926
ENSG00000173120:ENSE00002197167:ENSE00003661070:1:67254874:67256373:67254203:67254418:11:KDM2A:53:46:0:0	-4.7677	4.31129	0.000805382	0.00963926
ENSG00000242574:ENSE00003559704:ENSE00001609963:-1:32934629:32934987:32935536:32935652:6:HLA-DMB:11:8:0:0	-4.7677	4.31129	0.000805415	0.00963926
ENSG00000198561:ENSE00001174123:ENSE00002145561:1:57808165:57808292:57803621:57803990:11:CTNND1:34:27:0:0	-4.76769	4.31129	0.000805687	0.00963926
ENSG00000178035:ENSE00001907268:ENSE00001853796:-1:49027870:49028322:49028431:49028806:3:IMPDH2:11:7:0:0	-4.76768	4.31129	0.00080593	0.00963926
ENSG00000196704:ENSE00002690185:ENSE00002691933:1:68256814:68257139:68250187:68250470:17:AMZ2:38:19:0:0	-4.76767	4.31129	0.000806426	0.00963926
ENSG00000186001:ENSE00001884497:ENSE00001336732:1:197883541:197883685:197814908:197815052:3:LRCH3:55:6:0:0	-4.76767	4.31129	0.000806477	0.00963926
ENSG00000117450:ENSE00001456859:ENSE00003480336:-1:45514873:45514895:45515654:45515807:1:PRDX1:11:9:0:0	-5.14376	4.53944	0.000807103	0.00963926
ENSG00000124486:ENSE00001945432:ENSE00000847597:1:41167145:41167577:41129000:41129145:X:USP9X:17:3:0:0	-5.14374	4.53944	0.000807755	0.00963926
ENSG00000257390:ENSE00003632802:ENSE00003573349:-1:55760551:55760640:55822001:55822187:12:RP11-762I7.5:24:11:0:0	-5.14373	4.53944	0.000808408	0.00963926
ENSG00000125730:ENSE00003490519:ENSE00003078271:-1:6712508:6712623:6713766:6713788:19:C3:17:13:0:0	5.5161	4.72324	0.000871614	0.00963926
ENSG00000126709:ENSE00001814549:ENSE00000866724:-1:27666066:27666475:27668458:27668535:1:IFI6:9:7:0:1	5.13701	4.50834	0.000885345	0.00963926
ENSG00000156508:ENSE00001810893:ENSE00001452159:-1:73517519:73517934:73519117:73519228:6:EEF1A1:29:13:0:0	5.13648	4.50826	0.000888111	0.00963926
ENSG00000144224:ENSE00003647042:ENSE00003583254:1:135761818:135761911:135755517:135755691:2:UBXN4:16:14:0:0	5.23704	4.5645	0.000890212	0.00963926
ENSG00000115414:ENSE00001835718:ENSE00001245669:-1:215384020:215384080:215424146:215424325:2:FN1:42:11:0:0	5.23704	4.5645	0.000890312	0.00963926
ENSG00000115414:ENSE00001849009:ENSE00001861936:-1:215367679:215368027:215408319:215408426:2:FN1:73:23:0:0	5.23796	4.56463	0.000893018	0.00963926
ENSG00000115414:ENSE00003615107:ENSE00001146180:-1:215360866:215361626:215419242:215419385:2:FN1:85:17:0:0	5.23796	4.56463	0.000893272	0.00963926
ENSG00000115414:ENSE00001642577:ENSE00001894984:-1:215375629:215375689:215384020:215384976:2:FN1:55:40:0:0	5.23796	4.56463	0.000893432	0.00963926
ENSG00000111640:ENSE00001526518:ENSE00001817977:1:6538101:6538359:6536684:6537996:12:GAPDH:32:18:0:0	5.81593	4.9103	0.000895138	0.00963926
ENSG00000117228:ENSE00001650939:ENSE00001452808:-1:89056016:89056228:89063045:89063253:1:GBP1:15:3:0:0	-4.99754	4.39051	0.000897639	0.00963926
ENSG00000124006:ENSE00003663724:ENSE00001823787:-1:219559225:219559497:219562815:219563627:2:OBSL1:21:16:0:0	-5.1381	4.45426	0.000898186	0.00963926
ENSG00000083520:ENSE00000923651:ENSE00003521334:-1:72771795:72771896:72772159:72772275:13:DIS3:16:15:0:0	-5.13811	4.45426	0.000898601	0.00963926
ENSG00000131669:ENSE00001907560:ENSE00003591245:-1:93124899:93126190:93126410:93126638:9:NINJ1:8:6:0:0	-5.1416	4.45461	0.000898903	0.00963926
ENSG00000127481:ENSE00003522319:ENSE00003680784:-1:19165656:19165757:19172864:19173093:1:UBR4:32:26:0:0	-5.1416	4.45461	0.000898981	0.00963926
ENSG00000101138:ENSE00003657539:ENSE00001829533:1:56403468:56406369:56395521:56395759:20:CSTF1:19:10:0:0	-5.14161	4.45461	0.000899284	0.00963926
ENSG00000144036:ENSE00003621915:ENSE00001675180:-1:72499901:72499972:72741304:72741469:2:EXOC6B:15:3:0:0	-5.14161	4.45461	0.000899443	0.00963926
ENSG00000196290:ENSE00001588551:ENSE00000784486:1:200903494:200903896:200893246:200893408:2:NIF3L1:23:13:0:0	-5.14161	4.45461	0.000899829	0.00963926
ENSG00000163510:ENSE00001689967:ENSE00001075514:-1:179945621:179945715:179950512:179950732:2:CWC22:21:20:0:1	-5.14161	4.45461	0.000899953	0.00963926
ENSG00000251562:ENSE00003742980:ENSE00003749639:1:65502729:65503120:65499619:65499706:11:MALAT1:16:8:0:0	5.0229	4.44901	0.000904903	0.00963926
ENSG00000125730:ENSE00003633092:ENSE00003570194:-1:6678372:6678455:6713189:6713315:19:C3:67:15:0:0	5.24086	4.56504	0.000911473	0.00963926
ENSG00000136603:ENSE00001851447:ENSE00001214279:1:170361212:170361429:170359699:170360213:3:SKIL:15:9:0:0	5.24086	4.56504	0.000911655	0.00963926
ENSG00000138326:ENSE00001889919:ENSE00001897325:1:78054531:78054676:78037194:78037602:10:RPS24:28:15:0:0	5.24086	4.56504	0.000911862	0.00963926
ENSG00000149573:ENSE00003679710:ENSE00002153039:-1:118257238:118257313:118259237:118260201:11:MPZL2:14:12:0:0	5.24138	4.56511	0.000911938	0.00963926
ENSG00000270231:ENSE00003487989:ENSE00003510758:1:120452117:120452331:120440742:120440814:1:NBPF8P:13:4:1:1	5.02428	4.44921	0.00091657	0.00963926
ENSG00000103657:ENSE00001300592:ENSE00003483289:-1:63732924:63733145:63756437:63756748:15:HERC1:27:15:0:0	-4.80059	4.31737	0.000942264	0.00963926
ENSG00000010292:ENSE00003550385:ENSE00003607215:1:6530691:6530817:6529775:6529958:12:NCAPD2:57:55:0:0	-4.8404	4.32347	0.000970765	0.00963926
ENSG00000054611:ENSE00003487258:ENSE00001145595:1:46974290:46974399:46797444:46797620:22:TBC1D22A:29:23:0:0	-4.8404	4.32347	0.000971124	0.00963926
ENSG00000054654:ENSE00001652130:ENSE00001670571:1:64141942:64142088:64132265:64132438:14:SYNE2:105:98:0:0	-4.84041	4.32347	0.000971484	0.00963926
ENSG00000070413:ENSE00003746017:ENSE00003739728:-1:19041058:19041294:19041807:19041959:22:DGCR2:21:20:0:0	-4.84041	4.32347	0.000971843	0.00963926
ENSG00000087274:ENSE00003461181:ENSE00002021542:1:2908515:2908604:2899259:2899777:4:ADD1:50:37:0:0	-4.84041	4.32347	0.000972202	0.00963926
ENSG00000105323:ENSE00003648064:ENSE00003179946:1:41306449:41307038:41276159:41276286:19:HNRNPUL1:51:28:0:0	-4.84042	4.32347	0.000972561	0.00963926
ENSG00000125505:ENSE00003579435:ENSE00001825172:-1:54180773:54181133:54186956:54187287:19:MBOAT7:23:17:0:0	-4.84042	4.32347	0.00097292	0.00963926
ENSG00000146463:ENSE00001125285:ENSE00001125338:1:35398864:35399043:35392212:35392352:1:ZMYM4:32:22:0:0	-4.84043	4.32347	0.000973279	0.00963926
ENSG00000115414:ENSE00003509434:ENSE00001342419:-1:215375214:215375393:215407127:215407321:2:FN1:58:26:0:0	3.83363	5.38289	0.0009821	0.00963926
ENSG00000115760:ENSE00000743540:ENSE00000743538:1:32414769:32416163:32401463:32401623:2:BIRC6:12:10:0:0	4.76885	4.32319	0.000988968	0.00963926
ENSG00000004700:ENSE00001349501:ENSE00001739619:-1:21468911:21470346:21471428:21471647:12:RECQL:29:26:0:0	-4.8421	4.32364	0.000991066	0.00963926
ENSG00000005810:ENSE00000802472:ENSE00001252856:-1:77059523:77059626:77093165:77093332:13:MYCBP2:100:80:0:0	-4.84211	4.32364	0.000991423	0.00963926
ENSG00000058804:ENSE00000772555:ENSE00003494078:-1:53800693:53800848:53827999:53828173:1:NDC1:13:5:0:0	-4.84211	4.32364	0.000991779	0.00963926
ENSG00000083444:ENSE00001880819:ENSE00001665521:1:11975283:11975538:11960646:11960767:1:PLOD1:36:21:0:0	-4.84212	4.32364	0.000992136	0.00963926
ENSG00000101138:ENSE00003657539:ENSE00000845702:1:56403468:56406369:56395521:56395721:20:CSTF1:19:8:0:0	-4.84212	4.32364	0.000992492	0.00963926
ENSG00000102531:ENSE00003662779:ENSE00003741829:1:49203157:49203284:49131137:49131374:13:FNDC3A:34:9:0:0	-4.84213	4.32364	0.000992848	0.00963926
ENSG00000107854:ENSE00000713499:ENSE00000713523:1:91840561:91840706:91822296:91822362:10:TNKS2:14:7:1:1	-4.84213	4.32364	0.000993204	0.00963926
ENSG00000134313:ENSE00003638002:ENSE00003526513:-1:8734655:8734753:8778896:8779139:2:KIDINS220:46:32:0:0	-4.84213	4.32364	0.000993561	0.00963926
ENSG00000156482:ENSE00002133332:ENSE00002123043:-1:98044433:98045088:98045347:98045514:8:RPL30:14:9:0:0	-4.84214	4.32364	0.000993917	0.00963926
ENSG00000161970:ENSE00002695679:ENSE00003527039:-1:8379796:8380084:8382143:8382315:17:RPL26:16:10:0:0	-4.84214	4.32364	0.000994273	0.00963926
ENSG00000164961:ENSE00003565650:ENSE00000871754:-1:125028620:125028707:125049006:125049185:8:KIAA0196:42:31:0:0	-4.84215	4.32364	0.000994629	0.00963926
ENSG00000168434:ENSE00002618604:ENSE00003635741:-1:23391843:23392523:23413448:23413564:16:COG7:23:11:0:0	-4.84215	4.32364	0.000994985	0.00963926
ENSG00000170291:ENSE00001333803:ENSE00003651663:1:7258588:7258683:7256857:7257038:17:ELP5:24:23:0:0	-4.84215	4.32364	0.00099534	0.00963926
ENSG00000173064:ENSE00001564018:ENSE00003534061:-1:112171117:112171263:112270227:112270459:12:HECTD4:86:15:0:0	-4.84216	4.32364	0.000995696	0.00963926
ENSG00000197746:ENSE00000987095:ENSE00001239733:-1:71819465:71819622:71828877:71829077:10:PSAP:17:7:0:0	-4.84216	4.32364	0.0009962	0.00963926
ENSG00000115414:ENSE00001146412:ENSE00001342416:-1:215391632:215391814:215406238:215406510:2:FN1:36:27:0:0	5.58944	4.77116	0.00100066	0.00963926
ENSG00000205609:ENSE00001710911:ENSE00001722268:-1:28379579:28379880:28379976:28380138:16:EIF3CL:23:21:0:1	-4.67391	4.25376	0.00102904	0.00963926
ENSG00000167460:ENSE00003553039:ENSE00003466572:1:16093684:16093753:16086423:16086540:19:TPM4:34:19:0:0	5.59751	4.77238	0.00103268	0.00963926
ENSG00000152952:ENSE00001339129:ENSE00003546073:-1:146077862:146077924:146124138:146124229:3:PLOD2:24:5:0:0	5.59751	4.77238	0.00103283	0.00963926
ENSG00000181163:ENSE00001084453:ENSE00002139667:1:171392914:171392978:171390094:171390130:5:NPM1:22:13:0:0	5.67437	4.81988	0.00104483	0.00963926
ENSG00000166181:ENSE00001100641:ENSE00002142362:1:43328712:43328893:43312003:43312196:11:API5:17:5:0:0	-5.13791	4.53935	0.00104784	0.00963926
ENSG00000197448:ENSE00001821087:ENSE00001918670:1:143269292:143270854:143264086:143264870:7:GSTK1:27:12:0:0	5.02256	4.44897	0.00109102	0.00963926
ENSG00000170515:ENSE00002359369:ENSE00002416411:1:56113851:56113907:56110565:56111309:12:PA2G4:27:21:0:0	5.02256	4.44897	0.0010915	0.00963926
ENSG00000115641:ENSE00003528706:ENSE00003484131:-1:105363285:105363471:105367570:105367739:2:FHL2:19:18:0:0	5.02256	4.44897	0.00109221	0.00963926
ENSG00000168434:ENSE00002621830:ENSE00003558438:-1:23391962:23392234:23403694:23403834:16:COG7:22:14:0:0	5.02215	4.44891	0.00109276	0.00963926
ENSG00000185164:ENSE00001818447:ENSE00003721243:-1:18417325:18417968:18499925:18500567:16:NOMO2:63:46:0:0	5.02161	4.44883	0.00109305	0.00963926
ENSG00000131089:ENSE00003755982:ENSE00003512222:-1:63643980:63644048:63655494:63655737:X:ARHGEF9:39:36:0:0	5.02161	4.44883	0.00109308	0.00963926
ENSG00000113140:ENSE00003693337:ENSE00002096445:-1:151671573:151671694:151672597:151673216:5:SPARC:14:12:0:0	5.02256	4.44897	0.00109341	0.00963926
ENSG00000076108:ENSE00002405695:ENSE00000749982:-1:56601180:56601529:56605073:56605327:12:BAZ2A:56:44:0:0	5.02161	4.44883	0.00109351	0.00963926
ENSG00000116962:ENSE00000793456:ENSE00000793459:-1:235978995:235979107:235981611:235981782:1:NID1:20:17:1:1	5.02161	4.44883	0.00109353	0.00963926
ENSG00000011465:ENSE00001638273:ENSE00001151433:-1:91145259:91146252:91178342:91178585:12:DCN:39:18:0:0	5.02161	4.44883	0.00109365	0.00963926
ENSG00000108055:ENSE00000723821:ENSE00000723835:1:110602825:110603002:110602474:110602665:10:SMC3:29:28:0:0	5.02215	4.44891	0.00109366	0.00963926
ENSG00000115414:ENSE00001774870:ENSE00003548106:-1:215361147:215361626:215380811:215381080:2:FN1:84:47:0:0	5.02161	4.44883	0.00109399	0.00963926
ENSG00000073849:ENSE00001592978:ENSE00003639740:1:187075562:187075622:187074159:187074333:3:ST6GAL1:55:51:0:0	5.02215	4.44891	0.00109488	0.00963926
ENSG00000070018:ENSE00000721602:ENSE00000721632:-1:12126691:12126921:12138325:12138534:12:LRP6:29:22:0:0	4.9014	4.38746	0.00109493	0.00963926
ENSG00000111799:ENSE00002251843:ENSE00002238930:-1:75131940:75132082:75146102:75146244:6:COL12A1:45:31:0:0	5.02364	4.44912	0.00110032	0.00963926
ENSG00000069345:ENSE00002627181:ENSE00000682853:-1:46959275:46959611:46971349:46971572:16:DNAJA2:12:5:0:0	5.02364	4.44912	0.00110036	0.00963926
ENSG00000128383:ENSE00003723070:ENSE00000911265:1:38992431:38992778:38962495:38963183:22:APOBEC3A:10:9:0:0	5.02364	4.44912	0.00110112	0.00963926
ENSG00000166825:ENSE00001106994:ENSE00003623777:-1:89790460:89790541:89790953:89791093:15:ANPEP:36:35:0:0	5.02364	4.44912	0.0011016	0.00963926
ENSG00000173821:ENSE00001406432:ENSE00003643863:1:80393345:80396278:80390012:80390196:17:RNF213:108:104:0:0	5.02364	4.44912	0.00110209	0.00963926
ENSG00000253729:ENSE00003609287:ENSE00003482980:-1:47800793:47800986:47803306:47803480:8:PRKDC:80:79:0:0	5.02364	4.44912	0.00110258	0.00963926
ENSG00000114867:ENSE00001761361:ENSE00001904670:1:184327949:184328002:184325299:184325639:3:EIF4G1:94:72:0:0	5.02406	4.44917	0.00110473	0.00963926
ENSG00000115758:ENSE00001562710:ENSE00000710605:-1:10440601:10440868:10443702:10443836:2:ODC1:17:11:0:0	5.02406	4.44917	0.00110488	0.00963926
ENSG00000115414:ENSE00001935232:ENSE00003561159:-1:215371864:215372300:215376498:215376674:2:FN1:67:53:0:0	5.02406	4.44917	0.00110496	0.00963926
ENSG00000142798:ENSE00000956552:ENSE00000956537:-1:21843297:21843438:21852919:21853070:1:HSPG2:83:65:0:0	5.02406	4.44917	0.00110531	0.00963926
ENSG00000196352:ENSE00002384542:ENSE00001935533:1:207340391:207340508:207336693:207337409:1:CD55:23:16:0:0	5.0246	4.44925	0.00110641	0.00963926
ENSG00000188157:ENSE00001762402:ENSE00003721289:1:1043823:1044023:1022201:1022462:1:AGRN:13:2:0:0	5.0246	4.44925	0.00110689	0.00963926
ENSG00000115415:ENSE00001633628:ENSE00002302208:-1:190964358:190964694:190969036:190970717:2:STAT1:48:46:0:0	5.0246	4.44925	0.00110725	0.00963926
ENSG00000132466:ENSE00003478324:ENSE00003470657:-1:73118688:73118850:73124913:73125058:4:ANKRD17:31:27:0:0	5.0246	4.44925	0.00110737	0.00963926
ENSG00000115414:ENSE00001146180:ENSE00001146209:-1:215419242:215419385:215423350:215423526:2:FN1:17:12:0:0	4.62277	4.25593	0.00113992	0.00963926
ENSG00000135404:ENSE00003489755:ENSE00002346147:-1:55725813:55725896:55727612:55727815:12:CD63:27:13:0:0	5.51642	4.72328	0.00114254	0.00963926
ENSG00000157601:ENSE00003640572:ENSE00003670359:1:41446000:41446141:41439694:41439848:21:MX1:42:33:0:0	5.23907	4.56479	0.0011665	0.00963926
ENSG00000115414:ENSE00003507594:ENSE00003689917:-1:215365505:215365630:215367863:215368027:2:FN1:76:72:0:0	5.33341	4.619	0.00117665	0.00963926
ENSG00000115414:ENSE00001605185:ENSE00003516990:-1:215371909:215372300:215382212:215382325:2:FN1:64:44:0:0	5.33341	4.619	0.00117754	0.00963926
ENSG00000115414:ENSE00001878718:ENSE00003516990:-1:215380811:215381329:215382212:215382325:2:FN1:48:44:0:0	5.5118	4.72261	0.00118599	0.00963926
ENSG00000230989:ENSE00002626627:ENSE00002608530:1:83817786:83818484:83811421:83811667:16:HSBP1:10:8:0:0	-3.55536	5.23586	0.00119408	0.00963926
ENSG00000253729:ENSE00003619555:ENSE00003571367:-1:47929853:47930012:47933020:47933172:8:PRKDC:23:21:0:0	-4.63947	4.24754	0.0011995	0.00963926
ENSG00000169375:ENSE00001162445:ENSE00001162466:-1:75409836:75409991:75412763:75413045:15:SIN3A:32:29:0:0	-4.63946	4.24754	0.00120081	0.00963926
ENSG00000157916:ENSE00001035866:ENSE00001035875:1:2399415:2399514:2397116:2397220:1:RER1:13:12:0:0	-4.63945	4.24754	0.00120124	0.00963926
ENSG00000275066:ENSE00003729220:ENSE00003728206:-1:37568791:37568924:37579132:37579434:17:SYNRG:26:18:0:0	-4.52014	4.18677	0.0012401	0.00963926
ENSG00000270629:ENSE00003750327:ENSE00003544219:-1:148537834:148538006:148551153:148551261:1:NBPF14:83:66:0:0	-4.52015	4.18677	0.00124042	0.00963926
ENSG00000033327:ENSE00001103571:ENSE00002145206:-1:78250157:78250400:78417646:78417806:11:GAB2:13:2:0:0	-3.52309	5.65959	0.00124424	0.00963926
ENSG00000005810:ENSE00000802472:ENSE00003604169:-1:77059523:77059626:77096312:77096481:13:MYCBP2:100:76:0:0	-4.49782	4.18057	0.00125447	0.00963926
ENSG00000013374:ENSE00001848091:ENSE00001902621:1:151377047:151377281:151368735:151369193:7:NUB1:37:28:0:0	-4.49782	4.18057	0.00125473	0.00963926
ENSG00000036549:ENSE00003569173:ENSE00003685868:-1:77578774:77578869:77584517:77584655:1:ZZZ3:30:21:0:0	-4.49782	4.18057	0.001255	0.00963926
ENSG00000058668:ENSE00000828771:ENSE00001075118:1:203727395:203727571:203709301:203709542:1:ATP2B4:25:13:0:0	-4.49782	4.18057	0.00125526	0.00963926
ENSG00000071462:ENSE00001684098:ENSE00001792931:1:73703379:73705161:73697832:73698156:7:WBSCR22:43:42:0:0	-4.49782	4.18057	0.00125553	0.00963926
ENSG00000083845:ENSE00003174676:ENSE00003056904:1:58388418:58388480:58387289:58388245:19:RPS5:11:8:0:0	-4.49781	4.18057	0.00125579	0.00963926
ENSG00000085872:ENSE00003542976:ENSE00000873470:-1:16525242:16525677:16528080:16528255:19:CHERP:17:15:0:0	-4.49781	4.18057	0.00125605	0.00963926
ENSG00000090905:ENSE00003483562:ENSE00003546524:1:24806206:24806283:24789232:24791817:16:TNRC6A:34:10:0:0	-4.49781	4.18057	0.00125632	0.00963926
ENSG00000099991:ENSE00001871329:ENSE00001256752:1:24178053:24178627:24177504:24177817:22:CABIN1:66:64:0:0	-4.49781	4.18057	0.00125658	0.00963926
ENSG00000100129:ENSE00001611549:ENSE00003515433:1:37870176:37870273:37851280:37851490:22:EIF3L:23:12:0:0	-4.4978	4.18057	0.00125796	0.00963926
ENSG00000100902:ENSE00002489154:ENSE00002508381:1:35312863:35313059:35292398:35292552:14:PSMA6:25:8:0:0	-4.4978	4.18057	0.00125833	0.00963926
ENSG00000101558:ENSE00002688993:ENSE00003529108:1:9947594:9951353:9931810:9931962:18:VAPA:17:10:0:0	-4.4978	4.18057	0.00125871	0.00963926
ENSG00000102265:ENSE00001472498:ENSE00001472498:1:47586521:47586789:47586521:47586789:X:TIMP1:12:12:0:0	-4.49779	4.18057	0.00125908	0.00963926
ENSG00000102309:ENSE00001606196:ENSE00001461195:1:72262707:72263964:72197368:72198344:X:PIN4:13:12:0:0	-4.49779	4.18057	0.00125967	0.00963926
ENSG00000102699:ENSE00001625973:ENSE00001855480:-1:24443650:24443730:24451972:24452593:13:PARP4:32:28:0:0	-4.49779	4.18057	0.00126026	0.00963926
ENSG00000104635:ENSE00002135286:ENSE00001041907:1:22419552:22420140:22417651:22417835:8:SLC39A14:31:27:0:0	-4.49778	4.18057	0.00126085	0.00963926
ENSG00000106723:ENSE00001820964:ENSE00001824860:1:88475078:88475245:88462496:88462638:9:SPIN1:19:14:0:0	-4.49778	4.18057	0.00126144	0.00963926
ENSG00000107290:ENSE00000732887:ENSE00001192932:-1:132288236:132288351:132300630:132300803:9:SETX:17:12:0:0	-4.49777	4.18057	0.00126203	0.00963926
ENSG00000114353:ENSE00001858906:ENSE00003508048:1:50258368:50259355:50256723:50256852:3:GNAI2:25:20:0:0	-4.49777	4.18057	0.00126262	0.00963926
ENSG00000114541:ENSE00001175443:ENSE00001697213:-1:69180899:69181710:69195022:69195141:3:FRMD4B:54:49:0:0	-4.49777	4.18057	0.00126275	0.00963926
ENSG00000116688:ENSE00000818971:ENSE00001785284:1:12011496:12013514:12009592:12009726:1:MFN2:31:29:0:0	-4.49777	4.18057	0.00126288	0.00963926
ENSG00000117632:ENSE00002057827:ENSE00001873127:-1:25892514:25892607:25901407:25901682:1:STMN1:18:12:0:0	-4.49777	4.18057	0.00126299	0.00963926
ENSG00000130175:ENSE00002843891:ENSE00002865750:1:11450646:11450965:11448914:11449175:19:PRKCSH:62:50:0:0	-4.49777	4.18057	0.0012631	0.00963926
ENSG00000130600:ENSE00000894204:ENSE00003403127:-1:1995876:1995998:1996287:1996421:11:H19:19:15:0:0	-4.49777	4.18057	0.0012632	0.00963926
ENSG00000131143:ENSE00002611433:ENSE00002590621:1:85805747:85805864:85804937:85805350:16:COX4I1:35:22:0:0	-4.49775	4.18057	0.00126502	0.00963926
ENSG00000132470:ENSE00002461839:ENSE00003508634:1:75750111:75750268:75748841:75749045:17:ITGB4:42:41:0:0	-4.49774	4.18057	0.00126684	0.00963926
ENSG00000136848:ENSE00001581915:ENSE00003515800:1:121768432:121768633:121763735:121763879:9:DAB2IP:26:23:0:0	-4.49774	4.18057	0.00126734	0.00963926
ENSG00000136861:ENSE00003665986:ENSE00003540133:-1:120477350:120477450:120529978:120530140:9:CDK5RAP2:30:16:0:0	-4.49774	4.18057	0.00126785	0.00963926
ENSG00000137642:ENSE00000991356:ENSE00003546837:1:121605402:121605571:121558591:121558837:11:SORL1:44:24:0:0	-4.49773	4.18057	0.00126835	0.00963926
ENSG00000138688:ENSE00000935282:ENSE00001176807:1:122356621:122356755:122271018:122271724:4:KIAA1109:114:61:0:0	-4.49773	4.18057	0.00126885	0.00963926
ENSG00000141959:ENSE00001819579:ENSE00003492099:1:44325153:44325635:44324491:44324655:21:PFKL:39:35:0:0	-4.49773	4.18057	0.00126935	0.00963926
ENSG00000143776:ENSE00003718123:ENSE00003735659:-1:227139576:227139742:227145489:227145737:1:CDC42BPA:16:14:0:0	-4.49773	4.18057	0.00126946	0.00963926
ENSG00000144283:ENSE00003555307:ENSE00003499439:1:158673883:158674000:158631753:158631941:2:PKP4:55:28:0:0	-4.49773	4.18057	0.00126957	0.00963926
ENSG00000144357:ENSE00001707301:ENSE00002282011:1:169986734:169986794:169928729:169928868:2:UBR3:36:21:0:0	-4.49772	4.18057	0.00126967	0.00963926
ENSG00000144848:ENSE00001405009:ENSE00001816739:-1:112532509:112532780:112536210:112536602:3:ATG3:28:23:0:0	-4.49772	4.18057	0.00126978	0.00963926
ENSG00000146963:ENSE00003481714:ENSE00003597169:1:139407174:139407350:139405644:139405787:7:C7orf55-LUC7L2:19:18:0:0	-4.49772	4.18057	0.00126988	0.00963926
ENSG00000148498:ENSE00000985604:ENSE00000985601:-1:34341627:34341816:34360071:34360259:10:PARD3:21:16:0:0	-4.49772	4.18057	0.00127071	0.00963926
ENSG00000154582:ENSE00003466767:ENSE00002104400:-1:73955911:73956054:73970579:73970634:8:TCEB1:14:10:0:0	-4.49771	4.18057	0.00127154	0.00963926
ENSG00000158195:ENSE00001037609:ENSE00001037624:-1:27412572:27412727:27414833:27414963:1:WASF2:8:7:1:1	-4.49771	4.18057	0.00127236	0.00963926
ENSG00000162191:ENSE00002169145:ENSE00002167142:-1:62676613:62676639:62676813:62677832:11:UBXN1:42:40:0:0	-4.4977	4.18057	0.00127319	0.00963926
ENSG00000162825:ENSE00003744408:ENSE00003480023:-1:145376505:145376556:145385194:145385366:1:NBPF8:37:26:0:0	-4.4977	4.18057	0.00127401	0.00963926
ENSG00000163781:ENSE00000933946:ENSE00001078166:-1:133616814:133616925:133639959:133640170:3:TOPBP1:39:23:0:0	-4.4977	4.18057	0.00127414	0.00963926
ENSG00000163781:ENSE00001289455:ENSE00003517080:-1:133600573:133601393:133608535:133608696:3:TOPBP1:44:43:0:0	-4.4977	4.18057	0.00127427	0.00963926
ENSG00000165119:ENSE00003660275:ENSE00001090506:-1:83970162:83970331:83971882:83972189:9:HNRNPK:28:19:0:0	-4.49769	4.18057	0.0012744	0.00963926
ENSG00000169239:ENSE00002224360:ENSE00001160614:1:15782485:15783511:15776714:15776869:X:CA5B:29:27:0:0	-4.49769	4.18057	0.00127453	0.00963926
ENSG00000170759:ENSE00001135810:ENSE00001163755:-1:32015509:32015659:32022848:32023036:10:KIF5B:27:16:0:0	-4.49769	4.18057	0.00127511	0.00963926
ENSG00000177889:ENSE00002423870:ENSE00002359028:-1:93409763:93410079:93411126:93411299:12:UBE2N:11:7:0:0	-4.49769	4.18057	0.00127537	0.00963926
ENSG00000181143:ENSE00003650275:ENSE00003174613:-1:8866063:8866184:8885645:8885817:19:MUC16:73:61:0:0	-4.49769	4.18057	0.00127563	0.00963926
ENSG00000182240:ENSE00003637712:ENSE00003491406:1:41275371:41276597:41250752:41250901:21:BACE2:20:15:0:0	-4.49769	4.18057	0.00127589	0.00963926
ENSG00000183762:ENSE00001542409:ENSE00001306074:1:29138624:29138782:29094258:29094420:22:KREMEN1:15:4:0:0	-4.49768	4.18057	0.00127648	0.00963926
ENSG00000185621:ENSE00001311816:ENSE00003464143:1:198038567:198038667:198035833:198036043:3:LMLN:33:32:0:0	-4.49768	4.18057	0.0012773	0.00963926
ENSG00000205213:ENSE00001480142:ENSE00001930683:-1:27384336:27384407:27385246:27385468:11:LGR4:10:9:0:0	-4.49768	4.18057	0.0012774	0.00963926
ENSG00000213904:ENSE00001778910:ENSE00003224994:1:42510897:42510974:42485096:42485473:19:LIPE-AS1:15:13:0:0	-4.49768	4.18057	0.00127751	0.00963926
ENSG00000238083:ENSE00003484179:ENSE00002653685:1:46553400:46553449:46547225:46549843:17:LRRC37A2:14:11:0:0	-4.49766	4.18057	0.00127931	0.00963926
ENSG00000243678:ENSE00002652415:ENSE00003766606:1:51171487:51171608:51168242:51168343:17:NME1-NME2:15:10:0:0	-4.49765	4.18057	0.00128112	0.00963926
ENSG00000260280:ENSE00002209327:ENSE00002226028:1:29464463:29464663:29456448:29457759:16:SLX1B-SULT1A4:16:5:0:0	-4.49764	4.18057	0.00128292	0.00963926
ENSG00000267023:ENSE00002963396:ENSE00002797821:-1:68125777:68125881:68128022:68128330:17:LRRC37A16P:21:18:0:0	-4.49763	4.18057	0.00128472	0.00963926
ENSG00000273749:ENSE00003733526:ENSE00003721953:-1:22937104:22937208:22943173:22943354:15:CYFIP1:21:18:0:0	-4.49763	4.18057	0.00128483	0.00963926
ENSG00000115414:ENSE00003548106:ENSE00001901616:-1:215380811:215381080:215382159:215382325:2:FN1:47:45:0:0	5.42376	4.67151	0.00130247	0.00963926
ENSG00000120594:ENSE00003459015:ENSE00003230575:1:20177328:20177409:20001775:20001986:10:PLXDC2:10:2:0:0	5.42376	4.67151	0.00130288	0.00963926
ENSG00000171490:ENSE00003622624:ENSE00003544900:-1:11839695:11839985:11850279:11850418:16:RSL1D1:28:12:0:0	-4.90676	4.37806	0.00131198	0.00963926
ENSG00000262655:ENSE00002659545:ENSE00002637944:1:14257716:14257898:14243332:14243396:11:SPON1:11:7:0:0	-4.90676	4.37806	0.00131215	0.00963926
ENSG00000188706:ENSE00001389851:ENSE00001430041:-1:129828981:129829141:129841779:129842080:X:ZDHHC9:8:5:0:0	-5.09936	4.44859	0.00131321	0.00963926
ENSG00000100316:ENSE00001838837:ENSE00001870892:-1:39317396:39317629:39317855:39318592:22:RPL3:16:14:0:0	-4.96145	4.43028	0.00131695	0.00963926
ENSG00000133112:ENSE00003755227:ENSE00002153770:-1:45339994:45340184:45341042:45341370:13:TPT1:15:1:0:0	4.09158	6.47128	0.00131732	0.00963926
ENSG00000198964:ENSE00001613055:ENSE00001124740:-1:50305586:50307321:50343492:50344345:10:SGMS1:28:14:0:0	4.76904	4.32322	0.00131769	0.00963926
ENSG00000272398:ENSE00003721865:ENSE00003729748:-1:106971469:106971834:106974578:106974754:6:CD24:11:7:0:0	4.76904	4.32322	0.00131774	0.00963926
ENSG00000169629:ENSE00003604039:ENSE00003692916:-1:112394618:112394753:112399223:112399369:2:RGPD8:30:27:0:0	4.76904	4.32322	0.0013178	0.00963926
ENSG00000102854:ENSE00000664161:ENSE00000664166:1:766885:767012:765527:765617:16:MSLN:28:19:0:0	-4.96144	4.43028	0.00131781	0.00963926
ENSG00000165119:ENSE00001881130:ENSE00001090506:-1:83969496:83970331:83971882:83972189:9:HNRNPK:29:19:0:0	4.76904	4.32322	0.0013179	0.00963926
ENSG00000197081:ENSE00001086858:ENSE00001086859:1:160084995:160085131:160080129:160080275:6:IGF2R:45:43:0:0	4.76904	4.32322	0.00131797	0.00963926
ENSG00000179218:ENSE00001255558:ENSE00002907284:1:12940541:12940654:12940053:12940370:19:CALR:11:8:0:0	4.76904	4.32322	0.00131804	0.00963926
ENSG00000158470:ENSE00001039086:ENSE00001039083:-1:49639678:49639800:49643526:49643650:20:B4GALT5:7:4:1:1	4.76904	4.32322	0.00131885	0.00963926
ENSG00000147852:ENSE00001257470:ENSE00001715686:1:2653833:2654480:2652780:2652949:9:VLDLR:25:23:0:0	4.76904	4.32322	0.00131895	0.00963926
ENSG00000110719:ENSE00003465031:ENSE00003561326:1:68047647:68047804:68044132:68044344:11:TCIRG1:34:22:0:0	-4.96142	4.43028	0.00131899	0.00963926
ENSG00000115414:ENSE00001855196:ENSE00001342429:-1:215365505:215365676:215409563:215409739:2:FN1:74:22:0:0	4.76904	4.32322	0.00131918	0.00963926
ENSG00000143079:ENSE00003694758:ENSE00001628071:1:112462555:112463456:112455931:112456306:1:CTTNBP2NL:12:9:0:0	4.76904	4.32322	0.00131971	0.00963926
ENSG00000115414:ENSE00003620741:ENSE00001145978:-1:215361969:215362079:215371909:215372375:2:FN1:82:66:0:0	4.76904	4.32322	0.00131972	0.00963926
ENSG00000100906:ENSE00002454972:ENSE00002526820:-1:35402394:35402534:35403532:35403798:14:NFKBIA:19:11:0:0	4.76904	4.32322	0.00131974	0.00963926
ENSG00000197798:ENSE00000991270:ENSE00003507162:1:126256567:126256852:126240792:126241044:11:FAM118B:19:12:0:0	4.76815	4.32309	0.0013199	0.00963926
ENSG00000197756:ENSE00003475286:ENSE00001958518:1:216520714:216520774:216499949:216501467:2:RPL37A:23:15:0:0	4.76815	4.32309	0.00131999	0.00963926
ENSG00000115677:ENSE00003558434:ENSE00003503899:-1:241236615:241236769:241248003:241248116:2:HDLBP:106:84:0:0	4.76904	4.32322	0.00132005	0.00963926
ENSG00000187555:ENSE00002618357:ENSE00003611804:-1:8902139:8902482:8905187:8905331:16:USP7:38:30:0:0	4.76815	4.32309	0.00132008	0.00963926
ENSG00000125755:ENSE00003220558:ENSE00003607791:-1:45829055:45829205:45847752:45848001:19:SYMPK:37:23:0:0	4.76904	4.32322	0.00132015	0.00963926
ENSG00000127481:ENSE00001659248:ENSE00001633679:-1:19087816:19087929:19112524:19112867:1:UBR4:128:95:0:0	4.76904	4.32322	0.00132047	0.00963926
ENSG00000115241:ENSE00003680244:ENSE00003534409:-1:27382126:27382228:27382476:27382605:2:PPM1G:14:13:0:0	-4.9614	4.43028	0.00132052	0.00963926
ENSG00000187514:ENSE00001589243:ENSE00001433834:1:231712804:231713289:231711887:231711983:2:PTMA:26:20:0:0	5.43092	4.67251	0.00132072	0.00963926
ENSG00000181143:ENSE00003586246:ENSE00003650275:-1:8858204:8858271:8866063:8866184:19:MUC16:82:73:0:0	4.76815	4.32309	0.00132073	0.00963926
ENSG00000100644:ENSE00000658289:ENSE00000658284:1:61738087:61738373:61727453:61727655:14:HIF1A:21:14:0:0	4.76904	4.32322	0.00132083	0.00963926
ENSG00000121621:ENSE00001183727:ENSE00001098291:-1:28020620:28021282:28058926:28059161:11:KIF18A:23:19:0:0	-4.96139	4.43028	0.00132149	0.00963926
ENSG00000074181:ENSE00000689390:ENSE00000689090:-1:15186878:15186988:15191960:15192298:19:NOTCH3:13:5:0:0	4.76815	4.32309	0.0013215	0.00963926
ENSG00000010244:ENSE00002716427:ENSE00002715732:1:32368832:32369454:32365330:32365591:17:ZNF207:38:32:0:0	4.76904	4.32322	0.00132153	0.00963926
ENSG00000179218:ENSE00002965994:ENSE00001255547:1:12943713:12943962:12940744:12940887:19:CALR:18:13:0:0	4.76815	4.32309	0.00132153	0.00963926
ENSG00000115414:ENSE00003646828:ENSE00001342422:-1:215386689:215386958:215408108:215408197:2:FN1:38:25:0:0	2.53153	7.32928	0.00132172	0.00963926
ENSG00000162747:ENSE00002166233:ENSE00002412392:-1:161626307:161626402:161629778:161630035:1:FCGR3B:15:11:0:0	4.76815	4.32309	0.00132185	0.00963926
ENSG00000108821:ENSE00002027185:ENSE00003471690:-1:50188742:50188784:50194349:50194447:17:COL1A1:58:31:0:0	4.76815	4.32309	0.00132194	0.00963926
ENSG00000155096:ENSE00002120410:ENSE00003656961:-1:102834235:102834263:102839650:102839823:8:AZIN1:25:17:0:0	-4.96138	4.43028	0.00132195	0.00963926
ENSG00000156515:ENSE00001815320:ENSE00001145266:1:69400991:69401882:69398595:69398828:10:HK1:49:47:0:0	-4.96138	4.43028	0.00132203	0.00963926
ENSG00000163900:ENSE00001844014:ENSE00003653724:-1:185488945:185489016:185494623:185494761:3:TMEM41A:14:9:0:0	-4.96137	4.43028	0.00132232	0.00963926
ENSG00000164828:ENSE00003574973:ENSE00001930895:1:886056:886134:841946:842073:7:SUN1:76:22:0:0	-4.96137	4.43028	0.00132236	0.00963926
ENSG00000133789:ENSE00003587452:ENSE00003624881:1:9729343:9729451:9694146:9694286:11:SWAP70:14:5:0:0	4.76815	4.32309	0.0013225	0.00963926
ENSG00000138760:ENSE00000800851:ENSE00000725202:-1:76163225:76163383:76195707:76195864:4:SCARB2:18:5:0:0	4.76815	4.32309	0.00132251	0.00963926
ENSG00000130300:ENSE00003187651:ENSE00000951633:-1:17351450:17351642:17365286:17365998:19:PLVAP:11:8:0:0	4.76815	4.32309	0.00132259	0.00963926
ENSG00000111799:ENSE00001143728:ENSE00002284942:-1:75087577:75087747:75117382:75117546:6:COL12A1:83:60:0:0	4.76815	4.32309	0.00132272	0.00963926
ENSG00000198276:ENSE00001690722:ENSE00001736183:-1:63944397:63944458:63944545:63944734:20:UCKL1:14:13:0:0	-4.96136	4.43028	0.00132297	0.00963926
ENSG00000135720:ENSE00003589617:ENSE00001207122:-1:66734218:66734311:66736075:66736244:16:DYNC1LI2:16:14:0:0	4.76954	4.3233	0.00132361	0.00963926
ENSG00000091164:ENSE00002929531:ENSE00003690251:-1:56605182:56605272:56624288:56624461:18:TXNL1:26:18:0:0	4.76954	4.3233	0.00132386	0.00963926
ENSG00000113657:ENSE00002126305:ENSE00003484537:-1:147395677:147395721:147397666:147397845:5:DPYSL3:25:24:0:0	4.76954	4.3233	0.00132386	0.00963926
ENSG00000116754:ENSE00003663502:ENSE00003574613:1:70246818:70246907:70239439:70239520:1:SRSF11:33:30:0:0	4.76954	4.3233	0.00132386	0.00963926
ENSG00000127481:ENSE00001657837:ENSE00001633679:-1:19092819:19092918:19112524:19112867:1:UBR4:125:95:0:0	4.76954	4.3233	0.00132387	0.00963926
ENSG00000244187:ENSE00001875330:ENSE00001864772:1:136792819:136792869:136791947:136792358:9:TMEM141:15:10:0:0	-4.96135	4.43028	0.00132388	0.00963926
ENSG00000134453:ENSE00002720644:ENSE00000915068:1:6112210:6112361:6101271:6101387:10:RBM17:19:7:0:0	4.76954	4.3233	0.00132388	0.00963926
ENSG00000076067:ENSE00003495632:ENSE00003486226:1:56582059:56582152:56581399:56581508:12:RBMS2:20:17:0:0	4.76954	4.3233	0.00132419	0.00963926
ENSG00000138326:ENSE00001833180:ENSE00003598269:1:78040615:78040670:78037194:78037304:10:RPS24:23:16:0:0	4.76954	4.3233	0.00132429	0.00963926
ENSG00000055609:ENSE00003515180:ENSE00003619306:-1:152138796:152138904:152162117:152163826:7:KMT2C:80:56:0:0	4.76954	4.3233	0.00132465	0.00963926
ENSG00000156508:ENSE00001822275:ENSE00003685376:-1:73517515:73517818:73518932:73519228:6:EEF1A1:31:16:0:0	4.76954	4.3233	0.00132467	0.00963926
ENSG00000170004:ENSE00003474926:ENSE00001646888:1:7910847:7910973:7897971:7898102:17:CHD3:69:25:0:0	4.76954	4.3233	0.00132488	0.00963926
ENSG00000164961:ENSE00002119815:ENSE00000871754:-1:125032241:125032714:125049006:125049185:8:KIAA0196:40:31:0:0	4.76954	4.3233	0.00132502	0.00963926
ENSG00000171681:ENSE00003744925:ENSE00002217114:1:14497654:14502931:14481003:14482653:12:ATF7IP:65:59:0:0	4.76954	4.3233	0.00132507	0.00963926
ENSG00000173575:ENSE00003770236:ENSE00003673545:1:93012428:93012444:93000512:93000640:15:CHD2:73:65:0:0	4.76954	4.3233	0.00132524	0.00963926
ENSG00000197102:ENSE00000870455:ENSE00001335281:1:102043875:102044045:101983019:101983290:14:DYNC1H1:86:6:0:0	4.76954	4.3233	0.00132723	0.00963926
ENSG00000198604:ENSE00002450159:ENSE00002435268:-1:34753234:34753704:34758566:34758846:14:BAZ1A:45:43:0:0	4.76954	4.3233	0.00132846	0.00963926
ENSG00000251562:ENSE00002321105:ENSE00003727653:1:65501848:65502393:65500537:65500713:11:MALAT1:13:11:0:0	4.76954	4.3233	0.00132931	0.00963926
ENSG00000115414:ENSE00001146412:ENSE00002318685:-1:215391632:215391814:215399257:215399351:2:FN1:36:29:0:0	3.59152	5.29069	0.00134804	0.00974875
ENSG00000125730:ENSE00003613983:ENSE00000858127:-1:6684988:6685146:6707800:6707929:19:C3:49:27:0:0	5.33506	4.61923	0.00137935	0.00985966
ENSG00000139684:ENSE00001374216:ENSE00003670006:-1:46777456:46777623:46781496:46781615:13:ESD:15:11:0:0	4.90174	4.38751	0.00140743	0.00985966
ENSG00000125691:ENSE00001323489:ENSE00002336744:-1:38850081:38850214:38850362:38850475:17:RPL23:22:17:0:0	3.06631	7.37568	0.00144841	0.00985966
ENSG00000149428:ENSE00002158938:ENSE00003651510:-1:119049040:119049203:119051819:119051951:11:HYOU1:49:44:0:0	-4.94427	4.33589	0.00146148	0.00985966
ENSG00000185900:ENSE00003713395:ENSE00001325776:1:43122107:43123180:43103528:43103830:8:POMK:7:6:0:1	-4.94428	4.33589	0.00146157	0.00985966
ENSG00000115306:ENSE00001306451:ENSE00003716192:1:54664453:54664691:54648986:54649184:2:SPTBN1:47:33:0:0	-4.94428	4.33589	0.00146176	0.00985966
ENSG00000079819:ENSE00003591123:ENSE00002192110:-1:130926605:130926709:130956025:130956499:6:EPB41L2:27:21:0:0	-4.94428	4.33589	0.00146178	0.00985966
ENSG00000166225:ENSE00001101180:ENSE00001101184:1:69574005:69579789:69572118:69572281:12:FRS2:32:29:0:0	-4.94428	4.33589	0.00146185	0.00985966
ENSG00000115414:ENSE00001774870:ENSE00003689917:-1:215361147:215361626:215367863:215368027:2:FN1:84:72:0:0	3.21424	5.97494	0.00149297	0.00985966
ENSG00000260314:ENSE00002597262:ENSE00002589552:1:17900788:17900953:17898034:17898266:10:MRC1:25:24:1:1	-4.71944	4.25983	0.00153004	0.00985966
ENSG00000101161:ENSE00000856671:ENSE00000663638:1:64032841:64033100:63999603:63999759:20:PRPF6:21:8:1:1	-4.72109	4.26	0.00153172	0.00985966
ENSG00000162825:ENSE00003701859:ENSE00003752063:-1:145375688:145375860:145379617:145379725:1:NBPF8:38:33:0:0	-4.72109	4.26	0.00153194	0.00985966
ENSG00000163636:ENSE00003602790:ENSE00003654044:-1:64018818:64019037:64019296:64019441:3:PSMD6:16:13:0:0	-4.7211	4.26	0.00153256	0.00985966
ENSG00000083845:ENSE00003056904:ENSE00003008745:1:58387289:58388245:58386507:58386622:19:RPS5:8:2:0:0	-4.72111	4.26	0.00153323	0.00985966
ENSG00000205246:ENSE00001937138:ENSE00001930750:1:23827070:23828135:23808045:23808154:19:RPSAP58:9:5:0:0	3.90861	5.5104	0.00153655	0.00985966
ENSG00000133112:ENSE00003755227:ENSE00002186370:-1:45339994:45340184:45340352:45340402:13:TPT1:15:12:0:0	3.88331	7.55834	0.00153982	0.00985966
ENSG00000262655:ENSE00002658377:ENSE00002673696:1:14259280:14259450:14079899:14080021:11:SPON1:12:5:0:0	-4.4704	4.17431	0.00155668	0.00985966
ENSG00000142192:ENSE00003548276:ENSE00001797859:-1:25891722:25891868:26170985:26171128:21:APP:40:1:0:0	4.76911	4.32323	0.00156407	0.00985966
ENSG00000108821:ENSE00000736855:ENSE00003487530:-1:50185778:50186020:50195232:50195330:17:COL1A1:72:27:0:0	4.76783	4.32305	0.00156694	0.00985966
ENSG00000188529:ENSE00001918313:ENSE00003497985:-1:23970364:23971439:23971850:23972012:1:SRSF10:31:24:0:0	4.7683	4.32312	0.00156988	0.00985966
ENSG00000156508:ENSE00003739106:ENSE00001452208:-1:73518026:73518264:73521000:73521588:6:EEF1A1:27:4:0:0	-4.47027	4.1744	0.00157651	0.00985966
ENSG00000131747:ENSE00000900575:ENSE00001533480:-1:40400209:40400409:40413195:40413292:17:TOP2A:24:7:0:0	-4.47025	4.1744	0.0015771	0.00985966
ENSG00000109762:ENSE00003476590:ENSE00003722705:1:185361924:185362105:185264438:185264610:4:SNX25:25:6:0:0	-4.47024	4.1744	0.00157769	0.00985966
ENSG00000173085:ENSE00001485223:ENSE00003614430:-1:83267090:83267208:83267586:83267774:4:COQ2:12:11:0:0	-3.50707	5.22513	0.00157943	0.00985966
ENSG00000133112:ENSE00002160627:ENSE00003733383:-1:45339994:45340258:45341042:45341284:13:TPT1:14:3:0:0	4.07953	6.59347	0.00158315	0.00985966
ENSG00000115414:ENSE00003674405:ENSE00001342442:-1:215378175:215378262:215420673:215420801:2:FN1:52:14:0:0	4.45995	4.18531	0.00158591	0.00985966
ENSG00000115414:ENSE00001744777:ENSE00001342422:-1:215392931:215393147:215408108:215408197:2:FN1:33:25:0:0	4.62214	4.25582	0.00158802	0.00985966
ENSG00000257529:ENSE00003630179:ENSE00003513188:1:101395335:101395457:101391459:101391564:X:RPL36A-HNRNPH2:5:3:0:1	4.62214	4.25582	0.00158914	0.00985966
ENSG00000120438:ENSE00002256843:ENSE00002230122:-1:159778985:159779261:159779592:159779790:6:TCP1:44:42:0:0	4.62254	4.25589	0.00160673	0.00985966
ENSG00000224650:ENSE00001779066:ENSE00001779066:-1:106810442:106810746:106810442:106810746:14:IGHV3-74:2:2:1:1	-3.76299	5.85336	0.00160741	0.00985966
ENSG00000133112:ENSE00003536559:ENSE00002186370:-1:45338660:45338776:45340352:45340402:13:TPT1:21:12:0:0	4.05226	6.75842	0.00161825	0.00985966
ENSG00000009307:ENSE00003468052:ENSE00001450278:-1:114725221:114725333:114726211:114726386:1:CSDE1:36:34:0:0	4.623	4.25596	0.00163015	0.00985966
ENSG00000203485:ENSE00001887789:ENSE00003606366:1:104715725:104716017:104714203:104714856:14:INF2:34:32:0:0	5.23632	4.56443	0.00163028	0.00985966
ENSG00000130635:ENSE00001691616:ENSE00001626599:1:134728670:134728807:134727266:134727397:9:COL5A1:10:9:0:0	4.623	4.25596	0.00163127	0.00985966
ENSG00000141367:ENSE00000948117:ENSE00001920525:1:59681295:59681478:59655854:59656231:17:CLTC:38:15:0:0	4.623	4.25596	0.00163238	0.00985966
ENSG00000162825:ENSE00003751425:ENSE00003753102:-1:145347145:145347317:145370117:145370225:1:NBPF8:74:45:0:0	4.623	4.25596	0.00163353	0.00985966
ENSG00000057608:ENSE00001927035:ENSE00001692616:-1:5768213:5769389:5813214:5813429:10:GDI2:22:7:0:0	4.62318	4.25599	0.00164471	0.00985966
ENSG00000182492:ENSE00001945609:ENSE00001778539:1:153505869:153506076:153505238:153505401:X:BGN:12:7:0:0	4.62318	4.25599	0.00164585	0.00985966
ENSG00000166503:ENSE00002578642:ENSE00001159056:-1:83112738:83115741:83127753:83139275:15:HDGFRP3:18:17:0:0	-3.51941	5.18145	0.00164701	0.00985966
ENSG00000084234:ENSE00003671849:ENSE00003500445:1:130135563:130135715:130129048:130129206:11:APLP2:51:48:0:0	4.62342	4.25603	0.00165904	0.00985966
ENSG00000163655:ENSE00001169650:ENSE00003539079:1:155911114:155911279:155897927:155898041:3:GMPS:10:5:0:0	4.62342	4.25603	0.0016593	0.00985966
ENSG00000115414:ENSE00001145978:ENSE00001342461:-1:215371909:215372375:215430715:215430852:2:FN1:66:8:0:0	5.13393	4.50792	0.00166374	0.00985966
ENSG00000064102:ENSE00003764041:ENSE00001346944:-1:26916002:26916180:26937796:26938321:12:ASUN:21:4:0:0	-4.31928	4.11006	0.00166768	0.00985966
ENSG00000239862:ENSE00002435330:ENSE00002480912:-1:89297264:89297559:89297684:89297785:2:IGKV1-37:2:1:1:1	-4.31928	4.11006	0.00166768	0.00985966
ENSG00000008988:ENSE00002114040:ENSE00002100069:-1:56067295:56068530:56073316:56073768:8:RPS20:25:15:0:0	5.24255	4.56524	0.00166839	0.00985966
ENSG00000084733:ENSE00001136865:ENSE00003602269:1:26134938:26137454:26127850:26127951:2:RAB10:10:8:0:0	5.24255	4.56524	0.00166844	0.00985966
ENSG00000112245:ENSE00001453229:ENSE00001848907:1:63580057:63583587:63576436:63576697:6:PTP4A1:17:8:0:0	5.24255	4.56524	0.0016685	0.00985966
ENSG00000125730:ENSE00003633092:ENSE00003158540:-1:6678372:6678455:6686289:6686902:19:C3:67:46:0:0	5.24255	4.56524	0.00166888	0.00985966
ENSG00000184009:ENSE00003653583:ENSE00002649111:-1:81510927:81511108:81511498:81511626:17:ACTG1:30:22:0:0	4.12086	5.03267	0.00167318	0.00985966
ENSG00000251562:ENSE00003749619:ENSE00002080048:1:65504326:65504358:65502637:65503609:11:MALAT1:24:15:0:0	3.22834	6.33613	0.0016917	0.00985966
ENSG00000182158:ENSE00003727654:ENSE00001789809:-1:137915837:137915911:138001604:138002067:7:CREB3L2:12:4:0:0	-5.00561	4.39059	0.00169968	0.00985966
ENSG00000197728:ENSE00003585499:ENSE00001424213:1:56044119:56044223:56042425:56042602:12:RPS26:9:6:0:0	5.51744	4.72341	0.00177265	0.00985966
ENSG00000187514:ENSE00003471163:ENSE00001868980:1:231712443:231712516:231711890:231711978:2:PTMA:24:21:0:0	3.72808	5.8233	0.00185438	0.00985966
ENSG00000251562:ENSE00003749639:ENSE00003729341:1:65499619:65499706:65499042:65499462:11:MALAT1:8:6:0:0	3.33901	5.60085	0.00186268	0.00985966
ENSG00000115414:ENSE00003548106:ENSE00001245669:-1:215380811:215381080:215424146:215424325:2:FN1:47:11:0:0	5.23677	4.56449	0.00194753	0.00985966
ENSG00000114554:ENSE00003593977:ENSE00000858360:1:127029874:127030064:127014182:127014375:3:PLXNA1:30:11:0:0	-4.63119	4.24745	0.00195954	0.00985966
ENSG00000167460:ENSE00003636000:ENSE00003490597:1:16093536:16093598:16081913:16082046:19:TPM4:31:17:0:0	5.43178	4.67261	0.00198834	0.00985966
ENSG00000129460:ENSE00002499679:ENSE00002509387:1:23477200:23477560:23469707:23469727:14:NGDN:26:5:0:0	-4.31109	4.10383	0.00201825	0.00985966
ENSG00000163655:ENSE00001315214:ENSE00003475173:1:155910692:155910885:155903863:155903960:3:GMPS:9:6:0:0	-4.31106	4.10383	0.00201982	0.00985966
ENSG00000077097:ENSE00003661637:ENSE00000581630:-1:25609183:25609344:25635936:25636148:3:TOP2B:41:11:0:0	4.0527	4.99097	0.00202118	0.00985966
ENSG00000196935:ENSE00003488249:ENSE00003769972:1:64062917:64063138:63844761:63844883:12:SRGAP1:12:2:0:0	-4.31104	4.10383	0.00202139	0.00985966
ENSG00000102024:ENSE00001947677:ENSE00003533191:1:115640110:115640136:115636836:115636978:X:PLS3:21:19:0:0	5.02264	4.44898	0.00202194	0.00985966
ENSG00000112118:ENSE00001015139:ENSE00001927298:-1:52267865:52267968:52275982:52276476:6:MCM3:20:14:0:0	5.02264	4.44898	0.00202221	0.00985966
ENSG00000113140:ENSE00001023043:ENSE00003630860:-1:151661096:151663599:151669664:151669784:5:SPARC:27:16:0:0	5.02264	4.44898	0.00202253	0.00985966
ENSG00000111799:ENSE00002295676:ENSE00002259472:-1:75123330:75123404:75123948:75124094:6:COL12A1:53:52:0:0	5.02264	4.44898	0.00202264	0.00985966
ENSG00000143549:ENSE00001701463:ENSE00001385051:-1:154171413:154171488:154176128:154176248:1:TPM3:38:24:0:0	5.02264	4.44898	0.00202317	0.00985966
ENSG00000166889:ENSE00001269835:ENSE00001635740:-1:59639048:59639197:59647754:59647913:11:PATL1:20:15:0:0	-4.31076	4.10374	0.0020287	0.00985966
ENSG00000102572:ENSE00000685174:ENSE00001621827:-1:98461774:98461897:98474821:98474978:13:STK24:17:13:0:0	5.02082	4.44876	0.00202926	0.00985966
ENSG00000152601:ENSE00003649785:ENSE00001882932:1:152459271:152459327:152445282:152445474:3:MBNL1:36:27:0:0	5.02082	4.44876	0.00202956	0.00985966
ENSG00000165029:ENSE00001089486:ENSE00001464476:-1:104788426:104788567:104927935:104928139:9:ABCA1:50:2:0:0	-4.31074	4.10374	0.0020298	0.00985966
ENSG00000149480:ENSE00000990811:ENSE00001770460:-1:62595752:62595891:62596637:62596825:11:MTA2:23:18:0:0	5.02082	4.44876	0.00203004	0.00985966
ENSG00000051009:ENSE00002160274:ENSE00000903295:-1:6214733:6215355:6223080:6223238:11:FAM160A2:16:6:0:0	-4.31072	4.10374	0.00203091	0.00985966
ENSG00000204628:ENSE00003501952:ENSE00003467948:-1:181239487:181239582:181242170:181242345:5:GNB2L1:43:30:0:0	5.02584	4.44938	0.00204093	0.00985966
ENSG00000271383:ENSE00003656360:ENSE00003738028:1:149519688:149519860:149515822:149515930:1:NBPF19:62:57:0:0	5.02585	4.44938	0.00204119	0.00985966
ENSG00000179295:ENSE00000755333:ENSE00001128803:1:112477857:112478015:112453195:112453387:12:PTPN11:14:7:0:0	5.02585	4.44938	0.00204123	0.00985966
ENSG00000167460:ENSE00001113265:ENSE00003466572:1:16089045:16089120:16086423:16086540:19:TPM4:27:19:0:0	5.02585	4.44938	0.00204139	0.00985966
ENSG00000136068:ENSE00003559435:ENSE00001298400:1:58134616:58134772:58077046:58077294:3:FLNB:30:2:0:0	5.02585	4.44938	0.00204158	0.00985966
ENSG00000126016:ENSE00001757018:ENSE00002105833:-1:112809894:112809986:112822255:112823144:X:AMOT:13:7:0:0	5.02585	4.44938	0.00204288	0.00985966
ENSG00000100811:ENSE00000941428:ENSE00000660347:1:100276490:100276648:100262304:100262466:14:YY1:11:6:0:0	5.02585	4.44938	0.002043	0.00985966
ENSG00000047457:ENSE00001922830:ENSE00001816939:-1:149176363:149176412:149185163:149185446:3:CP:38:27:0:0	5.02585	4.44938	0.00204341	0.00985966
ENSG00000075292:ENSE00003766442:ENSE00003697641:1:71365429:71365706:71363954:71364252:2:ZNF638:30:26:0:0	5.02585	4.44938	0.00204392	0.00985966
ENSG00000115414:ENSE00001894984:ENSE00001342433:-1:215384020:215384976:215409934:215410114:2:FN1:40:20:0:0	5.0247	4.44924	0.00204801	0.00985966
ENSG00000187244:ENSE00002819890:ENSE00003705606:1:44819582:44820595:44812163:44812391:19:BCAM:28:9:0:0	-4.95207	4.33571	0.00210839	0.00985966
ENSG00000176102:ENSE00001285112:ENSE00001613705:-1:33105567:33105693:33140966:33141762:11:CSTF3:24:16:0:0	-4.95208	4.33571	0.00210974	0.00985966
ENSG00000115414:ENSE00001945315:ENSE00001146412:-1:215371909:215372439:215391632:215391814:2:FN1:65:36:0:0	3.78261	5.51346	0.00211029	0.00985966
ENSG00000160695:ENSE00003736660:ENSE00003728360:1:119079129:119079300:119073198:119073399:11:VPS11:28:14:0:0	-4.9521	4.33571	0.00211079	0.00985966
ENSG00000101266:ENSE00001542059:ENSE00001891680:-1:478456:478760:481097:484076:20:CSNK2A1:32:31:0:0	-4.95211	4.33571	0.00211223	0.00985966
ENSG00000102908:ENSE00003663447:ENSE00003474687:1:69669977:69670111:69647028:69647586:16:NFAT5:18:13:0:0	-4.58085	4.19307	0.00213172	0.00985966
ENSG00000111144:ENSE00003526895:ENSE00003685086:-1:96027444:96027564:96029055:96029185:12:LTA4H:8:6:0:0	4.90391	4.38777	0.00213469	0.00985966
ENSG00000100453:ENSE00003712310:ENSE00003634299:-1:24631858:24632121:24632915:24633062:14:GZMB:12:8:0:0	4.89944	4.38723	0.00214306	0.00985966
ENSG00000196531:ENSE00002420594:ENSE00003529588:-1:56713537:56713649:56714362:56714439:12:NACA:39:33:0:0	4.89944	4.38723	0.00214336	0.00985966
ENSG00000184009:ENSE00003737163:ENSE00002639362:-1:81509973:81510329:81510479:81510833:17:ACTG1:42:34:0:0	4.90005	4.3873	0.00214645	0.00985966
ENSG00000229117:ENSE00002404229:ENSE00002258917:1:56117482:56117826:56116590:56116659:12:RPL41:11:2:0:0	3.67013	5.42597	0.00214936	0.00985966
ENSG00000132842:ENSE00002112577:ENSE00001162664:-1:78002326:78003055:78216055:78216237:5:AP3B1:40:8:0:0	4.46074	4.18548	0.00215328	0.00985966
ENSG00000134851:ENSE00003616424:ENSE00002068523:1:55425376:55425804:55397119:55397405:4:TMEM165:23:4:0:0	4.46074	4.18548	0.00215343	0.00985966
ENSG00000132341:ENSE00001511600:ENSE00002293677:1:130875882:130876281:130875612:130875784:12:RAN:34:25:0:0	4.46074	4.18548	0.00215343	0.00985966
ENSG00000135148:ENSE00003683204:ENSE00003686133:1:112145586:112145662:112140819:112141224:12:TRAFD1:24:17:0:0	4.46074	4.18548	0.00215358	0.00985966
ENSG00000143324:ENSE00003600605:ENSE00001068589:1:180863708:180863874:180836522:180836716:1:XPR1:14:12:0:0	4.46074	4.18548	0.00215373	0.00985966
ENSG00000116221:ENSE00001140118:ENSE00003548193:1:54216141:54216344:54205295:54205410:1:MRPL37:12:6:0:0	4.46074	4.18548	0.00215399	0.00985966
ENSG00000251562:ENSE00003717182:ENSE00003742980:1:65505504:65505662:65502729:65503120:11:MALAT1:32:16:0:0	4.46074	4.18548	0.00215504	0.00985966
ENSG00000115760:ENSE00001854533:ENSE00000743607:1:32611448:32611581:32507980:32508259:2:BIRC6:95:63:0:0	4.46074	4.18548	0.00215513	0.00985966
ENSG00000213782:ENSE00003684379:ENSE00003467946:1:12824540:12824677:12821208:12821396:12:DDX47:25:14:0:0	4.46074	4.18548	0.00215573	0.00985966
ENSG00000114867:ENSE00003748439:ENSE00003465247:1:184324222:184324347:184319689:184319801:3:EIF4G1:66:34:0:0	4.46074	4.18548	0.00215598	0.00985966
ENSG00000158161:ENSE00000896307:ENSE00003649783:-1:27978374:27978474:27993400:27993560:1:EYA3:27:22:0:0	4.46074	4.18548	0.00215603	0.00985966
ENSG00000115053:ENSE00003574047:ENSE00003644527:-1:231455401:231455624:231460669:231460866:2:NCL:31:15:0:0	4.46074	4.18548	0.00215613	0.00985966
ENSG00000152223:ENSE00001004100:ENSE00003504633:-1:45855573:45855687:45860104:45860346:18:EPG5:56:50:0:0	4.46074	4.18548	0.00215615	0.00985966
ENSG00000271383:ENSE00003738028:ENSE00003733215:1:149515822:149515930:149497525:149497697:1:NBPF19:57:31:0:0	4.46074	4.18548	0.00215618	0.00985966
ENSG00000148773:ENSE00001883513:ENSE00000987378:-1:128101484:128101625:128110378:128110533:10:MKI67:23:20:0:0	4.46074	4.18548	0.00215627	0.00985966
ENSG00000115414:ENSE00001816730:ENSE00001223232:-1:215360865:215361626:215414837:215414958:2:FN1:86:18:0:0	4.46074	4.18548	0.00215627	0.00985966
ENSG00000204628:ENSE00002026221:ENSE00002030590:-1:181240216:181240473:181247124:181247576:5:GNB2L1:40:2:0:0	4.46074	4.18548	0.00215642	0.00985966
ENSG00000162825:ENSE00003748288:ENSE00001693842:-1:145302724:145302896:145327291:145327399:1:NBPF8:131:99:0:0	4.46074	4.18548	0.00215686	0.00985966
ENSG00000196504:ENSE00000778322:ENSE00001771323:-1:152672459:152672623:152694437:152694622:2:PRPF40A:31:14:0:0	4.46074	4.18548	0.00215711	0.00985966
ENSG00000114423:ENSE00000774842:ENSE00001607504:-1:105678431:105678571:105702094:105702459:3:CBLB:24:15:0:0	4.46074	4.18548	0.00215713	0.00985966
ENSG00000185624:ENSE00002639110:ENSE00001837716:-1:81844066:81844092:81845681:81845991:17:P4HB:54:48:0:0	4.46074	4.18548	0.00215722	0.00985966
ENSG00000172113:ENSE00001735230:ENSE00001863686:-1:48294083:48294803:48295205:48296236:3:NME6:42:29:0:0	4.46074	4.18548	0.00215733	0.00985966
ENSG00000263961:ENSE00002700268:ENSE00002709709:1:206061662:206061924:206061158:206061397:1:C1orf186:16:13:0:0	4.46074	4.18548	0.00215757	0.00985966
ENSG00000163468:ENSE00001399928:ENSE00003578908:-1:156332653:156333284:156337079:156337240:1:CCT3:25:16:0:0	4.46074	4.18548	0.0021577	0.00985966
ENSG00000167460:ENSE00002819207:ENSE00003490597:1:16102060:16102377:16081913:16082046:19:TPM4:41:17:0:0	4.46074	4.18548	0.00215795	0.00985966
ENSG00000170558:ENSE00001842093:ENSE00001158081:-1:27951081:27952359:27990097:27990350:18:CDH2:23:17:0:0	4.46074	4.18548	0.00215802	0.00985966
ENSG00000168016:ENSE00001505832:ENSE00001195523:-1:36851719:36851856:36852146:36852345:3:TRANK1:16:15:0:0	4.46074	4.18548	0.0021582	0.00985966
ENSG00000112592:ENSE00001773146:ENSE00001787840:1:170571410:170571504:170569612:170569740:6:TBP:16:15:0:0	4.46074	4.18548	0.00215827	0.00985966
ENSG00000168710:ENSE00001657443:ENSE00001151941:1:110019051:110019119:110018373:110018467:1:AHCYL1:20:16:0:0	4.46074	4.18548	0.00215845	0.00985966
ENSG00000170471:ENSE00001779776:ENSE00001104993:1:38574774:38575070:38509077:38509208:20:RALGAPB:42:10:0:0	4.46074	4.18548	0.0021587	0.00985966
ENSG00000112335:ENSE00001887973:ENSE00000761694:-1:108211222:108212254:108222950:108223045:6:SNX3:10:5:0:0	4.46074	4.18548	0.00215983	0.00985966
ENSG00000105223:ENSE00001896944:ENSE00000706612:1:40377860:40377885:40376609:40376774:19:PLD3:54:52:0:0	4.46074	4.18548	0.00216139	0.00985966
ENSG00000105223:ENSE00000842248:ENSE00003607437:1:40377986:40378223:40366773:40366915:19:PLD3:55:29:0:0	4.46074	4.18548	0.00216296	0.00985966
ENSG00000105176:ENSE00003500455:ENSE00003464814:1:30012285:30012531:30009005:30009353:19:URI1:33:28:0:0	4.46074	4.18548	0.00216309	0.00985966
ENSG00000076242:ENSE00001785296:ENSE00003680564:1:37048904:37049017:37028784:37028932:3:MLH1:52:44:0:0	4.46074	4.18548	0.00216323	0.00985966
ENSG00000075292:ENSE00003596946:ENSE00003697641:1:71401956:71402087:71363954:71364252:2:ZNF638:52:26:0:0	4.46074	4.18548	0.00216439	0.00985966
ENSG00000113946:ENSE00001792933:ENSE00000781632:1:190409903:190410008:190408314:190408505:3:CLDN16:10:9:0:0	3.02257	5.56514	0.00216572	0.00985966
ENSG00000072501:ENSE00003708392:ENSE00000671349:-1:53382506:53382660:53414981:53415169:X:SMC1A:26:5:0:0	4.46074	4.18548	0.00216654	0.00985966
ENSG00000058063:ENSE00001945631:ENSE00003599938:1:182898685:182898772:182884753:182884898:3:ATP11B:39:30:0:0	4.46074	4.18548	0.00216871	0.00985966
ENSG00000047457:ENSE00001922830:ENSE00001904402:-1:149176363:149176412:149177785:149177979:3:CP:38:37:0:0	4.46075	4.18548	0.00217087	0.00985966
ENSG00000046604:ENSE00000796931:ENSE00001107964:1:31536202:31536429:31522083:31522249:18:DSG2:13:8:0:0	4.46075	4.18548	0.00217305	0.00985966
ENSG00000010244:ENSE00002687316:ENSE00002706938:1:32377921:32380956:32369599:32370451:17:ZNF207:50:43:0:0	4.46075	4.18548	0.00217522	0.00985966
ENSG00000133216:ENSE00000908697:ENSE00001857808:1:22910382:22910575:22800240:22800291:1:EPHB2:23:7:0:0	-4.49322	4.18048	0.00218522	0.00985966
ENSG00000271383:ENSE00003736981:ENSE00003742618:1:149530061:149530169:149507047:149507219:1:NBPF19:75:46:0:0	4.46004	4.18535	0.00219751	0.00985966
ENSG00000270629:ENSE00003752237:ENSE00003729288:-1:148555867:148555975:148569255:148569427:1:NBPF14:60:43:0:0	4.46004	4.18535	0.00219833	0.00985966
ENSG00000251562:ENSE00003722944:ENSE00003727653:1:65504326:65504463:65500537:65500713:11:MALAT1:23:11:0:0	4.46004	4.18535	0.00219915	0.00985966
ENSG00000227345:ENSE00003546293:ENSE00003718680:-1:49865321:49865381:49933177:49934163:10:PARG:18:8:0:0	4.46004	4.18535	0.0022004	0.00985966
ENSG00000198265:ENSE00003591232:ENSE00000947871:-1:67107169:67107685:67137931:67138114:17:HELZ:52:42:0:0	4.46004	4.18535	0.00220165	0.00985966
ENSG00000182158:ENSE00003747222:ENSE00003741754:-1:137905702:137905848:137908252:137908436:7:CREB3L2:20:19:0:0	4.46004	4.18535	0.00220291	0.00985966
ENSG00000170921:ENSE00002715959:ENSE00001552721:1:63415528:63415585:63193991:63194139:17:TANC2:43:11:0:0	4.46004	4.18535	0.00220373	0.00985966
ENSG00000170142:ENSE00001788948:ENSE00001810098:1:23888238:23888261:23887567:23887789:3:UBE2E1:17:15:0:0	4.46004	4.18535	0.00220455	0.00985966
ENSG00000164307:ENSE00002033458:ENSE00003567217:-1:96781694:96781854:96783051:96783235:5:ERAP1:28:27:0:0	4.46004	4.18535	0.00220525	0.00985966
ENSG00000159023:ENSE00003493439:ENSE00001065031:1:29112368:29112448:29053104:29053312:1:EPB41:35:20:0:0	4.46004	4.18535	0.00220594	0.00985966
ENSG00000138119:ENSE00001685634:ENSE00002512650:-1:93351197:93351295:93381219:93381396:10:MYOF:39:24:0:0	4.46004	4.18535	0.00220724	0.00985966
ENSG00000251562:ENSE00003717182:ENSE00002080048:1:65505504:65505662:65502637:65503609:11:MALAT1:32:15:0:0	2.99424	6.03864	0.00220846	0.00985966
ENSG00000132471:ENSE00002916042:ENSE00002951676:-1:75847796:75848327:75849357:75849739:17:WBP2:23:19:0:0	4.46004	4.18535	0.00220925	0.00985966
ENSG00000130816:ENSE00002912372:ENSE00002891403:-1:10148925:10149017:10180355:10180569:19:DNMT1:63:19:0:0	4.46004	4.18535	0.00221126	0.00985966
ENSG00000123243:ENSE00003589209:ENSE00001886722:-1:7571405:7572398:7572772:7573195:10:ITIH5:23:22:0:0	4.46004	4.18535	0.00221362	0.00985966
ENSG00000116539:ENSE00001054210:ENSE00000961130:-1:155352706:155352858:155438327:155439068:1:ASH1L:25:10:0:0	4.46004	4.18535	0.00221598	0.00985966
ENSG00000115414:ENSE00001774870:ENSE00003596333:-1:215361147:215361626:215373322:215373411:2:FN1:84:59:0:0	4.46004	4.18535	0.00221613	0.00985966
ENSG00000115414:ENSE00001835718:ENSE00001342461:-1:215384020:215384080:215430715:215430852:2:FN1:42:8:0:0	4.46004	4.18535	0.00221724	0.00985966
ENSG00000115414:ENSE00000965892:ENSE00001342461:-1:215397680:215397848:215430715:215430852:2:FN1:30:8:0:0	4.46004	4.18535	0.00221788	0.00985966
ENSG00000115414:ENSE00003614654:ENSE00001146152:-1:215364879:215364985:215408298:215408426:2:FN1:78:24:0:0	4.46004	4.18535	0.00221836	0.00985966
ENSG00000057252:ENSE00003646607:ENSE00003464800:1:179341028:179341310:179302677:179302802:1:SOAT1:9:4:0:0	4.27679	4.11114	0.00221841	0.00985966
ENSG00000115053:ENSE00001616283:ENSE00003576400:-1:231458266:231458357:231460152:231460293:2:NCL:22:18:0:0	4.46004	4.18535	0.0022192	0.00985966
ENSG00000087245:ENSE00002614406:ENSE00001170187:1:55505375:55505579:55491801:55491956:16:MMP2:27:17:0:0	4.27679	4.11114	0.00221983	0.00985966
ENSG00000105223:ENSE00000706612:ENSE00001952269:1:40376609:40376774:40374481:40374814:19:PLD3:52:49:0:0	4.46004	4.18535	0.00222075	0.00985966
ENSG00000115414:ENSE00001145978:ENSE00003516990:-1:215371909:215372375:215382212:215382325:2:FN1:66:44:0:0	4.27679	4.11114	0.00222127	0.00985966
ENSG00000100335:ENSE00001048235:ENSE00001121296:1:39513517:39514224:39512232:39512494:22:MIEF1:40:34:0:0	4.46004	4.18535	0.00222176	0.00985966
ENSG00000104611:ENSE00002103779:ENSE00001040655:1:19360788:19361328:19332955:19333114:8:SH2D4A:9:6:0:0	4.46004	4.18535	0.00222229	0.00985966
ENSG00000156508:ENSE00001898684:ENSE00003739106:-1:73517515:73517934:73518026:73518264:6:EEF1A1:30:27:0:0	4.27679	4.11114	0.00222274	0.00985966
ENSG00000089280:ENSE00003637572:ENSE00003613021:1:31190963:31191110:31189665:31189794:16:FUS:33:26:0:0	4.46004	4.18535	0.00222414	0.00985966
ENSG00000196924:ENSE00003575553:ENSE00003635672:-1:154350909:154351041:154359732:154359905:X:FLNA:69:31:0:0	4.27679	4.11114	0.00222423	0.00985966
ENSG00000069329:ENSE00003529072:ENSE00003691140:-1:46674564:46674660:46677315:46677398:16:VPS35:28:24:0:0	4.46004	4.18535	0.00222525	0.00985966
ENSG00000075223:ENSE00001798358:ENSE00000698650:-1:80742538:80745307:80818299:80818418:7:SEMA3C:33:15:0:0	4.46004	4.18535	0.00222576	0.00985966
ENSG00000055917:ENSE00001145371:ENSE00001647170:-1:20308314:20308584:20312236:20312256:2:PUM2:23:18:0:0	4.46004	4.18535	0.00222696	0.00985966
ENSG00000026508:ENSE00003473311:ENSE00002179732:1:35214852:35214914:35176575:35177137:11:CD44:74:15:0:0	4.46004	4.18535	0.00222868	0.00985966
ENSG00000259337:ENSE00003600087:ENSE00002537434:-1:19972782:19973088:19973173:19973218:15:IGHV1OR15-2:2:1:1:1	-4.70231	4.30523	0.00223942	0.00985966
ENSG00000269713:ENSE00003713789:ENSE00003746609:-1:149060523:149061383:149063633:149063805:1:NBPF9:33:28:0:0	4.45963	4.18527	0.00224349	0.00985966
ENSG00000251562:ENSE00003718284:ENSE00003742980:1:65505204:65505278:65502729:65503120:11:MALAT1:30:16:0:0	4.45963	4.18527	0.00224538	0.00985966
ENSG00000206418:ENSE00001543518:ENSE00001543523:1:8638149:8639381:8633189:8633327:18:RAB12:8:4:0:0	4.45963	4.18527	0.00224679	0.00985966
ENSG00000205664:ENSE00001832980:ENSE00001939275:-1:3825088:3825203:3828893:3829392:X:RP11-706O15.1:8:4:0:0	4.45963	4.18527	0.00224878	0.00985966
ENSG00000198952:ENSE00001054417:ENSE00001054402:-1:156265781:156266380:156267470:156267678:1:SMG5:15:10:0:0	4.45963	4.18527	0.00225004	0.00985966
ENSG00000175061:ENSE00002708595:ENSE00002721111:1:16470302:16470378:16441368:16442012:17:LRRC75A-AS1:61:40:0:0	4.45963	4.18527	0.00225101	0.00985966
ENSG00000181143:ENSE00003084615:ENSE00003170865:-1:8868541:8868576:8898912:8899036:19:MUC16:71:39:0:0	4.45963	4.18527	0.00225116	0.00985966
ENSG00000173905:ENSE00001204604:ENSE00001204623:-1:168024526:168024594:168032520:168032852:3:GOLIM4:16:11:0:0	4.45963	4.18527	0.0022512	0.00985966
ENSG00000184677:ENSE00001730193:ENSE00001601175:1:22522377:22522463:22520061:22520275:1:ZBTB40:18:16:0:0	4.45963	4.18527	0.00225131	0.00985966
ENSG00000170776:ENSE00002549736:ENSE00003738105:1:85689869:85690104:85664563:85664755:15:AKAP13:44:33:0:0	4.45963	4.18527	0.00225139	0.00985966
ENSG00000170035:ENSE00003276304:ENSE00003443174:1:181076199:181076478:181062791:181063029:2:UBE2E3:33:23:0:0	4.45963	4.18527	0.00225202	0.00985966
ENSG00000109861:ENSE00003489208:ENSE00002179697:-1:88312388:88312554:88326365:88326443:11:CTSC:17:13:0:0	4.27682	4.11118	0.00225225	0.00985966
ENSG00000164930:ENSE00002106238:ENSE00002096644:1:103329655:103329971:103299954:103300284:8:FZD6:15:5:0:0	4.45963	4.18527	0.00225265	0.00985966
ENSG00000111670:ENSE00001265380:ENSE00001319970:-1:101760030:101760143:101770406:101770585:12:GNPTAB:29:18:0:0	4.27682	4.11118	0.0022543	0.00985966
ENSG00000163938:ENSE00003601281:ENSE00003541317:1:52694037:52694103:52693632:52693807:3:GNL3:34:32:0:0	4.45963	4.18527	0.00225465	0.00985966
ENSG00000128272:ENSE00001561335:ENSE00001388541:1:39521773:39522683:39520564:39521671:22:ATF4:7:4:0:0	4.45963	4.18527	0.00225524	0.00985966
ENSG00000127603:ENSE00001779669:ENSE00002273289:1:39424028:39424194:39282208:39282374:1:MACF1:95:25:0:0	4.45963	4.18527	0.0022555	0.00985966
ENSG00000119682:ENSE00002471223:ENSE00003470643:-1:74675866:74675946:74683296:74683533:14:AREL1:24:18:0:0	4.45963	4.18527	0.00225577	0.00985966
ENSG00000128739:ENSE00002719858:ENSE00003688455:1:24977778:24977865:24976877:24977029:15:SNRPN:28:27:0:0	4.45963	4.18527	0.0022562	0.00985966
ENSG00000143549:ENSE00001368049:ENSE00001447356:-1:154173084:154173166:154182988:154183119:1:TPM3:30:15:0:0	4.27682	4.11118	0.00225639	0.00985966
ENSG00000162613:ENSE00001066870:ENSE00003678773:-1:77960344:77960495:77965069:77965231:1:FUBP1:20:13:0:0	4.45963	4.18527	0.00225666	0.00985966
ENSG00000117523:ENSE00003679178:ENSE00001794288:1:171587648:171587751:171537263:171537473:1:PRRC2C:47:28:0:0	4.45963	4.18527	0.0022567	0.00985966
ENSG00000137076:ENSE00001900879:ENSE00003619543:-1:35696948:35697916:35698044:35698172:9:TLN1:70:69:0:0	4.45963	4.18527	0.00225716	0.00985966
ENSG00000116560:ENSE00001949692:ENSE00001460205:-1:35176378:35176471:35182932:35184593:1:SFPQ:25:12:0:0	4.45963	4.18527	0.00225763	0.00985966
ENSG00000153147:ENSE00001291633:ENSE00001640366:1:143547385:143547503:143545470:143545583:4:SMARCA5:23:20:0:0	4.45963	4.18527	0.00225807	0.00985966
ENSG00000161203:ENSE00001893221:ENSE00003598618:1:184180216:184180650:184178857:184179122:3:AP2M1:23:18:0:0	4.45963	4.18527	0.00225814	0.00985966
ENSG00000154122:ENSE00003592869:ENSE00003522016:-1:14713544:14713667:14749172:14749306:5:ANKH:21:13:0:0	4.27682	4.11118	0.00225852	0.00985966
ENSG00000143624:ENSE00001447722:ENSE00001845929:1:153766475:153767827:153746957:153748755:1:INTS3:34:7:0:0	4.45963	4.18527	0.00225877	0.00985966
ENSG00000156218:ENSE00003609515:ENSE00002595056:1:83942596:83942788:83861485:83862935:15:ADAMTSL3:25:13:0:0	4.45963	4.18527	0.00225882	0.00985966
ENSG00000143401:ENSE00002151889:ENSE00002710947:-1:150223186:150223294:150231777:150231926:1:ANP32E:18:10:0:0	4.45963	4.18527	0.00225947	0.00985966
ENSG00000115414:ENSE00001903026:ENSE00003548106:-1:215360454:215361626:215380811:215381080:2:FN1:89:47:0:0	4.45963	4.18527	0.00225979	0.00985966
ENSG00000138326:ENSE00001889919:ENSE00001651742:1:78054531:78054676:78040615:78040713:10:RPS24:28:26:0:0	4.45963	4.18527	0.00226017	0.00985966
ENSG00000166825:ENSE00002553029:ENSE00001106972:-1:89799426:89799560:89803889:89804002:15:ANPEP:26:17:0:0	4.27682	4.11118	0.0022607	0.00985966
ENSG00000115414:ENSE00001855196:ENSE00001849009:-1:215365505:215365676:215367679:215368027:2:FN1:74:73:0:0	4.45963	4.18527	0.00226196	0.00985966
ENSG00000168036:ENSE00001524181:ENSE00003464041:1:41239134:41239354:41224526:41224753:3:CTNNB1:43:17:0:0	4.27682	4.11118	0.00226293	0.00985966
ENSG00000115414:ENSE00001146105:ENSE00001245657:-1:215397137:215397223:215422091:215422243:2:FN1:31:13:0:0	4.45963	4.18527	0.00226317	0.00985966
ENSG00000115414:ENSE00001803489:ENSE00003505568:-1:215360440:215361626:215379130:215379317:2:FN1:90:50:0:0	4.45963	4.18527	0.00226413	0.00985966
ENSG00000260342:ENSE00003532090:ENSE00003544843:-1:18788063:18788142:18797925:18798044:16:RP11-1035H13.3:7:3:1:1	4.27682	4.11118	0.0022652	0.00985966
ENSG00000114867:ENSE00003734698:ENSE00001676599:1:184327322:184327448:184324878:184325021:3:EIF4G1:90:67:0:0	4.45963	4.18527	0.00226524	0.00985966
ENSG00000104529:ENSE00003577530:ENSE00003647113:-1:143579729:143579830:143580506:143580727:8:EEF1D:109:94:0:0	4.45963	4.18527	0.00226727	0.00985966
ENSG00000105401:ENSE00002767153:ENSE00003485924:-1:10393259:10393413:10395928:10396203:19:CDC37:26:9:0:0	4.45963	4.18527	0.00226728	0.00985966
ENSG00000109971:ENSE00002157324:ENSE00002183412:-1:123059473:123059762:123059982:123060268:11:HSPA8:37:33:0:0	4.45963	4.18527	0.00226729	0.00985966
ENSG00000112701:ENSE00003637412:ENSE00000797956:1:75713675:75713825:75663221:75663518:6:SENP6:42:20:0:0	4.45963	4.18527	0.00226731	0.00985966
ENSG00000104312:ENSE00001019097:ENSE00003623249:1:89790079:89791063:89772667:89772828:8:RIPK2:17:10:0:0	4.45963	4.18527	0.00226895	0.00985966
ENSG00000102024:ENSE00003667089:ENSE00003568567:1:115649429:115650056:115646402:115646535:X:PLS3:33:29:0:0	4.45962	4.18527	0.00227062	0.00985966
ENSG00000101191:ENSE00001955535:ENSE00000856534:-1:62905005:62906100:62909699:62910020:20:DIDO1:11:7:0:1	4.45962	4.18527	0.0022723	0.00985966
ENSG00000100644:ENSE00002432852:ENSE00000658289:1:61740061:61740627:61738087:61738373:14:HIF1A:22:21:0:0	4.45962	4.18527	0.00227294	0.00985966
ENSG00000090520:ENSE00003691815:ENSE00003579448:1:186583865:186583976:186575840:186575937:3:DNAJB11:13:6:0:0	4.45962	4.18527	0.00227359	0.00985966
ENSG00000089157:ENSE00002360322:ENSE00003463370:-1:120196814:120196934:120198554:120198739:12:RPLP0:49:41:0:0	4.45962	4.18527	0.00227423	0.00985966
ENSG00000088832:ENSE00001896851:ENSE00001861109:-1:1368978:1369039:1369584:1370072:20:FKBP1A:24:21:0:0	4.45962	4.18527	0.00227629	0.00985966
ENSG00000088766:ENSE00003671049:ENSE00000658307:1:6032012:6032080:6009775:6009912:20:CRLS1:15:5:0:0	4.45962	4.18527	0.00227686	0.00985966
ENSG00000083223:ENSE00001171510:ENSE00003612762:-1:86301276:86301601:86352680:86353230:9:ZCCHC6:36:4:0:0	4.45962	4.18527	0.00227828	0.00985966
ENSG00000078403:ENSE00001793039:ENSE00001739181:1:21735139:21735235:21733768:21734129:10:MLLT10:47:46:0:0	4.45962	4.18527	0.00227995	0.00985966
ENSG00000071054:ENSE00003548215:ENSE00002483412:1:101891166:101894687:101887778:101887937:2:MAP4K4:62:56:0:0	4.45962	4.18527	0.00228245	0.00985966
ENSG00000064703:ENSE00003529832:ENSE00000783732:1:111762906:111763007:111759400:111759568:1:DDX20:17:5:0:0	4.45962	4.18527	0.00228495	0.00985966
ENSG00000052841:ENSE00003582239:ENSE00003509631:1:43443325:43443584:43407138:43407215:11:TTC17:32:27:0:0	4.45962	4.18527	0.00228551	0.00985966
ENSG00000026025:ENSE00001864976:ENSE00000692812:1:17235846:17236379:17234693:17234818:10:VIM:23:19:0:0	4.45962	4.18527	0.00228608	0.00985966
ENSG00000010165:ENSE00001850485:ENSE00001273849:1:171813875:171814023:171796482:171796903:1:METTL13:21:19:0:0	4.45962	4.18527	0.00228813	0.00985966
ENSG00000000457:ENSE00001316145:ENSE00000814452:-1:169855796:169855957:169859041:169859212:1:SCYL3:17:16:0:0	4.45962	4.18527	0.00229017	0.00985966
ENSG00000124207:ENSE00003484807:ENSE00000845507:1:49094732:49094963:49089247:49089397:20:CSE1L:26:19:0:0	-4.8069	4.36611	0.00229699	0.00985966
ENSG00000055332:ENSE00001520668:ENSE00000397476:-1:37105143:37107395:37119959:37120139:2:EIF2AK2:30:23:0:0	4.27689	4.11124	0.00231862	0.00985966
ENSG00000075624:ENSE00001919633:ENSE00001773259:-1:5527741:5527891:5528470:5528719:7:ACTB:30:22:0:0	4.27689	4.11124	0.00232048	0.00985966
ENSG00000119314:ENSE00001729161:ENSE00001367437:-1:112227411:112227627:112330441:112330474:9:PTBP3:23:9:0:0	4.2769	4.11124	0.00232232	0.00985966
ENSG00000127481:ENSE00003549719:ENSE00003691808:-1:19093949:19094139:19155441:19155668:1:UBR4:121:45:0:0	4.2769	4.11124	0.00232413	0.00985966
ENSG00000162521:ENSE00003612882:ENSE00002154978:1:32657427:32657572:32651214:32651322:1:RBBP4:18:5:0:0	4.2769	4.11124	0.00232592	0.00985966
ENSG00000182774:ENSE00003505140:ENSE00002564375:-1:82538880:82538985:82540426:82540564:15:RPS17:13:4:0:0	4.2769	4.11124	0.00232769	0.00985966
ENSG00000231609:ENSE00001762928:ENSE00001711443:-1:63043922:63045443:63047436:63047711:2:AC009501.4:11:3:0:0	4.2769	4.11124	0.00232944	0.00985966
ENSG00000185885:ENSE00003509567:ENSE00002146614:1:314922:315272:313527:313691:11:IFITM1:9:2:0:0	4.7686	4.32317	0.0023521	0.00985966
ENSG00000173542:ENSE00002059017:ENSE00003661125:1:70975153:70975254:70958874:70959040:4:MOB1B:10:8:0:0	4.7686	4.32317	0.00235327	0.00985966
ENSG00000014257:ENSE00003504116:ENSE00003586009:1:132332192:132332344:132331647:132331733:3:ACPP:11:9:0:0	-5.11289	4.57913	0.00235389	0.00985966
ENSG00000164924:ENSE00002115532:ENSE00002101855:-1:100924135:100924322:100948735:100948900:8:YWHAZ:36:24:0:0	4.7686	4.32317	0.00235416	0.00985966
ENSG00000164733:ENSE00002150297:ENSE00003246925:-1:11844053:11844241:11845661:11845793:8:CTSB:72:63:0:0	4.7686	4.32317	0.00235529	0.00985966
ENSG00000120690:ENSE00001901726:ENSE00003606490:-1:40932028:40934028:40940921:40941370:13:ELF1:18:15:0:0	4.7686	4.32317	0.00235572	0.00985966
ENSG00000273136:ENSE00003704709:ENSE00003711718:1:120816085:120816157:120810347:120810558:1:NBPF26:18:12:0:0	4.76737	4.32301	0.00235587	0.00985966
ENSG00000106397:ENSE00000712224:ENSE00000712229:-1:101206779:101206904:101207578:101207724:7:PLOD3:48:47:0:0	4.7686	4.32317	0.00235612	0.00985966
ENSG00000263961:ENSE00003750840:ENSE00001443589:1:206101136:206101197:206052723:206053265:1:C1orf186:26:6:0:0	4.76737	4.32301	0.00235667	0.00985966
ENSG00000185164:ENSE00003670075:ENSE00003751532:-1:18417326:18417968:18499936:18500108:16:NOMO2:62:45:0:0	4.76737	4.32301	0.00235694	0.00985966
ENSG00000115414:ENSE00001855196:ENSE00001838532:-1:215365505:215365676:215419289:215419385:2:FN1:74:16:0:0	4.7686	4.32317	0.00235699	0.00985966
ENSG00000100644:ENSE00002472431:ENSE00003488056:1:61745605:61745817:61740755:61741188:14:HIF1A:28:25:0:0	4.7686	4.32317	0.00235716	0.00985966
ENSG00000224597:ENSE00001735016:ENSE00003757432:1:29458274:29458520:29420491:29420748:10:SVIL-AS1:20:15:0:0	4.76737	4.32301	0.00235746	0.00985966
ENSG00000179134:ENSE00003098571:ENSE00000705462:1:39376437:39376495:39375650:39375889:19:SAMD4B:23:20:0:0	4.76737	4.32301	0.00235843	0.00985966
ENSG00000175455:ENSE00001820678:ENSE00001955024:-1:123897511:123897613:123914319:123915718:3:CCDC14:56:50:0:0	4.76737	4.32301	0.00235993	0.00985966
ENSG00000173575:ENSE00003761078:ENSE00003773581:1:93024372:93027942:92998499:92998621:15:CHD2:80:64:0:0	4.76737	4.32301	0.00236181	0.00985966
ENSG00000171634:ENSE00002689762:ENSE00002465965:1:67959541:67960377:67866464:67866687:17:BPTF:54:7:0:0	4.76737	4.32301	0.0023626	0.00985966
ENSG00000170035:ENSE00003428320:ENSE00003443174:1:181076199:181076585:181062791:181063029:2:UBE2E3:32:23:0:0	4.76737	4.32301	0.00236303	0.00985966
ENSG00000115414:ENSE00001894668:ENSE00001838532:-1:215372109:215372482:215419289:215419385:2:FN1:62:16:0:0	4.76737	4.32301	0.00236421	0.00985966
ENSG00000105323:ENSE00003043672:ENSE00003652933:1:41305832:41305867:41302665:41302949:19:HNRNPUL1:50:45:0:0	4.76737	4.32301	0.00236502	0.00985966
ENSG00000000971:ENSE00003652530:ENSE00003611998:1:196745817:196745999:196736824:196737006:1:CFH:30:22:0:0	4.77077	4.32343	0.00236504	0.00985966
ENSG00000005810:ENSE00001253496:ENSE00003550734:-1:77083032:77083192:77177748:77177954:13:MYCBP2:85:41:0:0	4.77077	4.32343	0.00236527	0.00985966
ENSG00000010244:ENSE00002717230:ENSE00002715732:1:32366677:32366757:32365330:32365591:17:ZNF207:35:32:0:0	4.76737	4.32301	0.00236532	0.00985966
ENSG00000018408:ENSE00003464373:ENSE00000779675:-1:149527836:149527969:149542335:149542537:3:WWTR1:27:23:0:0	4.76737	4.32301	0.00236545	0.00985966
ENSG00000010165:ENSE00001850485:ENSE00001161325:1:171813875:171814023:171796482:171797717:1:METTL13:21:20:0:0	4.77077	4.32343	0.00236549	0.00985966
ENSG00000008517:ENSE00002337941:ENSE00002413637:1:3081633:3082192:3068990:3069326:16:IL32:70:64:0:0	4.76737	4.32301	0.00236576	0.00985966
ENSG00000047457:ENSE00001932614:ENSE00003530045:-1:149176238:149176412:149182005:149182133:3:CP:42:29:0:0	4.77077	4.32343	0.00236634	0.00985966
ENSG00000070614:ENSE00001475121:ENSE00001475124:1:150548218:150548388:150542848:150542971:5:NDST1:25:23:0:0	4.77077	4.32343	0.00236719	0.00985966
ENSG00000113282:ENSE00002102509:ENSE00002110333:-1:157785743:157787992:157791758:157791995:5:CLINT1:31:16:0:0	4.77077	4.32343	0.00236763	0.00985966
ENSG00000115524:ENSE00000964870:ENSE00001899100:-1:197401400:197401525:197407936:197408119:2:SF3B1:34:24:0:0	4.77077	4.32343	0.00236807	0.00985966
ENSG00000138668:ENSE00003536248:ENSE00003648751:-1:82356796:82356895:82357313:82357444:4:HNRNPD:23:21:0:0	4.77077	4.32343	0.00236852	0.00985966
ENSG00000162458:ENSE00002024968:ENSE00001904867:1:15784548:15785329:15774618:15775242:1:FBLIM1:40:33:0:0	4.77077	4.32343	0.00236896	0.00985966
ENSG00000182718:ENSE00003630178:ENSE00003640539:-1:60351193:60351251:60357146:60357236:15:ANXA2:59:47:0:0	4.77077	4.32343	0.0023694	0.00985966
ENSG00000205771:ENSE00002071548:ENSE00001596844:-1:43735934:43737008:43743813:43744568:15:CATSPER2P1:13:9:0:0	4.77077	4.32343	0.00236985	0.00985966
ENSG00000075624:ENSE00001597085:ENSE00001735240:-1:5529019:5529059:5529235:5529400:7:ACTB:20:15:0:0	3.41873	5.10744	0.00237001	0.00985966
ENSG00000231500:ENSE00003574646:ENSE00003618496:1:33276176:33276267:33275965:33276066:6:RPS18:16:13:0:0	4.77077	4.32343	0.00237029	0.00985966
ENSG00000115414:ENSE00003646828:ENSE00001146412:-1:215386689:215386958:215391632:215391814:2:FN1:38:36:0:0	2.58929	6.72064	0.00247295	0.00990299
ENSG00000065534:ENSE00003550852:ENSE00003512695:-1:123707754:123708003:123739953:123740001:3:MYLK:27:13:0:0	-4.3259	4.10997	0.00247675	0.00990299
ENSG00000183486:ENSE00003494762:ENSE00003670439:1:41406744:41406998:41395587:41395785:21:MX2:38:25:0:0	4.62256	4.2559	0.00249738	0.00990299
ENSG00000197448:ENSE00001789738:ENSE00001944773:1:143268788:143269129:143264548:143265092:7:GSTK1:22:14:0:0	4.62256	4.2559	0.00249861	0.00990299
ENSG00000005810:ENSE00000802506:ENSE00003618145:-1:77097370:77099013:77185103:77185377:13:MYCBP2:75:38:0:0	-4.58729	4.19298	0.0025005	0.00990299
ENSG00000078403:ENSE00002239963:ENSE00000693542:1:21713772:21713950:21673350:21673919:10:MLLT10:39:32:0:0	-4.5873	4.19298	0.00250097	0.00990299
ENSG00000100243:ENSE00001549623:ENSE00003611593:-1:42619744:42619945:42623789:42623888:22:CYB5R3:19:18:0:0	-4.5873	4.19298	0.00250143	0.00990299
ENSG00000104889:ENSE00003682418:ENSE00002859717:1:12810071:12810208:12807206:12807505:19:RNASEH2A:10:6:0:0	-4.58731	4.19298	0.0025019	0.00990299
ENSG00000111110:ENSE00001177242:ENSE00003524847:-1:62643982:62648636:62667178:62667329:12:PPM1H:18:16:0:0	-4.58732	4.19298	0.00250236	0.00990299
ENSG00000119725:ENSE00002303667:ENSE00003514619:1:73924702:73924819:73898071:73898262:14:ZNF410:52:28:0:0	-4.58733	4.19298	0.00250283	0.00990299
ENSG00000136631:ENSE00002216810:ENSE00001820804:1:150142838:150142931:150077191:150077779:1:VPS45:36:19:0:0	-4.58734	4.19298	0.00250329	0.00990299
ENSG00000138688:ENSE00000738342:ENSE00001239079:1:122304798:122304983:122272160:122272405:4:KIAA1109:71:62:0:0	-4.58735	4.19298	0.00250427	0.00990299
ENSG00000138802:ENSE00000935032:ENSE00001536414:1:109521420:109521626:109494615:109494856:4:SEC24B:18:9:1:1	-4.58737	4.19298	0.00250525	0.00990299
ENSG00000140443:ENSE00003690630:ENSE00003690026:1:98896757:98896905:98707562:98708107:15:IGF1R:17:4:0:0	-4.58738	4.19298	0.00250556	0.00990299
ENSG00000162692:ENSE00001892498:ENSE00001067751:1:100738123:100738613:100734502:100734768:1:VCAM1:15:12:0:0	-4.58738	4.19298	0.00250584	0.00990299
ENSG00000161203:ENSE00001831555:ENSE00001823260:1:184181619:184182047:184180849:184181286:3:AP2M1:37:31:0:0	-4.58738	4.19298	0.00250585	0.00990299
ENSG00000160741:ENSE00003478544:ENSE00001828222:-1:153948458:153948644:153954873:153955166:1:CRTC2:30:9:0:0	-4.58738	4.19298	0.00250586	0.00990299
ENSG00000157601:ENSE00001821897:ENSE00001928216:1:41450928:41451243:41449137:41449785:21:MX1:45:43:0:0	-4.58738	4.19298	0.00250588	0.00990299
ENSG00000163781:ENSE00000933949:ENSE00001078166:-1:133608873:133608962:133639959:133640170:3:TOPBP1:42:23:0:0	-4.58739	4.19298	0.0025063	0.00990299
ENSG00000174718:ENSE00002240252:ENSE00002265849:1:31992378:31992834:31987166:31987322:12:KIAA1551:16:14:0:0	-4.5874	4.19298	0.00250677	0.00990299
ENSG00000175548:ENSE00002408384:ENSE00003518183:1:38323913:38323982:38318261:38318458:12:ALG10B:9:5:0:0	-4.5874	4.19298	0.00250724	0.00990299
ENSG00000175899:ENSE00001925997:ENSE00003594068:-1:9079981:9080177:9095539:9095700:12:A2M:43:30:0:0	-4.58741	4.19298	0.00250771	0.00990299
ENSG00000182979:ENSE00003526520:ENSE00003646154:1:105469467:105469498:105460765:105460953:14:MTA1:49:25:0:0	-4.58742	4.19298	0.00250818	0.00990299
ENSG00000197102:ENSE00000870455:ENSE00000870436:1:102043875:102044045:102027619:102027833:14:DYNC1H1:86:50:0:0	-4.58743	4.19298	0.00250865	0.00990299
ENSG00000215788:ENSE00001922446:ENSE00003518615:-1:6461756:6461762:6461994:6462174:1:TNFRSF25:30:29:0:0	-4.58744	4.19298	0.00250911	0.00990299
ENSG00000255339:ENSE00003682370:ENSE00003481159:-1:100509007:100509102:100526399:100526554:10:RP11-411B6.6:14:8:0:0	-4.58744	4.19298	0.00250958	0.00990299
ENSG00000150753:ENSE00003482029:ENSE00002069185:1:10255955:10256153:10254796:10254838:5:CCT5:17:16:0:0	-4.32692	4.11015	0.00252033	0.00990299
ENSG00000075391:ENSE00001445248:ENSE00001824586:1:178470693:178470723:178457683:178457907:1:RASAL2:28:24:0:0	-4.58961	4.19316	0.00252833	0.00990299
ENSG00000088812:ENSE00001353751:ENSE00000657200:1:3646723:3651122:3563209:3563363:20:ATRN:31:11:0:1	-4.58962	4.19316	0.0025288	0.00990299
ENSG00000103222:ENSE00000830093:ENSE00000830086:1:16138364:16138558:16136478:16136644:16:ABCC1:43:42:0:0	-4.58963	4.19316	0.00252927	0.00990299
ENSG00000108175:ENSE00000986222:ENSE00001673417:1:79304015:79304175:79300732:79300942:10:ZMIZ1:32:30:0:0	-4.58964	4.19316	0.00252973	0.00990299
ENSG00000114541:ENSE00001820518:ENSE00001900104:-1:69195249:69195364:69196719:69197038:3:FRMD4B:47:45:0:0	-4.58965	4.19316	0.0025302	0.00990299
ENSG00000132356:ENSE00002023859:ENSE00003484220:-1:40764752:40764788:40767466:40767690:5:PRKAA1:22:18:0:0	-4.58966	4.19316	0.00253067	0.00990299
ENSG00000134339:ENSE00002145488:ENSE00002167407:-1:18242139:18242819:18247921:18248019:11:SAA2:12:7:0:0	-4.58966	4.19316	0.00253114	0.00990299
ENSG00000134644:ENSE00001065956:ENSE00000916513:-1:30931506:30933342:30953714:30953981:1:PUM1:70:49:0:0	-4.58967	4.19316	0.0025316	0.00990299
ENSG00000141252:ENSE00003544035:ENSE00002650430:-1:532842:532911:657429:657549:17:VPS53:44:21:0:0	-4.58968	4.19316	0.00253207	0.00990299
ENSG00000144028:ENSE00003492174:ENSE00003618331:-1:96277539:96277715:96278809:96278998:2:SNRNP200:53:47:0:0	-4.58969	4.19316	0.00253254	0.00990299
ENSG00000168818:ENSE00002069328:ENSE00001217696:-1:4415742:4416163:4418968:4420129:4:STX18:30:28:0:0	-4.5897	4.19316	0.00253301	0.00990299
ENSG00000169692:ENSE00003657194:ENSE00001870774:-1:136674735:136674807:136677027:136677556:9:AGPAT2:10:6:0:0	-4.5897	4.19316	0.00253348	0.00990299
ENSG00000185499:ENSE00003477204:ENSE00003590842:-1:155188008:155188063:155191908:155192310:1:MUC1:26:12:0:0	-4.58971	4.19316	0.00253394	0.00990299
ENSG00000196935:ENSE00003488249:ENSE00003562028:1:64062917:64063138:64042790:64042972:12:SRGAP1:12:8:0:0	-4.58972	4.19316	0.00253441	0.00990299
ENSG00000115414:ENSE00003509373:ENSE00001342408:-1:215375629:215375718:215394528:215394719:2:FN1:57:32:0:0	3.44007	5.26229	0.00253573	0.00990299
ENSG00000133112:ENSE00003755227:ENSE00001152633:-1:45339994:45340184:45341042:45341212:13:TPT1:15:6:0:0	3.40587	8.18748	0.00254163	0.0099116
ENSG00000115053:ENSE00003602640:ENSE00003661722:-1:231460478:231460564:231461540:231462017:2:NCL:17:14:0:0	4.6241	4.2561	0.00255626	0.0099367
ENSG00000116221:ENSE00001140118:ENSE00001189716:1:54216141:54216344:54212501:54212658:1:MRPL37:12:11:0:0	-4.58259	4.24142	0.00255808	0.0099367
ENSG00000115414:ENSE00003550359:ENSE00001894984:-1:215360862:215361626:215384020:215384976:2:FN1:87:40:0:0	2.95291	6.28936	0.00255917	0.0099367
ENSG00000115414:ENSE00001956893:ENSE00001342429:-1:215379130:215382325:215409563:215409739:2:FN1:51:22:0:0	4.89904	4.38719	0.00261056	0.0101216
ENSG00000111799:ENSE00002066795:ENSE00002284942:-1:75101828:75101911:75117382:75117546:6:COL12A1:72:60:0:0	3.44478	5.26275	0.00264312	0.0102331
ENSG00000265681:ENSE00003696765:ENSE00002701765:-1:49489359:49489550:49492458:49492508:18:RPL17:44:6:0:0	5.13925	4.50857	0.00268354	0.0103685
ENSG00000133112:ENSE00003536559:ENSE00003733383:-1:45338660:45338776:45341042:45341284:13:TPT1:21:3:0:0	5.13894	4.50853	0.00268585	0.0103685
ENSG00000165097:ENSE00000928749:ENSE00001478504:1:18217733:18217885:18161327:18161454:6:KDM1B:24:5:1:0	-4.36042	4.11632	0.00270309	0.0104201
ENSG00000117519:ENSE00001828032:ENSE00003477154:-1:94897947:94898083:94899371:94899517:1:CNN3:15:13:0:0	-4.36117	4.1164	0.00271026	0.0104328
ENSG00000133800:ENSE00000911018:ENSE00002199066:-1:10564203:10564374:10568448:10568691:11:LYVE1:6:2:0:0	-4.73489	4.26009	0.00282062	0.010842
ENSG00000187514:ENSE00001579013:ENSE00001868980:1:231712452:231712516:231711890:231711978:2:PTMA:25:21:0:0	3.49836	5.65016	0.00287752	0.0110449
ENSG00000271383:ENSE00003717894:ENSE00003732407:1:149529174:149529346:149520575:149520683:1:NBPF19:74:63:0:0	4.62301	4.25595	0.00296173	0.0113519
ENSG00000009335:ENSE00000730769:ENSE00001474851:1:157220689:157220776:157186834:157187021:7:UBE3C:25:15:0:0	-3.33043	5.09183	0.00297296	0.0113787
ENSG00000137942:ENSE00001390096:ENSE00000831169:1:93550947:93551105:93549278:93549426:1:FNBP1L:22:19:0:0	-3.41042	5.18238	0.00300472	0.0114689
ENSG00000186340:ENSE00003666845:ENSE00003722126:-1:169222197:169222468:169253724:169253832:6:THBS2:28:3:0:0	4.76768	4.32306	0.00300507	0.0114689
ENSG00000115414:ENSE00001146180:ENSE00001146266:-1:215419242:215419385:215433324:215433461:2:FN1:17:6:0:0	2.98244	5.59747	0.00309238	0.0117771
ENSG00000196352:ENSE00003673937:ENSE00001693152:1:207336693:207336818:207321791:207321865:1:CD55:17:7:0:0	4.46122	4.18552	0.00309737	0.0117771
ENSG00000009307:ENSE00001196939:ENSE00002146229:-1:114719579:114719742:114757925:114757982:1:CSDE1:42:6:0:0	4.46123	4.18552	0.00309901	0.0117771
ENSG00000118058:ENSE00002191257:ENSE00002714149:1:118519835:118521417:118476805:118476982:11:KMT2A:56:14:0:0	4.46076	4.18545	0.00314542	0.0119032
ENSG00000164902:ENSE00001088424:ENSE00002044321:1:126603570:126604183:126600268:126601058:5:PHAX:4:1:0:0	4.46069	4.18544	0.00315929	0.0119032
ENSG00000125730:ENSE00000858108:ENSE00003004350:-1:6682142:6682229:6709756:6709842:19:C3:58:25:0:0	4.46069	4.18544	0.00316137	0.0119032
ENSG00000115414:ENSE00003548106:ENSE00000965892:-1:215380811:215381080:215397680:215397848:2:FN1:47:30:0:0	4.46069	4.18544	0.00316402	0.0119032
ENSG00000115414:ENSE00001855196:ENSE00001342442:-1:215365505:215365676:215420673:215420801:2:FN1:74:14:0:0	4.46069	4.18544	0.0031641	0.0119032
ENSG00000166598:ENSE00003543028:ENSE00002341844:1:103932826:103932942:103931521:103932176:12:HSP90B1:10:7:0:0	3.58692	4.7193	0.00318223	0.0119032
ENSG00000251562:ENSE00003729341:ENSE00003738619:1:65499042:65499462:65498682:65498734:11:MALAT1:6:3:0:0	2.27055	7.43134	0.00322085	0.0119032
ENSG00000133112:ENSE00002190773:ENSE00003755227:-1:45337467:45337553:45339994:45340184:13:TPT1:23:15:0:0	3.20294	8.22866	0.00322704	0.0119032
ENSG00000262655:ENSE00002759015:ENSE00002664201:1:14262447:14262975:14135420:14135568:11:SPON1:15:6:0:0	-3.13721	5.87034	0.00322909	0.0119032
ENSG00000142676:ENSE00003529048:ENSE00001874656:1:23693807:23693913:23692306:23692759:1:RPL11:5:3:0:0	2.91364	5.69544	0.00323784	0.0119032
ENSG00000112306:ENSE00003642087:ENSE00001332599:1:132816960:132817061:132814569:132814613:6:RPS12:7:2:0:0	5.02693	4.44948	0.00324858	0.0119032
ENSG00000133112:ENSE00003536559:ENSE00001895070:-1:45338660:45338776:45341042:45341086:13:TPT1:21:5:0:0	3.00506	6.90809	0.00329477	0.0119032
ENSG00000117394:ENSE00001607661:ENSE00003771299:-1:42930626:42930940:42930960:42931206:1:SLC2A1:19:16:0:0	-4.85218	4.27228	0.00331286	0.0119032
ENSG00000111331:ENSE00000755385:ENSE00000755381:1:112964235:112964408:112950693:112950975:12:OAS3:19:14:0:0	4.62164	4.25579	0.0033167	0.0119032
ENSG00000142937:ENSE00001857637:ENSE00001847931:1:44777903:44778129:44776675:44777525:1:RPS8:13:9:0:0	4.62392	4.25606	0.00340833	0.0119032
ENSG00000125691:ENSE00002707754:ENSE00003515485:-1:38850114:38850475:38853022:38853105:17:RPL23:19:10:0:0	4.62392	4.25606	0.00340889	0.0119032
ENSG00000186298:ENSE00002335631:ENSE00002423582:-1:110731770:110732983:110742653:110742873:12:PPP1CC:10:4:0:0	4.27631	4.11107	0.00341468	0.0119032
ENSG00000133112:ENSE00003536559:ENSE00003594311:-1:45338660:45338776:45339497:45339602:13:TPT1:21:16:0:0	3.33224	7.85484	0.00343567	0.0119032
ENSG00000155096:ENSE00001424832:ENSE00003495066:-1:102826357:102828678:102829272:102829486:8:AZIN1:33:30:0:0	-3.73924	4.73765	0.00343675	0.0119032
ENSG00000133112:ENSE00003755227:ENSE00001895070:-1:45339994:45340184:45341042:45341086:13:TPT1:15:5:0:0	4.13588	5.56248	0.00351197	0.0119032
ENSG00000134954:ENSE00002154831:ENSE00003705242:-1:128521913:128522304:128587488:128587558:11:ETS1:10:2:0:0	4.27692	4.1112	0.00353474	0.0119032
ENSG00000123349:ENSE00002412985:ENSE00003771779:1:53297788:53298150:53296430:53296471:12:PFDN5:29:20:0:0	4.27692	4.1112	0.00353577	0.0119032
ENSG00000115414:ENSE00003548106:ENSE00001146105:-1:215380811:215381080:215397137:215397223:2:FN1:47:31:0:0	4.27692	4.1112	0.00353679	0.0119032
ENSG00000076242:ENSE00003688106:ENSE00001935964:1:37025637:37026007:37000955:37001054:3:MLH1:41:22:0:0	4.27692	4.1112	0.00353782	0.0119032
ENSG00000133112:ENSE00003755227:ENSE00002168974:-1:45339994:45340184:45341038:45341122:13:TPT1:15:8:0:0	4.66621	6.09699	0.00354943	0.0119032
ENSG00000005812:ENSE00001859168:ENSE00001819103:-1:76992598:76992951:77015409:77015581:13:FBXL3:16:11:0:0	-4.1092	4.03561	0.00357528	0.0119032
ENSG00000047410:ENSE00003615941:ENSE00003528301:-1:186339642:186339772:186341028:186341159:1:TPR:41:40:0:0	-4.1092	4.03561	0.00357528	0.0119032
ENSG00000066135:ENSE00000957383:ENSE00000957382:1:43667772:43668019:43666954:43667091:1:KDM4A:15:14:0:0	-4.1092	4.03561	0.00357528	0.0119032
ENSG00000077097:ENSE00003617488:ENSE00000757645:-1:25615431:25615586:25624297:25624445:3:TOP2B:36:28:0:0	-4.1092	4.03561	0.00357528	0.0119032
ENSG00000077549:ENSE00001465905:ENSE00003691575:-1:19342752:19342864:19345187:19345252:1:CAPZB:22:20:0:0	-4.1092	4.03561	0.00357528	0.0119032
ENSG00000080345:ENSE00001593670:ENSE00003510140:1:151464700:151466120:151410414:151410527:2:RIF1:39:7:0:0	-4.1092	4.03561	0.00357528	0.0119032
ENSG00000081307:ENSE00003601683:ENSE00001823810:1:132676443:132677782:132671777:132672177:3:UBA5:36:25:0:0	-4.1092	4.03561	0.00357528	0.0119032
ENSG00000089177:ENSE00001347306:ENSE00001752698:-1:16273253:16273411:16370586:16370636:20:KIF16B:31:26:0:0	-4.1092	4.03561	0.00357528	0.0119032
ENSG00000090273:ENSE00001222797:ENSE00001222807:1:26945568:26945686:26942871:26943065:1:NUDC:13:10:0:0	-4.1092	4.03561	0.00357528	0.0119032
ENSG00000092148:ENSE00003751200:ENSE00001492230:-1:31141906:31141920:31174911:31175138:14:HECTD1:29:11:0:0	-4.1092	4.03561	0.00357528	0.0119032
ENSG00000092203:ENSE00003671695:ENSE00001920390:1:21492508:21493257:21487451:21487860:14:TOX4:26:17:0:0	-4.1092	4.03561	0.00357528	0.0119032
ENSG00000095787:ENSE00002535449:ENSE00003728205:1:28610699:28610710:28535562:28535757:10:WAC:39:18:0:0	-4.1092	4.03561	0.00357528	0.0119032
ENSG00000099795:ENSE00003569966:ENSE00003185353:-1:14566078:14566265:14566765:14566931:19:NDUFB7:4:3:0:0	-4.1092	4.03561	0.00357528	0.0119032
ENSG00000101138:ENSE00003597926:ENSE00001679952:1:56403468:56404462:56397207:56397463:20:CSTF1:18:13:0:0	-4.1092	4.03561	0.00357528	0.0119032
ENSG00000102699:ENSE00001625973:ENSE00000679124:-1:24443650:24443730:24455017:24455212:13:PARP4:32:24:0:0	-4.1092	4.03561	0.00357528	0.0119032
ENSG00000105662:ENSE00000866194:ENSE00000866196:1:18753500:18753585:18749781:18749875:19:CRTC1:9:8:1:1	-4.1092	4.03561	0.00357528	0.0119032
ENSG00000110925:ENSE00000743673:ENSE00003618134:-1:51067673:51067969:51073823:51074082:12:CSRNP2:23:21:0:0	-4.1092	4.03561	0.00357528	0.0119032
ENSG00000112249:ENSE00002090183:ENSE00000760982:-1:100509932:100510308:100512709:100512918:6:ASCC3:51:50:0:0	-4.1092	4.03561	0.00357528	0.0119032
ENSG00000112984:ENSE00000764385:ENSE00000764383:1:138184807:138184946:138184512:138184676:5:KIF20A:25:24:0:0	-4.1092	4.03561	0.00357528	0.0119032
ENSG00000113273:ENSE00001216478:ENSE00001005072:-1:78777209:78780662:78955295:78955502:5:ARSB:18:8:0:0	-4.1092	4.03561	0.00357528	0.0119032
ENSG00000113522:ENSE00003622477:ENSE00001755440:1:132609117:132609209:132595573:132595768:5:RAD50:30:23:0:0	-4.1092	4.03561	0.00357528	0.0119032
ENSG00000113595:ENSE00000748876:ENSE00000749080:-1:65596421:65596531:65610861:65611043:5:TRIM23:23:18:0:0	-4.1092	4.03561	0.00357528	0.0119032
ENSG00000114127:ENSE00001879061:ENSE00003463731:-1:142335448:142335505:142432661:142432893:3:XRN1:57:9:0:0	-4.1092	4.03561	0.00357528	0.0119032
ENSG00000115993:ENSE00000784650:ENSE00000784652:-1:201384111:201384216:201387703:201388001:2:TRAK2:23:21:0:0	-4.1092	4.03561	0.00357528	0.0119032
ENSG00000116127:ENSE00003716567:ENSE00003742555:1:73489634:73491498:73432198:73432291:2:ALMS1:13:8:0:0	-4.1092	4.03561	0.00357528	0.0119032
ENSG00000116954:ENSE00001880684:ENSE00000899638:-1:38838198:38839704:38856879:38857082:1:RRAGC:12:2:0:0	-4.1092	4.03561	0.00357528	0.0119032
ENSG00000117020:ENSE00001358875:ENSE00001358904:-1:243545510:243545597:243563720:243563848:1:AKT3:29:27:0:0	-4.1092	4.03561	0.00357528	0.0119032
ENSG00000117395:ENSE00003644947:ENSE00003589524:-1:43166826:43166919:43171479:43171651:1:EBNA1BP2:30:22:0:0	-4.1092	4.03561	0.00357528	0.0119032
ENSG00000117868:ENSE00001704685:ENSE00000897643:-1:158752781:158752843:158764677:158764853:7:ESYT2:22:17:0:0	-4.1092	4.03561	0.00357528	0.0119032
ENSG00000124486:ENSE00003523603:ENSE00001763349:1:41225049:41225137:41165872:41166214:X:USP9X:51:16:0:0	-4.1092	4.03561	0.00357528	0.0119032
ENSG00000124523:ENSE00000848043:ENSE00001372681:1:13588331:13588464:13579451:13579609:6:SIRT5:10:7:0:1	-4.1092	4.03561	0.00357528	0.0119032
ENSG00000125107:ENSE00003674550:ENSE00001691499:-1:58525989:58526138:58537891:58538060:16:CNOT1:92:79:0:0	-4.1092	4.03561	0.00357528	0.0119032
ENSG00000127603:ENSE00001784267:ENSE00003527187:1:39422374:39422535:39353007:39353231:1:MACF1:93:74:0:0	-4.1092	4.03561	0.00357528	0.0119032
ENSG00000129353:ENSE00002870161:ENSE00002963927:1:10642367:10642385:10634756:10635073:19:SLC44A2:43:21:0:0	-4.1092	4.03561	0.00357528	0.0119032
ENSG00000130396:ENSE00002157857:ENSE00001734736:1:167951186:167952262:167911284:167912164:6:MLLT4:51:26:0:0	-4.1092	4.03561	0.00357528	0.0119032
ENSG00000133422:ENSE00003596416:ENSE00001529564:-1:30941891:30942002:30967822:30968298:22:MORC2:13:1:0:0	-4.1092	4.03561	0.00357528	0.0119032
ENSG00000134330:ENSE00001869496:ENSE00001845135:1:9494702:9494860:9488147:9488811:2:IAH1:37:29:0:0	-4.1092	4.03561	0.00357528	0.0119032
ENSG00000134419:ENSE00001839084:ENSE00002605860:-1:18781295:18783102:18784738:18784825:16:RPS15A:28:16:0:0	-4.1092	4.03561	0.00357528	0.0119032
ENSG00000135316:ENSE00001885760:ENSE00001450462:-1:85622482:85622687:85641292:85641451:6:SYNCRIP:12:5:0:0	-4.1092	4.03561	0.00357528	0.0119032
ENSG00000137996:ENSE00003650510:ENSE00003618171:1:100273394:100273452:100270557:100270680:1:RTCA:13:12:0:0	-4.1092	4.03561	0.00357528	0.0119032
ENSG00000139719:ENSE00002323964:ENSE00003611451:-1:122232139:122232427:122244569:122244762:12:VPS33A:30:21:0:0	-4.1092	4.03561	0.00357528	0.0119032
ENSG00000140455:ENSE00003603241:ENSE00003523306:1:63562895:63563008:63533803:63533918:15:USP3:34:17:0:0	-4.1092	4.03561	0.00357528	0.0119032
ENSG00000140943:ENSE00003491734:ENSE00003559930:-1:84067667:84067823:84074597:84074741:16:MBTPS1:40:31:0:0	-4.1092	4.03561	0.00357528	0.0119032
ENSG00000141367:ENSE00000948122:ENSE00001605197:1:59683095:59683262:59680912:59681057:17:CLTC:44:37:0:0	-4.1092	4.03561	0.00357528	0.0119032
ENSG00000143207:ENSE00003611488:ENSE00003599159:-1:175989362:175989479:176046181:176046324:1:RFWD2:32:25:0:0	-4.1092	4.03561	0.00357528	0.0119032
ENSG00000145740:ENSE00002075341:ENSE00003463121:1:69123199:69123539:69121694:69121895:5:SLC30A5:29:23:0:0	-4.1092	4.03561	0.00357528	0.0119032
ENSG00000147044:ENSE00000978466:ENSE00003666828:-1:41542691:41542806:41553719:41553915:X:CASK:38:36:0:0	-4.1092	4.03561	0.00357528	0.0119032
ENSG00000147162:ENSE00003528266:ENSE00001958312:1:71556680:71556780:71544567:71548023:X:OGT:24:14:0:0	-4.1092	4.03561	0.00357528	0.0119032
ENSG00000151914:ENSE00001889363:ENSE00003484587:-1:56473873:56474358:56497856:56498053:6:DST:138:119:0:0	-4.1092	4.03561	0.00357528	0.0119032
ENSG00000155229:ENSE00003653375:ENSE00003578750:-1:97460046:97460232:97484103:97484151:10:MMS19:59:13:0:0	-4.1092	4.03561	0.00357528	0.0119032
ENSG00000065243:ENSE00001707510:ENSE00001810252:1:88740988:88741288:88684551:88684628:1:PKN2:4:2:0:0	-4.10835	4.02932	0.0035808	0.0119032
ENSG00000110344:ENSE00001111759:ENSE00001129595:1:118386438:118386612:118368631:118368804:11:UBE4A:19:4:1:0	-4.10835	4.02932	0.0035808	0.0119032
ENSG00000136243:ENSE00003666522:ENSE00001585000:1:23185070:23185298:23182024:23182206:7:NUPL2:8:3:0:0	-4.10835	4.02932	0.0035808	0.0119032
ENSG00000237440:ENSE00002718568:ENSE00003678582:-1:20543431:20545976:20553709:20553835:19:ZNF737:12:6:0:0	-4.10835	4.02932	0.0035808	0.0119032
ENSG00000079246:ENSE00003684949:ENSE00003556315:1:216132325:216132387:216113016:216113129:2:XRCC5:27:9:0:0	-4.10756	4.02295	0.00358581	0.0119032
ENSG00000124209:ENSE00003541424:ENSE00000845802:1:58343718:58343799:58309696:58310012:20:RAB22A:4:1:0:0	-4.10756	4.02295	0.00358581	0.0119032
ENSG00000125107:ENSE00001760333:ENSE00002583055:-1:58560212:58560362:58624673:58624794:16:CNOT1:41:10:0:0	-4.10756	4.02295	0.00358581	0.0119032
ENSG00000158828:ENSE00001543153:ENSE00003665633:1:20650434:20651316:20644490:20644672:1:PINK1:11:5:0:0	-4.10756	4.02295	0.00358581	0.0119032
ENSG00000168234:ENSE00001178870:ENSE00003492798:1:24082913:24083081:24064140:24064188:18:TTC39C:13:8:0:0	-4.10756	4.02295	0.00358581	0.0119032
ENSG00000168291:ENSE00003562164:ENSE00003541463:-1:58428473:58428614:58433631:58433684:3:PDHB:27:10:0:0	-4.10756	4.02295	0.00358581	0.0119032
ENSG00000198730:ENSE00000702630:ENSE00000702618:1:10764308:10764436:10755678:10755795:11:CTR9:13:5:0:0	-4.10756	4.02295	0.00358581	0.0119032
ENSG00000128641:ENSE00001905195:ENSE00003634418:1:191409044:191409073:191385884:191386084:2:MYO1B:44:31:0:0	3.23291	5.11798	0.00359464	0.0119032
ENSG00000156273:ENSE00001643254:ENSE00001025546:1:29326059:29326484:29321221:29321514:21:BACH1:15:13:0:0	-4.11022	4.03561	0.00361938	0.0119032
ENSG00000160305:ENSE00003560854:ENSE00003494381:1:46534004:46534113:46533524:46533647:21:DIP2A:19:18:0:0	-4.11023	4.03561	0.00361964	0.0119032
ENSG00000163466:ENSE00001749119:ENSE00001810258:1:218239391:218239485:218238664:218239195:2:ARPC2:34:27:0:0	-4.11024	4.03561	0.00361991	0.0119032
ENSG00000163755:ENSE00001837062:ENSE00001077986:1:149172095:149172961:149167034:149167240:3:HPS3:30:22:0:0	-4.11025	4.03561	0.00362057	0.0119032
ENSG00000164142:ENSE00001791050:ENSE00001226549:1:151649459:151650592:151577450:151578076:4:FAM160A1:23:14:0:0	-4.11026	4.03561	0.00362096	0.0119032
ENSG00000164924:ENSE00002114453:ENSE00002130352:-1:100948077:100948162:100948663:100948900:8:YWHAZ:29:25:0:0	-4.11027	4.03561	0.00362135	0.0119032
ENSG00000165591:ENSE00003565958:ENSE00001094485:1:57446928:57447039:57378651:57378786:X:FAAH2:11:6:0:0	-4.11028	4.03561	0.00362174	0.0119032
ENSG00000168461:ENSE00002700821:ENSE00003676744:1:9845582:9845692:9815116:9815222:18:RAB31:23:19:0:0	-4.11029	4.03561	0.00362243	0.0119032
ENSG00000162244:ENSE00003520460:ENSE00001945329:-1:51993628:51994126:51995857:51995881:3:RPL29:17:3:0:0	4.27731	4.11128	0.00362251	0.0119032
ENSG00000170085:ENSE00002460689:ENSE00001282130:1:176296251:176296320:176289654:176290955:5:SIMC1:19:12:0:0	-4.11031	4.03561	0.00362312	0.0119032
ENSG00000115414:ENSE00003646828:ENSE00002257477:-1:215386689:215386958:215404389:215404655:2:FN1:38:28:0:0	2.29739	6.94905	0.00362364	0.0119032
ENSG00000170248:ENSE00003466436:ENSE00001938925:1:33853879:33854013:33826480:33826877:3:PDCD6IP:41:23:0:0	-4.11033	4.03561	0.00362383	0.0119032
ENSG00000178105:ENSE00002146709:ENSE00001224190:1:108917873:108922243:108722997:108723462:11:DDX10:27:16:0:0	-4.11034	4.03561	0.00362454	0.0119032
ENSG00000166225:ENSE00001101177:ENSE00002351262:1:69570331:69570517:69470406:69470530:12:FRS2:26:5:0:0	4.27731	4.11128	0.00362467	0.0119032
ENSG00000182141:ENSE00003724762:ENSE00003022563:-1:21221500:21221732:21294396:21294739:19:ZNF708:26:15:0:0	-4.11036	4.03561	0.00362527	0.0119032
ENSG00000184007:ENSE00001927992:ENSE00002182995:-1:31915540:31915987:31919000:31919658:1:PTP4A2:36:25:0:0	-4.11037	4.03561	0.003626	0.0119032
ENSG00000188529:ENSE00003605791:ENSE00003460050:-1:23971573:23971626:23978653:23978817:1:SRSF10:25:11:0:0	-4.11039	4.03561	0.00362675	0.0119032
ENSG00000268173:ENSE00003576613:ENSE00003605585:1:18175040:18175222:18162967:18163147:19:PIK3R2:20:10:1:1	4.27731	4.11128	0.00362684	0.0119032
ENSG00000188559:ENSE00001775454:ENSE00000859385:-1:20470933:20472956:20495117:20495275:20:RALGAPA2:43:41:0:0	-4.11041	4.03561	0.00362767	0.0119032
ENSG00000196305:ENSE00002272694:ENSE00003760744:-1:92210345:92210889:92222520:92222672:9:IARS:53:51:0:0	-4.11043	4.03561	0.0036286	0.0119032
ENSG00000196914:ENSE00003679124:ENSE00001363901:1:120428069:120428247:120336914:120337275:11:ARHGEF12:13:1:0:0	-4.11046	4.03561	0.00362956	0.0119032
ENSG00000204256:ENSE00001896970:ENSE00001870466:1:32979542:32980464:32976562:32977570:6:BRD2:42:26:0:0	-4.11048	4.03561	0.00363053	0.0119032
ENSG00000214367:ENSE00000843049:ENSE00000843050:-1:2236228:2236456:2238604:2239043:4:HAUS3:14:12:0:0	-4.1105	4.03561	0.00363153	0.0119032
ENSG00000243716:ENSE00003523332:ENSE00003591691:1:22532230:22532265:22482444:22482643:16:NPIPB5:71:6:0:0	-4.11052	4.03561	0.00363218	0.0119032
ENSG00000253729:ENSE00003676109:ENSE00003585871:-1:47881912:47882097:47913901:47914064:8:PRKDC:44:31:0:0	-4.11053	4.03561	0.00363284	0.0119032
ENSG00000270629:ENSE00003754278:ENSE00003714020:-1:148562236:148562287:148566143:148566315:1:NBPF14:52:47:0:0	-4.11055	4.03561	0.0036335	0.0119032
ENSG00000115414:ENSE00001935232:ENSE00001146152:-1:215371864:215372300:215408298:215408426:2:FN1:67:24:0:0	2.85349	5.44922	0.00364836	0.0119372
ENSG00000143442:ENSE00003654039:ENSE00001812991:-1:151427823:151428041:151440843:151441086:1:POGZ:23:14:0:0	-4.66569	4.19939	0.00370962	0.0120998
ENSG00000115414:ENSE00001245657:ENSE00001342461:-1:215422091:215422243:215430715:215430852:2:FN1:13:8:0:0	3.84592	4.86127	0.00377491	0.0120998
ENSG00000115414:ENSE00000965897:ENSE00001146152:-1:215392931:215393203:215408298:215408426:2:FN1:34:24:0:0	3.7657	4.81547	0.0037813	0.0120998
ENSG00000127022:ENSE00002032787:ENSE00003462127:1:179726680:179726735:179724657:179724783:5:CANX:50:49:0:0	3.33959	6.47321	0.00386621	0.0120998
ENSG00000133112:ENSE00003536559:ENSE00001866990:-1:45338660:45338776:45339497:45339848:13:TPT1:21:18:0:0	5.13997	4.50864	0.0038808	0.0120998
ENSG00000014257:ENSE00003504116:ENSE00003627877:1:132332192:132332344:132328267:132328362:3:ACPP:11:7:0:0	-4.74012	4.36003	0.00392902	0.0120998
ENSG00000129422:ENSE00003540710:ENSE00003568478:-1:17684328:17684542:17715767:17715901:8:MTUS1:34:22:0:0	-4.60817	4.19325	0.00399957	0.0120998
ENSG00000166598:ENSE00003662385:ENSE00002397752:1:103946618:103946696:103943074:103943467:12:HSP90B1:31:27:0:0	3.22546	4.98807	0.00401926	0.0120998
ENSG00000107438:ENSE00003536983:ENSE00001915241:-1:95238568:95238685:95273037:95273406:10:PDLIM1:12:3:0:0	4.77164	4.3235	0.00404405	0.0120998
ENSG00000115053:ENSE00003538486:ENSE00001948988:-1:231459001:231459125:231460669:231460725:2:NCL:19:16:0:0	4.77199	4.32354	0.00404937	0.0120998
ENSG00000117228:ENSE00001929060:ENSE00001650939:-1:89054682:89055341:89056016:89056228:1:GBP1:22:15:0:0	4.76795	4.3231	0.00404993	0.0120998
ENSG00000253755:ENSE00001508191:ENSE00001819760:-1:105668663:105668992:105669551:105669843:14:IGHGP:3:1:1:1	4.76795	4.3231	0.00405013	0.0120998
ENSG00000129003:ENSE00001366228:ENSE00002570650:-1:61890165:61890400:61961589:61961671:15:VPS13C:75:39:0:0	-4.25095	4.09752	0.00424792	0.0120998
ENSG00000135387:ENSE00003498455:ENSE00000988818:1:34090529:34090678:34086064:34086219:11:CAPRIN1:35:30:0:0	-4.25094	4.09752	0.00424851	0.0120998
ENSG00000138801:ENSE00001217417:ENSE00003479166:-1:107644802:107645070:107656896:107657007:4:PAPSS1:23:19:0:0	-4.25093	4.09752	0.0042491	0.0120998
ENSG00000144747:ENSE00000966903:ENSE00000966902:-1:69033548:69033704:69035023:69035115:3:TMF1:14:13:0:0	-4.25093	4.09752	0.00424968	0.0120998
ENSG00000147130:ENSE00003639056:ENSE00001462092:-1:71242170:71242424:71254029:71254140:X:ZMYM3:37:6:0:0	-4.25092	4.09752	0.00425027	0.0120998
ENSG00000148655:ENSE00003627095:ENSE00003108797:1:76047164:76047303:75601240:75601331:10:C10orf11:11:3:0:0	-4.25091	4.09752	0.00425086	0.0120998
ENSG00000149136:ENSE00000988947:ENSE00000988946:-1:57332625:57332855:57332959:57333149:11:SSRP1:10:8:0:0	-4.2509	4.09752	0.00425145	0.0120998
ENSG00000163131:ENSE00003698961:ENSE00001922877:-1:150750006:150750171:150765698:150765957:1:CTSS:9:2:0:0	-4.25089	4.09752	0.00425204	0.0120998
ENSG00000163479:ENSE00002144073:ENSE00001824491:-1:156020013:156020171:156020888:156020914:1:SSR2:16:1:0:0	-4.25088	4.09752	0.00425263	0.0120998
ENSG00000170456:ENSE00001270616:ENSE00003558715:-1:31451940:31452476:31495810:31495919:12:DENND5B:16:11:0:0	-4.25088	4.09752	0.00425322	0.0120998
ENSG00000189337:ENSE00003671909:ENSE00002056183:1:15043989:15044159:14598983:14599223:1:KAZN:9:3:0:0	-4.25087	4.09752	0.00425381	0.0120998
ENSG00000198218:ENSE00003593091:ENSE00001682540:-1:49047069:49047246:49093255:49093611:3:QRICH1:17:7:0:0	-4.25086	4.09752	0.0042544	0.0120998
ENSG00000198682:ENSE00000932766:ENSE00001887974:1:87745002:87745231:87660984:87661053:10:PAPSS2:16:4:0:0	-4.25085	4.09752	0.00425499	0.0120998
ENSG00000119707:ENSE00003606760:ENSE00003662093:1:73114286:73114333:73105859:73106081:14:RBM25:40:27:0:0	3.67594	5.25295	0.00425994	0.0120998
ENSG00000164305:ENSE00001083271:ENSE00001834457:-1:184631765:184631940:184649395:184649455:4:CASP3:14:1:0:0	-4.38959	4.16815	0.00427744	0.0120998
ENSG00000124201:ENSE00000845549:ENSE00001456032:-1:49253666:49253811:49278021:49278219:20:ZNFX1:17:1:0:0	-4.38958	4.16815	0.00427832	0.0120998
ENSG00000092841:ENSE00002400714:ENSE00002342001:1:56161387:56161465:56159975:56160343:12:MYL6:41:27:0:0	3.02701	5.56592	0.00430659	0.0120998
ENSG00000173848:ENSE00003651848:ENSE00003638669:1:5451830:5451937:5426655:5426721:10:NET1:6:2:0:0	4.46202	4.18559	0.00431501	0.0120998
ENSG00000198034:ENSE00001323689:ENSE00001955142:-1:72272679:72272772:72276157:72276227:X:RPS4X:13:4:0:0	4.4617	4.18555	0.00432354	0.0120998
ENSG00000065978:ENSE00001293985:ENSE00003500335:1:42700781:42701046:42693490:42693523:1:YBX1:21:10:0:0	4.4617	4.18555	0.00432656	0.0120998
ENSG00000204628:ENSE00003501952:ENSE00002073528:-1:181239487:181239582:181242174:181242206:5:GNB2L1:43:29:0:0	3.59579	4.71953	0.00436683	0.0120998
ENSG00000111716:ENSE00000726202:ENSE00000822271:-1:21643935:21644108:21654543:21654677:12:LDHB:19:13:0:0	4.06679	4.03306	0.00438335	0.0120998
ENSG00000115414:ENSE00001342433:ENSE00001223232:-1:215409934:215410114:215414837:215414958:2:FN1:20:18:0:0	4.06679	4.03306	0.00438335	0.0120998
ENSG00000138668:ENSE00003536248:ENSE00001843674:-1:82356796:82356895:82373446:82373956:4:HNRNPD:23:9:0:0	4.06679	4.03306	0.00438335	0.0120998
ENSG00000168542:ENSE00001129947:ENSE00001129962:1:189007885:189007938:189006937:189006990:2:COL3A1:54:52:0:0	4.06679	4.03306	0.00438335	0.0120998
ENSG00000184432:ENSE00001315090:ENSE00001329013:-1:139358998:139359178:139361081:139361295:3:COPB2:41:39:0:0	4.06679	4.03306	0.00438335	0.0120998
ENSG00000204209:ENSE00003515207:ENSE00001937709:-1:33320011:33320224:33322862:33323014:6:DAXX:25:7:0:0	4.06679	4.03306	0.00438335	0.0120998
ENSG00000243678:ENSE00003460413:ENSE00002116444:1:51171487:51171744:51166418:51166563:17:NME1-NME2:17:4:0:0	4.06679	4.03306	0.00438335	0.0120998
ENSG00000279765:ENSE00003647102:ENSE00003758749:1:92941822:92941955:92924321:92924552:15:RP11-437B10.1:12:7:0:0	4.06679	4.03306	0.00438335	0.0120998
ENSG00000077097:ENSE00003619156:ENSE00001698838:-1:25618654:25618849:25627187:25627296:3:TOP2B:32:21:0:0	4.06679	4.03303	0.00438338	0.0120998
ENSG00000107201:ENSE00003588232:ENSE00000928042:-1:32500805:32500939:32526061:32526324:9:DDX58:3:2:0:0	4.06679	4.03303	0.00438338	0.0120998
ENSG00000117523:ENSE00000789771:ENSE00001851499:1:171566233:171566421:171522515:171522556:1:PRRC2C:35:15:0:0	4.06679	4.03303	0.00438338	0.0120998
ENSG00000187498:ENSE00001391003:ENSE00001388790:-1:110161192:110161369:110242675:110242734:13:COL4A1:57:4:0:0	4.06679	4.03303	0.00438338	0.0120998
ENSG00000271425:ENSE00003775454:ENSE00003673766:-1:146090062:146090234:146103401:146103509:1:NBPF10:65:48:0:0	4.06679	4.03303	0.00438338	0.0120998
ENSG00000001084:ENSE00003627005:ENSE00000468131:-1:53514439:53514497:53520778:53520960:6:GCLC:15:12:0:0	4.06679	4.03299	0.00438342	0.0120998
ENSG00000005810:ENSE00003749329:ENSE00003680322:-1:77058218:77058334:77270296:77270538:13:MYCBP2:101:11:0:0	4.06679	4.03299	0.00438342	0.0120998
ENSG00000057019:ENSE00001850281:ENSE00001230387:-1:98817769:98817828:98819202:98819417:3:DCBLD2:18:17:0:0	4.06679	4.03299	0.00438342	0.0120998
ENSG00000067057:ENSE00001784119:ENSE00001948402:1:3103779:3103944:3067672:3067707:10:PFKP:13:3:0:0	4.06679	4.03299	0.00438342	0.0120998
ENSG00000067369:ENSE00001620608:ENSE00003517903:-1:43414048:43414116:43432194:43432677:15:TP53BP1:51:35:0:0	4.06679	4.03299	0.00438342	0.0120998
ENSG00000070756:ENSE00002129865:ENSE00003520268:-1:100704926:100705029:100706887:100706997:8:PABPC1:57:49:0:0	4.06679	4.03299	0.00438342	0.0120998
ENSG00000074181:ENSE00003507818:ENSE00000348725:-1:15179025:15179282:15185487:15185679:19:NOTCH3:24:14:0:0	4.06679	4.03299	0.00438342	0.0120998
ENSG00000074621:ENSE00002249842:ENSE00003621897:1:65653830:65654080:65623955:65625970:15:SLC24A1:30:10:0:0	4.06679	4.03299	0.00438342	0.0120998
ENSG00000075624:ENSE00001923887:ENSE00003549974:-1:5528111:5528185:5529161:5529400:7:ACTB:26:18:0:0	4.06679	4.03299	0.00438342	0.0120998
ENSG00000084072:ENSE00001924639:ENSE00003671322:1:39761199:39761373:39748903:39749088:1:PPIE:33:27:0:0	4.06679	4.03299	0.00438342	0.0120998
ENSG00000092201:ENSE00000653193:ENSE00003667624:-1:21365070:21365143:21370336:21370488:14:SUPT16H:21:13:0:0	4.06679	4.03299	0.00438342	0.0120998
ENSG00000096433:ENSE00003699873:ENSE00000849444:1:33695712:33696569:33688656:33688781:6:ITPR3:60:51:0:1	4.06679	4.03299	0.00438342	0.0120998
ENSG00000099783:ENSE00003209123:ENSE00003681894:1:8488691:8489114:8465324:8465515:19:HNRNPM:49:20:0:0	4.06679	4.03299	0.00438342	0.0120998
ENSG00000100644:ENSE00002472431:ENSE00000658291:1:61745605:61745817:61740505:61740627:14:HIF1A:28:23:0:0	4.06679	4.03299	0.00438342	0.0120998
ENSG00000101158:ENSE00001908080:ENSE00001899917:1:58994926:58995133:58993624:58994239:20:NELFCD:41:32:0:0	4.06679	4.03299	0.00438342	0.0120998
ENSG00000101745:ENSE00002721631:ENSE00003585104:1:9254211:9254273:9221852:9221999:18:ANKRD12:25:21:0:0	4.06679	4.03299	0.00438342	0.0120998
ENSG00000104763:ENSE00002096836:ENSE00003490227:-1:18057198:18057623:18069792:18069878:8:ASAH1:35:14:0:0	4.06679	4.03299	0.00438342	0.0120998
ENSG00000105221:ENSE00001821005:ENSE00001878314:-1:40234498:40235147:40235890:40236385:19:AKT2:90:83:0:0	4.06679	4.03299	0.00438342	0.0120998
ENSG00000106052:ENSE00001863606:ENSE00003538663:1:27828628:27828783:27769676:27769834:7:TAX1BP1:36:15:0:0	4.06679	4.03299	0.00438342	0.0120998
ENSG00000107201:ENSE00000982632:ENSE00000695256:-1:32467762:32467932:32487471:32487633:9:DDX58:16:10:1:1	4.06679	4.03299	0.00438342	0.0120998
ENSG00000110514:ENSE00002303010:ENSE00000921224:1:47329046:47330030:47284941:47285194:11:MADD:68:31:0:0	4.06679	4.03299	0.00438342	0.0120998
ENSG00000111229:ENSE00003635812:ENSE00001948141:-1:110436557:110436683:110444883:110445551:12:ARPC3:20:10:0:0	4.06679	4.03299	0.00438342	0.0120998
ENSG00000111371:ENSE00003724646:ENSE00002362220:-1:46196127:46196276:46197378:46197817:12:SLC38A1:34:33:0:0	4.06679	4.03299	0.00438342	0.0120998
ENSG00000112701:ENSE00003605460:ENSE00000797958:1:75709527:75709630:75670553:75670720:6:SENP6:39:26:0:0	4.06679	4.03299	0.00438342	0.0120998
ENSG00000114867:ENSE00003723026:ENSE00001921687:1:184334727:184334884:184331266:184331606:3:EIF4G1:118:101:0:0	4.06679	4.03299	0.00438342	0.0120998
ENSG00000115306:ENSE00003725755:ENSE00003622890:1:54668351:54671445:54665915:54666088:2:SPTBN1:51:48:0:0	4.06679	4.03299	0.00438342	0.0120998
ENSG00000115414:ENSE00001914062:ENSE00001342442:-1:215365505:215365753:215420673:215420801:2:FN1:77:14:0:0	4.06679	4.03299	0.00438342	0.0120998
ENSG00000115414:ENSE00003509434:ENSE00001146412:-1:215375214:215375393:215391632:215391814:2:FN1:58:36:0:0	4.06679	4.03299	0.00438342	0.0120998
ENSG00000115414:ENSE00003634343:ENSE00001146180:-1:215383328:215383483:215419242:215419385:2:FN1:43:17:0:0	4.06679	4.03299	0.00438342	0.0120998
ENSG00000115904:ENSE00000748076:ENSE00000748078:-1:39013867:39013989:39022570:39023225:2:SOS1:21:19:0:0	4.06679	4.03299	0.00438342	0.0120998
ENSG00000123240:ENSE00003550952:ENSE00000691219:1:13133502:13133581:13127745:13127903:10:OPTN:32:29:0:0	4.06679	4.03299	0.00438342	0.0120998
ENSG00000125826:ENSE00001651276:ENSE00003569497:1:417732:417822:410412:410764:20:RBCK1:21:16:0:0	4.06679	4.03299	0.00438342	0.0120998
ENSG00000129534:ENSE00003687530:ENSE00000889895:-1:45218282:45218454:45223918:45224746:14:MIS18BP1:29:28:0:0	4.06679	4.03299	0.00438342	0.0120998
ENSG00000132153:ENSE00003612028:ENSE00001650979:1:47847432:47847536:47841617:47842679:3:DHX30:37:30:0:0	4.06679	4.03299	0.00438342	0.0120998
ENSG00000132549:ENSE00003464966:ENSE00003468271:1:99835539:99835738:99817540:99817803:8:VPS13B:72:63:0:0	4.06679	4.03299	0.00438342	0.0120998
ENSG00000134313:ENSE00001279694:ENSE00003638339:-1:8757194:8757787:8779674:8779814:2:KIDINS220:37:31:0:0	4.06679	4.03299	0.00438342	0.0120998
ENSG00000135821:ENSE00001946172:ENSE00001896681:-1:182384415:182384723:182385699:182385887:1:GLUL:28:25:0:0	4.06679	4.03299	0.00438342	0.0120998
ENSG00000136371:ENSE00002555832:ENSE00000924468:-1:79833585:79833653:79844976:79845442:15:MTHFS:10:7:0:0	4.06679	4.03299	0.00438342	0.0120998
ENSG00000137575:ENSE00000928404:ENSE00000928403:1:58580517:58580608:58579623:58579794:8:SDCBP:30:29:0:0	4.06679	4.03299	0.00438342	0.0120998
ENSG00000138668:ENSE00002482693:ENSE00002062980:-1:82357437:82357444:82359516:82359639:4:HNRNPD:18:14:0:0	4.06679	4.03299	0.00438342	0.0120998
ENSG00000139116:ENSE00001251468:ENSE00001098347:-1:39337096:39337203:39366350:39366517:12:KIF21A:28:11:0:0	4.06679	4.03299	0.00438342	0.0120998
ENSG00000140264:ENSE00001786510:ENSE00001488418:1:43799358:43800784:43793710:43794595:15:SERF2:29:20:0:0	4.06679	4.03299	0.00438342	0.0120998
ENSG00000140740:ENSE00002597898:ENSE00003491722:1:21976167:21976947:21971525:21971620:16:UQCRC2:31:26:0:0	4.06679	4.03299	0.00438342	0.0120998
ENSG00000140937:ENSE00003654772:ENSE00000945667:-1:64943753:64948099:64988157:64988344:16:CDH11:47:36:0:0	4.06679	4.03299	0.00438342	0.0120998
ENSG00000142798:ENSE00003639789:ENSE00003689584:-1:21852088:21852233:21852700:21852832:1:HSPG2:67:66:0:0	4.06679	4.03299	0.00438342	0.0120998
ENSG00000143398:ENSE00003571154:ENSE00003477590:1:151242438:151242567:151234197:151234496:1:PIP5K1A:40:29:0:0	4.06679	4.03299	0.00438342	0.0120998
ENSG00000143442:ENSE00003488949:ENSE00003529922:-1:151412296:151412396:151428123:151428413:1:POGZ:36:21:0:0	4.06679	4.03299	0.00438342	0.0120998
ENSG00000143458:ENSE00001924552:ENSE00003634331:1:151107037:151107177:151097852:151098002:1:GABPB2:16:12:0:0	4.06679	4.03299	0.00438342	0.0120998
ENSG00000144283:ENSE00003499439:ENSE00001633977:1:158631753:158631941:158457455:158458307:2:PKP4:28:8:0:0	4.06679	4.03299	0.00438342	0.0120998
ENSG00000144674:ENSE00001296753:ENSE00003676379:1:37337143:37337163:37298833:37299020:3:GOLGA4:45:26:0:0	4.06679	4.03299	0.00438342	0.0120998
ENSG00000145348:ENSE00003678857:ENSE00002230940:-1:106248245:106248306:106308768:106308989:4:TBCK:28:12:0:0	4.06679	4.03299	0.00438342	0.0120998
ENSG00000145592:ENSE00002023337:ENSE00003520385:-1:40832103:40832573:40834181:40834265:5:RPL37:12:6:0:0	4.06679	4.03299	0.00438342	0.0120998
ENSG00000145907:ENSE00002130907:ENSE00003692775:1:151803885:151805349:151800218:151800346:5:G3BP1:35:30:0:0	4.06679	4.03299	0.00438342	0.0120998
ENSG00000146535:ENSE00001907070:ENSE00000976188:-1:2763080:2763327:2794928:2795143:7:GNA12:8:6:0:0	4.06679	4.03299	0.00438342	0.0120998
ENSG00000147162:ENSE00001825374:ENSE00001958312:1:71573620:71573816:71544567:71548023:X:OGT:42:14:0:0	4.06679	4.03299	0.00438342	0.0120998
ENSG00000148396:ENSE00001877672:ENSE00001592620:-1:136443823:136444082:136454109:136454327:9:SEC16A:42:29:0:0	4.06679	4.03299	0.00438342	0.0120998
ENSG00000151065:ENSE00003567220:ENSE00003495803:-1:1949086:1949334:1952777:1953288:12:DCP1B:18:15:0:0	4.06679	4.03299	0.00438342	0.0120998
ENSG00000152242:ENSE00003734719:ENSE00003741436:1:46240005:46240187:46215811:46219242:18:C18orf25:12:7:0:0	4.06679	4.03299	0.00438342	0.0120998
ENSG00000153283:ENSE00001850861:ENSE00001236639:1:111649698:111649858:111600726:111600914:3:CD96:30:21:0:0	4.06679	4.03299	0.00438342	0.0120998
ENSG00000153827:ENSE00001072952:ENSE00001012609:-1:229763838:229767750:229795179:229795330:2:TRIP12:75:50:0:0	4.06679	4.03299	0.00438342	0.0120998
ENSG00000153827:ENSE00001901265:ENSE00001012586:-1:229773561:229774261:229778433:229778587:2:TRIP12:70:65:0:0	4.06679	4.03299	0.00438342	0.0120998
ENSG00000158435:ENSE00001877032:ENSE00003601119:1:101266677:101266784:101264845:101265047:2:CNOT11:8:5:0:0	4.06679	4.03299	0.00438342	0.0120998
ENSG00000159063:ENSE00002196518:ENSE00003681314:-1:78103387:78103461:78112650:78112770:11:ALG8:47:35:0:0	4.06679	4.03299	0.00438342	0.0120998
ENSG00000162733:ENSE00002367513:ENSE00001165614:1:162778580:162778729:162775652:162775843:1:DDR2:27:25:0:0	4.06679	4.03299	0.00438342	0.0120998
ENSG00000162825:ENSE00003753105:ENSE00003698850:-1:145300329:145300380:145382018:145382190:1:NBPF8:135:30:0:0	4.06679	4.03299	0.00438342	0.0120998
ENSG00000163806:ENSE00001871063:ENSE00003664539:1:28810819:28810947:28793863:28793997:2:SPDYA:6:4:0:0	4.06679	4.03299	0.00438342	0.0120998
ENSG00000163946:ENSE00001933923:ENSE00001079940:-1:56633044:56633972:56641349:56641752:3:FAM208A:25:22:0:0	4.06679	4.03299	0.00438342	0.0120998
ENSG00000165671:ENSE00001551950:ENSE00001552227:1:177246678:177246796:177209636:177212195:5:NSD1:25:17:0:0	4.06679	4.03299	0.00438342	0.0120998
ENSG00000170248:ENSE00001827258:ENSE00001715054:1:33852608:33852736:33798623:33798937:3:PDCD6IP:40:5:0:0	4.06679	4.03299	0.00438342	0.0120998
ENSG00000170759:ENSE00001135810:ENSE00001877939:-1:32015509:32015659:32017207:32017359:10:KIF5B:27:25:0:0	4.06679	4.03299	0.00438342	0.0120998
ENSG00000171109:ENSE00001267446:ENSE00003553416:1:179375220:179375341:179362358:179362482:3:MFN1:16:10:0:0	4.06679	4.03299	0.00438342	0.0120998
ENSG00000173193:ENSE00003523003:ENSE00002378712:1:122713872:122713934:122692301:122692543:3:PARP14:17:6:0:0	4.06679	4.03299	0.00438342	0.0120998
ENSG00000173744:ENSE00001183950:ENSE00001183952:1:227536901:227536993:227536625:227536704:2:AGFG1:19:18:0:0	4.06679	4.03299	0.00438342	0.0120998
ENSG00000174437:ENSE00002348993:ENSE00003496909:1:110347393:110347453:110327553:110328017:12:ATP2A2:40:15:0:0	4.06679	4.03299	0.00438342	0.0120998
ENSG00000177150:ENSE00002858682:ENSE00003646262:-1:13666231:13666713:13681605:13682105:18:FAM210A:14:8:0:0	4.06679	4.03299	0.00438342	0.0120998
ENSG00000179344:ENSE00001596218:ENSE00003421994:-1:32660859:32660882:32664798:32665067:6:HLA-DQB1:14:8:0:0	4.06679	4.03299	0.00438342	0.0120998
ENSG00000180957:ENSE00003623733:ENSE00003613456:-1:27873738:27873815:27910964:27911109:22:PITPNB:21:9:0:0	4.06679	4.03299	0.00438342	0.0120998
ENSG00000182481:ENSE00002700613:ENSE00003589913:1:68045468:68045585:68040678:68040766:17:KPNA2:21:10:0:0	4.06679	4.03299	0.00438342	0.0120998
ENSG00000188786:ENSE00001379154:ENSE00001370387:-1:37835079:37835215:37857251:37857709:1:MTF1:8:4:0:0	4.06679	4.03299	0.00438342	0.0120998
ENSG00000189067:ENSE00002669819:ENSE00002651973:-1:11549360:11549745:11553423:11553689:16:LITAF:38:28:0:0	4.06679	4.03299	0.00438342	0.0120998
ENSG00000197442:ENSE00000764408:ENSE00000764410:-1:136562503:136562615:136567631:136567874:6:MAP3K5:29:28:0:0	4.06679	4.03299	0.00438342	0.0120998
ENSG00000197535:ENSE00003747727:ENSE00000378529:-1:52327852:52327998:52351254:52351481:15:MYO5A:47:35:0:0	4.06679	4.03299	0.00438342	0.0120998
ENSG00000198087:ENSE00001139085:ENSE00000755720:1:47574064:47574251:47503280:47503440:6:CD2AP:8:2:0:0	4.06679	4.03299	0.00438342	0.0120998
ENSG00000198586:ENSE00001585294:ENSE00003569648:-1:171066842:171066973:171117739:171117857:2:TLK1:16:11:0:0	4.06679	4.03299	0.00438342	0.0120998
ENSG00000198925:ENSE00003652953:ENSE00003470710:-1:219210381:219210475:219220747:219220892:2:ATG9A:71:51:0:0	4.06679	4.03299	0.00438342	0.0120998
ENSG00000224093:ENSE00001742258:ENSE00001755321:1:93605406:93605573:93602138:93602440:1:RP5-1033H22.2:11:10:0:0	4.06679	4.03299	0.00438342	0.0120998
ENSG00000244414:ENSE00001938150:ENSE00002379624:1:196831797:196832189:196830500:196830682:1:CFHR1:13:12:0:0	4.06679	4.03299	0.00438342	0.0120998
ENSG00000244731:ENSE00001919465:ENSE00003617331:1:32002399:32002598:31996829:31997061:6:C4A:70:41:0:0	4.06679	4.03299	0.00438342	0.0120998
ENSG00000251562:ENSE00003718284:ENSE00003753954:1:65505204:65505278:65504519:65505019:11:MALAT1:30:26:0:0	4.06679	4.03299	0.00438342	0.0120998
ENSG00000260314:ENSE00002583864:ENSE00002603063:1:17906886:17906999:17827542:17827715:10:MRC1:27:3:1:1	4.06679	4.03299	0.00438342	0.0120998
ENSG00000263961:ENSE00002700268:ENSE00001443589:1:206061662:206061924:206052723:206053265:1:C1orf186:16:6:0:0	4.06679	4.03299	0.00438342	0.0120998
ENSG00000263961:ENSE00003542417:ENSE00003665626:1:206053021:206053334:206051742:206052001:1:C1orf186:8:3:0:0	4.06679	4.03299	0.00438342	0.0120998
ENSG00000263961:ENSE00003586775:ENSE00002700268:1:206083571:206083650:206061662:206061924:1:C1orf186:19:16:0:0	4.06679	4.03299	0.00438342	0.0120998
ENSG00000264058:ENSE00003551279:ENSE00001945187:-1:40632195:40632367:40648571:40649088:17:KRT222:10:7:1:1	4.06679	4.03299	0.00438342	0.0120998
ENSG00000264538:ENSE00002710848:ENSE00002684684:1:30769872:30769965:30768834:30769064:17:SUZ12P1:18:13:0:0	4.06679	4.03299	0.00438342	0.0120998
ENSG00000271383:ENSE00003733203:ENSE00003733215:1:149544300:149544408:149497525:149497697:1:NBPF19:93:31:0:0	4.06679	4.03299	0.00438342	0.0120998
ENSG00000100353:ENSE00001911289:ENSE00001557948:-1:36511503:36511641:36528743:36528942:22:EIF3D:36:7:0:0	4.06678	4.03296	0.00438346	0.0120998
ENSG00000144655:ENSE00000966316:ENSE00001825461:-1:39144997:39145256:39153438:39153575:3:CSRNP1:4:2:1:0	4.06678	4.03296	0.00438346	0.0120998
ENSG00000196396:ENSE00001172461:ENSE00001455721:1:50581265:50581460:50510354:50510590:20:PTPN1:10:2:1:0	4.06678	4.03296	0.00438346	0.0120998
ENSG00000115649:ENSE00001755403:ENSE00001805279:-1:219174778:219175108:219176760:219176898:2:CNPPD1:9:5:0:0	4.06678	4.03293	0.00438349	0.0120998
ENSG00000018408:ENSE00000779675:ENSE00001847060:-1:149542335:149542537:149717442:149717566:3:WWTR1:23:5:0:0	4.06677	4.03289	0.00438353	0.0120998
ENSG00000111640:ENSE00003663529:ENSE00001849922:1:6537309:6537390:6534541:6534569:12:GAPDH:21:6:0:0	4.06677	4.03289	0.00438353	0.0120998
ENSG00000115414:ENSE00001146236:ENSE00001941805:-1:215428180:215428338:215435655:215436172:2:FN1:9:3:0:0	4.06677	4.03289	0.00438353	0.0120998
ENSG00000115414:ENSE00001894984:ENSE00001146152:-1:215384020:215384976:215408298:215408426:2:FN1:40:24:0:0	4.06677	4.03289	0.00438353	0.0120998
ENSG00000196924:ENSE00003650120:ENSE00003611143:-1:154352772:154352924:154353915:154354043:X:FLNA:60:49:0:0	4.06677	4.03289	0.00438353	0.0120998
ENSG00000243649:ENSE00001853816:ENSE00003673741:1:31950874:31951244:31950050:31950147:6:CFB:37:31:0:0	4.06677	4.03289	0.00438353	0.0120998
ENSG00000198682:ENSE00003566610:ENSE00001937461:1:87713075:87713310:87659613:87660008:10:PAPSS2:6:1:0:0	-3.87329	4.98345	0.0044089	0.0121573
ENSG00000262655:ENSE00002673696:ENSE00002656481:1:14079899:14080021:14075345:14075418:11:SPON1:5:4:0:0	-3.9246	5.02042	0.00443345	0.0122001
ENSG00000130826:ENSE00003725202:ENSE00003500978:1:154774602:154775273:154773131:154773249:X:DKC1:30:27:0:0	-4.67501	4.19948	0.00444076	0.0122001
ENSG00000122566:ENSE00003602521:ENSE00003675563:-1:26196401:26196481:26196557:26196658:7:HNRNPA2B1:12:11:0:0	4.46031	4.18538	0.00444186	0.0122001
ENSG00000027697:ENSE00003469167:ENSE00001648573:-1:137203499:137203685:137206136:137206206:6:IFNGR1:10:7:0:0	4.06682	4.0331	0.00444569	0.0122001
ENSG00000197093:ENSE00003609929:ENSE00001685770:-1:100166502:100166805:100168546:100168613:7:GAL3ST4:12:2:0:0	4.06682	4.0331	0.00444714	0.0122001
ENSG00000270629:ENSE00003715637:ENSE00003746426:-1:148537011:148537119:148555080:148555252:1:NBPF14:84:61:0:0	4.27584	4.11103	0.0044835	0.0122436
ENSG00000132669:ENSE00003568521:ENSE00003480822:1:19996679:19996842:19990006:19990311:20:RIN2:18:16:0:0	4.27584	4.11103	0.00448516	0.0122436
ENSG00000115414:ENSE00001916827:ENSE00003514155:-1:215370294:215370520:215372109:215372375:2:FN1:71:60:0:0	4.27627	4.1111	0.00450616	0.0122436
ENSG00000140740:ENSE00000944765:ENSE00000944764:1:21958535:21958599:21957417:21957566:16:UQCRC2:10:8:0:0	4.27627	4.1111	0.00450821	0.0122436
ENSG00000170017:ENSE00003501302:ENSE00001941391:1:105533603:105533690:105366918:105367481:3:ALCAM:13:2:0:0	4.27627	4.1111	0.00451027	0.0122436
ENSG00000196924:ENSE00003669178:ENSE00003478948:-1:154353554:154353727:154354825:154355072:X:FLNA:50:43:0:0	4.27627	4.1111	0.00451233	0.0122436
ENSG00000104447:ENSE00000702132:ENSE00001768329:-1:115603873:115605002:115623611:115623758:8:TRPS1:22:12:0:0	-4.12621	4.03553	0.00451292	0.0122436
ENSG00000115414:ENSE00001146062:ENSE00001342422:-1:215384020:215384184:215408108:215408197:2:FN1:41:25:0:0	4.27633	4.11111	0.00451615	0.0122436
ENSG00000133872:ENSE00002137305:ENSE00002234706:-1:30069642:30069949:30082847:30083208:8:SARAF:22:10:0:0	4.27633	4.11111	0.0045182	0.0122436
ENSG00000135525:ENSE00001416995:ENSE00000798870:-1:136345856:136346079:136360697:136360798:6:MAP7:26:22:1:1	4.27633	4.11111	0.00452026	0.0122436
ENSG00000115414:ENSE00001145978:ENSE00003646828:-1:215371909:215372375:215386689:215386958:2:FN1:66:38:0:0	2.90406	5.6022	0.00452035	0.0122436
ENSG00000204344:ENSE00003467864:ENSE00003685791:1:31982305:31982503:31971831:31972216:6:STK19:42:3:0:0	4.4594	4.18528	0.00452191	0.0122436
ENSG00000156508:ENSE00001898684:ENSE00003685376:-1:73517515:73517934:73518932:73519228:6:EEF1A1:30:16:0:0	4.27633	4.11111	0.00452232	0.0122436
ENSG00000167815:ENSE00001932861:ENSE00003533436:-1:12796823:12797166:12801159:12801270:19:PRDX2:15:5:0:0	4.62108	4.25574	0.00459089	0.0123319
ENSG00000128039:ENSE00002062054:ENSE00003662441:1:55369832:55369975:55364074:55364271:4:SRD5A3:8:5:0:0	4.62108	4.25574	0.004591	0.0123319
ENSG00000092841:ENSE00003662248:ENSE00003563173:1:56161387:56161575:56159975:56160148:12:MYL6:38:28:0:0	4.62108	4.25574	0.00459112	0.0123319
ENSG00000149925:ENSE00002590435:ENSE00002607737:1:30069830:30070352:30069499:30069547:16:ALDOA:60:56:0:0	4.45898	4.18523	0.00459735	0.0123319
ENSG00000026025:ENSE00003585331:ENSE00001880266:1:17237230:17237593:17234693:17235085:10:VIM:25:17:0:0	4.27703	4.11121	0.00459761	0.0123319
ENSG00000123240:ENSE00003621603:ENSE00001923820:1:13112453:13112635:13109473:13109662:10:OPTN:15:12:0:0	4.45898	4.18523	0.00460037	0.0123319
ENSG00000026508:ENSE00003658180:ENSE00002193896:1:35180274:35180407:35176571:35176740:11:CD44:20:12:0:0	3.15343	4.94604	0.00460123	0.0123319
ENSG00000115414:ENSE00003548106:ENSE00003516990:-1:215380811:215381080:215382212:215382325:2:FN1:47:44:0:0	4.62188	4.25583	0.00460297	0.0123319
ENSG00000075624:ENSE00001868998:ENSE00001815883:-1:5528004:5528719:5530524:5530583:7:ACTB:29:6:0:0	4.45898	4.18523	0.00460356	0.0123319
ENSG00000117226:ENSE00003563704:ENSE00003677590:-1:89008947:89009140:89010904:89011116:1:GBP3:29:27:0:0	4.62188	4.25583	0.00460478	0.0123319
ENSG00000197756:ENSE00003756337:ENSE00001639931:1:216529025:216529583:216501341:216501463:2:RPL37A:24:19:0:0	3.15387	4.94611	0.00460551	0.0123319
ENSG00000229807:ENSE00001721892:ENSE00001764105:-1:73826738:73826806:73827709:73827984:X:XIST:17:16:0:0	3.84778	5.57223	0.0046268	0.0123766
ENSG00000126012:ENSE00001852946:ENSE00001038655:-1:53218276:53218737:53224740:53225422:X:KDM5C:12:1:0:0	-4.62733	4.29909	0.00466059	0.0124386
ENSG00000123130:ENSE00003487754:ENSE00003633950:-1:23704694:23704844:23730816:23730986:X:ACOT9:29:14:0:0	-4.62732	4.29909	0.00466223	0.0124386
ENSG00000119421:ENSE00000927030:ENSE00001461511:-1:122152245:122152408:122159627:122159819:9:NDUFA8:2:1:1:1	-4.6273	4.29909	0.00466388	0.0124386
ENSG00000125730:ENSE00003190654:ENSE00003078271:-1:6712508:6712602:6713766:6713788:19:C3:16:13:0:0	4.62503	4.25617	0.00469092	0.0124647
ENSG00000271425:ENSE00003714032:ENSE00003770749:-1:146075046:146075154:146102626:146102798:1:NBPF10:84:49:0:0	4.62503	4.25617	0.00469107	0.0124647
ENSG00000061676:ENSE00002285193:ENSE00002276559:-1:182978834:182978915:183023806:183023916:2:NCKAP1:16:4:0:0	4.62539	4.2562	0.00469333	0.0124647
ENSG00000108582:ENSE00001114343:ENSE00001114341:1:30422674:30423023:30420841:30420983:17:CPD:8:6:0:0	4.62539	4.2562	0.00469451	0.0124647
ENSG00000101361:ENSE00003754677:ENSE00003566163:1:2655547:2656895:2653279:2653393:20:NOP56:20:8:0:0	4.27769	4.11131	0.00470455	0.0124647
ENSG00000136754:ENSE00001098430:ENSE00001469587:-1:26770245:26770345:26860747:26860986:10:ABI1:15:5:0:0	4.27769	4.11131	0.00470665	0.0124647
ENSG00000138688:ENSE00001536200:ENSE00001536205:1:122250362:122250573:122247158:122247357:4:KIAA1109:50:47:0:0	4.27769	4.11131	0.00470874	0.0124647
ENSG00000151208:ENSE00003611852:ENSE00003630729:-1:77841881:77842193:77843447:77843706:10:DLG5:10:9:0:0	4.27769	4.11131	0.00471084	0.0124647
ENSG00000196313:ENSE00002478850:ENSE00002455731:1:72926802:72926963:72890627:72890753:7:POM121:8:2:1:0	-4.51105	4.23523	0.00472612	0.0124752
ENSG00000114867:ENSE00003485648:ENSE00002492452:1:184334727:184335353:184325104:184325114:3:EIF4G1:120:69:0:0	4.27795	4.11135	0.00472698	0.0124752
ENSG00000027697:ENSE00003469167:ENSE00001719673:-1:137203499:137203685:137204332:137204504:6:IFNGR1:10:9:0:0	4.27795	4.11135	0.00472876	0.0124752
ENSG00000187514:ENSE00001433834:ENSE00003713431:1:231711887:231711983:231711372:231711419:2:PTMA:20:19:0:0	2.742	6.57137	0.00475364	0.0125285
ENSG00000104067:ENSE00001001845:ENSE00001001851:-1:29705528:29705745:29710831:29711000:15:TJP1:43:40:0:0	-4.13045	4.0357	0.00476094	0.0125354
ENSG00000251562:ENSE00003718284:ENSE00003727653:1:65505204:65505278:65500537:65500713:11:MALAT1:30:11:0:0	3.10556	5.62065	0.0047928	0.0126069
ENSG00000167460:ENSE00003466572:ENSE00002907600:1:16086423:16086540:16076047:16076141:19:TPM4:19:7:0:0	3.65279	5.42602	0.004805	0.0126267
ENSG00000115414:ENSE00001145978:ENSE00001956893:-1:215371909:215372375:215379130:215382325:2:FN1:66:51:0:0	3.78274	4.9117	0.00485385	0.0127425
ENSG00000251562:ENSE00003727582:ENSE00003727653:1:65505207:65505662:65500537:65500713:11:MALAT1:31:11:0:0	2.86324	6.47488	0.00485973	0.0127455
ENSG00000065978:ENSE00001681385:ENSE00003711742:1:42701981:42702349:42700791:42701046:1:YBX1:25:23:0:0	-4.454	4.12259	0.0049621	0.0129779
ENSG00000120705:ENSE00001129268:ENSE00001129273:-1:138510565:138510629:138511045:138511200:5:ETF1:25:24:0:0	-4.454	4.12259	0.0049627	0.0129779
ENSG00000122378:ENSE00003695025:ENSE00000830453:1:80431986:80437115:80427332:80427496:10:FAM213A:16:12:0:1	-4.45401	4.12259	0.00496286	0.0129779
ENSG00000152484:ENSE00001005460:ENSE00001005467:-1:27089883:27089966:27105731:27105944:13:USP12:9:5:0:0	-4.4566	4.12277	0.00498019	0.0130106
ENSG00000183340:ENSE00002211134:ENSE00001328663:1:96404279:96404391:96390483:96393257:11:JRKL:4:3:0:0	-2.40839	5.50805	0.00510327	0.0133191
ENSG00000133112:ENSE00002160627:ENSE00002142235:-1:45339994:45340258:45340712:45340820:13:TPT1:14:11:0:0	4.07266	6.39671	0.00519807	0.0135534
ENSG00000019582:ENSE00000841201:ENSE00002132360:-1:150404680:150404767:150412625:150412746:5:CD74:17:6:0:0	4.90088	4.38742	0.00521208	0.0135767
ENSG00000115414:ENSE00003596333:ENSE00001894984:-1:215373322:215373411:215384020:215384976:2:FN1:59:40:0:0	2.45631	7.2579	0.00528891	0.0137635
ENSG00000096384:ENSE00000974673:ENSE00002458977:1:44253045:44253378:44250291:44250599:6:HSP90AB1:14:9:1:1	2.98056	5.85618	0.005462	0.0142001
ENSG00000115414:ENSE00003561159:ENSE00001342465:-1:215376498:215376674:215431833:215431964:2:FN1:53:7:0:0	2.40099	6.71399	0.00548394	0.0142409
ENSG00000075624:ENSE00001902654:ENSE00001775033:-1:5527151:5527891:5540676:5540771:7:ACTB:34:4:0:0	2.95439	5.72111	0.0054883	0.0142409
ENSG00000047457:ENSE00001883224:ENSE00003557878:-1:149176250:149176351:149210167:149210379:3:CP:39:7:0:0	3.51955	5.33082	0.00551498	0.0142963
ENSG00000165029:ENSE00001089505:ENSE00001089468:-1:104793171:104793300:104812574:104812722:9:ABCA1:46:33:0:0	-2.68815	5.26289	0.00555734	0.0143922
ENSG00000115414:ENSE00003561159:ENSE00003674405:-1:215376498:215376674:215378175:215378262:2:FN1:53:52:0:0	2.83564	5.18878	0.0055855	0.0144512
ENSG00000140264:ENSE00003525828:ENSE00001882496:1:43801132:43801187:43792975:43793950:15:SERF2:33:17:0:0	-3.12518	4.943	0.00562304	0.0145343
ENSG00000115053:ENSE00003644527:ENSE00001428855:-1:231460669:231460866:231461594:231462017:2:NCL:15:13:0:0	2.93356	6.68349	0.00569097	0.0146957
ENSG00000173486:ENSE00002315452:ENSE00002323826:1:64243968:64244126:64243199:64243497:11:FKBP2:14:8:0:0	-3.14863	4.97643	0.00572987	0.0147751
ENSG00000133112:ENSE00003536559:ENSE00002161527:-1:45338660:45338776:45339497:45339533:13:TPT1:21:17:0:0	4.04059	6.65448	0.00573271	0.0147751
ENSG00000115414:ENSE00003596333:ENSE00001245669:-1:215373322:215373411:215424146:215424325:2:FN1:59:11:0:0	2.20411	7.4728	0.00578094	0.0148851
ENSG00000100749:ENSE00003656903:ENSE00003629800:1:96860557:96860735:96833467:96833631:14:VRK1:17:3:0:0	-2.68597	5.46725	0.00580038	0.0149208
ENSG00000115414:ENSE00001935039:ENSE00003561159:-1:215370380:215370432:215376498:215376674:2:FN1:68:53:0:0	2.11244	6.73046	0.00581101	0.0149339
ENSG00000133112:ENSE00003536559:ENSE00001152633:-1:45338660:45338776:45341042:45341212:13:TPT1:21:6:0:0	3.0853	7.39191	0.00582834	0.0149641
ENSG00000133112:ENSE00003755227:ENSE00002142235:-1:45339994:45340184:45340712:45340820:13:TPT1:15:11:0:0	3.58186	6.43688	0.00584619	0.0149736
ENSG00000115414:ENSE00003548106:ENSE00001342416:-1:215380811:215381080:215406238:215406510:2:FN1:47:27:0:0	2.48585	7.36983	0.00584878	0.0149736
ENSG00000137801:ENSE00000883775:ENSE00001936626:1:39593397:39593668:39588526:39588785:15:THBS1:31:16:0:0	2.76067	5.38743	0.00584879	0.0149736
ENSG00000115414:ENSE00001342465:ENSE00001342487:-1:215431833:215431964:215434696:215434824:2:FN1:7:5:0:0	3.04471	4.99932	0.0059136	0.0151251
ENSG00000151208:ENSE00003612937:ENSE00003298258:-1:77829355:77829530:77889429:77889507:10:DLG5:16:2:0:0	-4.19461	4.04193	0.00601455	0.0153686
ENSG00000099917:ENSE00001925893:ENSE00001943608:1:20582094:20583247:20566465:20566817:22:MED15:58:49:0:0	-4.19574	4.04202	0.0060253	0.0153814
ENSG00000187514:ENSE00001433834:ENSE00001583629:1:231711887:231711983:231707684:231707835:2:PTMA:20:3:0:0	4.77289	4.3236	0.00607056	0.0154822
ENSG00000177575:ENSE00003509905:ENSE00003661406:-1:7495081:7495401:7502478:7502564:12:CD163:8:4:0:0	4.76825	4.32314	0.0060995	0.0155413
ENSG00000167460:ENSE00003466572:ENSE00002944399:1:16086423:16086540:16080915:16081075:19:TPM4:19:14:0:0	3.16741	5.48834	0.00610863	0.0155498
ENSG00000167978:ENSE00002651704:ENSE00003770697:1:2767507:2768261:2752675:2752846:16:SRRM2:47:5:0:0	4.76561	4.32287	0.00613267	0.015592
ENSG00000197756:ENSE00001778565:ENSE00001829854:1:216578921:216579180:216501341:216504086:2:RPL37A:29:20:0:0	3.16292	4.94599	0.00613987	0.015592
ENSG00000165629:ENSE00001815091:ENSE00003615216:1:7807659:7807801:7797047:7797178:10:ATP5C1:26:12:0:0	3.16565	4.94643	0.00614266	0.015592
ENSG00000142541:ENSE00003727481:ENSE00001842442:1:49491729:49492301:49491040:49491547:19:RPL13A:31:27:0:0	2.79426	8.31592	0.00616563	0.0156355
ENSG00000115414:ENSE00001342429:ENSE00001838532:-1:215409563:215409739:215419289:215419385:2:FN1:22:16:0:0	3.69426	4.76836	0.00619404	0.0156927
ENSG00000115414:ENSE00001342419:ENSE00001146236:-1:215407127:215407321:215428180:215428338:2:FN1:26:9:0:0	2.7809	5.1524	0.00622063	0.0157452
ENSG00000115414:ENSE00001855196:ENSE00001146180:-1:215365505:215365676:215419242:215419385:2:FN1:74:17:0:0	2.53768	5.61401	0.00622923	0.0157522
ENSG00000115128:ENSE00000808827:ENSE00000721450:-1:24067584:24067851:24068321:24068459:2:SF3B6:6:5:0:0	3.03266	5.25454	0.0063633	0.016076
ENSG00000115414:ENSE00002257477:ENSE00001342465:-1:215404389:215404655:215431833:215431964:2:FN1:28:7:0:0	3.08517	4.90285	0.0064812	0.0163585
ENSG00000115414:ENSE00003509434:ENSE00001628521:-1:215375214:215375393:215414661:215414958:2:FN1:58:19:0:0	3.39465	4.67445	0.00651621	0.0164314
ENSG00000110321:ENSE00002162242:ENSE00003603682:-1:10797712:10797881:10800432:10800647:11:EIF4G2:86:71:0:0	-2.59704	5.65546	0.00652752	0.0164444
ENSG00000115414:ENSE00001810181:ENSE00001146152:-1:215391632:215393721:215408298:215408426:2:FN1:35:24:0:0	2.22309	6.8946	0.00656847	0.0165321
ENSG00000084234:ENSE00002162037:ENSE00003581010:1:130141412:130142074:130109429:130109602:11:APLP2:56:18:0:0	-3.48036	4.69716	0.00665062	0.0167232
ENSG00000251562:ENSE00003745164:ENSE00002080048:1:65504326:65504848:65502637:65503609:11:MALAT1:22:15:0:0	2.92963	5.62944	0.00673733	0.0169236
ENSG00000176920:ENSE00002128812:ENSE00002106182:1:48702955:48703616:48696379:48696643:19:FUT2:6:5:0:0	-3.58516	5.39453	0.00674295	0.0169236
ENSG00000115414:ENSE00001774870:ENSE00001849009:-1:215361147:215361626:215367679:215368027:2:FN1:84:73:0:0	2.53091	6.06229	0.00679828	0.0170465
ENSG00000174231:ENSE00002345080:ENSE00002648757:-1:1675620:1675812:1684472:1684837:17:PRPF8:29:4:0:0	-3.19506	4.50146	0.00685347	0.0171628
ENSG00000145592:ENSE00002034195:ENSE00003520385:-1:40831323:40831394:40834181:40834265:5:RPL37:13:6:0:0	2.51059	6.26114	0.00685745	0.0171628
ENSG00000107438:ENSE00003550370:ENSE00001935643:-1:95247215:95247366:95263876:95264063:10:PDLIM1:9:6:0:0	3.78557	4.81618	0.00688716	0.0172211
ENSG00000256100:ENSE00002246414:ENSE00002258786:1:63986141:63986514:63974620:63974794:11:AP000721.4:2:1:1:1	-2.92943	6.6333	0.00689813	0.0172325
ENSG00000165684:ENSE00001095443:ENSE00001095455:-1:136376349:136376481:136377543:136379299:9:SNAPC4:22:21:1:1	3.17107	4.50453	0.00699497	0.0174581
ENSG00000271383:ENSE00003751813:ENSE00003735328:1:149533925:149534097:149506305:149506413:1:NBPF19:80:45:0:0	4.46312	4.18565	0.00713479	0.0177617
ENSG00000171863:ENSE00001826744:ENSE00001146425:1:3575817:3580918:3575592:3575684:2:RPS7:11:8:0:0	4.46312	4.18565	0.00713562	0.0177617
ENSG00000117523:ENSE00000789775:ENSE00003540284:1:171574927:171575128:171512032:171512200:1:PRRC2C:39:5:0:0	4.46312	4.18565	0.00713646	0.0177617
ENSG00000019582:ENSE00003554133:ENSE00002094148:-1:150403121:150403312:150405978:150406321:5:CD74:20:14:0:0	3.29473	4.56143	0.00723473	0.0179833
ENSG00000181143:ENSE00002237906:ENSE00002258942:-1:8903856:8904028:8906670:8906842:19:MUC16:31:26:0:0	3.29308	4.5612	0.00723892	0.0179833
ENSG00000197702:ENSE00003661780:ENSE00002148511:1:12496458:12496598:12473744:12473834:11:PARVA:12:5:0:0	-3.3267	4.56085	0.00725001	0.0179942
ENSG00000120438:ENSE00002228073:ENSE00002230122:-1:159778987:159779261:159779592:159779790:6:TCP1:43:42:0:0	-2.61583	5.69166	0.00742106	0.0180796
ENSG00000265681:ENSE00002712472:ENSE00002713657:-1:49489376:49489550:49490261:49490552:18:RPL17:42:38:0:0	4.45765	4.18512	0.00756461	0.0180796
ENSG00000135404:ENSE00003590609:ENSE00003483945:-1:55726700:55726795:55726890:55726963:12:CD63:22:20:0:0	4.45764	4.18512	0.00756891	0.0180796
ENSG00000125730:ENSE00003032858:ENSE00001053582:-1:6680159:6680263:6712257:6712406:19:C3:60:21:0:0	3.31863	5.19269	0.00757945	0.0180796
ENSG00000125730:ENSE00000858109:ENSE00003613983:-1:6684388:6684439:6684988:6685146:19:C3:54:49:0:0	3.499	5.91139	0.00758714	0.0180796
ENSG00000108821:ENSE00002038267:ENSE00003432012:-1:50185844:50186507:50187484:50187537:17:COL1A1:71:66:0:0	2.85396	5.26435	0.00766162	0.0180796
ENSG00000133112:ENSE00002160627:ENSE00001152633:-1:45339994:45340258:45341042:45341212:13:TPT1:14:6:0:0	2.79782	8.33399	0.00767666	0.0180796
ENSG00000120733:ENSE00003562956:ENSE00003505193:1:138415132:138415239:138391013:138392261:5:KDM3B:22:15:0:0	-2.62851	5.2928	0.00774413	0.0180796
ENSG00000135480:ENSE00002372625:ENSE00002375561:1:52245490:52245632:52243012:52243411:12:KRT7:27:18:0:0	4.06583	4.03285	0.00776365	0.0180796
ENSG00000162244:ENSE00003520460:ENSE00001247981:-1:51993628:51994126:51995425:51995469:3:RPL29:17:9:0:0	4.06583	4.03285	0.00776536	0.0180796
ENSG00000119041:ENSE00001717047:ENSE00001594350:-1:196792955:196793152:196799240:196799725:2:GTF3C3:9:5:0:0	4.06583	4.03285	0.00776602	0.0180796
ENSG00000164331:ENSE00003562253:ENSE00002058039:-1:73562593:73562985:73565132:73565204:5:ANKRA2:5:4:0:0	4.06583	4.03285	0.00776708	0.0180796
ENSG00000090382:ENSE00001263888:ENSE00002357293:1:69353153:69354234:69348384:69348544:12:LYZ:7:2:0:0	4.06583	4.03285	0.0077684	0.0180796
ENSG00000105640:ENSE00001126159:ENSE00003161336:1:17863171:17863315:17861333:17861472:19:RPL18A:19:10:0:0	4.0666	4.03297	0.0077844	0.0180796
ENSG00000115415:ENSE00003653784:ENSE00001582224:-1:190979772:190979866:191013525:191013955:2:STAT1:31:8:0:0	4.0666	4.03297	0.00778611	0.0180796
ENSG00000026025:ENSE00002209159:ENSE00001776869:1:17237230:17237585:17230004:17230710:10:VIM:26:10:0:0	4.0666	4.03297	0.00778676	0.0180796
ENSG00000134326:ENSE00003674034:ENSE00001867355:-1:6851450:6851683:6864332:6864443:2:CMPK2:11:6:0:0	4.0666	4.03297	0.0077878	0.0180796
ENSG00000005022:ENSE00001836872:ENSE00001257624:1:119469742:119470155:119468400:119468626:X:SLC25A5:5:1:0:0	4.0666	4.03297	0.00778911	0.0180796
ENSG00000163359:ENSE00002303895:ENSE00001339012:-1:237365698:237366035:237396727:237396847:2:COL6A3:20:5:0:0	4.0666	4.03297	0.0077895	0.0180796
ENSG00000234745:ENSE00001724119:ENSE00001832377:-1:31355107:31355223:31357086:31357187:6:HLA-B:14:1:0:0	4.0666	4.03297	0.00779054	0.0180796
ENSG00000005339:ENSE00003538086:ENSE00001698951:-1:3736036:3736203:3738559:3738672:16:CREBBP:48:44:0:0	-3.86223	3.95042	0.00779315	0.0180796
ENSG00000064655:ENSE00003618852:ENSE00001688912:1:47089239:47089381:47001460:47001473:20:EYA2:17:10:0:0	-3.86223	3.95042	0.00779315	0.0180796
ENSG00000070831:ENSE00003568777:ENSE00003554719:1:22086439:22086548:22078429:22078583:1:CDC42:10:7:0:0	-3.86223	3.95042	0.00779315	0.0180796
ENSG00000086758:ENSE00001733171:ENSE00003094334:-1:53593364:53593601:53686588:53686729:X:HUWE1:45:2:0:0	-3.86223	3.95042	0.00779315	0.0180796
ENSG00000133313:ENSE00002696166:ENSE00002724260:1:74510824:74511013:74501102:74501238:18:CNDP2:45:25:0:0	-3.86223	3.95042	0.00779315	0.0180796
ENSG00000133800:ENSE00000911018:ENSE00002156218:-1:10564203:10564374:10568448:10568577:11:LYVE1:6:3:0:0	-3.86223	3.95042	0.00779315	0.0180796
ENSG00000144645:ENSE00001746442:ENSE00001831763:-1:31668642:31668824:31960143:31960336:3:OSBPL10:40:8:0:0	-3.86223	3.95042	0.00779315	0.0180796
ENSG00000163399:ENSE00001596785:ENSE00001634637:1:116397888:116398038:116396598:116396734:1:ATP1A1:27:26:0:0	-3.86223	3.95042	0.00779315	0.0180796
ENSG00000163902:ENSE00001252381:ENSE00001940647:-1:128625874:128626012:128644515:128644983:3:RPN1:22:10:0:0	-3.86223	3.95042	0.00779315	0.0180796
ENSG00000173681:ENSE00001934092:ENSE00001661024:-1:19965044:19965295:19966080:19966649:X:CXorf23:5:2:0:0	-3.86223	3.95042	0.00779315	0.0180796
ENSG00000185187:ENSE00002157771:ENSE00002188512:-1:406349:407164:408763:408893:11:SIGIRR:47:22:0:0	-3.86223	3.95042	0.00779315	0.0180796
ENSG00000196781:ENSE00003492768:ENSE00003740059:-1:81615982:81616134:81653974:81654036:9:TLE1:19:8:0:0	-3.86223	3.95042	0.00779315	0.0180796
ENSG00000244038:ENSE00000756212:ENSE00001697710:-1:20654614:20654707:20661197:20661544:1:DDOST:11:2:0:0	-3.86223	3.95042	0.00779315	0.0180796
ENSG00000033170:ENSE00000658486:ENSE00002432442:1:65721775:65722021:65479707:65479784:14:FUT8:35:16:0:0	-3.86223	3.95033	0.00779321	0.0180796
ENSG00000105323:ENSE00003137233:ENSE00003573985:1:41302393:41302949:41281163:41281275:19:HNRNPUL1:44:34:0:0	-3.86223	3.95033	0.00779321	0.0180796
ENSG00000110321:ENSE00003603682:ENSE00003614449:-1:10800432:10800647:10803899:10804050:11:EIF4G2:71:51:0:0	-3.86223	3.95033	0.00779321	0.0180796
ENSG00000115866:ENSE00000777147:ENSE00001071624:-1:135920453:135920600:135985403:135985684:2:DARS:23:4:0:0	-3.86223	3.95033	0.00779321	0.0180796
ENSG00000130985:ENSE00000896881:ENSE00001751581:1:47199209:47199377:47197199:47198355:X:UBA1:12:7:0:0	-3.86223	3.95033	0.00779321	0.0180796
ENSG00000147548:ENSE00001772787:ENSE00002154467:-1:38337305:38337467:38348127:38348215:8:WHSC1L1:13:8:0:0	-3.86223	3.95033	0.00779321	0.0180796
ENSG00000150938:ENSE00000397108:ENSE00003656950:1:36476889:36477071:36464534:36464655:2:CRIM1:14:13:0:0	-3.86223	3.95033	0.00779321	0.0180796
ENSG00000165280:ENSE00003587441:ENSE00001669314:-1:35066675:35066817:35072337:35072549:9:VCP:7:2:0:0	-3.86223	3.95033	0.00779321	0.0180796
ENSG00000168610:ENSE00001179541:ENSE00000950720:-1:42322282:42322494:42326116:42326199:17:STAT3:39:29:0:0	-3.86223	3.95033	0.00779321	0.0180796
ENSG00000174197:ENSE00000586715:ENSE00002585681:1:41727180:41727406:41668895:41669958:15:MGA:18:5:0:0	-3.86223	3.95033	0.00779321	0.0180796
ENSG00000009307:ENSE00001386496:ENSE00000784321:-1:114730508:114730648:114737471:114737563:1:CSDE1:31:24:0:0	-3.86182	3.94399	0.00779759	0.0180796
ENSG00000062582:ENSE00001766300:ENSE00001958977:-1:43869308:43869517:43869524:43869893:7:MRPS24:3:1:0:0	-3.86182	3.94399	0.00779759	0.0180796
ENSG00000069248:ENSE00001015850:ENSE00001069978:-1:229487466:229487613:229498136:229498306:1:NUP133:12:8:0:0	-3.86182	3.94399	0.00779759	0.0180796
ENSG00000070614:ENSE00000439232:ENSE00002100867:1:150534867:150535021:150486331:150486407:5:NDST1:18:3:0:0	-3.86182	3.94399	0.00779759	0.0180796
ENSG00000086102:ENSE00003671660:ENSE00001481377:1:33366629:33366774:33347663:33348723:9:NFX1:31:21:0:0	-3.86182	3.94399	0.00779759	0.0180796
ENSG00000099991:ENSE00000651622:ENSE00001361087:1:24087452:24087713:24011315:24011367:22:CABIN1:33:2:0:0	-3.86182	3.94399	0.00779759	0.0180796
ENSG00000100316:ENSE00003511175:ENSE00001863969:-1:39316706:39317021:39319595:39319649:22:RPL3:19:4:0:0	-3.86182	3.94399	0.00779759	0.0180796
ENSG00000101134:ENSE00000845677:ENSE00003595338:1:54643458:54643578:54554933:54555040:20:DOK5:11:5:0:0	-3.86182	3.94399	0.00779759	0.0180796
ENSG00000104133:ENSE00003622844:ENSE00002570003:-1:44598631:44598836:44610840:44610857:15:SPG11:39:30:0:0	-3.86182	3.94399	0.00779759	0.0180796
ENSG00000105373:ENSE00003222854:ENSE00001267516:1:47756530:47756744:47755756:47755822:19:GLTSCR2:30:26:0:0	-3.86182	3.94399	0.00779759	0.0180796
ENSG00000106263:ENSE00003532109:ENSE00003607268:1:2369472:2369682:2355234:2355420:7:EIF3B:23:5:0:0	-3.86182	3.94399	0.00779759	0.0180796
ENSG00000110344:ENSE00003576197:ENSE00001129566:1:118379446:118379750:118373494:118373685:11:UBE4A:14:10:0:0	-3.86182	3.94399	0.00779759	0.0180796
ENSG00000114541:ENSE00001175465:ENSE00001890308:-1:69187770:69187917:69292973:69293061:3:FRMD4B:52:22:0:0	-3.86182	3.94399	0.00779759	0.0180796
ENSG00000115760:ENSE00000743559:ENSE00003679513:1:32467525:32467739:32392039:32392150:2:BIRC6:35:6:0:0	-3.86182	3.94399	0.00779759	0.0180796
ENSG00000115866:ENSE00000777147:ENSE00001882917:-1:135920453:135920600:135980431:135980551:2:DARS:23:8:0:0	-3.86182	3.94399	0.00779759	0.0180796
ENSG00000120437:ENSE00000765642:ENSE00003610929:1:159775170:159775313:159762919:159763053:6:ACAT2:6:3:0:0	-3.86182	3.94399	0.00779759	0.0180796
ENSG00000120963:ENSE00001193308:ENSE00002131329:-1:101201607:101201743:101202333:101202452:8:ZNF706:20:14:0:0	-3.86182	3.94399	0.00779759	0.0180796
ENSG00000121621:ENSE00003538176:ENSE00002191079:-1:28084632:28084808:28108064:28108145:11:KIF18A:11:2:0:0	-3.86182	3.94399	0.00779759	0.0180796
ENSG00000122507:ENSE00000976533:ENSE00001626247:1:33273012:33273195:33157638:33157756:7:BBS9:19:14:0:0	-3.86182	3.94399	0.00779759	0.0180796
ENSG00000128585:ENSE00003648768:ENSE00003589425:1:131463217:131463364:131443481:131443702:7:MKLN1:27:25:0:0	-3.86182	3.94399	0.00779759	0.0180796
ENSG00000137200:ENSE00002276241:ENSE00002240993:1:37458612:37458810:37446291:37446449:6:CMTR1:12:7:0:0	-3.86182	3.94399	0.00779759	0.0180796
ENSG00000138801:ENSE00001217417:ENSE00000935008:-1:107644802:107645070:107720120:107720452:4:PAPSS1:23:3:0:0	-3.86182	3.94399	0.00779759	0.0180796
ENSG00000169972:ENSE00001892360:ENSE00001479546:1:1310036:1311071:1308611:1308720:1:PUSL1:13:2:0:0	-3.86182	3.94399	0.00779759	0.0180796
ENSG00000170291:ENSE00003651663:ENSE00001278052:1:7256857:7257038:7252770:7252830:17:ELP5:23:15:0:0	-3.86182	3.94399	0.00779759	0.0180796
ENSG00000173120:ENSE00002161252:ENSE00001657246:1:67231765:67231960:67181320:67181398:11:KDM2A:28:12:0:0	-3.86182	3.94399	0.00779759	0.0180796
ENSG00000173692:ENSE00003501142:ENSE00003492980:1:231161340:231161509:231072189:231072415:2:PSMD1:35:15:0:0	-3.86182	3.94399	0.00779759	0.0180796
ENSG00000185658:ENSE00003495150:ENSE00003590815:-1:39264460:39264685:39313072:39313101:21:BRWD1:30:8:0:0	-3.86182	3.94399	0.00779759	0.0180796
ENSG00000196642:ENSE00001042735:ENSE00001885623:1:136839222:136839486:136826597:136828546:9:RABL6:31:10:0:0	-3.86182	3.94399	0.00779759	0.0180796
ENSG00000198887:ENSE00001208255:ENSE00001387981:1:70277310:70277472:70258962:70259263:9:SMC5:4:1:0:0	-3.86182	3.94399	0.00779759	0.0180796
ENSG00000232346:ENSE00001704042:ENSE00001704042:1:32039490:32039896:32039490:32039896:22:SC22CB-1E7.1:1:1:1:1	-3.86182	3.94399	0.00779759	0.0180796
ENSG00000142949:ENSE00003669190:ENSE00001714914:1:43606814:43606968:43590972:43591553:1:PTPRF:43:23:0:0	-2.76614	5.32476	0.00781248	0.0180796
ENSG00000107796:ENSE00003478220:ENSE00003558620:-1:88941785:88941869:88947258:88947386:10:ACTA2:11:8:0:0	3.31883	5.02859	0.00784959	0.0180796
ENSG00000162949:ENSE00003631282:ENSE00001918632:-1:30787128:30787357:30807302:30807547:2:CAPN13:6:3:0:0	-3.86461	3.95678	0.00785093	0.0180796
ENSG00000125304:ENSE00000685735:ENSE00000853932:1:99555536:99555647:99552167:99552326:13:TM9SF2:20:18:0:0	3.00842	4.85843	0.00785112	0.0180796
ENSG00000197081:ENSE00001086858:ENSE00001086761:1:160084995:160085131:160009010:160009134:6:IGF2R:45:3:0:0	-3.86465	3.95678	0.00785202	0.0180796
ENSG00000155827:ENSE00001090818:ENSE00001876829:1:101552141:101552262:101533905:101533968:9:RNF20:19:3:0:0	-3.86466	3.95678	0.00785241	0.0180796
ENSG00000006715:ENSE00003663479:ENSE00000679068:-1:38795465:38795611:38821203:38821265:7:VPS41:20:12:0:0	-3.86469	3.95678	0.00785364	0.0180796
ENSG00000134014:ENSE00003509044:ENSE00003538314:1:28160229:28160456:28129502:28129663:8:ELP3:37:28:0:0	-3.8647	3.95678	0.00785394	0.0180796
ENSG00000082153:ENSE00001854436:ENSE00001673883:1:200815341:200815715:200812676:200812885:2:BZW1:13:9:0:0	-3.86473	3.95678	0.00785479	0.0180796
ENSG00000130816:ENSE00003636455:ENSE00003664281:-1:10154293:10154479:10180187:10180234:19:DNMT1:56:23:0:0	-3.86475	3.95678	0.00785552	0.0180796
ENSG00000096384:ENSE00001427294:ENSE00002502092:1:44253489:44253883:44251048:44251213:6:HSP90AB1:16:10:0:1	-3.86476	3.95678	0.00785596	0.0180796
ENSG00000119596:ENSE00001669522:ENSE00000808227:1:74781334:74782325:74763366:74764362:14:YLPM1:4:1:0:0	-3.8648	3.95678	0.00785717	0.0180796
ENSG00000145431:ENSE00003494335:ENSE00002056108:-1:156772686:156772893:156810837:156810891:4:PDGFC:20:14:0:0	-2.94502	4.85054	0.00791515	0.018165
ENSG00000115414:ENSE00001146152:ENSE00001245669:-1:215408298:215408426:215424146:215424325:2:FN1:24:11:0:0	2.8149	6.05523	0.00792442	0.018165
ENSG00000157765:ENSE00002053439:ENSE00002039993:1:25662708:25662842:25655822:25655890:4:SLC34A2:8:2:0:0	4.06799	4.03317	0.00792464	0.018165
ENSG00000172270:ENSE00003645962:ENSE00002655694:1:580646:580782:578848:579656:19:BSG:25:16:0:0	4.06799	4.03317	0.00792486	0.018165
ENSG00000163840:ENSE00001150182:ENSE00001154789:1:122565859:122566070:122564238:122564613:3:DTX3L:3:1:1:0	4.06799	4.03317	0.00792817	0.018165
ENSG00000142541:ENSE00001910825:ENSE00001842442:1:49491729:49491757:49491040:49491547:19:RPL13A:39:27:0:0	3.31407	6.56688	0.00795283	0.0181951
ENSG00000160710:ENSE00001952208:ENSE00001053903:-1:154584634:154585043:154598402:154598585:1:ADAR:32:13:0:0	2.70802	5.24599	0.00795484	0.0181951
ENSG00000153113:ENSE00003537886:ENSE00003562558:1:96754658:96754741:96747345:96747392:5:CAST:79:72:0:0	4.27494	4.11099	0.00800868	0.0182623
ENSG00000118564:ENSE00003682430:ENSE00002032280:-1:15625252:15625977:15638690:15638694:4:FBXL5:32:22:0:0	4.27494	4.11099	0.00801141	0.0182623
ENSG00000115414:ENSE00001744777:ENSE00001146105:-1:215392931:215393147:215397137:215397223:2:FN1:33:31:0:0	4.27494	4.11099	0.00801415	0.0182623
ENSG00000110321:ENSE00003544254:ENSE00002149032:-1:10800731:10800835:10805907:10806263:11:EIF4G2:69:27:0:0	4.27494	4.11099	0.0080162	0.0182623
ENSG00000108021:ENSE00001400522:ENSE00001430422:1:5746179:5750027:5742097:5742526:10:FAM208B:33:32:0:0	4.27494	4.11099	0.00801826	0.0182623
ENSG00000138069:ENSE00000810194:ENSE00003490603:-1:65097971:65098066:65104734:65104806:2:RAB1A:7:6:0:0	3.25197	4.98851	0.0080286	0.0182703
ENSG00000008988:ENSE00003724474:ENSE00002137325:-1:56069738:56069833:56073073:56073768:8:RPS20:23:19:0:0	2.48456	7.84971	0.00814031	0.0185089
ENSG00000115414:ENSE00003548106:ENSE00003634343:-1:215380811:215381080:215383328:215383483:2:FN1:47:43:0:0	2.66159	5.32368	0.00815757	0.0185171
ENSG00000083845:ENSE00003683860:ENSE00003210464:1:58392976:58393185:58388137:58388594:19:RPS5:12:9:0:0	3.13587	5.39145	0.00815775	0.0185171
ENSG00000026025:ENSE00001864976:ENSE00001270949:1:17235846:17236379:17235169:17235389:10:VIM:23:20:0:0	2.6963	5.82252	0.00821182	0.0186142
ENSG00000167658:ENSE00001265527:ENSE00003535069:-1:3979329:3979436:3981947:3982052:19:EEF2:20:12:0:0	4.27915	4.11142	0.00821439	0.0186142
ENSG00000133112:ENSE00003594311:ENSE00003755227:-1:45339497:45339602:45339994:45340184:13:TPT1:16:15:0:0	4.28548	5.11147	0.00833488	0.0188713
ENSG00000254709:ENSE00003723360:ENSE00003712934:1:22881097:22881388:22856619:22856634:22:IGLL5:9:4:0:0	4.39258	5.18432	0.00841726	0.0190417
ENSG00000112096:ENSE00002256549:ENSE00003655486:-1:159684875:159685033:159688126:159688242:6:SOD2:26:21:0:0	3.0963	5.03982	0.00846616	0.0191362
ENSG00000133112:ENSE00003536559:ENSE00001618156:-1:45338660:45338776:45340026:45340785:13:TPT1:21:13:0:0	3.61841	6.12752	0.00856132	0.019335
ENSG00000133112:ENSE00003536559:ENSE00003684035:-1:45338660:45338776:45340712:45340785:13:TPT1:21:9:0:0	3.87438	6.23196	0.00856962	0.0193375
ENSG00000140443:ENSE00002575383:ENSE00003617895:1:98957061:98964529:98913044:98913282:15:IGF1R:54:29:0:0	-3.00765	4.86209	0.00858944	0.0193659
ENSG00000214753:ENSE00003682277:ENSE00003659479:-1:62716989:62717189:62720023:62720191:11:HNRNPUL2:13:12:0:0	-2.42576	5.34651	0.00862634	0.0194328
ENSG00000145592:ENSE00002034195:ENSE00002049933:-1:40831323:40831394:40833879:40834265:5:RPL37:13:8:0:0	2.05166	7.21043	0.00864215	0.0194521
ENSG00000122406:ENSE00003567481:ENSE00003667021:1:92840551:92840639:92833389:92833458:1:RPL5:15:5:0:0	3.18067	5.42325	0.0086598	0.0194755
ENSG00000122873:ENSE00001899940:ENSE00003585757:1:58282899:58283082:58277117:58277322:10:CISD1:7:6:0:0	-2.60265	5.19874	0.0087756	0.0196581
ENSG00000115414:ENSE00001878718:ENSE00001146412:-1:215380811:215381329:215391632:215391814:2:FN1:48:36:0:0	2.36713	6.23353	0.00879374	0.0196581
ENSG00000135945:ENSE00000921842:ENSE00003479628:-1:99402644:99402800:99404444:99404677:2:REV1:50:44:0:0	-3.07605	4.87307	0.00888001	0.0196581
ENSG00000243649:ENSE00003519234:ENSE00003619748:1:31951144:31951244:31950619:31950772:6:CFB:38:35:0:0	-3.1532	4.49549	0.00890273	0.0196581
ENSG00000136950:ENSE00001152290:ENSE00003497305:1:124876878:124877401:124874975:124875151:9:ARPC5L:10:7:0:0	3.01227	4.85825	0.00893658	0.0196581
ENSG00000251562:ENSE00003742233:ENSE00003735580:1:65500223:65500398:65499042:65499305:11:MALAT1:10:5:0:0	3.29957	4.56124	0.00895287	0.0196581
ENSG00000198380:ENSE00001164512:ENSE00001164477:-1:69326914:69327075:69337898:69338055:2:GFPT1:25:21:0:0	-3.24416	4.54888	0.00903404	0.0196581
ENSG00000088827:ENSE00001162413:ENSE00001162459:-1:3694663:3694923:3703197:3703451:20:SIGLEC1:11:5:0:0	3.17626	4.9458	0.00911024	0.0196581
ENSG00000123728:ENSE00003501062:ENSE00003726479:-1:132214134:132214446:132219370:132219480:X:RAP2C:13:1:0:0	3.82087	3.95046	0.00925374	0.0196581
ENSG00000133112:ENSE00001479644:ENSE00002160627:-1:45336873:45337388:45339994:45340258:13:TPT1:31:14:0:0	3.82087	3.95046	0.00925374	0.0196581
ENSG00000148346:ENSE00001889847:ENSE00001459333:1:128149472:128149663:128149071:128149264:9:LCN2:4:1:0:0	3.82087	3.95046	0.00925374	0.0196581
ENSG00000152952:ENSE00003509154:ENSE00001826351:-1:146121112:146121248:146160881:146160991:3:PLOD2:7:2:0:0	3.82087	3.95046	0.00925374	0.0196581
ENSG00000156508:ENSE00001275154:ENSE00001866834:-1:73517521:73517934:73518030:73518610:6:EEF1A1:28:25:0:0	3.82087	3.95046	0.00925374	0.0196581
ENSG00000167995:ENSE00002154582:ENSE00003652938:1:61962255:61965515:61959498:61959578:11:BEST1:25:20:0:0	3.82087	3.95046	0.00925374	0.0196581
ENSG00000196954:ENSE00003637417:ENSE00002168456:-1:104949543:104949777:104968519:104968575:11:CASP4:20:8:0:0	3.82087	3.95046	0.00925374	0.0196581
ENSG00000197217:ENSE00002134062:ENSE00003561764:-1:23439749:23440084:23447680:23447885:8:ENTPD4:16:7:0:0	3.82087	3.95046	0.00925374	0.0196581
ENSG00000030582:ENSE00002791782:ENSE00002799911:1:44350911:44351460:44349667:44349894:17:GRN:42:27:0:0	3.82087	3.95039	0.00925379	0.0196581
ENSG00000031698:ENSE00000912998:ENSE00003680471:1:109236391:109236548:109235210:109235431:1:SARS:15:12:0:0	3.82087	3.95039	0.00925379	0.0196581
ENSG00000090382:ENSE00000920752:ENSE00000920753:1:69352220:69352298:69350108:69350272:12:LYZ:6:4:0:0	3.82087	3.95039	0.00925379	0.0196581
ENSG00000100234:ENSE00000653440:ENSE00000653439:1:32858017:32858138:32857249:32857360:22:TIMP3:4:3:1:1	3.82087	3.95039	0.00925379	0.0196581
ENSG00000109083:ENSE00003478500:ENSE00002241181:-1:28329173:28329276:28335340:28335455:17:IFT20:25:6:0:0	3.82087	3.95039	0.00925379	0.0196581
ENSG00000111237:ENSE00003612453:ENSE00002275122:-1:110492996:110493231:110498820:110498859:12:VPS29:20:13:0:0	3.82087	3.95039	0.00925379	0.0196581
ENSG00000115548:ENSE00000768123:ENSE00003600266:1:86466372:86466883:86464053:86464216:2:KDM3A:27:25:0:0	3.82087	3.95039	0.00925379	0.0196581
ENSG00000115760:ENSE00000743560:ENSE00001652421:1:32467903:32468111:32439508:32439686:2:BIRC6:36:20:0:0	3.82087	3.95039	0.00925379	0.0196581
ENSG00000118263:ENSE00000934675:ENSE00001732293:-1:207123774:207124404:207167140:207167246:2:KLF7:18:1:0:0	3.82087	3.95039	0.00925379	0.0196581
ENSG00000120549:ENSE00002700858:ENSE00001137278:1:24544981:24545103:24536774:24536893:10:KIAA1217:35:29:0:0	3.82087	3.95039	0.00925379	0.0196581
ENSG00000133706:ENSE00002049879:ENSE00002019628:-1:146142782:146143084:146151862:146151948:5:LARS:46:29:0:0	3.82087	3.95039	0.00925379	0.0196581
ENSG00000135018:ENSE00003609867:ENSE00000982970:-1:83679775:83680037:83686004:83686155:9:UBQLN1:7:5:0:0	3.82087	3.95039	0.00925379	0.0196581
ENSG00000143416:ENSE00001940722:ENSE00003468237:-1:151365189:151365684:151365768:151365846:1:SELENBP1:40:32:0:0	3.82087	3.95039	0.00925379	0.0196581
ENSG00000162825:ENSE00003733984:ENSE00003720918:-1:145308253:145308361:145336013:145336185:1:NBPF8:123:88:0:0	3.82087	3.95039	0.00925379	0.0196581
ENSG00000163359:ENSE00003623692:ENSE00003589018:-1:237336135:237336532:237348613:237348663:2:COL6A3:56:40:0:0	3.82087	3.95039	0.00925379	0.0196581
ENSG00000163563:ENSE00001075997:ENSE00001075996:1:158845587:158846003:158843955:158844122:1:MNDA:7:6:0:0	3.82087	3.95039	0.00925379	0.0196581
ENSG00000173821:ENSE00003585590:ENSE00003639848:1:80309018:80309171:80307128:80307201:17:RNF213:22:21:0:0	3.82087	3.95039	0.00925379	0.0196581
ENSG00000185651:ENSE00003575779:ENSE00001369259:1:21610857:21611043:21567547:21567771:22:UBE2L3:5:2:0:0	3.82087	3.95039	0.00925379	0.0196581
ENSG00000196504:ENSE00003550667:ENSE00002508688:-1:152681226:152681336:152693158:152693476:2:PRPF40A:20:16:0:0	3.82087	3.95039	0.00925379	0.0196581
ENSG00000197746:ENSE00000987097:ENSE00001520042:-1:71818617:71818724:71821876:71822016:10:PSAP:21:10:0:0	3.82087	3.95039	0.00925379	0.0196581
ENSG00000211445:ENSE00002125088:ENSE00003715510:1:151026445:151027017:151020438:151020741:5:GPX3:14:1:0:0	3.82087	3.95039	0.00925379	0.0196581
ENSG00000104823:ENSE00002989688:ENSE00003587198:-1:38815857:38816355:38817065:38817129:19:ECH1:34:25:0:0	3.82087	3.95035	0.00925382	0.0196581
ENSG00000114439:ENSE00003618538:ENSE00001553532:1:107801095:107801281:107599313:107599588:3:BBX:67:15:0:0	3.82087	3.95035	0.00925382	0.0196581
ENSG00000115414:ENSE00001928242:ENSE00001919404:-1:215375629:215375725:215379205:215379317:2:FN1:56:49:0:0	3.82087	3.95035	0.00925382	0.0196581
ENSG00000116984:ENSE00000961558:ENSE00003563358:1:236891133:236891329:236852948:236853088:1:MTR:33:22:0:0	3.82087	3.95035	0.00925382	0.0196581
ENSG00000124177:ENSE00001918469:ENSE00001356151:-1:41533050:41533285:41551305:41551360:20:CHD6:8:6:0:0	3.82087	3.95035	0.00925382	0.0196581
ENSG00000132510:ENSE00001295739:ENSE00002665515:1:7847546:7849728:7839991:7840024:17:KDM6B:19:3:0:0	3.82087	3.95035	0.00925382	0.0196581
ENSG00000134531:ENSE00000822085:ENSE00002315256:1:13211469:13211588:13199178:13199533:12:EMP1:11:6:0:0	3.82087	3.95035	0.00925382	0.0196581
ENSG00000137801:ENSE00001831316:ENSE00001936626:1:39588848:39589086:39588526:39588785:15:THBS1:18:16:0:0	3.82087	3.95035	0.00925382	0.0196581
ENSG00000138759:ENSE00001268131:ENSE00001331053:1:78499721:78499921:78412969:78413085:4:FRAS1:76:41:0:0	3.82087	3.95035	0.00925382	0.0196581
ENSG00000166716:ENSE00001105895:ENSE00001242297:1:84790705:84790883:84782654:84784895:15:ZNF592:7:5:0:0	3.82087	3.95035	0.00925382	0.0196581
ENSG00000173575:ENSE00003772837:ENSE00003771301:1:93009145:93009323:93002177:93002317:15:CHD2:71:66:0:0	3.82087	3.95035	0.00925382	0.0196581
ENSG00000175387:ENSE00001494253:ENSE00002775761:-1:47833096:47841950:47844912:47845484:18:SMAD2:33:31:0:0	3.82087	3.95035	0.00925382	0.0196581
ENSG00000113387:ENSE00003522003:ENSE00002066292:1:32591563:32591685:32536638:32536695:5:SUB1:19:4:0:0	3.82087	3.95032	0.00925385	0.0196581
ENSG00000115414:ENSE00001146266:ENSE00001245714:-1:215433324:215433461:215435655:215436068:2:FN1:6:2:0:0	3.82087	3.95032	0.00925385	0.0196581
ENSG00000115414:ENSE00003596333:ENSE00001342465:-1:215373322:215373411:215431833:215431964:2:FN1:59:7:0:0	3.82087	3.95032	0.00925385	0.0196581
ENSG00000122786:ENSE00003566274:ENSE00001841349:1:134928754:134928900:134899832:134900053:7:CALD1:26:22:0:0	3.82087	3.95032	0.00925385	0.0196581
ENSG00000132424:ENSE00003490824:ENSE00001821615:-1:99412551:99412739:99425215:99425275:6:PNISR:10:5:0:0	3.82087	3.95032	0.00925385	0.0196581
ENSG00000163359:ENSE00003505505:ENSE00001073784:-1:237340452:237341150:237394587:237395204:2:COL6A3:52:7:0:0	3.82087	3.95032	0.00925385	0.0196581
ENSG00000173473:ENSE00003657434:ENSE00001294910:-1:47635190:47635344:47781603:47781917:3:SMARCC1:33:3:0:0	3.82087	3.95032	0.00925385	0.0196581
ENSG00000084207:ENSE00003536926:ENSE00003750846:1:67586104:67586211:67584685:67584772:11:GSTP1:14:8:0:0	3.82086	3.95028	0.00925388	0.0196581
ENSG00000096746:ENSE00003606213:ENSE00001848121:1:68341585:68341680:68339440:68339546:10:HNRNPH3:25:20:0:0	3.82086	3.95028	0.00925388	0.0196581
ENSG00000131446:ENSE00001311279:ENSE00002051206:-1:180790541:180793097:180815425:180815567:5:MGAT1:53:1:0:0	3.82086	3.95028	0.00925388	0.0196581
ENSG00000168961:ENSE00002702894:ENSE00002269103:1:27640387:27640773:27629798:27631304:17:LGALS9:13:1:0:0	3.82086	3.95028	0.00925388	0.0196581
ENSG00000169299:ENSE00003493893:ENSE00003635124:1:37855608:37855741:37829964:37830131:4:PGM2:23:6:0:0	3.82086	3.95028	0.00925388	0.0196581
ENSG00000173801:ENSE00003624866:ENSE00001781215:-1:41768969:41769207:41785903:41786070:17:JUP:17:6:0:0	3.82086	3.95028	0.00925388	0.0196581
ENSG00000180817:ENSE00001261978:ENSE00001261985:-1:70209558:70209685:70214500:70214586:10:PPA1:17:11:0:0	3.82086	3.95028	0.00925388	0.0196581
ENSG00000251562:ENSE00003727582:ENSE00003753954:1:65505207:65505662:65504519:65505019:11:MALAT1:31:26:0:0	3.82086	3.95028	0.00925388	0.0196581
ENSG00000115414:ENSE00003614654:ENSE00001245714:-1:215364879:215364985:215435655:215436068:2:FN1:78:2:0:0	3.82086	3.95024	0.00925391	0.0196581
ENSG00000126088:ENSE00001932831:ENSE00001833289:1:45013909:45014836:45013136:45013354:1:UROD:30:19:0:0	3.82086	3.95024	0.00925391	0.0196581
ENSG00000138757:ENSE00003545585:ENSE00001929089:-1:75655066:75655246:75673208:75673401:4:G3BP2:42:7:0:0	3.82086	3.95024	0.00925391	0.0196581
ENSG00000163558:ENSE00003595991:ENSE00001148448:1:170284461:170284596:170280227:170280403:3:PRKCI:17:10:0:0	3.82086	3.95024	0.00925391	0.0196581
ENSG00000177674:ENSE00003514084:ENSE00001895312:1:11748415:11748610:11745930:11746223:1:AGTRAP:23:15:0:0	3.82086	3.95024	0.00925391	0.0196581
ENSG00000204209:ENSE00001947555:ENSE00001937709:-1:33320011:33320460:33322862:33323014:6:DAXX:24:7:0:0	3.82086	3.95024	0.00925391	0.0196581
ENSG00000133112:ENSE00001479644:ENSE00002190773:-1:45336873:45337388:45337467:45337553:13:TPT1:31:23:0:0	3.33094	5.02954	0.00927496	0.0196873
ENSG00000197102:ENSE00002447477:ENSE00000870429:1:102034137:102034188:102017088:102017294:14:DYNC1H1:61:39:0:0	-3.12348	4.94353	0.00930911	0.0197441
ENSG00000078401:ENSE00000685322:ENSE00000615812:1:12293941:12294096:12292341:12292509:6:EDN1:3:2:1:1	-3.90026	3.95669	0.00939889	0.0198543
ENSG00000088367:ENSE00001605763:ENSE00001406886:1:36190622:36190797:36091504:36091612:20:EPB41L1:32:1:0:0	-3.90028	3.95669	0.0094002	0.0198543
ENSG00000095002:ENSE00002447081:ENSE00002457696:1:47429742:47429941:47408401:47408555:2:MSH2:14:6:0:0	-3.90031	3.95669	0.00940151	0.0198543
ENSG00000148180:ENSE00003518154:ENSE00001851359:1:121327308:121327482:121283319:121283392:9:GSN:50:19:0:0	-3.90033	3.95669	0.00940281	0.0198543
ENSG00000170445:ENSE00003618891:ENSE00003545774:-1:140674679:140674825:140677327:140677420:5:HARS:29:22:0:0	-3.90035	3.95669	0.00940412	0.0198543
ENSG00000175166:ENSE00003557027:ENSE00001179906:1:184305768:184305930:184303643:184303749:3:PSMD2:42:35:0:0	-3.90038	3.95669	0.00940543	0.0198543
ENSG00000136193:ENSE00003593109:ENSE00001835098:-1:29955179:29955360:29989642:29989798:7:SCRN1:13:5:0:0	-3.90204	3.95687	0.00943694	0.0198664
ENSG00000137076:ENSE00001922248:ENSE00001925241:-1:35707731:35707967:35723104:35724079:9:TLN1:38:9:0:0	-3.90207	3.95687	0.00943823	0.0198664
ENSG00000162825:ENSE00003749258:ENSE00003726171:-1:145323366:145323538:145360603:145360711:1:NBPF8:104:57:0:0	-3.90209	3.95687	0.00943953	0.0198664
ENSG00000173432:ENSE00001729981:ENSE00002176157:1:18266884:18266978:18266260:18266296:11:SAA1:5:2:1:0	-3.90211	3.95687	0.00944082	0.0198664

## Sheet: Ovary_vs_lymph
circRNA Format	GENEID:EXON2:EXON1:STRAND:EXON2START:EXON2END:EXON1START:EXON1END:CHR:GENE
circRNA	logFC (Lymph/ovary)	logCPM	PValue	FDR
ENSG00000187720:ENSE00000697095:ENSE00003637945:1:71771064:71771208:71765020:71765199:15:THSD4:27:25:0:0	-7.45824	6.34734	2.33022e-07	0.000608829
ENSG00000276566:ENSE00002258457:ENSE00003733957:1:90154279:90154574:90154073:90154152:2:IGKV1D-13:2:1:1:1	-6.65663	7.03359	2.27076e-06	0.00216879
ENSG00000187720:ENSE00001535281:ENSE00000697095:1:71777232:71783383:71771064:71771208:15:THSD4:29:27:0:0	-6.51823	5.53433	2.58164e-06	0.00216879
ENSG00000105388:ENSE00002519599:ENSE00002474363:1:41718128:41718382:41717455:41717733:19:CEACAM5:20:16:0:0	8.27468	6.99937	3.32206e-06	0.00216879
ENSG00000142937:ENSE00001839033:ENSE00003633713:1:44777550:44777737:44776675:44776774:1:RPS8:11:7:0:0	6.31586	5.40435	6.19396e-06	0.00323489
ENSG00000142798:ENSE00001799882:ENSE00003569001:-1:21842770:21842921:21847354:21847492:1:HSPG2:84:78:0:0	-5.86067	5.02342	4.25633e-05	0.0100734
ENSG00000211668:ENSE00001908358:ENSE00001861852:1:22792696:22793007:22792491:22792578:22:IGLV2-11:2:1:1:1	-4.20462	7.95082	4.31733e-05	0.0100734
ENSG00000187720:ENSE00003637945:ENSE00003531099:1:71765020:71765199:71757902:71758075:15:THSD4:25:24:0:0	-5.21563	6.73189	4.59611e-05	0.0100734
ENSG00000090013:ENSE00003096533:ENSE00001504330:-1:40457499:40458244:40458381:40458545:19:BLVRB:7:4:0:0	-6.14722	5.32342	4.68852e-05	0.0100734
ENSG00000169908:ENSE00001244265:ENSE00001816119:-1:149369022:149369880:149375443:149375769:3:TM4SF1:15:7:0:0	-5.93498	5.00657	4.98941e-05	0.0100734
ENSG00000187720:ENSE00003637945:ENSE00003612791:1:71765020:71765199:71748421:71748594:15:THSD4:25:23:0:0	-4.94414	6.53125	5.99466e-05	0.0100734
ENSG00000211899:ENSE00002059161:ENSE00003749729:-1:105855480:105855815:106235234:106235368:14:IGHM:12:2:1:0	-6.23059	5.41026	7.1081e-05	0.0100734
ENSG00000135821:ENSE00001830409:ENSE00001896681:-1:182381704:182384723:182385699:182385887:1:GLUL:34:25:0:0	5.83087	5.06775	7.80658e-05	0.0100734
ENSG00000110195:ENSE00002463052:ENSE00001198708:1:72195271:72195459:72189558:72189759:11:FOLR1:7:1:1:0	-4.46066	6.48267	7.94223e-05	0.0100734
ENSG00000105894:ENSE00001657768:ENSE00001210410:-1:137236144:137236242:137251230:137251391:7:PTN:6:5:0:1	-6.16406	5.37463	8.79735e-05	0.0100734
ENSG00000227057:ENSE00003559194:ENSE00003461143:-1:33288614:33288694:33288804:33289013:6:WDR46:7:4:0:0	-5.49293	4.7896	0.000106723	0.0100734
ENSG00000254709:ENSE00003735836:ENSE00003715065:1:22893781:22893818:22822982:22823285:22:IGLL5:27:2:0:0	-5.49292	4.7896	0.000106897	0.0100734
ENSG00000204219:ENSE00001463967:ENSE00003484973:-1:23397792:23397955:23417904:23418009:1:TCEA3:14:7:0:0	-5.56032	4.83707	0.00011033	0.0100734
ENSG00000039068:ENSE00002599250:ENSE00003480911:1:68833290:68835030:68823399:68823626:16:CDH1:39:32:0:0	-5.73847	4.96988	0.000122739	0.0100734
ENSG00000185499:ENSE00001911592:ENSE00001923489:-1:155185830:155186209:155186708:155187374:1:MUC1:38:35:0:0	-5.73846	4.96988	0.000122904	0.0100734
ENSG00000254709:ENSE00003715065:ENSE00003730123:1:22822982:22823285:22734620:22734665:22:IGLL5:2:1:0:0	-3.78531	7.9618	0.000139817	0.0100734
ENSG00000254709:ENSE00003754636:ENSE00003715065:1:22893773:22893818:22822982:22823285:22:IGLL5:25:2:0:0	-5.99632	5.24673	0.000143479	0.0100734
ENSG00000156587:ENSE00002190175:ENSE00003482457:-1:57552459:57552509:57554437:57554623:11:UBE2L6:8:7:0:0	-5.56727	4.8022	0.000143482	0.0100734
ENSG00000105388:ENSE00002523265:ENSE00002508093:1:41719930:41720208:41715650:41715904:19:CEACAM5:21:15:0:0	5.32686	7.3321	0.000143493	0.0100734
ENSG00000132424:ENSE00001944067:ENSE00001910993:-1:99410941:99410964:99411791:99412739:6:PNISR:13:11:0:0	5.69359	4.98012	0.000144273	0.0100734
ENSG00000019582:ENSE00002118779:ENSE00003569785:-1:150404486:150404767:150406259:150406321:5:CD74:19:12:0:0	5.93022	5.14532	0.00014497	0.0100734
ENSG00000172992:ENSE00003745283:ENSE00003683185:-1:45023346:45024724:45034187:45034390:17:DCAKD:18:11:0:0	-5.62233	4.88295	0.000164478	0.0100734
ENSG00000170004:ENSE00003474926:ENSE00001646888:1:7910847:7910973:7897971:7898102:17:CHD3:69:25:0:0	5.55057	4.88834	0.000173924	0.0100734
ENSG00000133110:ENSE00003459688:ENSE00000907441:-1:37564519:37564560:37579861:37579991:13:POSTN:31:15:0:0	5.57115	4.89208	0.000184094	0.0100734
ENSG00000197256:ENSE00002862757:ENSE00002972505:-1:11192432:11194042:11196050:11196229:19:KANK2:23:7:0:0	5.88893	5.07907	0.000211494	0.0100734
ENSG00000117523:ENSE00001820308:ENSE00003540284:1:171591587:171592223:171512032:171512200:1:PRRC2C:53:5:0:0	-5.34419	4.68916	0.000217	0.0100734
ENSG00000105373:ENSE00003011896:ENSE00003516979:1:47756999:47757057:47755348:47755523:19:GLTSCR2:33:24:0:0	-5.3442	4.68916	0.000217185	0.0100734
ENSG00000211899:ENSE00002059161:ENSE00003727981:-1:105855480:105855815:105940153:105940228:14:IGHM:12:5:1:0	-5.85533	5.14183	0.000217218	0.0100734
ENSG00000025772:ENSE00000844908:ENSE00000662322:-1:44942130:44943213:44955068:44955220:20:TOMM34:7:3:1:1	-5.3442	4.68916	0.000217294	0.0100734
ENSG00000187720:ENSE00003531099:ENSE00003612791:1:71757902:71758075:71748421:71748594:15:THSD4:24:23:0:0	-5.7389	5.03368	0.000217803	0.0100734
ENSG00000173517:ENSE00001232978:ENSE00002555422:-1:77133005:77133750:77155200:77158696:15:PEAK1:30:29:0:0	-5.91303	4.93269	0.000218211	0.0100734
ENSG00000224650:ENSE00001779066:ENSE00001779066:-1:106810442:106810746:106810442:106810746:14:IGHV3-74:2:2:1:1	-4.35405	5.95704	0.000220294	0.0100734
ENSG00000088930:ENSE00000564434:ENSE00003499254:1:21354789:21354872:21326490:21326601:20:XRN2:21:3:1:1	-5.54688	4.87055	0.000221552	0.0100734
ENSG00000105819:ENSE00003633386:ENSE00003647943:1:103311643:103311728:103310315:103310475:7:PMPCB:21:19:0:0	-5.54688	4.87055	0.000221689	0.0100734
ENSG00000262655:ENSE00002658377:ENSE00002681017:1:14259280:14259450:14254528:14254729:11:SPON1:12:8:0:0	-5.54687	4.87055	0.000221694	0.0100734
ENSG00000160679:ENSE00001176707:ENSE00003748717:1:153643227:153643364:153642243:153642429:1:CHTOP:13:10:0:0	-5.54738	4.87062	0.000221975	0.0100734
ENSG00000125730:ENSE00003649612:ENSE00003609454:-1:6678152:6678287:6719211:6719403:19:C3:69:5:0:0	-5.64937	4.81487	0.000231811	0.0100734
ENSG00000253729:ENSE00003498493:ENSE00003571367:-1:47885944:47886147:47933020:47933172:8:PRKDC:43:21:0:0	5.4819	4.84172	0.000236457	0.0100734
ENSG00000096401:ENSE00000754513:ENSE00000481284:1:44426482:44426724:44424419:44424583:6:CDC5L:13:11:1:1	-5.41521	4.77707	0.000238108	0.0100734
ENSG00000082458:ENSE00001154826:ENSE00003483338:1:70502163:70505487:70499877:70500049:X:DLG3:37:32:0:0	-5.41521	4.77707	0.000238187	0.0100734
ENSG00000125651:ENSE00003000679:ENSE00003170458:-1:6380391:6380485:6380904:6381195:19:GTF2F1:24:21:0:0	-5.41519	4.77707	0.000238489	0.0100734
ENSG00000160710:ENSE00001846345:ENSE00001053906:-1:154584809:154585043:154590184:154590409:1:ADAR:31:18:0:0	-5.41567	4.77713	0.000239417	0.0100734
ENSG00000173163:ENSE00001596624:ENSE00001271571:1:62146616:62147247:62135831:62136058:2:COMMD1:18:14:0:0	-5.41566	4.77713	0.000239659	0.0100734
ENSG00000137573:ENSE00002183636:ENSE00003536799:1:69658505:69660051:69638502:69638644:8:SULF1:65:52:0:0	5.80568	5.06317	0.00024786	0.0100734
ENSG00000166340:ENSE00003507045:ENSE00002196333:-1:6616661:6616859:6618776:6619267:11:TPP1:29:13:0:0	-5.4271	4.70191	0.00025208	0.0100734
ENSG00000115760:ENSE00001854533:ENSE00000743607:1:32611448:32611581:32507980:32508259:2:BIRC6:95:63:0:0	5.39761	4.79129	0.000252851	0.0100734
ENSG00000187720:ENSE00003637945:ENSE00001483243:1:71765020:71765199:71154863:71154932:15:THSD4:25:4:0:0	-5.85277	5.14186	0.000265484	0.0100734
ENSG00000181143:ENSE00002227991:ENSE00002219869:-1:8892890:8893014:8904642:8904709:19:MUC16:49:30:0:0	-3.6692	5.37417	0.000273293	0.0100734
ENSG00000143850:ENSE00000962342:ENSE00000962339:-1:204241375:204241481:204245615:204245726:1:PLEKHA6:24:21:0:0	5.70026	4.98162	0.000290854	0.0100734
ENSG00000142937:ENSE00001857637:ENSE00001847931:1:44777903:44778129:44776675:44777525:1:RPS8:13:9:0:0	5.40705	4.79291	0.000304359	0.0100734
ENSG00000075624:ENSE00001880461:ENSE00001891597:-1:5527151:5527611:5529067:5529663:7:ACTB:33:19:0:0	-5.57115	4.80207	0.000318769	0.0100734
ENSG00000251562:ENSE00003722944:ENSE00002080048:1:65504326:65504463:65502637:65503609:11:MALAT1:23:15:0:0	5.75004	4.9905	0.000349264	0.0100734
ENSG00000086758:ENSE00003616272:ENSE00000978584:-1:53545029:53545161:53547673:53548273:X:HUWE1:87:82:0:0	-5.22154	4.62942	0.000370466	0.0100734
ENSG00000198682:ENSE00001281074:ENSE00003566610:1:87714745:87714863:87713075:87713310:10:PAPSS2:9:6:0:0	-5.58575	4.94579	0.000375418	0.0100734
ENSG00000010244:ENSE00003522997:ENSE00002734836:1:32362914:32362984:32360892:32361333:17:ZNF207:29:25:0:0	5.30092	4.73789	0.000387747	0.0100734
ENSG00000181163:ENSE00001026397:ENSE00001084453:1:171407700:171407774:171392914:171392978:5:NPM1:31:22:0:0	5.60249	4.89736	0.000393786	0.0100734
ENSG00000089157:ENSE00002334497:ENSE00003463370:-1:120196699:120197375:120198554:120198739:12:RPLP0:54:41:0:0	-5.26237	4.67641	0.000405357	0.0100734
ENSG00000140988:ENSE00002185928:ENSE00002174730:-1:1962079:1962265:1962497:1962909:16:RPS2:31:29:0:0	-5.26236	4.67641	0.000405973	0.0100734
ENSG00000061676:ENSE00002307875:ENSE00002276559:-1:182989030:182989186:183023806:183023916:2:NCKAP1:11:4:0:0	-5.26285	4.67647	0.000409933	0.0100734
ENSG00000198793:ENSE00003513153:ENSE00000743785:-1:11134351:11134466:11228668:11228918:1:MTOR:40:19:0:0	-5.26285	4.67647	0.000409967	0.0100734
ENSG00000177189:ENSE00001930906:ENSE00003497750:-1:20155441:20155520:20161644:20161761:X:RPS6KA3:33:31:0:0	-5.26285	4.67647	0.000410013	0.0100734
ENSG00000169504:ENSE00001324395:ENSE00001129581:1:24840773:24844324:24839860:24840041:1:CLIC4:12:9:0:0	-5.26285	4.67647	0.000410028	0.0100734
ENSG00000068308:ENSE00001526098:ENSE00000670811:-1:48923137:48923295:48923851:48924052:X:OTUD5:22:20:0:0	-5.26284	4.67647	0.000410095	0.0100734
ENSG00000187720:ENSE00003531099:ENSE00001483243:1:71757902:71758075:71154863:71154932:15:THSD4:24:4:0:0	-5.69509	5.0278	0.00042234	0.0100734
ENSG00000138180:ENSE00000932971:ENSE00001021508:1:93515405:93515555:93503113:93503388:10:CEP55:6:3:0:0	-5.26524	4.63583	0.000425009	0.0100734
ENSG00000096433:ENSE00000740102:ENSE00000740608:1:33683207:33683397:33670325:33670576:6:ITPR3:37:21:1:1	-5.17583	4.58038	0.000428365	0.0100734
ENSG00000085382:ENSE00003681399:ENSE00003507581:-1:104730303:104730416:104771193:104771389:6:HACE1:41:35:0:0	-5.17583	4.58038	0.000428459	0.0100734
ENSG00000114388:ENSE00001920994:ENSE00001874621:-1:50347330:50347673:50348253:50348782:3:NPRL2:46:33:0:0	-5.17583	4.58038	0.000428614	0.0100734
ENSG00000166741:ENSE00002286099:ENSE00002244363:1:114312045:114312560:114297951:114298327:11:NNMT:19:11:0:0	-5.17584	4.58038	0.000428794	0.0100734
ENSG00000211653:ENSE00001507782:ENSE00001507782:1:22409973:22410282:22409973:22410282:22:IGLV1-40:2:2:1:1	-5.63978	4.98739	0.000433016	0.0100734
ENSG00000211899:ENSE00002059161:ENSE00003752460:-1:105855480:105855815:105863814:105863867:14:IGHM:12:9:1:0	-3.51285	6.72112	0.00043858	0.0100734
ENSG00000054654:ENSE00003495302:ENSE00003471963:1:64093349:64093480:64029895:64030059:14:SYNE2:73:50:0:0	5.20155	4.68306	0.000451339	0.0100734
ENSG00000171517:ENSE00001829888:ENSE00001886007:-1:84865385:84865543:84865689:84866144:1:LPAR3:4:2:0:0	-3.86526	7.25265	0.000451649	0.0100734
ENSG00000115414:ENSE00001935232:ENSE00001861936:-1:215371864:215372300:215408319:215408426:2:FN1:67:23:0:0	5.20155	4.68306	0.00045171	0.0100734
ENSG00000159167:ENSE00001043677:ENSE00001043707:-1:23841915:23845040:23851320:23851531:8:STC1:6:4:0:1	-5.65479	4.81468	0.000460071	0.0100734
ENSG00000211896:ENSE00003730342:ENSE00001838294:-1:105741473:105741795:105742777:105743071:14:IGHG1:35:28:0:0	-3.01391	7.37378	0.00047052	0.0100734
ENSG00000134954:ENSE00002162857:ENSE00000917324:-1:128463509:128463950:128480191:128480451:11:ETS1:20:19:0:0	5.11117	4.62882	0.000471131	0.0100734
ENSG00000123416:ENSE00002352683:ENSE00002400820:-1:49129268:49129390:49131298:49131397:12:TUBA1B:11:2:0:0	5.11117	4.62882	0.000471182	0.0100734
ENSG00000254709:ENSE00003717258:ENSE00003715065:1:22895375:22896103:22822982:22823285:22:IGLL5:32:2:0:0	-5.08965	4.56747	0.000474796	0.0100734
ENSG00000204642:ENSE00001687048:ENSE00003463156:1:29725993:29726043:29725031:29725306:6:HLA-F:29:22:0:0	-5.08965	4.56747	0.000474811	0.0100734
ENSG00000158710:ENSE00001280453:ENSE00003672715:-1:159918777:159918941:159919661:159919835:1:TAGLN2:10:7:0:0	-5.08965	4.56747	0.000474826	0.0100734
ENSG00000157106:ENSE00003574440:ENSE00003509537:-1:18847453:18847607:18849949:18850126:16:SMG1:67:62:0:0	-5.08965	4.56747	0.000474927	0.0100734
ENSG00000117114:ENSE00003482698:ENSE00000830798:1:81984583:81984711:81951957:81952142:1:ADGRL2:42:23:0:0	-5.08965	4.56747	0.00047534	0.0100734
ENSG00000111321:ENSE00003652738:ENSE00002280475:1:6388800:6388825:6385022:6385379:12:LTBR:33:13:0:0	-5.08965	4.56747	0.000475462	0.0100734
ENSG00000100979:ENSE00000662446:ENSE00000662447:-1:45904800:45904859:45904942:45905118:20:PLTP:14:13:1:1	-5.08965	4.56747	0.000475483	0.0100734
ENSG00000204592:ENSE00001599023:ENSE00001855129:1:30492541:30492583:30489512:30489995:6:HLA-E:11:3:0:0	-5.0891	4.5674	0.000475624	0.0100734
ENSG00000198258:ENSE00002941678:ENSE00002833705:1:9828837:9828993:9828327:9828675:19:UBL5:15:11:0:0	-5.0891	4.5674	0.000475653	0.0100734
ENSG00000278196:ENSE00003725829:ENSE00003736388:1:22822982:22823293:22822658:22822866:22:IGLV2-8:2:1:1:1	-3.67713	6.14244	0.000486071	0.0100734
ENSG00000119487:ENSE00001910569:ENSE00001790759:-1:125657651:125657710:125672400:125672643:9:MAPKAP1:15:9:0:0	-5.46042	4.85835	0.000487847	0.0100734
ENSG00000231312:ENSE00001690250:ENSE00001679479:1:39599366:39601344:39454297:39454726:2:AC007246.3:24:9:0:0	5.21776	4.68578	0.000488858	0.0100734
ENSG00000105176:ENSE00003473702:ENSE00003489869:1:30011094:30011236:30007470:30007638:19:URI1:31:27:0:0	5.21776	4.68578	0.000489536	0.0100734
ENSG00000114867:ENSE00003515005:ENSE00001749187:1:184322544:184322730:184321282:184321603:3:EIF4G1:53:46:0:0	-5.04804	4.56101	0.000490568	0.0100734
ENSG00000083857:ENSE00001170927:ENSE00001016649:-1:186611386:186611775:186613109:186613342:4:FAT1:21:20:0:0	-5.04804	4.56101	0.000490842	0.0100734
ENSG00000110195:ENSE00002463052:ENSE00000797438:1:72195271:72195459:72192166:72192341:11:FOLR1:7:6:1:0	-3.60129	6.56037	0.000497361	0.0100734
ENSG00000136021:ENSE00003611836:ENSE00003491005:1:100298031:100298175:100282943:100283147:12:SCYL2:10:5:0:0	-5.17785	4.58034	0.000498944	0.0100734
ENSG00000173542:ENSE00002059017:ENSE00003661125:1:70975153:70975254:70958874:70959040:4:MOB1B:10:8:0:0	5.22152	4.68634	0.000504214	0.0100734
ENSG00000127481:ENSE00003549719:ENSE00003691808:-1:19093949:19094139:19155441:19155668:1:UBR4:121:45:0:0	5.31722	4.74059	0.000507249	0.0100734
ENSG00000115414:ENSE00001342416:ENSE00001628521:-1:215406238:215406510:215414661:215414958:2:FN1:27:19:0:0	5.46143	4.83829	0.000517445	0.0100734
ENSG00000111335:ENSE00000834934:ENSE00003670409:1:113007705:113007943:112997520:112997755:12:OAS2:19:11:0:0	-4.98906	4.50933	0.000537805	0.0100734
ENSG00000114956:ENSE00001670855:ENSE00001812088:1:73957125:73957240:73946719:73947053:2:DGUOK:15:9:0:0	-4.98906	4.50933	0.000537814	0.0100734
ENSG00000179218:ENSE00001255558:ENSE00003636875:1:12940541:12940654:12939134:12939235:19:CALR:11:5:0:0	-4.98906	4.50933	0.000537824	0.0100734
ENSG00000211899:ENSE00002085653:ENSE00003752521:-1:105854917:105855234:105939754:105940069:14:IGHM:13:6:1:0	-3.06512	7.98997	0.000560898	0.0100734
ENSG00000251562:ENSE00003745164:ENSE00002080048:1:65504326:65504848:65502637:65503609:11:MALAT1:22:15:0:0	3.59407	6.28592	0.00058532	0.0100734
ENSG00000211893:ENSE00001823980:ENSE00001823980:-1:105644496:105644790:105644496:105644790:14:IGHG2:1:1:1:1	-4.48951	5.52724	0.000597841	0.0100734
ENSG00000136167:ENSE00001785426:ENSE00001770376:-1:46154805:46154886:46156438:46156570:13:LCP1:16:15:0:0	4.04717	5.71509	0.000611222	0.0100734
ENSG00000116221:ENSE00001673165:ENSE00001189716:1:54218172:54218381:54212501:54212658:1:MRPL37:13:11:0:0	-5.32294	4.76466	0.000611571	0.0100734
ENSG00000105323:ENSE00003054428:ENSE00003676593:1:41306449:41306925:41292245:41292511:19:HNRNPUL1:58:36:0:0	-5.32292	4.76466	0.000612451	0.0100734
ENSG00000011485:ENSE00001867616:ENSE00003683290:1:46391151:46391258:46388553:46388731:19:PPP5C:41:33:0:0	-5.32291	4.76466	0.000612809	0.0100734
ENSG00000175567:ENSE00002313891:ENSE00001184355:-1:73975530:73975632:73976823:73977017:11:UCP2:19:15:0:0	-2.90224	6.64928	0.000620412	0.0100734
ENSG00000134900:ENSE00001888519:ENSE00000917085:1:102667758:102667883:102648907:102649151:13:TPP2:40:29:0:0	5.4314	4.79664	0.000656794	0.0100734
ENSG00000108506:ENSE00000740967:ENSE00000925254:-1:61895315:61895383:61907408:61907634:17:INTS2:16:12:0:0	4.99696	4.56955	0.000669298	0.0100734
ENSG00000135404:ENSE00002367598:ENSE00003477196:-1:55725487:55725626:55726121:55726261:12:CD63:33:24:0:0	4.99696	4.56955	0.00066946	0.0100734
ENSG00000138326:ENSE00001833180:ENSE00003598269:1:78040615:78040670:78037194:78037304:10:RPS24:23:16:0:0	4.99696	4.56955	0.000669681	0.0100734
ENSG00000139737:ENSE00001684302:ENSE00003517600:1:77753203:77753358:77719532:77719671:13:SLAIN1:29:8:0:0	-5.08995	4.61031	0.000673962	0.0100734
ENSG00000153064:ENSE00001080693:ENSE00003520190:1:101870505:101870644:101829808:101830206:4:BANK1:16:13:0:0	5.35647	4.78483	0.000679353	0.0100734
ENSG00000100650:ENSE00002507977:ENSE00002492120:1:69771917:69772005:69771194:69771544:14:SRSF5:48:40:0:0	5.35647	4.78483	0.000679625	0.0100734
ENSG00000135624:ENSE00000920805:ENSE00000920804:1:73251226:73251432:73250306:73250438:2:CCT7:42:41:0:0	-4.87769	4.44861	0.000688094	0.0100734
ENSG00000156508:ENSE00001824108:ENSE00001191875:-1:73518794:73519228:73519883:73520056:6:EEF1A1:18:8:0:0	-5.3029	4.68271	0.000726382	0.0100734
ENSG00000254709:ENSE00002167426:ENSE00003715065:1:22893700:22893818:22822982:22823285:22:IGLL5:24:2:0:0	-5.17037	4.66379	0.000729427	0.0100734
ENSG00000183527:ENSE00003544815:ENSE00003473157:-1:39177435:39177571:39178449:39178647:21:PSMG1:10:9:0:0	-5.17036	4.66379	0.000729808	0.0100734
ENSG00000119888:ENSE00001683862:ENSE00001598009:1:47386572:47387034:47373808:47373993:2:EPCAM:18:10:0:0	-5.17035	4.66379	0.000730188	0.0100734
ENSG00000118482:ENSE00003600773:ENSE00001515127:1:63711167:63711362:63646526:63646795:6:PHF3:32:7:0:0	-5.17034	4.66379	0.000730568	0.0100734
ENSG00000074527:ENSE00001192793:ENSE00003629116:-1:95683498:95683711:95786939:95787468:12:NTN4:14:7:0:0	-5.17033	4.66379	0.000730744	0.0100734
ENSG00000221983:ENSE00003653752:ENSE00002985984:1:18573662:18573748:18573285:18573403:19:UBA52:18:13:0:0	4.87138	4.50747	0.00074642	0.0100734
ENSG00000196290:ENSE00001588551:ENSE00000784486:1:200903494:200903896:200893246:200893408:2:NIF3L1:23:13:0:0	-5.18448	4.58044	0.000749543	0.0100734
ENSG00000274576:ENSE00003711624:ENSE00003755390:-1:106770577:106770888:106770975:106771020:14:IGHV2-70:2:1:1:1	-3.39258	5.57941	0.000750128	0.0100734
ENSG00000163510:ENSE00001689967:ENSE00001075514:-1:179945621:179945715:179950512:179950732:2:CWC22:21:20:0:1	-5.1845	4.58044	0.000750455	0.0100734
ENSG00000135778:ENSE00001836884:ENSE00003644210:1:232978163:232978722:232969909:232970118:1:NTPCR:18:11:0:0	-5.1845	4.58044	0.000750642	0.0100734
ENSG00000110717:ENSE00002198597:ENSE00002180801:1:68036462:68036514:68032286:68035278:11:NDUFS8:34:17:0:0	-5.18319	4.58031	0.000752551	0.0100734
ENSG00000124614:ENSE00001462323:ENSE00001920967:-1:34417798:34417897:34424276:34424840:6:RPS10:12:9:0:0	-5.1832	4.58031	0.00075293	0.0100734
ENSG00000121210:ENSE00000740004:ENSE00000740007:1:153612252:153612400:153603802:153604430:4:KIAA0922:37:36:0:0	-5.18321	4.58031	0.000753191	0.0100734
ENSG00000144028:ENSE00003618331:ENSE00001926218:-1:96278809:96278998:96284815:96285340:2:SNRNP200:47:33:0:0	4.87304	4.50775	0.000763974	0.0100734
ENSG00000106546:ENSE00001843097:ENSE00001419960:1:17345251:17346152:17342921:17343853:7:AHR:19:17:0:0	4.87304	4.50775	0.000764454	0.0100734
ENSG00000167658:ENSE00003060124:ENSE00003099880:-1:3978028:3978134:3980687:3980979:19:EEF2:22:16:0:0	-5.28383	4.59342	0.000785365	0.0100734
ENSG00000173821:ENSE00003491670:ENSE00001260391:1:80393345:80395312:80287815:80288363:17:RNF213:107:7:0:0	-5.28314	4.59336	0.000785702	0.0100734
ENSG00000141738:ENSE00000950643:ENSE00001942978:1:39744886:39744984:39744070:39744428:17:GRB7:32:29:0:0	-5.28385	4.59342	0.000786026	0.0100734
ENSG00000072210:ENSE00003508143:ENSE00003666538:1:19671721:19671956:19651547:19651778:17:ALDH3A2:42:18:0:0	-5.28316	4.59336	0.00078636	0.0100734
ENSG00000143569:ENSE00001932630:ENSE00001612013:1:154266452:154266568:154253900:154254089:1:UBAP2L:54:29:0:0	5.19675	4.6825	0.000806873	0.0100734
ENSG00000100697:ENSE00003478995:ENSE00000660069:-1:95105678:95105783:95124196:95124668:14:DICER1:38:21:0:0	5.19675	4.6825	0.000808032	0.0100734
ENSG00000075292:ENSE00003766442:ENSE00003697641:1:71365429:71365706:71363954:71364252:2:ZNF638:30:26:0:0	5.19675	4.6825	0.000808417	0.0100734
ENSG00000003989:ENSE00000888729:ENSE00000924833:1:17563603:17563711:17551764:17551986:8:SLC7A2:16:10:1:1	5.20473	4.68363	0.00081139	0.0100734
ENSG00000187720:ENSE00003531099:ENSE00003499251:1:71757902:71758075:71746838:71747042:15:THSD4:24:22:0:0	-4.90118	4.49638	0.000843708	0.0100734
ENSG00000167969:ENSE00002620228:ENSE00002607241:-1:2243169:2243439:2251515:2251562:16:ECI1:14:3:0:0	-4.90117	4.49638	0.000844168	0.0100734
ENSG00000159399:ENSE00001072320:ENSE00002533308:1:74886294:74886393:74874266:74874449:2:HK2:17:10:0:0	4.88119	4.50914	0.000856444	0.0100734
ENSG00000087274:ENSE00003461181:ENSE00003673036:1:2908515:2908604:2899259:2899435:4:ADD1:50:36:0:0	-4.88092	4.44858	0.000895	0.0100734
ENSG00000101557:ENSE00001208689:ENSE00002722762:1:211133:214629:209971:210493:18:USP14:32:28:0:0	-4.88092	4.44858	0.000895276	0.0100734
ENSG00000118257:ENSE00001238400:ENSE00003647065:1:205743203:205743552:205740519:205740663:2:NRP2:24:23:0:0	-4.88092	4.44858	0.000895551	0.0100734
ENSG00000125505:ENSE00003579435:ENSE00001825172:-1:54180773:54181133:54186956:54187287:19:MBOAT7:23:17:0:0	-4.88093	4.44858	0.000895826	0.0100734
ENSG00000130254:ENSE00003458607:ENSE00001698179:-1:5591748:5591793:5611120:5611630:19:SAFB2:34:13:0:0	-4.88093	4.44858	0.000896102	0.0100734
ENSG00000140575:ENSE00002557296:ENSE00000944014:1:90494027:90494835:90474485:90474693:15:IQGAP1:65:39:0:0	-4.88093	4.44858	0.000896377	0.0100734
ENSG00000152818:ENSE00002210703:ENSE00002226727:1:144438745:144438895:144437565:144437746:6:UTRN:17:16:0:0	-4.88094	4.44858	0.000896652	0.0100734
ENSG00000164074:ENSE00003518996:ENSE00001897221:1:128028475:128028853:128017358:128017501:4:C4orf29:24:20:0:0	-4.88094	4.44858	0.000896927	0.0100734
ENSG00000167552:ENSE00002343619:ENSE00002424744:-1:49186016:49186458:49186653:49186833:12:TUBA1A:15:9:0:0	-4.88095	4.44858	0.000897203	0.0100734
ENSG00000172270:ENSE00003730847:ENSE00003746824:1:582514:582596:581315:581543:19:BSG:33:29:0:0	-4.88095	4.44858	0.000897478	0.0100734
ENSG00000277791:ENSE00003753346:ENSE00003724442:1:38760508:38760608:38753150:38753334:17:PSMB3:10:5:0:0	-4.88095	4.44858	0.000897753	0.0100734
ENSG00000055609:ENSE00003571257:ENSE00003596579:-1:152150900:152151007:152154267:152154445:7:KMT2C:72:66:0:0	-4.794	4.43552	0.00090303	0.0100734
ENSG00000077150:ENSE00000722741:ENSE00000722739:1:102402048:102402159:102401745:102401917:10:NFKB2:38:37:0:0	-4.79397	4.43552	0.000904219	0.0100734
ENSG00000090060:ENSE00002530591:ENSE00003529833:1:96564955:96565048:96520055:96520228:14:PAPOLA:66:12:0:0	-4.79395	4.43552	0.000905407	0.0100734
ENSG00000103018:ENSE00003640984:ENSE00003458743:1:69448115:69448144:69447150:69447278:16:CYB5B:9:8:0:0	-4.79392	4.43552	0.000906632	0.0100734
ENSG00000109606:ENSE00003617499:ENSE00001388331:-1:24540840:24540948:24584323:24584550:4:DHX15:15:1:0:0	-4.7939	4.43552	0.000907762	0.0100734
ENSG00000109917:ENSE00001734189:ENSE00001649615:-1:116775503:116775876:116777720:116779059:11:ZPR1:28:27:0:0	-4.79387	4.43552	0.000909121	0.0100734
ENSG00000113594:ENSE00002043703:ENSE00003546846:-1:38485597:38485980:38511790:38511964:5:LIFR:34:18:0:0	-4.79385	4.43552	0.000910247	0.0100734
ENSG00000115159:ENSE00003488102:ENSE00001784164:1:156579086:156579164:156571134:156571292:2:GPD2:32:27:0:0	-4.79382	4.43552	0.000911373	0.0100734
ENSG00000115524:ENSE00000964868:ENSE00000964860:-1:197401985:197402130:197409770:197410007:2:SF3B1:32:20:0:0	-4.79379	4.43552	0.000912739	0.0100734
ENSG00000116237:ENSE00001863329:ENSE00003483716:-1:6223438:6223502:6233474:6233643:1:ICMT:9:5:0:0	-4.79377	4.43552	0.000913819	0.0100734
ENSG00000067182:ENSE00002229455:ENSE00003491079:-1:6331240:6331993:6333367:6333516:12:TNFRSF1A:24:16:0:0	-4.88177	4.44865	0.000914119	0.0100734
ENSG00000071553:ENSE00003491517:ENSE00003568011:1:154435274:154435505:154432266:154432459:X:ATP6AP1:28:18:0:0	-4.88178	4.44865	0.000914578	0.0100734
ENSG00000121940:ENSE00001402364:ENSE00001207306:-1:108929508:108932501:108934658:108934942:1:CLCC1:23:17:0:0	-4.79375	4.43552	0.000914899	0.0100734
ENSG00000100997:ENSE00001888862:ENSE00003042359:-1:25300699:25300884:25302219:25302346:20:ABHD12:23:22:0:0	-4.88179	4.44865	0.000915584	0.0100734
ENSG00000104067:ENSE00001493913:ENSE00001001840:-1:29741331:29741436:29761139:29761286:15:TJP1:21:17:0:0	-4.8818	4.44865	0.000915979	0.0100734
ENSG00000136628:ENSE00003620764:ENSE00000925589:-1:219983189:219983398:219996983:219997342:1:EPRS:30:24:0:0	-4.79372	4.43552	0.000916088	0.0100734
ENSG00000127914:ENSE00003608380:ENSE00000918935:1:92098109:92098214:92086228:92086416:7:AKAP9:68:58:0:0	-4.8818	4.44865	0.000916168	0.0100734
ENSG00000131061:ENSE00003508354:ENSE00000898475:1:33783732:33783864:33745103:33745299:20:ZNF341:16:6:0:0	-4.8818	4.44865	0.000916251	0.0100734
ENSG00000142949:ENSE00001866498:ENSE00003675488:1:43605582:43605622:43588731:43589000:1:PTPRF:41:22:0:0	-4.88181	4.44865	0.000916382	0.0100734
ENSG00000152223:ENSE00002773601:ENSE00003656139:-1:45855353:45855687:45866798:45867007:18:EPG5:57:48:0:0	-4.88181	4.44865	0.000916607	0.0100734
ENSG00000156482:ENSE00002133332:ENSE00002123043:-1:98044433:98045088:98045347:98045514:8:RPL30:14:9:0:0	-4.88181	4.44865	0.000916832	0.0100734
ENSG00000163359:ENSE00001266203:ENSE00001073741:-1:237368563:237369177:237374412:237375020:2:COL6A3:18:15:0:0	-4.88182	4.44865	0.000917057	0.0100734
ENSG00000153094:ENSE00001743497:ENSE00001766462:1:111142313:111142391:111123733:111124112:2:BCL2L11:17:8:0:0	-4.7937	4.43552	0.000917197	0.0100734
ENSG00000166197:ENSE00003526135:ENSE00003547298:1:102160233:102160343:102157189:102157328:10:NOLC1:18:9:0:0	-4.88182	4.44865	0.000917282	0.0100734
ENSG00000175866:ENSE00003514272:ENSE00003674709:1:81106745:81106907:81103502:81103723:17:BAIAP2:59:48:0:0	-4.88183	4.44865	0.000918062	0.0100734
ENSG00000166225:ENSE00002386257:ENSE00001101189:1:69574005:69574964:69571276:69571434:12:FRS2:33:28:0:0	-4.79368	4.43552	0.000918175	0.0100734
ENSG00000169180:ENSE00002634666:ENSE00003622924:-1:28106112:28106214:28125689:28125848:16:XPO6:62:47:0:0	-4.79366	4.43552	0.000919154	0.0100734
ENSG00000173120:ENSE00002197167:ENSE00003661070:1:67254874:67256373:67254203:67254418:11:KDM2A:53:46:0:0	-4.79364	4.43552	0.000920132	0.0100734
ENSG00000181143:ENSE00003586246:ENSE00003213225:-1:8858204:8858271:8882697:8882869:19:MUC16:82:66:0:0	-4.79362	4.43552	0.000921055	0.0100734
ENSG00000197299:ENSE00002549692:ENSE00003473052:1:90815102:90815629:90811205:90811406:15:BLM:39:35:0:0	-4.79361	4.43552	0.000921632	0.0100734
ENSG00000197694:ENSE00003762225:ENSE00000730564:1:128632686:128632718:128625769:128625978:9:SPTAN1:98:80:0:0	-4.7936	4.43552	0.000921952	0.0100734
ENSG00000263001:ENSE00001849710:ENSE00003752610:1:74739806:74740071:74736500:74736683:7:GTF2I:38:33:0:0	-4.79358	4.43552	0.000922888	0.0100734
ENSG00000276775:ENSE00001686563:ENSE00001784957:-1:106011922:106012228:106012311:106012420:14:IGHV4-4:2:1:1:1	-3.67195	5.87445	0.000923418	0.0100734
ENSG00000119906:ENSE00001744024:ENSE00001284362:1:100925949:100926760:100923975:100924972:10:FAM178A:10:8:0:0	5.24103	4.68906	0.000927775	0.0100734
ENSG00000211663:ENSE00001507801:ENSE00001507801:1:22720855:22721145:22720855:22721145:22:IGLV3-19:2:2:1:1	-3.68217	5.43621	0.000935107	0.0100734
ENSG00000105388:ENSE00002519599:ENSE00003749542:1:41718128:41718382:41714971:41715158:19:CEACAM5:20:14:0:0	5.04381	8.54171	0.000969196	0.0100734
ENSG00000068097:ENSE00003645079:ENSE00003597443:-1:60056115:60056237:60059890:60060096:17:HEATR6:32:27:0:0	5.17825	4.67979	0.000989952	0.0100734
ENSG00000136813:ENSE00000720082:ENSE00003664642:-1:111370435:111370627:111372429:111372620:9:KIAA0368:52:48:0:0	5.17825	4.67979	0.000990123	0.0100734
ENSG00000198087:ENSE00001139085:ENSE00000755720:1:47574064:47574251:47503280:47503440:6:CD2AP:8:2:0:0	5.17825	4.67979	0.000990293	0.0100734
ENSG00000163938:ENSE00003636695:ENSE00003499092:1:52693408:52693544:52693187:52693329:3:GNL3:31:30:0:0	5.18231	4.68035	0.00099715	0.0100734
ENSG00000172845:ENSE00001906680:ENSE00001192467:-1:173913070:173916832:173954873:173956232:2:SP3:14:11:0:0	5.18231	4.68035	0.000997154	0.0100734
ENSG00000211649:ENSE00001882545:ENSE00001890611:1:22369783:22370087:22369614:22369693:22:IGLV7-46:2:1:1:1	-5.53454	4.71467	0.0010093	0.0100734
ENSG00000135919:ENSE00000786368:ENSE00001671247:-1:223991803:223992000:224010343:224010386:2:SERPINE2:16:10:0:0	-4.75419	4.38495	0.00102074	0.0100734
ENSG00000176444:ENSE00003598952:ENSE00003594650:-1:155265860:155265954:155266729:155266895:1:CLK2:18:17:0:0	-4.99317	4.55457	0.00102905	0.0100734
ENSG00000163463:ENSE00003480478:ENSE00001900034:-1:155172738:155172892:155173221:155173251:1:KRTCAP2:9:2:0:0	-4.94379	4.50291	0.00102908	0.0100734
ENSG00000211897:ENSE00003741047:ENSE00003750171:-1:105769103:105769559:105865446:105865462:14:IGHG3:17:7:0:0	-4.94379	4.50291	0.0010296	0.0100734
ENSG00000242372:ENSE00001463529:ENSE00001463535:-1:35284176:35284492:35284726:35284804:20:EIF6:11:4:0:0	-4.94379	4.50291	0.00102964	0.0100734
ENSG00000169925:ENSE00001129684:ENSE00001633127:-1:134040034:134040269:134041760:134041951:9:BRD3:17:15:0:0	-4.99315	4.55457	0.0010299	0.0100734
ENSG00000169756:ENSE00001956759:ENSE00001881392:1:108680969:108681012:108675877:108676028:2:LIMS1:32:27:0:0	-4.99314	4.55457	0.00103075	0.0100734
ENSG00000130175:ENSE00002780929:ENSE00002865750:1:11450586:11450967:11448914:11449175:19:PRKCSH:60:50:0:0	-4.99312	4.55457	0.00103161	0.0100734
ENSG00000119888:ENSE00001683862:ENSE00000809826:1:47386572:47387034:47373808:47374048:2:EPCAM:18:11:0:0	-4.9931	4.55457	0.00103287	0.0100734
ENSG00000115216:ENSE00003588900:ENSE00000809167:1:27434471:27434560:27433673:27433795:2:NRBP1:13:10:0:0	-4.9931	4.55457	0.00103309	0.0100734
ENSG00000110719:ENSE00003465031:ENSE00003561326:1:68047647:68047804:68044132:68044344:11:TCIRG1:34:22:0:0	-4.99309	4.55457	0.00103322	0.0100734
ENSG00000100316:ENSE00001838837:ENSE00001870892:-1:39317396:39317629:39317855:39318592:22:RPL3:16:14:0:0	-4.99309	4.55457	0.00103343	0.0100734
ENSG00000102854:ENSE00000664161:ENSE00000664166:1:766885:767012:765527:765617:16:MSLN:28:19:0:0	-4.99309	4.55457	0.00103344	0.0100734
ENSG00000166741:ENSE00002287218:ENSE00002307735:1:114312045:114312515:114296423:114296710:11:NNMT:15:8:0:0	-4.71119	4.37835	0.00107027	0.0100734
ENSG00000197822:ENSE00003668008:ENSE00003602702:1:69547930:69548101:69544904:69545119:5:OCLN:10:9:0:0	-4.71119	4.37835	0.00107045	0.0100734
ENSG00000183091:ENSE00002507024:ENSE00002519256:-1:151640355:151640666:151643150:151643353:2:NEB:66:63:0:0	-5.09533	4.52248	0.00107276	0.0100734
ENSG00000211662:ENSE00001879509:ENSE00001857372:1:22712899:22713203:22712285:22712464:22:IGLV3-21:3:2:1:1	-3.37215	5.99784	0.0010736	0.0100734
ENSG00000221983:ENSE00002982756:ENSE00003653752:1:18575057:18575151:18573662:18573748:19:UBA52:28:18:0:0	5.22728	4.68691	0.0010747	0.0100734
ENSG00000124228:ENSE00003469974:ENSE00003583911:1:49243629:49243703:49239236:49239338:20:DDX27:30:26:0:0	4.97513	4.56622	0.00107746	0.0100734
ENSG00000118260:ENSE00002505735:ENSE00003655835:1:207561119:207561160:207560226:207560372:2:CREB1:18:15:0:0	4.97513	4.56622	0.00107756	0.0100734
ENSG00000124486:ENSE00003568838:ENSE00003544249:1:41230501:41230596:41215899:41216652:X:USP9X:57:45:0:0	4.97513	4.56622	0.00107767	0.0100734
ENSG00000251562:ENSE00003720188:ENSE00003729341:1:65499689:65499785:65499042:65499462:11:MALAT1:9:6:0:0	4.97513	4.56622	0.00107789	0.0100734
ENSG00000068697:ENSE00000901179:ENSE00000901182:-1:20032650:20033279:20037316:20037438:2:LAPTM4A:9:4:0:0	4.97513	4.56622	0.00107791	0.0100734
ENSG00000058668:ENSE00001075119:ENSE00001764544:1:203707862:203708104:203707009:203707223:1:ATP2B4:12:11:0:0	4.97513	4.56622	0.00107817	0.0100734
ENSG00000054654:ENSE00003668685:ENSE00003469297:1:64224461:64224547:64027484:64027793:14:SYNE2:170:49:0:0	4.97512	4.56622	0.00107842	0.0100734
ENSG00000000971:ENSE00003544238:ENSE00001825825:1:196743452:196743628:196740619:196741086:1:CFH:29:26:0:0	4.97512	4.56622	0.00107853	0.0100734
ENSG00000213639:ENSE00001623145:ENSE00001917038:1:28781738:28781842:28776851:28777261:2:PPP1CB:18:10:0:0	4.97512	4.56622	0.00107868	0.0100734
ENSG00000188352:ENSE00001406065:ENSE00001405481:1:20993253:20993328:20990123:20990374:9:FOCAD:79:78:0:0	4.97512	4.56622	0.00107882	0.0100734
ENSG00000120690:ENSE00001901726:ENSE00003606490:-1:40932028:40934028:40940921:40941370:13:ELF1:18:15:0:0	4.97512	4.56622	0.00107887	0.0100734
ENSG00000139370:ENSE00003554402:ENSE00003643864:-1:128800854:128801009:128814775:128815070:12:SLC15A4:17:9:0:0	4.97512	4.56622	0.00107897	0.0100734
ENSG00000179218:ENSE00002965994:ENSE00001255547:1:12943713:12943962:12940744:12940887:19:CALR:18:13:0:0	4.97512	4.56622	0.00107907	0.0100734
ENSG00000088930:ENSE00000660896:ENSE00000564389:1:21381994:21382057:21346415:21346550:20:XRN2:28:17:1:1	4.97908	4.56679	0.00110437	0.0100734
ENSG00000061987:ENSE00002402709:ENSE00003692425:1:62552881:62553365:62532438:62532670:12:MON2:34:21:0:0	4.97908	4.56679	0.00110451	0.0100734
ENSG00000196531:ENSE00002409774:ENSE00003529588:-1:56713537:56713582:56714362:56714439:12:NACA:40:33:0:0	4.97908	4.56679	0.00110482	0.0100734
ENSG00000137073:ENSE00003693809:ENSE00003619077:-1:33986760:33986837:34017050:34017189:9:UBAP2:14:5:0:0	4.97907	4.56679	0.00110558	0.0100734
ENSG00000105372:ENSE00003086085:ENSE00000842533:1:41871351:41872926:41869699:41869753:19:RPS19:23:21:0:0	4.97907	4.56679	0.00110564	0.0100734
ENSG00000156508:ENSE00001830298:ENSE00003754481:-1:73515750:73517934:73518354:73518563:6:EEF1A1:33:24:0:0	4.97907	4.56679	0.00110573	0.0100734
ENSG00000174780:ENSE00001187279:ENSE00002034591:1:56495357:56495394:56491431:56491565:4:SRP72:22:20:0:0	4.97907	4.56679	0.00110587	0.0100734
ENSG00000128739:ENSE00002718274:ENSE00003571044:1:24976305:24976327:24974311:24974456:15:SNRPN:25:19:0:0	4.97907	4.56679	0.0011059	0.0100734
ENSG00000175061:ENSE00001857159:ENSE00002733663:1:16462833:16462941:16441368:16441861:17:LRRC75A-AS1:51:48:0:0	4.97907	4.56679	0.00110591	0.0100734
ENSG00000181143:ENSE00002274201:ENSE00002309815:-1:8905984:8906046:8907761:8907885:19:MUC16:28:24:0:0	-2.4725	6.5937	0.00110735	0.0100734
ENSG00000100316:ENSE00001890178:ENSE00001814074:-1:39312884:39313310:39315362:39315555:22:RPL3:38:25:0:0	5.2461	4.68963	0.00112465	0.0100734
ENSG00000106397:ENSE00000712224:ENSE00000712229:-1:101206779:101206904:101207578:101207724:7:PLOD3:48:47:0:0	5.2461	4.68963	0.00112533	0.0100734
ENSG00000183340:ENSE00002211134:ENSE00001328663:1:96404279:96404391:96390483:96393257:11:JRKL:4:3:0:0	-3.02657	5.57771	0.00113162	0.0100734
ENSG00000148671:ENSE00001725625:ENSE00003698394:1:86983854:86983934:86970476:86970915:10:ADIRF:7:6:0:0	-4.61027	6.2657	0.00114016	0.0100734
ENSG00000047457:ENSE00001834056:ENSE00001816939:-1:149176250:149176714:149185163:149185446:3:CP:41:27:0:0	4.86441	4.50637	0.00114407	0.0100734
ENSG00000160949:ENSE00003614377:ENSE00003497327:-1:144436757:144436920:144437027:144437099:8:TONSL:30:29:0:0	-4.50688	4.29808	0.00115098	0.0100734
ENSG00000165934:ENSE00001332495:ENSE00002533626:1:92130951:92131133:92121937:92122128:14:CPSF2:5:1:0:0	-4.50686	4.29808	0.00115157	0.0100734
ENSG00000177666:ENSE00002177953:ENSE00001262781:1:822016:822606:821628:821860:11:PNPLA2:8:4:0:0	-4.50684	4.29808	0.00115215	0.0100734
ENSG00000103197:ENSE00003569705:ENSE00001947415:1:2084228:2084715:2076158:2076257:16:TSC2:76:56:0:0	-4.50673	4.29811	0.0011586	0.0100734
ENSG00000164924:ENSE00002095521:ENSE00003551885:-1:100923985:100924298:100948596:100948900:8:YWHAZ:38:28:0:0	-4.50671	4.29811	0.00115918	0.0100734
ENSG00000166165:ENSE00003585224:ENSE00001100361:-1:103520122:103520311:103522766:103522833:14:CKB:34:5:0:0	-4.89442	4.49641	0.0012146	0.0100734
ENSG00000143376:ENSE00003543729:ENSE00001448082:1:151658235:151658427:151638856:151639119:1:SNX27:5:3:0:0	-4.89441	4.49641	0.00121495	0.0100734
ENSG00000124383:ENSE00003535250:ENSE00000846578:1:71147999:71148106:71141232:71141369:2:MPHOSPH10:14:11:0:0	-4.89441	4.49641	0.00121531	0.0100734
ENSG00000112739:ENSE00001909272:ENSE00001900638:1:4062557:4062633:4056321:4057187:6:PRPF4B:38:18:0:0	4.99333	4.56897	0.00122168	0.0100734
ENSG00000131495:ENSE00002027505:ENSE00000814209:-1:140638740:140639256:140645369:140645725:5:NDUFA2:9:7:0:0	4.99333	4.56897	0.00122233	0.0100734
ENSG00000163629:ENSE00001804791:ENSE00001325693:1:86784465:86784558:86762727:86763190:4:PTPN13:48:31:0:0	4.99333	4.56897	0.00122248	0.0100734
ENSG00000211896:ENSE00001776617:ENSE00003722340:-1:105741893:105742222:106538220:106538344:14:IGHG1:33:1:0:0	-4.00227	5.78202	0.00123366	0.0100734
ENSG00000163359:ENSE00001844863:ENSE00001266203:-1:237325560:237330180:237368563:237369177:2:COL6A3:61:18:0:0	4.8753	4.50804	0.00123877	0.0100734
ENSG00000185900:ENSE00003713395:ENSE00001325776:1:43122107:43123180:43103528:43103830:8:POMK:7:6:0:1	-4.99267	4.46179	0.00123909	0.0100734
ENSG00000182492:ENSE00001606951:ENSE00003643760:1:153506529:153506626:153505863:153506076:X:BGN:16:11:0:0	-4.99267	4.46179	0.00123916	0.0100734
ENSG00000138674:ENSE00002043886:ENSE00002066152:-1:82842140:82842824:82848826:82848977:4:SEC31A:79:71:0:0	-4.99268	4.46179	0.00123924	0.0100734
ENSG00000113269:ENSE00002093148:ENSE00003560403:-1:179956045:179956516:179966806:179967010:5:RNF130:19:16:0:0	-4.99268	4.46179	0.00123931	0.0100734
ENSG00000101782:ENSE00003528721:ENSE00003651801:1:23477006:23477086:23473429:23473626:18:RIOK3:23:20:0:0	-4.99268	4.46179	0.00123939	0.0100734
ENSG00000011451:ENSE00003122583:ENSE00000688836:-1:15424060:15424378:15425241:15425768:19:WIZ:19:15:0:0	-4.99268	4.46179	0.00123947	0.0100734
ENSG00000019582:ENSE00003569785:ENSE00003588448:-1:150406259:150406321:150412625:150412751:5:CD74:12:3:0:0	3.6201	5.76736	0.00124045	0.0100734
ENSG00000234857:ENSE00003595390:ENSE00003677502:-1:62716989:62717189:62721295:62721423:11:HNRNPUL2-BSCL2:11:9:1:1	-4.52965	4.30473	0.00127296	0.0100734
ENSG00000196305:ENSE00003497384:ENSE00003769675:-1:92258854:92258998:92264929:92265123:9:IARS:28:24:0:0	-4.52965	4.30473	0.00127299	0.0100734
ENSG00000188419:ENSE00000673256:ENSE00003466365:-1:85958861:85958977:85963665:85964052:X:CHM:12:11:0:0	-4.52965	4.30473	0.00127306	0.0100734
ENSG00000187951:ENSE00002630050:ENSE00003645759:1:30641522:30641617:30634170:30634423:15:ARHGAP11B:18:10:0:0	-4.52965	4.30473	0.00127312	0.0100734
ENSG00000213465:ENSE00002177177:ENSE00002182275:1:65018582:65018733:65014180:65014272:11:ARL2:8:3:0:0	-4.52965	4.30473	0.00127338	0.0100734
ENSG00000198646:ENSE00003173103:ENSE00001633473:-1:34714590:34715156:34740363:34743341:20:NCOA6:24:15:0:0	-4.52965	4.30473	0.00127381	0.0100734
ENSG00000196924:ENSE00003611143:ENSE00003693630:-1:154353915:154354043:154361308:154361570:X:FLNA:49:29:0:0	-4.52965	4.30473	0.00127388	0.0100734
ENSG00000187239:ENSE00001892072:ENSE00003538531:-1:129902908:129903001:129924960:129925157:9:FNBP1:24:15:0:0	-4.52965	4.30473	0.00127437	0.0100734
ENSG00000048649:ENSE00001040466:ENSE00001040482:-1:77666230:77667491:77672042:77672230:11:RSF1:37:36:0:0	-4.52965	4.30473	0.00127446	0.0100734
ENSG00000047410:ENSE00003499052:ENSE00001030868:-1:186322318:186322412:186351330:186351470:1:TPR:60:30:0:0	-4.52965	4.30473	0.00127457	0.0100734
ENSG00000056586:ENSE00001461194:ENSE00001697772:-1:122844556:122849822:122865349:122865657:9:RC3H2:43:21:0:0	-4.52965	4.30473	0.00127465	0.0100734
ENSG00000011258:ENSE00001506036:ENSE00003560417:-1:51192203:51192280:51195214:51195361:17:MBTD1:26:20:0:0	-4.52965	4.30473	0.00127468	0.0100734
ENSG00000010803:ENSE00001890171:ENSE00003561389:-1:41028157:41028319:41048690:41048890:1:SCMH1:36:23:0:0	-4.52965	4.30473	0.00127479	0.0100734
ENSG00000095015:ENSE00003594163:ENSE00001831026:1:56893531:56896152:56887378:56888357:5:MAP3K1:22:20:0:0	-4.52965	4.30473	0.00127483	0.0100734
ENSG00000005884:ENSE00002069360:ENSE00003617587:1:50076625:50076681:50074144:50074280:17:ITGA3:33:20:0:0	-4.52965	4.30473	0.00127491	0.0100734
ENSG00000177479:ENSE00001846768:ENSE00001873924:1:48968061:48968177:48927462:48927956:3:ARIH2:43:27:0:0	-4.52965	4.30473	0.00127493	0.0100734
ENSG00000100316:ENSE00001901206:ENSE00001668710:-1:39313931:39314208:39314700:39314846:22:RPL3:31:26:0:0	-4.52965	4.30473	0.00127501	0.0100734
ENSG00000167770:ENSE00002254527:ENSE00002215132:1:64001716:64001767:63997349:63998376:11:OTUB1:36:28:0:0	-4.52965	4.30473	0.00127505	0.0100734
ENSG00000167658:ENSE00003060124:ENSE00001115372:-1:3978028:3978134:3982246:3982424:19:EEF2:22:10:0:0	-4.52965	4.30473	0.00127516	0.0100734
ENSG00000101109:ENSE00001458697:ENSE00000662332:1:45075018:45079959:45001167:45001353:20:STK4:23:20:0:0	-4.52965	4.30473	0.0012752	0.0100734
ENSG00000168906:ENSE00001880464:ENSE00001135625:1:85543670:85545280:85542155:85542373:2:MAT2A:19:14:0:0	-4.52965	4.30473	0.0012752	0.0100734
ENSG00000167632:ENSE00003550159:ENSE00001170289:-1:139988726:139988836:140360050:140360193:8:TRAPPC9:34:13:0:0	-4.52965	4.30473	0.00127528	0.0100734
ENSG00000103043:ENSE00002611810:ENSE00003571273:-1:70688040:70688090:70692821:70692971:16:VAC14:37:35:0:0	-4.52964	4.30473	0.00127545	0.0100734
ENSG00000163608:ENSE00001906879:ENSE00003636459:-1:113010504:113010704:113017448:113017602:3:C3orf17:40:18:0:0	-4.52964	4.30473	0.00127546	0.0100734
ENSG00000172239:ENSE00002054299:ENSE00003622634:-1:43538929:43539035:43547728:43547913:5:PAIP1:14:11:0:0	-4.52964	4.30473	0.00127549	0.0100734
ENSG00000155096:ENSE00003495066:ENSE00003656961:-1:102829272:102829486:102839650:102839823:8:AZIN1:30:17:0:0	-4.52964	4.30473	0.00127559	0.0100734
ENSG00000158636:ENSE00002156421:ENSE00002186020:1:76545948:76546297:76544259:76544483:11:C11orf30:43:39:0:0	-4.52964	4.30473	0.00127563	0.0100734
ENSG00000104738:ENSE00000693417:ENSE00000693380:1:47972857:47973064:47962053:47962216:8:MCM4:40:14:0:0	-4.52964	4.30473	0.00127571	0.0100734
ENSG00000170776:ENSE00002552906:ENSE00003719307:1:85748752:85749156:85575131:85575329:15:AKAP13:85:17:0:0	-4.52964	4.30473	0.0012758	0.0100734
ENSG00000153107:ENSE00001907918:ENSE00002452201:-1:111802533:111803530:111821239:111821453:2:ANAPC1:44:37:0:0	-4.52964	4.30473	0.00127582	0.0100734
ENSG00000105220:ENSE00003550164:ENSE00002796221:1:34399901:34400335:34393267:34394066:19:GPI:47:36:0:0	-4.52964	4.30473	0.00127597	0.0100734
ENSG00000151474:ENSE00001911436:ENSE00002309383:-1:13646334:13647035:13666097:13666325:10:FRMD4A:41:32:0:0	-4.52964	4.30473	0.00127605	0.0100734
ENSG00000171681:ENSE00002254265:ENSE00003616719:1:14438130:14438247:14436106:14436251:12:ATF7IP:43:41:0:0	-4.52964	4.30473	0.00127605	0.0100734
ENSG00000111726:ENSE00002269626:ENSE00003667318:1:22065121:22065663:22062281:22062434:12:CMAS:15:12:0:0	-4.52964	4.30473	0.00127623	0.0100734
ENSG00000115274:ENSE00001915766:ENSE00001913300:1:74457334:74457675:74455108:74455598:2:INO80B:23:5:0:0	-4.52964	4.30473	0.00127649	0.0100734
ENSG00000115307:ENSE00001835825:ENSE00001950673:-1:74526689:74526836:74526941:74527363:2:AUP1:26:24:0:0	-4.52964	4.30473	0.00127675	0.0100734
ENSG00000150593:ENSE00001930898:ENSE00001696292:1:110887753:110887886:110881275:110881535:10:PDCD4:20:10:0:0	-4.52964	4.30473	0.0012768	0.0100734
ENSG00000115464:ENSE00003534682:ENSE00001069995:-1:61223248:61223296:61265984:61266167:2:USP34:80:52:0:0	-4.52964	4.30473	0.00127716	0.0100734
ENSG00000149932:ENSE00002601223:ENSE00001110798:1:29972042:29972140:29968025:29968254:16:TMEM219:17:12:0:0	-4.52964	4.30473	0.00127745	0.0100734
ENSG00000115464:ENSE00003534682:ENSE00001850598:-1:61223248:61223296:61265585:61266167:2:USP34:80:54:0:0	-4.52964	4.30473	0.00127756	0.0100734
ENSG00000149932:ENSE00001110794:ENSE00003638264:1:29972950:29973052:29971408:29971578:16:TMEM219:21:15:0:0	-4.52964	4.30473	0.00127778	0.0100734
ENSG00000115816:ENSE00000747285:ENSE00000747292:-1:37216316:37216418:37227544:37229036:2:CEBPZ:10:5:0:0	-4.52964	4.30473	0.00127797	0.0100734
ENSG00000149532:ENSE00001931241:ENSE00003612811:-1:61415666:61416519:61419949:61420094:11:CPSF7:60:46:0:0	-4.52964	4.30473	0.0012781	0.0100734
ENSG00000148187:ENSE00003703238:ENSE00003707804:1:122285169:122285287:122280443:122280598:9:MRRF:15:14:0:0	-4.52963	4.30473	0.0012785	0.0100734
ENSG00000116521:ENSE00001812830:ENSE00001898310:-1:155257298:155257386:155260330:155260652:1:SCAMP3:17:10:0:0	-4.52963	4.30473	0.00127858	0.0100734
ENSG00000145041:ENSE00002446466:ENSE00002209628:-1:51395867:51397124:51397842:51398827:3:VPRBP:31:30:0:0	-4.52963	4.30473	0.00127876	0.0100734
ENSG00000141905:ENSE00003571376:ENSE00003594123:1:3456550:3456635:3452482:3452666:19:NFIC:21:16:0:0	-4.52963	4.30473	0.00127901	0.0100734
ENSG00000116539:ENSE00000961138:ENSE00000961136:-1:155360301:155360409:155370777:155370983:1:ASH1L:21:17:0:0	-4.52963	4.30473	0.00127918	0.0100734
ENSG00000138768:ENSE00002079092:ENSE00000723723:1:75813206:75814213:75812160:75812375:4:USO1:32:30:0:0	-4.52963	4.30473	0.00127923	0.0100734
ENSG00000140391:ENSE00002543015:ENSE00003580876:-1:77046060:77046927:77052777:77052929:15:TSPAN3:19:15:0:0	-4.52963	4.30473	0.00127927	0.0100734
ENSG00000140105:ENSE00002435784:ENSE00002455787:-1:100333818:100335036:100354445:100354566:14:WARS:98:74:0:0	-4.52963	4.30473	0.00127945	0.0100734
ENSG00000137801:ENSE00001873728:ENSE00001936626:1:39589805:39589843:39588526:39588785:15:THBS1:21:16:0:0	-4.52963	4.30473	0.00127948	0.0100734
ENSG00000135535:ENSE00002059815:ENSE00002053609:-1:109367821:109368325:109368684:109369017:6:CD164:20:18:0:0	-4.52963	4.30473	0.00127974	0.0100734
ENSG00000117394:ENSE00003774079:ENSE00003768522:-1:42926156:42927241:42927605:42927808:1:SLC2A1:28:26:0:0	-4.52963	4.30473	0.00127979	0.0100734
ENSG00000131759:ENSE00001697622:ENSE00003553666:1:40351387:40351531:40349784:40349925:17:RARA:18:17:0:0	-4.52963	4.30473	0.00128047	0.0100734
ENSG00000120616:ENSE00001413070:ENSE00003576442:-1:32268931:32269135:32286694:32286842:10:EPC1:31:19:0:0	-4.52963	4.30473	0.00128071	0.0100734
ENSG00000121864:ENSE00001858012:ENSE00001512752:1:179333269:179333730:179325042:179325322:3:ZNF639:22:6:0:0	-4.52963	4.30473	0.00128084	0.0100734
ENSG00000122203:ENSE00002140428:ENSE00001196783:-1:176347969:176348063:176352622:176352748:5:KIAA1191:25:21:0:0	-4.52962	4.30473	0.00128097	0.0100734
ENSG00000129636:ENSE00003607924:ENSE00003545688:-1:47218868:47218946:47311240:47311412:16:ITFG1:29:21:0:0	-4.52962	4.30473	0.00128121	0.0100734
ENSG00000127922:ENSE00003748234:ENSE00001895287:-1:96645838:96645932:96687951:96688966:7:SHFM1:30:16:0:0	-4.52962	4.30473	0.00128136	0.0100734
ENSG00000123908:ENSE00003644665:ENSE00003545545:-1:140535468:140535569:140560374:140560510:8:AGO2:26:10:0:0	-4.52962	4.30473	0.00128152	0.0100734
ENSG00000125730:ENSE00003156781:ENSE00001053532:-1:6679125:6679201:6707076:6707273:19:C3:66:29:0:0	-5.29477	4.59349	0.00129272	0.0100734
ENSG00000118257:ENSE00000796629:ENSE00003627175:1:205727891:205728046:205683091:205683363:2:NRP2:21:6:0:0	-5.29478	4.59349	0.00129368	0.0100734
ENSG00000163781:ENSE00000933949:ENSE00003464430:-1:133608873:133608962:133649383:133649633:3:TOPBP1:42:17:0:0	-5.29257	4.59329	0.00129584	0.0100734
ENSG00000111642:ENSE00000866932:ENSE00000715329:-1:6581291:6581388:6601289:6601530:12:CHD4:56:15:0:0	5.00195	4.57012	0.00129652	0.0100734
ENSG00000130707:ENSE00001928823:ENSE00003538084:1:130500976:130501178:130466725:130466799:9:ASS1:35:14:0:0	5.00195	4.57012	0.00129791	0.0100734
ENSG00000175061:ENSE00001857159:ENSE00001902682:1:16462833:16462941:16441368:16441987:17:LRRC75A-AS1:51:49:0:0	5.00195	4.57012	0.00129905	0.0100734
ENSG00000008517:ENSE00002337941:ENSE00002398552:1:3081633:3082192:3068990:3069409:16:IL32:70:50:0:0	5.00195	4.57012	0.00130021	0.0100734
ENSG00000105939:ENSE00000833436:ENSE00000833440:-1:139053451:139053581:139064879:139064999:7:ZC3HAV1:17:12:0:1	5.00196	4.57012	0.00130204	0.0100734
ENSG00000257341:ENSE00001941399:ENSE00003570100:1:105490981:105491118:105488166:105488260:14:CRIP1:11:2:0:0	5.00196	4.57012	0.0013036	0.0100734
ENSG00000211899:ENSE00003745740:ENSE00002059161:-1:105854287:105854737:105855480:105855815:14:IGHM:14:12:0:1	-2.80309	8.77504	0.00130688	0.0100734
ENSG00000108821:ENSE00000736855:ENSE00000736823:-1:50185778:50186020:50190001:50190108:17:COL1A1:72:52:0:0	-4.76119	4.38491	0.0013201	0.0100924
ENSG00000110195:ENSE00001516230:ENSE00001198708:1:72192125:72192341:72189558:72189759:11:FOLR1:5:1:0:0	-3.31861	6.70891	0.00133113	0.0100924
ENSG00000166012:ENSE00002161305:ENSE00003555313:-1:93738109:93738440:93739237:93739331:11:TAF1D:13:11:0:0	4.96469	4.56485	0.00135253	0.0100924
ENSG00000100345:ENSE00000653602:ENSE00001711381:-1:36284093:36284265:36291986:36292234:22:MYH9:61:48:0:0	5.13113	4.63133	0.0013752	0.0100924
ENSG00000156508:ENSE00001275154:ENSE00001866834:-1:73517521:73517934:73518030:73518610:6:EEF1A1:28:25:0:0	4.89462	4.51082	0.00139658	0.0100924
ENSG00000112249:ENSE00000760980:ENSE00000760982:-1:100509932:100510107:100512709:100512918:6:ASCC3:52:50:0:0	4.85055	4.5044	0.00140505	0.0100924
ENSG00000111678:ENSE00003477826:ENSE00002306588:1:6944476:6944652:6943542:6943662:12:C12orf57:13:4:0:0	-5.02766	4.60394	0.00140554	0.0100924
ENSG00000082996:ENSE00003690125:ENSE00001792153:1:149921134:149921227:149846011:149846140:3:RNF13:30:14:0:0	4.85055	4.5044	0.0014059	0.0100924
ENSG00000173821:ENSE00002667821:ENSE00003520332:1:80373069:80373165:80367961:80368143:17:RNF213:70:63:0:0	5.01738	4.5723	0.00141112	0.0100924
ENSG00000115295:ENSE00001558532:ENSE00001955568:1:29189491:29189643:29181572:29183813:2:CLIP4:40:39:0:0	5.01738	4.5723	0.00141125	0.0100924
ENSG00000142949:ENSE00003666413:ENSE00001714914:1:43619680:43619858:43590972:43591553:1:PTPRF:54:23:0:0	5.01738	4.5723	0.00141127	0.0100924
ENSG00000234718:ENSE00001777799:ENSE00001627533:-1:7738524:7738984:7741975:7742574:7:AC007161.5:7:2:0:0	5.01738	4.5723	0.00141128	0.0100924
ENSG00000138434:ENSE00001953982:ENSE00003589622:1:181928161:181928199:181921948:181922412:2:SSFA2:38:36:0:0	5.01738	4.5723	0.00141129	0.0100924
ENSG00000156675:ENSE00002112214:ENSE00001236275:-1:37858618:37863113:37874515:37875322:8:RAB11FIP1:15:6:0:0	5.01738	4.5723	0.00141143	0.0100924
ENSG00000100664:ENSE00002540033:ENSE00002554880:1:103337116:103337737:103336677:103336886:14:EIF5:28:22:0:0	5.01738	4.5723	0.00141152	0.0100924
ENSG00000120616:ENSE00001465781:ENSE00001897814:-1:32267751:32269135:32272026:32272249:10:EPC1:32:27:0:0	5.01738	4.5723	0.0014117	0.0100924
ENSG00000133872:ENSE00002100286:ENSE00002090759:-1:30063098:30063913:30065712:30066139:8:SARAF:36:31:0:0	4.85254	4.50469	0.0014156	0.0100924
ENSG00000185164:ENSE00001818447:ENSE00003721243:-1:18417325:18417968:18499925:18500567:16:NOMO2:63:46:0:0	5.02188	4.57288	0.0014204	0.0100924
ENSG00000260916:ENSE00002600592:ENSE00003486405:-1:55359788:55360207:55371793:55372044:15:CCPG1:23:19:0:0	5.02188	4.57288	0.00142066	0.0100924
ENSG00000168036:ENSE00001558754:ENSE00001643204:1:41239134:41239353:41225660:41225861:3:CTNNB1:42:25:0:0	5.02188	4.57288	0.00142135	0.0100924
ENSG00000133657:ENSE00001797256:ENSE00001225019:-1:194402672:194406116:194425342:194425529:3:ATP13A3:55:43:0:0	5.02188	4.57288	0.00142137	0.0100924
ENSG00000110195:ENSE00002258617:ENSE00002463052:1:72195897:72196300:72195271:72195459:11:FOLR1:10:7:0:1	-4.17253	5.9304	0.00143275	0.0100924
ENSG00000211897:ENSE00002038075:ENSE00003724778:-1:105769657:105769986:106005100:106005401:14:IGHG3:15:5:1:0	-2.63138	6.89677	0.00144424	0.0100924
ENSG00000211899:ENSE00002059161:ENSE00003718381:-1:105855480:105855815:105855906:105856217:14:IGHM:12:11:1:0	-3.61214	6.36147	0.00146186	0.0100924
ENSG00000187720:ENSE00003612791:ENSE00001483243:1:71748421:71748594:71154863:71154932:15:THSD4:23:4:0:0	-4.07776	5.18556	0.00149388	0.0100924
ENSG00000211899:ENSE00002085653:ENSE00002021546:-1:105854917:105855234:105855906:105856218:14:IGHM:13:10:1:0	-2.75929	7.94806	0.00150793	0.0100924
ENSG00000153827:ENSE00003473066:ENSE00003661649:-1:229768616:229768719:229810880:229811045:2:TRIP12:73:34:0:0	4.73408	4.44264	0.00155971	0.0100924
ENSG00000239862:ENSE00002435330:ENSE00002480912:-1:89297264:89297559:89297684:89297785:2:IGKV1-37:2:1:1:1	-4.3529	4.23418	0.00156008	0.0100924
ENSG00000050327:ENSE00002479484:ENSE00002529669:1:144374732:144374889:144364909:144365823:7:ARHGEF5:16:5:0:0	-4.35291	4.23418	0.00156017	0.0100924
ENSG00000076650:ENSE00003571053:ENSE00000821684:1:33096207:33096446:33093359:33093519:19:GPATCH1:8:5:0:0	-4.35291	4.23418	0.00156026	0.0100924
ENSG00000143756:ENSE00003616860:ENSE00002102497:1:224153142:224153337:224130472:224131021:1:FBXO28:10:7:0:0	-4.35291	4.23418	0.00156028	0.0100924
ENSG00000167658:ENSE00001115364:ENSE00001115372:-1:3979808:3980066:3982246:3982424:19:EEF2:18:10:0:0	-4.35291	4.23418	0.00156031	0.0100924
ENSG00000213240:ENSE00003715818:ENSE00003729615:-1:146138236:146138445:146142650:146142752:1:NOTCH2NL:11:7:1:1	-4.35291	4.23418	0.00156033	0.0100924
ENSG00000218739:ENSE00001558741:ENSE00001551462:1:37203250:37203495:37201863:37202692:2:CEBPZOS:14:12:0:0	-4.35291	4.23418	0.00156035	0.0100924
ENSG00000166012:ENSE00002160036:ENSE00003609192:-1:93736141:93736239:93738109:93738499:11:TAF1D:25:14:0:0	4.73408	4.44264	0.00156055	0.0100924
ENSG00000197442:ENSE00000764408:ENSE00000764410:-1:136562503:136562615:136567631:136567874:6:MAP3K5:29:28:0:0	4.73408	4.44264	0.00156062	0.0100924
ENSG00000153827:ENSE00001901265:ENSE00001012586:-1:229773561:229774261:229778433:229778587:2:TRIP12:70:65:0:0	4.73408	4.44264	0.00156146	0.0100924
ENSG00000088986:ENSE00002416385:ENSE00001642434:1:120498073:120498237:120496416:120496553:12:DYNLL1:22:18:0:0	4.73407	4.44264	0.00156244	0.0100924
ENSG00000091157:ENSE00002740248:ENSE00000903382:1:56936181:56936229:56879944:56880165:18:WDR7:42:37:0:0	4.73407	4.44264	0.00156253	0.0100924
ENSG00000130638:ENSE00001844042:ENSE00003617514:1:45740369:45740800:45689712:45689903:22:ATXN10:20:5:0:0	4.73407	4.44264	0.00156262	0.0100924
ENSG00000038532:ENSE00001583952:ENSE00001237012:1:11125979:11126787:10957782:10957910:16:CLEC16A:40:3:0:0	4.73407	4.44264	0.0015629	0.0100924
ENSG00000127481:ENSE00001657837:ENSE00001633679:-1:19092819:19092918:19112524:19112867:1:UBR4:125:95:0:0	4.73407	4.44264	0.0015632	0.0100924
ENSG00000140575:ENSE00000944001:ENSE00000943998:1:90448573:90448736:90440502:90440615:15:IQGAP1:19:16:0:0	4.73407	4.44264	0.0015633	0.0100924
ENSG00000187325:ENSE00003475932:ENSE00001650044:-1:78136915:78136990:78137749:78137883:X:TAF9B:7:6:0:0	4.73407	4.44264	0.00156352	0.0100924
ENSG00000110344:ENSE00001111762:ENSE00001129566:1:118392738:118392895:118373494:118373685:11:UBE4A:22:10:1:0	4.73407	4.44264	0.00156369	0.0100924
ENSG00000117298:ENSE00002196383:ENSE00003489510:-1:21238149:21238244:21247221:21247363:1:ECE1:25:23:0:0	4.73407	4.44264	0.00156373	0.0100924
ENSG00000060237:ENSE00003670093:ENSE00000711999:1:897479:897681:884649:886084:12:WNK1:52:44:0:0	4.73407	4.44264	0.00156437	0.0100924
ENSG00000211899:ENSE00002085653:ENSE00003747134:-1:105854917:105855234:106116615:106116806:14:IGHM:13:3:1:0	-2.82887	6.66945	0.00158337	0.0100924
ENSG00000198589:ENSE00001081815:ENSE00001081820:-1:150321191:150321368:150828180:150828621:4:LRBA:66:39:0:0	4.73798	4.44322	0.00158738	0.0100924
ENSG00000182108:ENSE00002646088:ENSE00002659696:-1:10928942:10929074:10929217:10929559:16:DEXI:6:5:0:0	4.73798	4.44322	0.00158778	0.0100924
ENSG00000151914:ENSE00001646607:ENSE00003554986:-1:56578814:56578937:56639450:56639611:6:DST:82:44:0:0	4.73798	4.44322	0.00158829	0.0100924
ENSG00000061676:ENSE00003599450:ENSE00002204829:-1:182928783:182928899:182995701:182995838:2:NCKAP1:40:9:0:0	4.73798	4.44322	0.00158947	0.0100924
ENSG00000067057:ENSE00001680105:ENSE00001753049:1:3137543:3137712:3135736:3135838:10:PFKP:45:42:0:0	4.73798	4.44322	0.00158985	0.0100924
ENSG00000145715:ENSE00002051467:ENSE00001162572:1:87390800:87390927:87331348:87331500:5:RASA1:33:6:0:0	4.73798	4.44322	0.00159007	0.0100924
ENSG00000073849:ENSE00003609988:ENSE00001686989:1:187072849:187072947:187042654:187042998:3:ST6GAL1:47:39:0:0	4.73798	4.44322	0.00159082	0.0100924
ENSG00000136603:ENSE00001917403:ENSE00001704491:1:170392259:170392947:170359623:170361429:3:SKIL:25:7:0:0	4.73798	4.44322	0.00159084	0.0100924
ENSG00000145425:ENSE00002429849:ENSE00002081929:1:151104472:151104490:151099628:151099714:4:RPS3A:31:3:0:0	4.73798	4.44322	0.00159165	0.0100924
ENSG00000138326:ENSE00001889919:ENSE00001897325:1:78054531:78054676:78037194:78037602:10:RPS24:28:15:0:0	4.73798	4.44322	0.00159186	0.0100924
ENSG00000143437:ENSE00001044548:ENSE00000960030:-1:150816259:150816406:150836280:150836493:1:ARNT:42:19:0:0	4.73798	4.44322	0.00159312	0.0100924
ENSG00000139613:ENSE00002332163:ENSE00002428677:-1:56178819:56178847:56185790:56186240:12:SMARCC2:30:12:0:0	4.73798	4.44322	0.00159383	0.0100924
ENSG00000162733:ENSE00002367513:ENSE00001165614:1:162778580:162778729:162775652:162775843:1:DDR2:27:25:0:0	4.73798	4.44322	0.00159399	0.0100924
ENSG00000168300:ENSE00002103148:ENSE00001375470:-1:51839447:51839638:51860845:51861246:8:PCMTD1:16:9:0:0	4.73798	4.44322	0.00159408	0.0100924
ENSG00000137076:ENSE00000928263:ENSE00003563582:-1:35711255:35711394:35725224:35725321:9:TLN1:32:4:0:0	4.73798	4.44322	0.00159454	0.0100924
ENSG00000177565:ENSE00003763191:ENSE00000780565:-1:177034198:177034230:177050478:177050610:3:TBL1XR1:52:45:0:0	4.73798	4.44322	0.00159464	0.0100924
ENSG00000185973:ENSE00001335165:ENSE00003660615:-1:155513986:155514265:155545096:155545277:X:TMLHE:10:7:0:0	4.73798	4.44322	0.001595	0.0100924
ENSG00000196531:ENSE00002336957:ENSE00002353354:-1:56712504:56712552:56713116:56713190:12:NACA:51:43:0:0	4.73798	4.44322	0.00159529	0.0100924
ENSG00000121892:ENSE00001330852:ENSE00002068451:-1:39849520:39849652:39898014:39898528:4:PDS5A:42:25:0:0	4.73798	4.44322	0.00159614	0.0100924
ENSG00000092201:ENSE00000585095:ENSE00003509850:-1:21358315:21358427:21373338:21373430:14:SUPT16H:32:8:0:0	4.73798	4.44322	0.00159627	0.0100924
ENSG00000111799:ENSE00002271218:ENSE00003730739:-1:75119350:75119473:75155662:75155854:6:COL12A1:55:22:0:0	4.73798	4.44322	0.00159633	0.0100924
ENSG00000108559:ENSE00002674745:ENSE00003464227:-1:5386138:5386208:5405057:5405243:17:NUP88:41:16:0:0	4.73798	4.44322	0.00159657	0.0100924
ENSG00000105388:ENSE00002519599:ENSE00003152309:1:41718128:41718382:41714971:41715870:19:CEACAM5:20:12:0:0	6.03679	8.5481	0.0016033	0.0100924
ENSG00000105388:ENSE00002523265:ENSE00002519599:1:41719930:41720208:41718128:41718382:19:CEACAM5:21:20:0:0	4.78445	7.9044	0.00162737	0.0100924
ENSG00000105388:ENSE00002508093:ENSE00003749542:1:41715650:41715904:41714971:41715158:19:CEACAM5:15:14:0:0	4.54812	6.28704	0.00169958	0.0100924
ENSG00000095787:ENSE00001675619:ENSE00003553249:1:28595733:28595870:28589736:28589851:10:WAC:33:27:0:0	4.75686	4.44602	0.00170705	0.0100924
ENSG00000102226:ENSE00000669299:ENSE00001855721:1:47247611:47247699:47247072:47247419:X:USP11:41:35:0:0	4.75686	4.44602	0.00170754	0.0100924
ENSG00000134899:ENSE00001468989:ENSE00003613399:1:102873259:102873343:102866632:102866845:13:ERCC5:26:20:0:0	4.75686	4.44602	0.00170802	0.0100924
ENSG00000152818:ENSE00001084796:ENSE00002273250:1:144839173:144839284:144448600:144448769:6:UTRN:90:22:0:0	4.75686	4.44602	0.0017085	0.0100924
ENSG00000170035:ENSE00003428320:ENSE00003443174:1:181076199:181076585:181062791:181063029:2:UBE2E3:32:23:0:0	4.75687	4.44602	0.00170899	0.0100924
ENSG00000197555:ENSE00003479461:ENSE00003609754:1:71735277:71735391:71723647:71723886:14:SIPA1L1:57:51:0:0	4.75687	4.44602	0.00170947	0.0100924
ENSG00000092841:ENSE00002412654:ENSE00002400714:1:56162563:56162639:56161387:56161465:12:MYL6:44:41:0:0	4.75687	4.44602	0.00171032	0.0100924
ENSG00000126012:ENSE00000860405:ENSE00003671874:-1:53197771:53197876:53210676:53210857:X:KDM5C:41:28:0:0	4.75687	4.44602	0.00171117	0.0100924
ENSG00000138758:ENSE00002076772:ENSE00001140709:1:77039073:77039326:77034497:77038614:4:SEPT11:42:35:0:0	4.75688	4.44602	0.00171201	0.0100924
ENSG00000102054:ENSE00001836378:ENSE00001956534:-1:16852552:16853842:16869076:16869254:X:RBBP7:20:7:0:0	-4.34216	4.22747	0.00171559	0.0100924
ENSG00000126016:ENSE00000860417:ENSE00001954583:-1:112778997:112779680:112825072:112825220:X:AMOT:20:5:0:0	-4.34216	4.22747	0.00171598	0.0100924
ENSG00000145012:ENSE00001270076:ENSE00003734180:1:188406112:188406313:188212933:188213046:3:LPP:17:9:0:0	-4.34215	4.22747	0.00171638	0.0100924
ENSG00000168701:ENSE00002603230:ENSE00002729994:1:67228495:67228881:67227213:67227224:16:TMEM208:15:8:0:0	-4.34214	4.22747	0.00171677	0.0100924
ENSG00000205100:ENSE00002288459:ENSE00002305196:1:189473898:189474174:189473147:189473477:4:HSP90AA4P:3:2:0:0	-4.34213	4.22747	0.00171716	0.0100924
ENSG00000206503:ENSE00001709288:ENSE00001617475:1:29942757:29943026:29941966:29942096:6:HLA-A:10:2:0:0	-4.34213	4.22747	0.00171755	0.0100924
ENSG00000241860:ENSE00001862111:ENSE00001947087:-1:164263:164791:168100:168165:1:RP11-34P13.13:8:5:0:0	-4.34212	4.22747	0.00171794	0.0100924
ENSG00000211962:ENSE00001932401:ENSE00001948103:-1:106511117:106511421:106511507:106511856:14:IGHV1-46:2:1:1:1	-3.23065	8.08623	0.00172416	0.0100924
ENSG00000138629:ENSE00001259805:ENSE00002586358:-1:74458684:74458896:74460668:74460778:15:UBL7:10:7:0:0	-4.34202	4.2275	0.00172623	0.0100924
ENSG00000240065:ENSE00003691069:ENSE00001834422:1:32857263:32857394:32856097:32856205:6:PSMB9:8:5:0:0	-4.34201	4.2275	0.00172663	0.0100924
ENSG00000213465:ENSE00003528028:ENSE00002182275:1:65018571:65018733:65014180:65014272:11:ARL2:7:3:0:0	-4.8893	4.44868	0.00173111	0.0100924
ENSG00000197756:ENSE00003756337:ENSE00001639931:1:216529025:216529583:216501341:216501463:2:RPL37A:24:19:0:0	3.35955	5.22691	0.00173644	0.0100924
ENSG00000262655:ENSE00002642434:ENSE00002664011:1:14262712:14262975:14041521:14041654:11:SPON1:16:3:0:0	-3.37905	5.15624	0.00175405	0.0100924
ENSG00000173218:ENSE00001196604:ENSE00001196588:1:115691119:115691854:115685293:115685527:1:VANGL1:15:14:0:0	-5.00278	4.46172	0.00181091	0.0100924
ENSG00000132466:ENSE00002079271:ENSE00001726219:-1:73080721:73080810:73094079:73094228:4:ANKRD17:45:42:0:0	-5.0044	4.46185	0.00181103	0.0100924
ENSG00000197694:ENSE00001636184:ENSE00003769180:1:128600080:128600115:128585748:128585965:9:SPTAN1:45:29:0:0	-5.0044	4.46185	0.00181113	0.0100924
ENSG00000170801:ENSE00001136255:ENSE00001136267:1:8302463:8302511:8291370:8291564:4:HTRA3:9:5:0:1	-5.00278	4.46172	0.00181113	0.0100924
ENSG00000168710:ENSE00003559317:ENSE00001904818:1:110019548:110019626:110018552:110019090:1:AHCYL1:21:19:0:0	-5.00279	4.46172	0.00181135	0.0100924
ENSG00000160695:ENSE00003736660:ENSE00003728360:1:119079129:119079300:119073198:119073399:11:VPS11:28:14:0:0	-5.00279	4.46172	0.00181157	0.0100924
ENSG00000125386:ENSE00003608888:ENSE00002081658:1:2699680:2700544:2662838:2663203:4:FAM193A:30:16:0:0	-5.00279	4.46172	0.00181179	0.0100924
ENSG00000013275:ENSE00003492873:ENSE00003637392:1:39980070:39980146:39972369:39972555:19:PSMC4:14:6:0:0	-5.0028	4.46172	0.00181201	0.0100924
ENSG00000115414:ENSE00003548106:ENSE00001146152:-1:215380811:215381080:215408298:215408426:2:FN1:47:24:0:0	4.72438	4.44124	0.00181385	0.0100924
ENSG00000169223:ENSE00003647178:ENSE00002047469:-1:177338488:177338605:177351173:177351522:5:LMAN2:9:6:0:0	-4.93153	4.54815	0.00185223	0.0100924
ENSG00000156299:ENSE00001383160:ENSE00001367893:-1:31339243:31339422:31463983:31464035:21:TIAM1:5:3:0:0	-4.93183	4.54818	0.00185545	0.0100924
ENSG00000114902:ENSE00001869574:ENSE00003498706:1:52706793:52707384:52706644:52706703:3:SPCS1:9:7:0:0	5.15589	4.67708	0.00188181	0.0100924
ENSG00000211896:ENSE00001684581:ENSE00003745375:-1:105741481:105741795:105863264:105863283:14:IGHG1:34:25:0:0	-4.73138	4.42899	0.00188463	0.0100924
ENSG00000177666:ENSE00003545876:ENSE00001262781:1:822397:822606:821628:821860:11:PNPLA2:9:4:0:0	-4.83524	4.48991	0.00188791	0.0100924
ENSG00000010244:ENSE00002732711:ENSE00001947610:1:32377921:32380373:32369599:32369860:17:ZNF207:51:41:0:0	5.23476	4.68793	0.00191166	0.0100924
ENSG00000172922:ENSE00002155881:ENSE00002177265:-1:65719721:65720164:65720587:65720739:11:RNASEH2C:11:2:0:0	-4.66333	4.3717	0.00194849	0.0100924
ENSG00000014257:ENSE00003504116:ENSE00003586009:1:132332192:132332344:132331647:132331733:3:ACPP:11:9:0:0	-5.13314	4.70272	0.00195738	0.0100924
ENSG00000106366:ENSE00000712164:ENSE00000712144:1:101137001:101137084:101131875:101132069:7:SERPINE1:8:4:1:1	4.95233	4.56347	0.00196283	0.0100924
ENSG00000115548:ENSE00002301851:ENSE00001689723:1:86492039:86492089:86477877:86478265:2:KDM3A:61:33:0:0	4.95232	4.56347	0.00196322	0.0100924
ENSG00000101745:ENSE00000665940:ENSE00003475062:1:9275524:9275667:9211584:9211784:18:ANKRD12:30:18:0:0	4.95232	4.56347	0.001964	0.0100924
ENSG00000114942:ENSE00001635251:ENSE00003628104:1:206162729:206162801:206161346:206161472:2:EEF1B2:28:19:0:0	4.95232	4.56347	0.00196477	0.0100924
ENSG00000134243:ENSE00002294602:ENSE00003483084:-1:109309568:109314057:109314672:109314778:1:SORT1:34:30:0:0	4.95231	4.56347	0.00196555	0.0100924
ENSG00000143401:ENSE00003676617:ENSE00003747758:-1:150226608:150226795:150229072:150229237:1:ANP32E:15:12:0:0	4.95231	4.56347	0.00196633	0.0100924
ENSG00000173848:ENSE00003651848:ENSE00003638669:1:5451830:5451937:5426655:5426721:10:NET1:6:2:0:0	4.96013	4.56456	0.00197995	0.0100924
ENSG00000115414:ENSE00001844012:ENSE00001146180:-1:215375633:215375718:215419242:215419385:2:FN1:54:17:0:0	3.33584	5.97026	0.00204496	0.0100924
ENSG00000163017:ENSE00003581876:ENSE00001934944:1:73916584:73916765:73892979:73893051:2:ACTG2:22:5:0:0	-4.71621	4.37838	0.00206568	0.0100924
ENSG00000167658:ENSE00003075661:ENSE00001115375:-1:3978086:3978172:3983110:3983291:19:EEF2:21:7:0:0	-2.15301	7.28673	0.00209768	0.0100924
ENSG00000137965:ENSE00001877513:ENSE00003468575:1:78662616:78662878:78650186:78650652:1:IFI44:18:7:0:0	4.58565	4.37511	0.00210017	0.0100924
ENSG00000161016:ENSE00002141702:ENSE00003686489:-1:144789809:144789962:144791277:144791495:8:RPL8:27:22:0:0	-2.16121	7.03421	0.00210448	0.0100924
ENSG00000116044:ENSE00002852995:ENSE00003769101:-1:177232392:177232583:177314917:177314937:2:NFE2L2:29:5:0:0	-4.52728	4.3047	0.00215183	0.0100924
ENSG00000163947:ENSE00003685221:ENSE00003688739:-1:56751300:56751396:56754981:56755151:3:ARHGEF3:28:24:0:0	-4.52728	4.3047	0.00215186	0.0100924
ENSG00000117394:ENSE00000769558:ENSE00003774007:-1:42929873:42930035:42943226:42943238:1:SLC2A1:21:10:0:0	-4.83247	4.39154	0.002153	0.0100924
ENSG00000124688:ENSE00001141072:ENSE00002020240:1:43636381:43636646:43635859:43635921:6:MAD2L1BP:5:4:0:0	-4.83376	4.39163	0.0021569	0.0100924
ENSG00000152242:ENSE00003734719:ENSE00003741436:1:46240005:46240187:46215811:46219242:18:C18orf25:12:7:0:0	4.43103	4.306	0.00225791	0.0100924
ENSG00000046604:ENSE00000796933:ENSE00000796932:1:31541193:31541314:31538751:31538978:18:DSG2:15:14:0:0	-2.74889	5.99821	0.00225818	0.0100924
ENSG00000189091:ENSE00003610056:ENSE00003665178:1:70571095:70571199:70554446:70554597:16:SF3B3:51:29:0:0	4.43745	4.30742	0.00227329	0.0100924
ENSG00000271383:ENSE00003748952:ENSE00003718710:1:149510179:149510351:149501544:149501652:1:NBPF19:50:38:0:0	4.43746	4.30742	0.00227585	0.0100924
ENSG00000166598:ENSE00002416062:ENSE00002341844:1:103941834:103941897:103931521:103932176:12:HSP90B1:23:7:0:0	4.59438	4.37651	0.00229153	0.0100924
ENSG00000104765:ENSE00002102638:ENSE00003621010:1:26410364:26410666:26408227:26408376:8:BNIP3L:12:11:0:0	4.59438	4.37651	0.00229232	0.0100924
ENSG00000143995:ENSE00003701460:ENSE00003701224:1:66568667:66568756:66512149:66512294:2:MEIS1:38:30:0:0	4.59438	4.37651	0.00229311	0.0100924
ENSG00000251562:ENSE00003749619:ENSE00002080048:1:65504326:65504358:65502637:65503609:11:MALAT1:24:15:0:0	3.03832	6.35588	0.00231972	0.0100924
ENSG00000105388:ENSE00002519599:ENSE00003720133:1:41718128:41718382:41714971:41715062:19:CEACAM5:20:13:0:0	4.66811	7.93047	0.00233877	0.0100924
ENSG00000115414:ENSE00003509434:ENSE00001342419:-1:215375214:215375393:215407127:215407321:2:FN1:58:26:0:0	3.35548	5.22442	0.0023398	0.0100924
ENSG00000111799:ENSE00002277134:ENSE00002027630:-1:75175038:75175310:75205777:75206051:6:COL12A1:19:4:0:0	4.59848	4.3771	0.00234018	0.0100924
ENSG00000143549:ENSE00001368049:ENSE00001447356:-1:154173084:154173166:154182988:154183119:1:TPM3:30:15:0:0	4.59848	4.3771	0.00234089	0.0100924
ENSG00000107731:ENSE00001143400:ENSE00001391022:1:71286689:71286869:71212570:71213064:10:UNC5B:6:1:1:0	-4.61039	4.36514	0.00234454	0.0100924
ENSG00000092203:ENSE00001744029:ENSE00003671695:1:21496546:21496755:21492508:21493257:14:TOX4:33:26:0:0	-4.61037	4.36514	0.0023455	0.0100924
ENSG00000167548:ENSE00001272663:ENSE00001272775:-1:49024578:49024708:49037125:49038989:12:KMT2D:61:41:0:0	-4.61067	4.36517	0.0023462	0.0100924
ENSG00000080845:ENSE00003684659:ENSE00001863859:1:36496705:36497066:36465265:36465367:20:DLGAP4:21:17:0:0	-4.61036	4.36514	0.00234645	0.0100924
ENSG00000113594:ENSE00003539783:ENSE00003508527:-1:38489078:38489245:38499513:38499583:5:LIFR:31:25:0:0	-4.61066	4.36517	0.00234716	0.0100924
ENSG00000119285:ENSE00000793513:ENSE00000908033:-1:236555805:236555939:236566646:236566876:1:HEATR1:45:36:0:0	5.0147	4.57173	0.00237627	0.0100924
ENSG00000136560:ENSE00001550007:ENSE00000924695:1:161232733:161232809:161230971:161231551:2:TANK:50:47:0:0	5.0147	4.57173	0.00237663	0.0100924
ENSG00000121390:ENSE00001374935:ENSE00000822388:-1:19702500:19703360:19751271:19751467:13:PSPC1:15:9:0:0	5.0147	4.57173	0.00237668	0.0100924
ENSG00000184575:ENSE00003621476:ENSE00001312482:1:64430049:64430287:64421235:64421471:12:XPOT:27:13:0:0	5.0147	4.57173	0.00237698	0.0100924
ENSG00000041982:ENSE00000722656:ENSE00000722704:-1:115062917:115063189:115064647:115064919:9:TNC:24:21:0:0	-4.63614	4.31804	0.00239113	0.0100924
ENSG00000086758:ENSE00003519057:ENSE00001803888:-1:53546704:53546825:53645311:53645463:X:HUWE1:85:12:0:0	-4.63614	4.31804	0.00239132	0.0100924
ENSG00000104324:ENSE00001026735:ENSE00000888384:1:97029403:97029494:96834973:96835180:8:CPQ:18:14:0:0	-4.63615	4.31804	0.00239185	0.0100924
ENSG00000104635:ENSE00002135286:ENSE00000683828:1:22419552:22420140:22408310:22408496:8:SLC39A14:31:17:0:0	-4.63615	4.31804	0.0023921	0.0100924
ENSG00000107263:ENSE00001770006:ENSE00003610028:-1:131588801:131588986:131627913:131628096:9:RAPGEF1:29:14:0:0	-4.63616	4.31804	0.00239236	0.0100924
ENSG00000125347:ENSE00001856641:ENSE00001937021:-1:132487926:132488052:132488671:132489483:5:IRF1:13:12:0:0	-4.63616	4.31804	0.00239262	0.0100924
ENSG00000126249:ENSE00002769883:ENSE00003509922:1:34421519:34421590:34409161:34409510:19:PDCD2L:11:8:0:0	-4.63617	4.31804	0.00239288	0.0100924
ENSG00000138760:ENSE00000800849:ENSE00000800847:-1:76168403:76168476:76174144:76174313:4:SCARB2:15:13:0:0	-4.63617	4.31804	0.00239314	0.0100924
ENSG00000139496:ENSE00001945079:ENSE00003568164:1:25349562:25349800:25320919:25321093:13:NUPL1:41:26:0:0	-4.63618	4.31804	0.0023934	0.0100924
ENSG00000158158:ENSE00001037357:ENSE00001037348:1:96809320:96811891:96808561:96808742:2:CNNM4:13:11:0:0	-4.63618	4.31804	0.00239365	0.0100924
ENSG00000249790:ENSE00002065892:ENSE00002307140:1:8794305:8795789:8788257:8788786:12:RP11-20D14.6:6:1:0:0	3.28001	5.30958	0.00239381	0.0100924
ENSG00000173473:ENSE00001232808:ENSE00003630278:-1:47585272:47588306:47661294:47661455:3:SMARCC1:40:30:0:0	-4.63619	4.31804	0.00239391	0.0100924
ENSG00000179750:ENSE00003630279:ENSE00003490112:1:38992034:38992149:38991332:38991626:22:APOBEC3B:11:9:0:0	-4.63619	4.31804	0.00239417	0.0100924
ENSG00000196562:ENSE00001928807:ENSE00000906973:-1:47657668:47658392:47666260:47666488:20:SULF2:37:23:0:0	-4.6362	4.31804	0.00239443	0.0100924
ENSG00000197102:ENSE00001335256:ENSE00001397574:1:102015856:102016086:102001145:102001354:14:DYNC1H1:36:20:0:0	-4.6362	4.31804	0.00239469	0.0100924
ENSG00000238142:ENSE00001690297:ENSE00001709279:-1:16888538:16888785:16889216:16889373:1:RP11-108M9.4:6:3:0:0	-4.63621	4.31804	0.00239495	0.0100924
ENSG00000264343:ENSE00001857105:ENSE00003702663:-1:146146203:146146320:146146521:146147395:1:NOTCH2NL:13:12:0:0	-4.63621	4.31804	0.00239521	0.0100924
ENSG00000264538:ENSE00002721355:ENSE00002715151:1:30784646:30784892:30734063:30734943:17:SUZ12P1:21:6:0:0	-4.63622	4.31804	0.00239547	0.0100924
ENSG00000001629:ENSE00000705178:ENSE00000705130:1:92371477:92371607:92343024:92343232:7:ANKIB1:20:12:0:0	-4.63712	4.3181	0.00240391	0.0100924
ENSG00000039068:ENSE00002620738:ENSE00003563026:1:68833290:68833538:68801670:68801893:16:CDH1:41:10:0:0	-4.63713	4.3181	0.00240417	0.0100924
ENSG00000043093:ENSE00001898172:ENSE00003535143:-1:182963931:182964049:182965537:182965753:3:DCUN1D1:14:11:0:0	-4.63713	4.3181	0.00240443	0.0100924
ENSG00000100101:ENSE00003500640:ENSE00003574020:1:37772601:37772764:37769028:37769187:22:RP1-37E16.12:27:24:1:1	-4.63714	4.3181	0.00240469	0.0100924
ENSG00000100345:ENSE00001756791:ENSE00001678567:-1:36294092:36294298:36316517:36316669:22:MYH9:45:22:0:0	-4.63714	4.3181	0.00240495	0.0100924
ENSG00000104231:ENSE00002127347:ENSE00002098014:-1:81702969:81703103:81713918:81714895:8:ZFAND1:39:34:0:0	-4.63715	4.3181	0.00240521	0.0100924
ENSG00000110321:ENSE00002153365:ENSE00003603682:-1:10797170:10797881:10800432:10800647:11:EIF4G2:87:71:0:0	-4.63715	4.3181	0.00240547	0.0100924
ENSG00000112096:ENSE00002275284:ENSE00003677462:-1:159682610:159682638:159692661:159692863:6:SOD2:28:16:0:0	-4.63716	4.3181	0.00240572	0.0100924
ENSG00000112304:ENSE00003680711:ENSE00003657839:1:24701459:24705046:24697883:24698067:6:ACOT13:7:5:0:0	-4.63716	4.3181	0.00240598	0.0100924
ENSG00000114354:ENSE00000823252:ENSE00000823251:1:100736576:100736716:100732508:100732672:3:TFG:18:17:0:0	-4.63717	4.3181	0.00240624	0.0100924
ENSG00000115875:ENSE00001755334:ENSE00003513477:-1:38749529:38749564:38750014:38750194:2:SRSF7:10:8:0:0	-4.63717	4.3181	0.0024065	0.0100924
ENSG00000116604:ENSE00003746752:ENSE00003711098:-1:156467631:156467656:156467993:156468299:1:MEF2D:21:20:0:0	-4.63718	4.3181	0.00240676	0.0100924
ENSG00000123384:ENSE00002484081:ENSE00001299981:1:57203181:57203276:57159825:57160005:12:LRP1:86:18:0:0	-4.63718	4.3181	0.00240702	0.0100924
ENSG00000136527:ENSE00001618549:ENSE00001905910:-1:185915906:185917725:185925273:185925626:3:TRA2B:42:20:0:0	-4.63719	4.3181	0.00240728	0.0100924
ENSG00000138449:ENSE00001636559:ENSE00002448333:-1:189565513:189565599:189571715:189571841:2:SLC40A1:19:18:0:0	-4.63719	4.3181	0.00240754	0.0100924
ENSG00000140988:ENSE00002185928:ENSE00002174443:-1:1962079:1962265:1962374:1962909:16:RPS2:31:30:0:0	-4.6372	4.3181	0.0024078	0.0100924
ENSG00000145919:ENSE00001910270:ENSE00002092768:-1:173607521:173608292:173609238:173609740:5:BOD1:15:11:0:0	-4.6372	4.3181	0.00240806	0.0100924
ENSG00000150093:ENSE00000993777:ENSE00000993772:-1:32920245:32920385:32928094:32928264:10:ITGB1:46:40:0:0	-4.6372	4.3181	0.00240831	0.0100924
ENSG00000160299:ENSE00001921539:ENSE00003536588:1:46431529:46432035:46397265:46397494:21:PCNT:47:29:0:0	-4.63721	4.3181	0.00240857	0.0100924
ENSG00000163468:ENSE00003752105:ENSE00003517913:-1:156310558:156310641:156312041:156312221:1:CCT3:41:39:0:0	-4.63721	4.3181	0.00240883	0.0100924
ENSG00000166145:ENSE00002603510:ENSE00002625649:1:40856770:40857123:40853711:40853873:15:SPINT1:32:14:0:0	-4.63722	4.3181	0.00240909	0.0100924
ENSG00000196878:ENSE00002310168:ENSE00002236728:-1:209622536:209622680:209622982:209623179:1:LAMB3:21:20:0:0	-4.63722	4.3181	0.00240935	0.0100924
ENSG00000211897:ENSE00003724119:ENSE00002038075:-1:105769237:105769559:105769657:105769986:14:IGHG3:16:15:0:1	-4.63723	4.3181	0.00240947	0.0100924
ENSG00000198843:ENSE00003742244:ENSE00003554461:1:150627659:150630445:150627010:150627163:3:SELT:22:15:0:0	-4.63723	4.3181	0.00240961	0.0100924
ENSG00000213976:ENSE00003196523:ENSE00002689160:1:21386346:21386701:21382865:21384104:19:CTD-2561J22.2:2:1:1:1	4.60616	4.37822	0.00242904	0.0100924
ENSG00000170759:ENSE00001135810:ENSE00001877939:-1:32015509:32015659:32017207:32017359:10:KIF5B:27:25:0:0	4.60616	4.37822	0.00242924	0.0100924
ENSG00000175061:ENSE00002721554:ENSE00001926000:1:16460893:16461245:16441074:16441779:17:LRRC75A-AS1:50:35:0:0	5.02955	4.57345	0.00244752	0.0100924
ENSG00000138688:ENSE00001535970:ENSE00003614678:1:122324464:122324536:122239516:122239929:4:KIAA1109:84:39:0:0	5.02955	4.57345	0.00244796	0.0100924
ENSG00000065534:ENSE00003550852:ENSE00003512695:-1:123707754:123708003:123739953:123740001:3:MYLK:27:13:0:0	-4.36268	4.23415	0.00247849	0.0100924
ENSG00000115677:ENSE00001841200:ENSE00001865552:-1:241230759:241231343:241235185:241235255:2:HDLBP:118:111:0:0	-4.36268	4.23415	0.00247864	0.0100924
ENSG00000168137:ENSE00003549478:ENSE00001942435:1:9473236:9473537:9428823:9429008:3:SETD5:67:12:0:0	-4.36313	4.23422	0.00248682	0.0100924
ENSG00000150753:ENSE00003482029:ENSE00002069185:1:10255955:10256153:10254796:10254838:5:CCT5:17:16:0:0	-4.36313	4.23422	0.00248732	0.0100924
ENSG00000140259:ENSE00000941992:ENSE00000941990:-1:43812987:43813147:43813249:43813357:15:MFAP1:6:5:0:0	-4.36313	4.23422	0.00248782	0.0100924
ENSG00000122786:ENSE00001890060:ENSE00003566274:1:134968554:134968875:134928754:134928900:7:CALD1:60:26:0:0	4.24733	4.23127	0.00255782	0.0100924
ENSG00000257529:ENSE00003630179:ENSE00003513188:1:101395335:101395457:101391459:101391564:X:RPL36A-HNRNPH2:5:3:0:1	4.24733	4.23127	0.00255841	0.0100924
ENSG00000213676:ENSE00003600447:ENSE00001903482:-1:32127103:32127194:32128117:32128222:6:ATF6B:8:4:0:0	4.24733	4.23127	0.00255901	0.0100924
ENSG00000130635:ENSE00001691616:ENSE00001626599:1:134728670:134728807:134727266:134727397:9:COL5A1:10:9:0:0	4.24733	4.23127	0.00255976	0.0100924
ENSG00000105388:ENSE00003737540:ENSE00002519599:1:41720118:41720208:41718128:41718382:19:CEACAM5:23:20:0:0	4.53889	6.28662	0.00256039	0.0100924
ENSG00000105778:ENSE00000675189:ENSE00001278353:1:32558929:32559464:32544694:32544779:7:AVL9:16:8:0:0	4.24732	4.23127	0.00256051	0.0100924
ENSG00000113013:ENSE00002108082:ENSE00003614622:-1:138556774:138557496:138559864:138560091:5:HSPA9:34:25:0:0	4.71161	4.43984	0.00272314	0.0100924
ENSG00000111669:ENSE00001385368:ENSE00003700470:1:6870265:6870948:6870049:6870136:12:TPI1:24:19:0:0	4.7116	4.43984	0.00272377	0.0100924
ENSG00000108654:ENSE00002693737:ENSE00002703164:-1:64502930:64503098:64504358:64504842:17:DDX5:56:25:0:0	4.7116	4.43984	0.00272418	0.0100924
ENSG00000061676:ENSE00002285193:ENSE00002263671:-1:182978834:182978915:183003233:183003325:2:NCKAP1:16:5:0:0	4.7116	4.43984	0.00272459	0.0100924
ENSG00000121741:ENSE00003706396:ENSE00003594100:1:20052277:20052311:20027203:20027318:13:ZMYM2:32:22:0:0	4.7116	4.43984	0.00272548	0.0100924
ENSG00000035403:ENSE00001879767:ENSE00003756512:1:74101054:74101097:74072730:74072852:10:VCL:23:11:0:0	4.7116	4.43984	0.00272609	0.0100924
ENSG00000213741:ENSE00001322638:ENSE00002467363:-1:49583572:49583675:49585518:49586049:14:RPS29:14:10:0:0	4.71159	4.43984	0.0027276	0.0100924
ENSG00000122299:ENSE00002680131:ENSE00001323585:-1:11770783:11770841:11774236:11774519:16:ZC3H7A:25:24:0:0	4.71159	4.43984	0.00272783	0.0100924
ENSG00000196323:ENSE00002184062:ENSE00002200242:-1:130238815:130239896:130260856:130261931:11:ZBTB44:15:12:0:0	4.71159	4.43984	0.0027291	0.0100924
ENSG00000123240:ENSE00003605022:ENSE00003594228:1:13136745:13136923:13132067:13132197:10:OPTN:35:31:0:0	4.71159	4.43984	0.00272979	0.0100924
ENSG00000182247:ENSE00001525971:ENSE00003575937:1:23589734:23591793:23532554:23532701:3:UBE2E2:17:14:0:0	4.71158	4.43984	0.00273061	0.0100924
ENSG00000125944:ENSE00002209103:ENSE00003622040:-1:23310454:23311066:23311201:23311322:1:HNRNPR:24:23:0:0	4.71158	4.43984	0.00273159	0.0100924
ENSG00000145425:ENSE00003637508:ENSE00002025633:1:151104472:151104637:151099639:151099714:4:RPS3A:34:8:0:0	4.71158	4.43984	0.00273239	0.0100924
ENSG00000143776:ENSE00000961918:ENSE00003735659:-1:227026055:227026152:227145489:227145737:1:CDC42BPA:46:14:0:0	4.71158	4.43984	0.00273357	0.0100924
ENSG00000131089:ENSE00003755492:ENSE00003590334:-1:63638050:63638209:63678340:63678572:X:ARHGEF9:41:31:0:0	4.71157	4.43984	0.00273394	0.0100924
ENSG00000126777:ENSE00003611317:ENSE00000867295:1:55663955:55664041:55637198:55637364:14:KTN1:62:25:0:0	4.71157	4.43984	0.00273476	0.0100924
ENSG00000132383:ENSE00002640532:ENSE00001116065:1:1891650:1891940:1888675:1888851:17:RPA1:23:22:0:0	4.71157	4.43984	0.0027357	0.0100924
ENSG00000237094:ENSE00003016872:ENSE00003097839:-1:497109:497259:498684:499002:1:RP4-669L17.10:17:4:0:0	4.71157	4.43984	0.00273635	0.0100924
ENSG00000122862:ENSE00001026844:ENSE00001026842:1:69103871:69104811:69088106:69088236:10:SRGN:5:1:0:0	4.71157	4.43984	0.00273647	0.0100924
ENSG00000229807:ENSE00001686414:ENSE00001742809:-1:73820651:73821029:73831066:73831274:X:XIST:26:8:0:0	4.71156	4.43984	0.00273702	0.0100924
ENSG00000133112:ENSE00001824735:ENSE00003755227:-1:45338185:45338776:45339994:45340184:13:TPT1:22:15:0:0	4.71156	4.43984	0.00273746	0.0100924
ENSG00000149273:ENSE00002193245:ENSE00003478033:1:75405614:75405680:75404020:75404207:11:RPS3:42:32:0:0	4.71156	4.43984	0.00273781	0.0100924
ENSG00000153066:ENSE00003593022:ENSE00003493531:-1:11684165:11684245:11688303:11688445:16:TXNDC11:26:23:0:0	4.71156	4.43984	0.00273787	0.0100924
ENSG00000134779:ENSE00002797307:ENSE00003303372:-1:36780027:36780188:36794106:36797050:18:TPGS2:46:39:0:0	4.71156	4.43984	0.00273851	0.0100924
ENSG00000115414:ENSE00001855196:ENSE00001849009:-1:215365505:215365676:215367679:215368027:2:FN1:74:73:0:0	4.71156	4.43984	0.00273865	0.0100924
ENSG00000133789:ENSE00001319253:ENSE00003587452:1:9747858:9748056:9729343:9729451:11:SWAP70:21:14:0:0	4.71156	4.43984	0.00273922	0.0100924
ENSG00000211897:ENSE00001885388:ENSE00002038075:-1:105769102:105769559:105769657:105769986:14:IGHG3:18:15:0:1	-3.32245	5.62728	0.00274719	0.0100924
ENSG00000165671:ENSE00001516067:ENSE00001555154:1:177293832:177295762:177283787:177283928:5:NSD1:51:45:0:0	4.75481	4.44544	0.00276111	0.0100924
ENSG00000234484:ENSE00001678143:ENSE00001616726:1:132753848:132753951:132752675:132753151:6:RP1-55C23.7:2:1:1:1	4.75481	4.44544	0.00276164	0.0100924
ENSG00000163399:ENSE00001752571:ENSE00003675726:1:116400861:116401006:116384014:116384124:1:ATP1A1:32:7:0:0	4.75481	4.44544	0.00276191	0.0100924
ENSG00000186575:ENSE00001754710:ENSE00001327284:1:29694752:29694945:29673269:29673486:22:NF2:30:21:0:0	4.75481	4.44544	0.00276208	0.0100924
ENSG00000112159:ENSE00003771584:ENSE00001242891:-1:89694079:89694183:89794577:89794801:6:MDN1:63:4:0:0	4.75481	4.44544	0.00276271	0.0100924
ENSG00000031698:ENSE00000913000:ENSE00003680471:1:109235977:109236106:109235210:109235431:1:SARS:13:12:0:0	4.75481	4.44544	0.00276371	0.0100924
ENSG00000107077:ENSE00003600350:ENSE00003513074:1:7165238:7165357:6986344:6986666:9:KDM4C:43:27:0:0	4.75481	4.44544	0.00276377	0.0100924
ENSG00000278053:ENSE00003714257:ENSE00003714460:-1:37639454:37639568:37642110:37642308:17:DDX52:8:7:0:0	4.75482	4.44544	0.00276564	0.0100924
ENSG00000105202:ENSE00003629280:ENSE00003156975:-1:39836556:39836668:39838260:39839205:19:FBL:28:24:0:0	4.75482	4.44544	0.00276598	0.0100924
ENSG00000128039:ENSE00002062054:ENSE00003662441:1:55369832:55369975:55364074:55364271:4:SRD5A3:8:5:0:0	4.75482	4.44544	0.00276667	0.0100924
ENSG00000175387:ENSE00001494253:ENSE00002775761:-1:47833096:47841950:47844912:47845484:18:SMAD2:33:31:0:0	4.75482	4.44544	0.00276742	0.0100924
ENSG00000148498:ENSE00000993108:ENSE00000985598:-1:34372498:34372536:34382540:34382922:10:PARD3:15:11:0:0	4.75482	4.44544	0.00276814	0.0100924
ENSG00000175061:ENSE00001857159:ENSE00001848438:1:16462833:16462941:16441368:16442028:17:LRRC75A-AS1:51:39:0:0	4.75482	4.44544	0.00276822	0.0100924
ENSG00000073849:ENSE00001592978:ENSE00003639740:1:187075562:187075622:187074159:187074333:3:ST6GAL1:55:51:0:0	4.76503	4.4466	0.00287316	0.0100924
ENSG00000138757:ENSE00000722530:ENSE00003684719:-1:75646338:75646456:75657557:75657730:4:G3BP2:49:33:0:0	4.76503	4.4466	0.00287386	0.0100924
ENSG00000151208:ENSE00003480508:ENSE00003270891:-1:77809547:77809730:77819321:77822101:10:DLG5:36:26:0:0	4.76503	4.4466	0.00287464	0.0100924
ENSG00000161217:ENSE00001942739:ENSE00001886979:-1:196238791:196238894:196247367:196248323:3:PCYT1A:37:23:0:0	4.76503	4.4466	0.00287533	0.0100924
ENSG00000171634:ENSE00002458783:ENSE00002511387:1:67947726:67947808:67922840:67922990:17:BPTF:50:30:0:0	4.76504	4.4466	0.00287601	0.0100924
ENSG00000174437:ENSE00002348993:ENSE00003496909:1:110347393:110347453:110327553:110328017:12:ATP2A2:40:15:0:0	4.76504	4.4466	0.0028767	0.0100924
ENSG00000067167:ENSE00001017163:ENSE00000980836:-1:70573442:70575005:70583164:70583324:8:TRAM1:20:19:0:0	4.76504	4.4466	0.00287735	0.0100924
ENSG00000197102:ENSE00000870436:ENSE00001335274:1:102027619:102027833:101985687:101986763:14:DYNC1H1:50:8:0:0	4.76504	4.4466	0.00287739	0.0100924
ENSG00000071462:ENSE00001684098:ENSE00001755099:1:73703379:73705161:73697832:73698142:7:WBSCR22:43:39:0:0	4.76504	4.4466	0.00287777	0.0100924
ENSG00000104765:ENSE00002111926:ENSE00003543952:1:26410364:26410519:26391243:26391426:8:BNIP3L:15:7:0:0	4.76504	4.4466	0.00287819	0.0100924
ENSG00000111799:ENSE00002078709:ENSE00003714516:-1:75089106:75089174:75202720:75202827:6:COL12A1:82:5:0:0	4.76504	4.4466	0.00287861	0.0100924
ENSG00000115414:ENSE00001728548:ENSE00001901616:-1:215372109:215372300:215382159:215382325:2:FN1:61:45:0:0	4.76504	4.4466	0.00287954	0.0100924
ENSG00000162408:ENSE00001064890:ENSE00001338662:-1:6531968:6532079:6550396:6550615:1:NOL9:17:3:0:0	4.76505	4.4466	0.00288042	0.0100924
ENSG00000170373:ENSE00001834068:ENSE00001694243:-1:23747553:23747899:23750639:23750937:20:CST1:6:3:0:0	4.76505	4.4466	0.0028813	0.0100924
ENSG00000170854:ENSE00002028455:ENSE00003649922:-1:97944351:97945342:97949844:97950015:3:MINA:27:17:0:0	4.76505	4.4466	0.00288217	0.0100924
ENSG00000105388:ENSE00002519599:ENSE00002458511:1:41718128:41718382:41714971:41715249:19:CEACAM5:20:11:0:0	4.60677	8.81485	0.00288231	0.0100924
ENSG00000074416:ENSE00001837277:ENSE00003468769:-1:127692139:127692323:127694975:127695190:3:MGLL:24:23:0:0	-3.70428	4.91849	0.00289676	0.0100924
ENSG00000198682:ENSE00000932765:ENSE00002477037:1:87743373:87743641:87721756:87721770:10:PAPSS2:15:12:0:0	-3.9543	5.14542	0.00290508	0.0100924
ENSG00000211897:ENSE00002079519:ENSE00002075243:-1:105770105:105770149:105771112:105771405:14:IGHG3:14:10:1:1	-2.68025	7.33075	0.00291848	0.0100924
ENSG00000267709:ENSE00002942380:ENSE00002879333:1:5857616:5858239:5847467:5847768:19:AC024592.9:4:1:1:1	4.42136	4.30428	0.00292416	0.0100924
ENSG00000242485:ENSE00001825740:ENSE00003480468:-1:1406249:1406346:1406909:1407019:1:MRPL20:7:6:0:0	4.42135	4.30428	0.00292686	0.0100924
ENSG00000198363:ENSE00003668280:ENSE00002127071:-1:61576772:61576858:61684039:61684190:8:ASPH:67:20:0:0	4.42134	4.30428	0.00292956	0.0100924
ENSG00000196954:ENSE00002141043:ENSE00002143970:-1:104948533:104948734:104949402:104949777:11:CASP4:23:21:0:0	4.42134	4.30428	0.00293159	0.0100924
ENSG00000184305:ENSE00002087742:ENSE00001292028:1:90312960:90313047:90308244:90309608:4:CCSER1:7:4:0:0	4.42133	4.30428	0.00293334	0.0100924
ENSG00000177034:ENSE00001758905:ENSE00001691033:-1:79985571:79985659:79988462:79988644:5:MTX3:11:8:0:0	4.42133	4.30428	0.00293509	0.0100924
ENSG00000176155:ENSE00001834982:ENSE00003555469:-1:82156737:82156940:82172638:82172860:17:CCDC57:30:23:0:0	4.42132	4.30428	0.0029365	0.0100924
ENSG00000173221:ENSE00002056989:ENSE00001483252:-1:95789590:95789650:95813971:95814957:5:GLRX:14:12:0:0	4.42132	4.30428	0.00293792	0.0100924
ENSG00000169223:ENSE00003629703:ENSE00003647178:-1:177337706:177337785:177338488:177338605:5:LMAN2:11:9:0:0	4.42132	4.30428	0.00293933	0.0100924
ENSG00000167996:ENSE00002188426:ENSE00002167844:-1:61959718:61959904:61964989:61965112:11:FTH1:26:14:0:0	4.42131	4.30428	0.00294156	0.0100924
ENSG00000164941:ENSE00003650845:ENSE00003592998:1:94841491:94841591:94824893:94825067:8:INTS8:23:9:0:0	4.4213	4.30428	0.00294412	0.0100924
ENSG00000163714:ENSE00003547507:ENSE00003526777:1:143038894:143038960:143020599:143020693:3:U2SURP:56:26:0:0	4.4213	4.30428	0.00294587	0.0100924
ENSG00000163466:ENSE00003683100:ENSE00001886762:1:218249821:218249921:218239391:218239562:2:ARPC2:42:35:0:0	4.42129	4.30428	0.00294762	0.0100924
ENSG00000162825:ENSE00003718197:ENSE00003740515:-1:145293204:145293376:145322543:145322651:1:NBPF8:144:105:0:0	4.42129	4.30428	0.00294937	0.0100924
ENSG00000158711:ENSE00003725197:ENSE00003720094:-1:205599825:205599925:205623676:205623891:1:ELK4:14:4:0:0	4.42128	4.30428	0.0029516	0.0100924
ENSG00000161203:ENSE00003684582:ENSE00001823260:1:184181696:184181815:184180849:184181286:3:AP2M1:38:31:0:0	4.44138	4.30771	0.0029534	0.0100924
ENSG00000127022:ENSE00002052696:ENSE00003692269:1:179716105:179716281:179707132:179707190:5:CANX:42:24:0:0	4.44139	4.30771	0.0029543	0.0100924
ENSG00000154727:ENSE00001017321:ENSE00001017322:1:25764595:25764787:25758010:25758204:21:GABPA:12:9:0:0	4.42127	4.30428	0.00295431	0.0100924
ENSG00000163466:ENSE00003683100:ENSE00003476654:1:218249821:218249921:218245420:218245546:2:ARPC2:42:37:0:0	4.44139	4.30771	0.00295447	0.0100924
ENSG00000170889:ENSE00001638520:ENSE00001814852:1:54207398:54207522:54201487:54202008:19:RPS9:21:10:0:0	4.44139	4.30771	0.00295553	0.0100924
ENSG00000115977:ENSE00001586866:ENSE00003760255:-1:69461400:69461705:69465846:69466551:2:AAK1:43:42:0:0	4.44139	4.30771	0.00295568	0.0100924
ENSG00000153107:ENSE00002470313:ENSE00002478425:-1:111783897:111783964:111864806:111864951:2:ANAPC1:56:15:0:0	4.42127	4.30428	0.00295632	0.0100924
ENSG00000175899:ENSE00001929549:ENSE00001607964:-1:9067712:9068224:9091201:9091429:12:A2M:62:34:0:0	4.44139	4.30771	0.0029566	0.0100924
ENSG00000114054:ENSE00001936758:ENSE00003618478:1:136329905:136329984:136327634:136327732:3:PCCB:42:40:0:0	4.44139	4.30771	0.00295706	0.0100924
ENSG00000109814:ENSE00000711736:ENSE00000826496:-1:39503875:39503985:39505618:39505748:4:UGDH:31:28:0:0	4.4414	4.30771	0.00295767	0.0100924
ENSG00000189308:ENSE00003670976:ENSE00003487395:-1:82936279:82936381:82946258:82946474:4:LIN54:21:16:0:0	4.4414	4.30771	0.00295775	0.0100924
ENSG00000137145:ENSE00003554179:ENSE00003566281:1:19340992:19341114:19296008:19296246:9:DENND4C:28:9:0:0	4.42126	4.30428	0.00295856	0.0100924
ENSG00000149273:ENSE00003525061:ENSE00002146727:1:75405614:75405692:75401640:75402446:11:RPS3:44:20:0:0	4.42126	4.30428	0.00295869	0.0100924
ENSG00000089327:ENSE00001896796:ENSE00002909745:1:35169566:35169633:35157421:35157617:19:FXYD5:27:13:0:0	4.4414	4.30771	0.00295905	0.0100924
ENSG00000196396:ENSE00000662798:ENSE00000662795:1:50579168:50579329:50568380:50568478:20:PTPN1:8:5:1:1	4.4414	4.30771	0.00295991	0.0100924
ENSG00000135749:ENSE00002104397:ENSE00003494683:-1:233017073:233017154:233262958:233263163:1:PCNXL2:63:2:0:0	4.42126	4.30428	0.00296063	0.0100924
ENSG00000146373:ENSE00003509438:ENSE00003471744:1:125082864:125092633:125057942:125058106:6:RNF217:24:20:0:0	4.42125	4.30428	0.00296071	0.0100924
ENSG00000138496:ENSE00001049982:ENSE00001869068:-1:122550584:122550802:122555864:122556121:3:PARP9:12:9:0:0	4.42125	4.30428	0.00296077	0.0100924
ENSG00000085788:ENSE00002192143:ENSE00002111910:1:38273370:38273442:38238089:38239058:8:DDHD2:68:24:0:0	4.44141	4.30771	0.00296099	0.0100924
ENSG00000197442:ENSE00000597580:ENSE00000764410:-1:136561533:136561645:136567631:136567874:6:MAP3K5:30:28:0:0	4.44141	4.30771	0.00296206	0.0100924
ENSG00000130779:ENSE00003554864:ENSE00003593203:-1:122309762:122309882:122319232:122319348:12:CLIP1:42:40:0:0	4.42125	4.30428	0.0029627	0.0100924
ENSG00000143947:ENSE00001856466:ENSE00001811409:1:55234831:55234923:55234119:55234561:2:RPS27A:21:17:0:0	4.42125	4.30428	0.00296273	0.0100924
ENSG00000078699:ENSE00001898653:ENSE00003657155:1:33636640:33636662:33606956:33607099:20:CBFA2T2:22:10:0:0	4.44141	4.30771	0.00296293	0.0100924
ENSG00000053747:ENSE00002890700:ENSE00003630173:1:23931062:23931691:23901127:23901323:18:LAMA3:77:60:0:0	4.44142	4.30771	0.00296464	0.0100924
ENSG00000130402:ENSE00002902294:ENSE00001518658:1:38729989:38730144:38729274:38729447:19:ACTN4:40:35:0:0	4.42124	4.30428	0.00296477	0.0100924
ENSG00000155506:ENSE00002115344:ENSE00001220908:1:154804221:154804307:154803290:154803413:5:LARP1:38:34:0:0	4.44142	4.30771	0.00296634	0.0100924
ENSG00000122026:ENSE00001222524:ENSE00001933052:1:27256436:27256568:27256184:27256307:13:RPL21:17:16:0:0	4.42124	4.30428	0.00296684	0.0100924
ENSG00000134644:ENSE00002164641:ENSE00001917369:-1:30953714:30953757:30967099:30967310:1:PUM1:51:39:0:0	4.44143	4.30771	0.00296712	0.0100924
ENSG00000149131:ENSE00002146245:ENSE00001554422:1:57611828:57611936:57599879:57600308:11:SERPING1:27:16:0:0	4.44143	4.30771	0.00296763	0.0100924
ENSG00000273637:ENSE00003723276:ENSE00003718500:-1:38839333:38839704:38867562:38867610:1:RP5-864K19.7:12:4:1:1	4.24917	4.2327	0.00296873	0.0100924
ENSG00000141424:ENSE00002943663:ENSE00000948461:-1:36109148:36109745:36122052:36122270:18:SLC39A6:15:7:0:0	4.44143	4.30771	0.00296891	0.0100924
ENSG00000133112:ENSE00001479628:ENSE00003755227:-1:45337302:45337388:45339994:45340184:13:TPT1:24:15:0:0	4.44143	4.30771	0.00296901	0.0100924
ENSG00000278540:ENSE00003750441:ENSE00003740987:-1:37244588:37244734:37245080:37245214:17:ACACA:45:44:0:0	4.24918	4.2327	0.00296911	0.0100924
ENSG00000116962:ENSE00000793465:ENSE00001022661:-1:236017148:236017273:236038104:236038253:1:NID1:11:6:0:1	4.42123	4.30428	0.00296948	0.0100924
ENSG00000269713:ENSE00003713789:ENSE00003746609:-1:149060523:149061383:149063633:149063805:1:NBPF9:33:28:0:0	4.24918	4.2327	0.00296948	0.0100924
ENSG00000005339:ENSE00003538086:ENSE00002658306:-1:3736036:3736203:3740443:3740549:16:CREBBP:48:38:0:0	4.24918	4.2327	0.00297023	0.0100924
ENSG00000128739:ENSE00002719858:ENSE00003688455:1:24977778:24977865:24976877:24977029:15:SNRPN:28:27:0:0	4.44144	4.30771	0.0029709	0.0100924
ENSG00000116898:ENSE00000861265:ENSE00001200598:-1:36461264:36461312:36462088:36462163:1:MRPS15:5:4:0:0	4.42122	4.30428	0.00297212	0.0100924
ENSG00000004142:ENSE00003573023:ENSE00003682651:-1:28353241:28353316:28354488:28354585:17:POLDIP2:7:5:1:0	4.42122	4.30428	0.00297283	0.0100924
ENSG00000124570:ENSE00000680395:ENSE00001961421:-1:2955524:2955670:2959168:2959342:6:SERPINB6:11:9:1:0	4.44144	4.30771	0.00297304	0.0100924
ENSG00000013583:ENSE00001121981:ENSE00000721904:-1:12974864:12975479:12989277:12989415:12:HEBP1:11:3:0:0	4.42122	4.30428	0.00297449	0.0100924
ENSG00000116604:ENSE00000855928:ENSE00003710866:-1:156475108:156475237:156482437:156482640:1:MEF2D:18:9:0:0	4.42122	4.30428	0.00297469	0.0100924
ENSG00000120594:ENSE00003459015:ENSE00003230575:1:20177328:20177409:20001775:20001986:10:PLXDC2:10:2:0:0	4.44145	4.30771	0.00297518	0.0100924
ENSG00000075223:ENSE00001798358:ENSE00000698650:-1:80742538:80745307:80818299:80818418:7:SEMA3C:33:15:0:0	4.42121	4.30428	0.00297587	0.0100924
ENSG00000116127:ENSE00001685782:ENSE00003737922:1:73489634:73490158:73419123:73419318:2:ALMS1:14:4:0:0	4.42121	4.30428	0.00297672	0.0100924
ENSG00000115233:ENSE00003478526:ENSE00001130727:1:161408837:161408899:161371172:161371322:2:PSMD14:17:11:0:0	4.44146	4.30771	0.00297691	0.0100924
ENSG00000075292:ENSE00003596946:ENSE00003697641:1:71401956:71402087:71363954:71364252:2:ZNF638:52:26:0:0	4.42121	4.30428	0.00297726	0.0100924
ENSG00000115091:ENSE00001009534:ENSE00000774339:1:113951479:113951571:113942186:113942359:2:ACTR3:21:18:0:0	4.42121	4.30428	0.00297795	0.0100924
ENSG00000083223:ENSE00001171510:ENSE00003612762:-1:86301276:86301601:86352680:86353230:9:ZCCHC6:36:4:0:0	4.4212	4.30428	0.00297864	0.0100924
ENSG00000110321:ENSE00002182157:ENSE00003615158:-1:10798743:10799113:10804913:10805015:11:EIF4G2:84:37:0:0	4.44146	4.30771	0.00297865	0.0100924
ENSG00000110713:ENSE00001057846:ENSE00003609527:-1:3723157:3723455:3735191:3735324:11:NUP98:31:26:0:0	4.4212	4.30428	0.00297943	0.0100924
ENSG00000106261:ENSE00001313021:ENSE00003583938:1:100030249:100030375:100023419:100023932:7:ZKSCAN1:14:8:0:0	4.44147	4.30771	0.00298038	0.0100924
ENSG00000086758:ENSE00000846305:ENSE00003590109:-1:53534516:53534697:53539657:53539812:X:HUWE1:105:94:0:0	4.4212	4.30428	0.00298044	0.0100924
ENSG00000104853:ENSE00002290336:ENSE00000712141:1:44992611:44993190:44991238:44991373:19:CLPTM1:31:27:0:0	4.4212	4.30428	0.00298092	0.0100924
ENSG00000095002:ENSE00001649185:ENSE00003732057:1:47482779:47483227:47476367:47476571:2:MSH2:34:26:0:0	4.42119	4.30428	0.00298225	0.0100924
ENSG00000099622:ENSE00002851435:ENSE00002783197:1:1272917:1273025:1271140:1271467:19:CIRBP:75:44:0:0	4.42119	4.30428	0.0029824	0.0100924
ENSG00000105426:ENSE00002294595:ENSE00002296920:-1:5219299:5219307:5219309:5219467:19:PTPRS:33:32:0:0	4.44147	4.30771	0.00298253	0.0100924
ENSG00000099290:ENSE00003507369:ENSE00003673722:1:50125113:50125241:50117906:50118058:10:FAM21A:33:30:0:0	4.42119	4.30428	0.00298273	0.0100924
ENSG00000079785:ENSE00000712808:ENSE00003580137:1:15629602:15629697:15623436:15623582:2:DDX1:36:28:0:0	4.42119	4.30428	0.00298306	0.0100924
ENSG00000101639:ENSE00003487828:ENSE00003514218:1:13092377:13092527:13055780:13056698:18:CEP192:52:26:0:0	4.42119	4.30428	0.00298405	0.0100924
ENSG00000077549:ENSE00001758675:ENSE00001744703:-1:19356635:19356751:19357445:19357563:1:CAPZB:19:16:0:0	4.42119	4.30428	0.00298455	0.0100924
ENSG00000105063:ENSE00002963635:ENSE00003613921:-1:55238694:55239502:55240945:55241079:19:PPP6R1:24:15:0:0	4.44148	4.30771	0.00298467	0.0100924
ENSG00000102226:ENSE00001472833:ENSE00000669296:1:47247793:47248327:47247072:47247221:X:USP11:46:37:0:0	4.42118	4.30428	0.00298585	0.0100924
ENSG00000115414:ENSE00001642577:ENSE00001894984:-1:215375629:215375689:215384020:215384976:2:FN1:55:40:0:0	4.42118	4.30428	0.00298591	0.0100924
ENSG00000115414:ENSE00003514155:ENSE00003516990:-1:215372109:215372375:215382212:215382325:2:FN1:60:44:0:0	4.42118	4.30428	0.00298596	0.0100924
ENSG00000115760:ENSE00000743540:ENSE00000743538:1:32414769:32416163:32401463:32401623:2:BIRC6:12:10:0:0	4.42118	4.30428	0.00298602	0.0100924
ENSG00000264538:ENSE00002710848:ENSE00002684684:1:30769872:30769965:30768834:30769064:17:SUZ12P1:18:13:0:0	4.42118	4.30428	0.00298604	0.0100924
ENSG00000118503:ENSE00000798910:ENSE00003552870:1:137881035:137883312:137874845:137875035:6:TNFAIP3:28:9:0:0	4.42118	4.30428	0.00298608	0.0100924
ENSG00000121741:ENSE00003493325:ENSE00003722766:1:20019547:20019618:20006374:20006586:13:ZMYM2:17:15:0:0	4.42118	4.30428	0.00298614	0.0100924
ENSG00000123636:ENSE00000840711:ENSE00003581407:-1:159398829:159398894:159446782:159446975:2:BAZ2B:41:19:0:0	4.42118	4.30428	0.0029862	0.0100924
ENSG00000100345:ENSE00001756791:ENSE00001802693:-1:36294092:36294298:36348928:36349255:22:MYH9:45:5:0:0	4.44149	4.30771	0.00298708	0.0100924
ENSG00000261371:ENSE00002606452:ENSE00002591954:-1:64348260:64348322:64354933:64355040:17:PECAM1:29:25:0:0	4.42118	4.30428	0.00298753	0.0100924
ENSG00000189043:ENSE00001830285:ENSE00001836063:-1:10938808:10939051:10940016:10940079:7:NDUFA4:6:1:0:0	4.42118	4.30428	0.00298841	0.0100924
ENSG00000124596:ENSE00003609886:ENSE00001949539:-1:41034690:41035135:41066939:41067437:6:OARD1:39:32:0:0	4.42118	4.30428	0.00298848	0.0100924
ENSG00000183054:ENSE00003591999:ENSE00001818147:-1:110543359:110543442:110557739:110558047:2:RGPD6:33:19:0:0	4.42118	4.30428	0.00298895	0.0100924
ENSG00000100209:ENSE00003645654:ENSE00001810986:1:28757078:28757510:28745256:28745543:22:HSCB:15:12:0:0	4.44149	4.30771	0.00298948	0.0100924
ENSG00000182141:ENSE00001786286:ENSE00003022563:-1:21222512:21222610:21294396:21294739:19:ZNF708:21:15:0:0	4.42117	4.30428	0.0029895	0.0100924
ENSG00000174348:ENSE00001888902:ENSE00003619122:1:53084513:53085502:53081981:53082188:1:PODN:23:21:0:0	4.42117	4.30428	0.00299063	0.0100924
ENSG00000132470:ENSE00002440616:ENSE00003550260:1:75752446:75752577:75752174:75752356:17:ITGB4:47:46:0:0	4.42117	4.30428	0.00299092	0.0100924
ENSG00000173193:ENSE00003507932:ENSE00003568593:1:122708190:122708268:122703742:122703978:3:PARP14:15:13:0:0	4.42117	4.30428	0.00299176	0.0100924
ENSG00000164930:ENSE00003687686:ENSE00002096644:1:103324481:103325498:103299954:103300284:8:FZD6:11:5:0:0	4.42117	4.30428	0.00299208	0.0100924
ENSG00000162825:ENSE00003729217:ENSE00001765235:-1:145324185:145324236:145328114:145328286:1:NBPF8:103:98:0:0	4.42117	4.30428	0.0029924	0.0100924
ENSG00000142599:ENSE00003578401:ENSE00001947455:-1:8624310:8624380:8656193:8656441:1:RERE:9:6:0:0	4.42116	4.30428	0.00299272	0.0100924
ENSG00000134644:ENSE00001882074:ENSE00002173948:-1:30966016:30966278:31059279:31059577:1:PUM1:41:12:0:0	4.42116	4.30428	0.00299304	0.0100924
ENSG00000133112:ENSE00001479628:ENSE00003594311:-1:45337302:45337388:45339497:45339602:13:TPT1:24:16:0:0	4.42116	4.30428	0.00299336	0.0100924
ENSG00000211899:ENSE00003745740:ENSE00002085653:-1:105854287:105854737:105854917:105855234:14:IGHM:14:13:0:1	-2.33436	6.79213	0.00303416	0.0100924
ENSG00000119314:ENSE00001385249:ENSE00001729161:-1:112222661:112223983:112227411:112227627:9:PTBP3:25:23:0:0	3.3314	5.21842	0.00304723	0.0100924
ENSG00000007306:ENSE00001294200:ENSE00002517916:-1:41673307:41674759:41683785:41684063:19:CEACAM7:12:8:0:0	4.27633	6.06691	0.00306078	0.0100924
ENSG00000126709:ENSE00001814549:ENSE00000866724:-1:27666066:27666475:27668458:27668535:1:IFI6:9:7:0:1	4.25016	4.233	0.00308923	0.0100924
ENSG00000198034:ENSE00001323689:ENSE00001955142:-1:72272679:72272772:72276157:72276227:X:RPS4X:13:4:0:0	4.25017	4.233	0.00309135	0.0100924
ENSG00000054654:ENSE00003469297:ENSE00003730474:1:64027484:64027793:63995044:63995202:14:SYNE2:49:27:0:0	-4.13894	4.15295	0.00309219	0.0100924
ENSG00000056097:ENSE00000999296:ENSE00002044274:-1:32400007:32400203:32406727:32407021:5:ZFR:13:10:0:0	-4.13894	4.15295	0.00309219	0.0100924
ENSG00000070882:ENSE00000832025:ENSE00001524910:-1:24861613:24861769:24892377:24892612:7:OSBPL3:17:6:0:0	-4.13894	4.15295	0.00309219	0.0100924
ENSG00000094880:ENSE00001856885:ENSE00003554246:-1:138191862:138192388:138202113:138202155:5:CDC23:22:10:0:0	-4.13894	4.15295	0.00309219	0.0100924
ENSG00000105323:ENSE00003137233:ENSE00003032059:1:41302393:41302949:41262662:41263016:19:HNRNPUL1:44:4:0:0	-4.13894	4.15295	0.00309219	0.0100924
ENSG00000110344:ENSE00001111759:ENSE00001129595:1:118386438:118386612:118368631:118368804:11:UBE4A:19:4:1:0	-4.13894	4.15295	0.00309219	0.0100924
ENSG00000139116:ENSE00000998409:ENSE00001332333:-1:39332214:39332408:39341505:39341622:12:KIF21A:34:22:0:0	-4.13894	4.15295	0.00309219	0.0100924
ENSG00000182054:ENSE00003533651:ENSE00001320250:-1:90087112:90087263:90090479:90090644:15:IDH2:10:6:0:0	-4.13894	4.15295	0.00309219	0.0100924
ENSG00000237440:ENSE00002718568:ENSE00003678582:-1:20543431:20545976:20553709:20553835:19:ZNF737:12:6:0:0	-4.13894	4.15295	0.00309219	0.0100924
ENSG00000070756:ENSE00003661829:ENSE00002114920:-1:100706651:100706805:100706887:100706931:8:PABPC1:53:50:0:0	-4.13893	4.15292	0.00309221	0.0100924
ENSG00000100345:ENSE00003460212:ENSE00001634111:-1:36285121:36285329:36296843:36297014:22:MYH9:57:41:0:0	-4.13893	4.15292	0.00309221	0.0100924
ENSG00000101773:ENSE00003566090:ENSE00001179824:1:23022129:23022270:22968806:22968918:18:RBBP8:49:25:0:0	-4.13893	4.15292	0.00309221	0.0100924
ENSG00000110711:ENSE00003705911:ENSE00002150708:1:67487006:67487185:67483049:67483257:11:AIP:3:2:0:0	-4.13893	4.15292	0.00309221	0.0100924
ENSG00000130985:ENSE00001609845:ENSE00003478936:1:47209928:47210123:47201478:47201610:X:UBA1:34:20:0:0	-4.13893	4.15292	0.00309221	0.0100924
ENSG00000152601:ENSE00003608902:ENSE00001909998:1:152432717:152432920:152269449:152269778:3:MBNL1:24:10:0:0	-4.13893	4.15292	0.00309221	0.0100924
ENSG00000173230:ENSE00003512985:ENSE00003675002:-1:121677285:121677450:121702481:121702595:3:GOLGB1:29:22:0:0	-4.13893	4.15292	0.00309221	0.0100924
ENSG00000185650:ENSE00002534790:ENSE00001681240:-1:68790189:68790492:68792882:68793070:14:ZFP36L1:8:4:0:0	-4.13893	4.15292	0.00309221	0.0100924
ENSG00000013374:ENSE00001902621:ENSE00003527493:1:151368735:151369193:151360141:151360914:7:NUB1:28:17:0:0	4.25017	4.233	0.00309345	0.0100924
ENSG00000110321:ENSE00001755026:ENSE00002190021:-1:10801661:10801774:10802060:10802209:11:EIF4G2:64:61:0:0	4.25018	4.233	0.00309477	0.0100924
ENSG00000010803:ENSE00003654984:ENSE00000768679:-1:41046407:41046598:41070595:41070721:1:SCMH1:26:20:0:0	-4.13801	4.1462	0.00309745	0.0100924
ENSG00000023041:ENSE00001449967:ENSE00001368652:-1:112445170:112445650:112446705:112446914:10:ZDHHC6:4:1:0:0	-4.13801	4.1462	0.00309745	0.0100924
ENSG00000153187:ENSE00003684268:ENSE00003539857:-1:244860335:244860474:244862619:244862730:1:HNRNPU:8:5:0:0	-4.13801	4.1462	0.00309745	0.0100924
ENSG00000156508:ENSE00003739106:ENSE00003582516:-1:73518026:73518264:73519337:73519516:6:EEF1A1:27:11:0:0	-4.13801	4.1462	0.00309745	0.0100924
ENSG00000170759:ENSE00001163760:ENSE00001163772:-1:32028428:32028571:32033845:32034038:10:KIF5B:15:12:0:0	4.2502	4.233	0.00310015	0.0100924
ENSG00000223350:ENSE00001591312:ENSE00001748595:1:22343407:22343732:22343187:22343269:22:IGLV9-49:2:1:1:1	-4.32024	5.15416	0.00310144	0.0100924
ENSG00000268173:ENSE00003526963:ENSE00003539482:1:18177711:18177764:18160919:18160969:19:PIK3R2:24:4:1:1	4.2502	4.233	0.00310237	0.0100924
ENSG00000026025:ENSE00001270949:ENSE00001953043:1:17235169:17235389:17234693:17235034:10:VIM:20:18:0:0	4.5736	4.3737	0.00313529	0.0100924
ENSG00000177600:ENSE00002190034:ENSE00002146772:1:811372:811645:810398:810497:11:RPLP2:8:7:0:0	4.57359	4.3737	0.00313744	0.0100924
ENSG00000153147:ENSE00001139625:ENSE00001200897:1:143534855:143534964:143526281:143526460:4:SMARCA5:10:6:0:0	4.57359	4.3737	0.00313884	0.0100924
ENSG00000043462:ENSE00000812801:ENSE00002120872:-1:170262635:170262742:170297534:170297784:5:LCP2:24:6:0:0	4.57359	4.3737	0.00313959	0.0100924
ENSG00000271425:ENSE00003701360:ENSE00003769595:-1:146108119:146108227:146121498:146121670:1:NBPF10:42:25:0:0	4.43807	4.30712	0.00314965	0.0100924
ENSG00000264772:ENSE00003472608:ENSE00003539122:1:7580711:7580783:7576524:7576692:17:RP11-186B7.4:16:7:0:1	4.43807	4.30712	0.0031506	0.0100924
ENSG00000259522:ENSE00003607699:ENSE00002546571:-1:24180689:24180758:24188719:24189808:14:RP11-468E2.2:32:3:0:0	4.43807	4.30712	0.0031527	0.0100924
ENSG00000196954:ENSE00002141043:ENSE00003637417:-1:104948533:104948734:104949543:104949777:11:CASP4:23:20:0:0	4.43808	4.30712	0.00315548	0.0100924
ENSG00000187720:ENSE00003499251:ENSE00001483243:1:71746838:71747042:71154863:71154932:15:THSD4:22:4:0:0	-4.05283	5.20906	0.00315631	0.0100924
ENSG00000182670:ENSE00003619915:ENSE00003476752:1:37197570:37197696:37152951:37153277:21:TTC3:82:54:0:0	4.43808	4.30712	0.00315651	0.0100924
ENSG00000173706:ENSE00001951495:ENSE00001847656:-1:125013472:125013990:125014713:125015012:3:HEG1:8:7:0:0	4.43808	4.30712	0.003157	0.0100924
ENSG00000187514:ENSE00001514113:ENSE00001868980:1:231712804:231713268:231711890:231711978:2:PTMA:31:21:0:0	4.43808	4.30712	0.00315713	0.0100924
ENSG00000159399:ENSE00001072317:ENSE00001072315:1:74886490:74886673:74877166:74877321:2:HK2:18:11:0:0	4.43809	4.30712	0.00315891	0.0100924
ENSG00000166598:ENSE00003662385:ENSE00003635968:1:103946618:103946696:103943738:103943874:12:HSP90B1:31:29:0:0	4.43809	4.30712	0.00315906	0.0100924
ENSG00000158435:ENSE00001653370:ENSE00001038915:1:101264975:101265047:101257791:101257955:2:CNOT11:6:2:0:0	4.43809	4.30712	0.00315962	0.0100924
ENSG00000153922:ENSE00001013113:ENSE00001013110:-1:98879552:98879728:98900811:98901082:5:CHD1:27:7:0:0	4.43809	4.30712	0.00316015	0.0100924
ENSG00000145113:ENSE00001869270:ENSE00001854802:-1:195753051:195753204:195778790:195791497:3:MUC4:32:6:0:0	4.43809	4.30712	0.00316069	0.0100924
ENSG00000140307:ENSE00001685599:ENSE00000942369:-1:59638062:59639157:59650669:59650773:15:GTF2A2:24:16:0:0	4.43809	4.30712	0.00316123	0.0100924
ENSG00000131236:ENSE00001897984:ENSE00001950936:1:40071450:40071645:40069566:40069874:1:CAP1:49:39:0:0	4.43809	4.30712	0.00316217	0.0100924
ENSG00000114107:ENSE00001234089:ENSE00003609943:-1:138505295:138505465:138571034:138571157:3:CEP70:31:19:0:0	4.43809	4.30712	0.00316289	0.0100924
ENSG00000112081:ENSE00001869375:ENSE00003726180:1:36601962:36602040:36596761:36596968:6:SRSF3:17:7:0:0	4.43809	4.30712	0.00316306	0.0100924
ENSG00000110395:ENSE00001128289:ENSE00001240782:1:119277757:119277844:119274832:119274953:11:CBL:7:5:1:1	4.43809	4.30712	0.00316378	0.0100924
ENSG00000100650:ENSE00002527420:ENSE00003541010:1:69768798:69769251:69768138:69768282:14:SRSF5:23:17:0:0	4.4381	4.30712	0.00316449	0.0100924
ENSG00000085377:ENSE00000761338:ENSE00001673473:-1:105288758:105288894:105322255:105323111:6:PREP:12:11:0:0	4.4381	4.30712	0.00316521	0.0100924
ENSG00000272897:ENSE00003679239:ENSE00003709901:-1:35658930:35659014:35672755:35672844:20:RP1-309K20.6:7:6:0:0	4.4381	4.30712	0.00316609	0.0100924
ENSG00000010818:ENSE00001445110:ENSE00000764845:-1:142751468:142753931:142759772:142760667:6:HIVEP2:12:10:0:0	-4.1424	4.1597	0.00316705	0.0100924
ENSG00000271383:ENSE00003715291:ENSE00003751813:1:149547472:149547523:149533925:149534097:1:NBPF19:97:80:0:0	4.4381	4.30712	0.00316724	0.0100924
ENSG00000182774:ENSE00002570277:ENSE00002560033:-1:82537922:82538042:82538306:82538985:15:RPS17:18:17:0:0	4.4381	4.30712	0.00316785	0.0100924
ENSG00000167157:ENSE00001457888:ENSE00001110387:1:129722217:129722674:129719231:129719418:9:PRRX2:4:2:1:1	4.4381	4.30712	0.0031683	0.0100924
ENSG00000011304:ENSE00003746581:ENSE00003692409:1:810694:811016:808546:808762:19:PTBP1:55:45:0:0	-4.14244	4.1597	0.00316839	0.0100924
ENSG00000173848:ENSE00001235404:ENSE00001826630:1:5453250:5453346:5452858:5453153:10:NET1:12:11:0:0	4.4381	4.30712	0.00316846	0.0100924
ENSG00000013364:ENSE00001783042:ENSE00001686549:1:29847197:29847385:29841915:29842112:16:MVP:54:50:0:0	-4.14248	4.1597	0.00316976	0.0100924
ENSG00000164754:ENSE00001087190:ENSE00003621155:-1:116854245:116854468:116858352:116858458:8:RAD21:21:14:0:0	4.43811	4.30712	0.00317002	0.0100924
ENSG00000044115:ENSE00002127857:ENSE00002113826:1:138924530:138924710:138783177:138783353:5:CTNNA1:91:19:0:0	-4.14252	4.1597	0.00317116	0.0100924
ENSG00000162458:ENSE00002024968:ENSE00001904867:1:15784548:15785329:15774618:15775242:1:FBLIM1:40:33:0:0	4.43811	4.30712	0.00317119	0.0100924
ENSG00000163900:ENSE00001936358:ENSE00001416475:-1:185481218:185481311:185490997:185491757:3:TMEM41A:17:11:0:0	4.43811	4.30712	0.00317121	0.0100924
ENSG00000163001:ENSE00001917256:ENSE00001941264:1:55544907:55545879:55544020:55544369:2:CFAP36:23:17:0:0	4.43811	4.30712	0.00317183	0.0100924
ENSG00000044446:ENSE00001900651:ENSE00000551774:-1:18895138:18895242:18938627:18938749:X:PHKA2:41:10:0:0	-4.14256	4.1597	0.00317259	0.0100924
ENSG00000154162:ENSE00003462950:ENSE00003548324:-1:21842161:21842328:21975091:21975385:5:CDH12:21:18:0:0	4.43811	4.30712	0.0031726	0.0100924
ENSG00000126883:ENSE00001846227:ENSE00003507492:1:131190139:131190480:131174055:131174318:9:NUP214:55:43:0:0	4.43811	4.30712	0.00317274	0.0100924
ENSG00000062485:ENSE00002408268:ENSE00002292412:-1:56271703:56271891:56272808:56273254:12:CS:78:77:0:0	-4.14261	4.1597	0.00317406	0.0100924
ENSG00000125779:ENSE00001830813:ENSE00003708116:1:3910577:3910816:3907926:3908135:20:PANK2:11:9:0:0	4.43811	4.30712	0.00317412	0.0100924
ENSG00000115414:ENSE00003620741:ENSE00001928242:-1:215361969:215362079:215375629:215375725:2:FN1:82:56:0:0	4.43811	4.30712	0.00317549	0.0100924
ENSG00000063177:ENSE00002358993:ENSE00002396791:-1:48615333:48615447:48615982:48616824:19:RPL18:29:22:0:0	-4.14265	4.1597	0.00317556	0.0100924
ENSG00000111785:ENSE00003528871:ENSE00003532843:1:106851450:106851594:106814696:106815304:12:RIC8B:19:13:0:0	4.43812	4.30712	0.00317651	0.0100924
ENSG00000077147:ENSE00001827141:ENSE00000811066:-1:96543601:96544206:96552928:96553059:10:TM9SF3:17:11:0:0	-4.14269	4.1597	0.0031771	0.0100924
ENSG00000100220:ENSE00001685272:ENSE00001920429:-1:32396074:32396249:32397948:32398100:22:RTCB:18:16:0:0	4.43812	4.30712	0.00317753	0.0100924
ENSG00000078674:ENSE00003655844:ENSE00001623275:1:17950615:17950724:17938740:17939009:8:PCM1:22:17:0:0	4.43812	4.30712	0.00317862	0.0100924
ENSG00000078403:ENSE00001793039:ENSE00002719058:1:21735139:21735235:21730900:21731054:10:MLLT10:47:42:0:0	-4.14274	4.1597	0.00317867	0.0100924
ENSG00000010244:ENSE00002732711:ENSE00002706938:1:32377921:32380373:32369599:32370451:17:ZNF207:51:43:0:0	4.43812	4.30712	0.00317913	0.0100924
ENSG00000010244:ENSE00002687316:ENSE00002706938:1:32377921:32380956:32369599:32370451:17:ZNF207:50:43:0:0	4.43812	4.30712	0.00317935	0.0100924
ENSG00000079308:ENSE00003674842:ENSE00000934759:-1:217809823:217809991:217821740:217821938:2:TNS1:65:53:0:0	-4.14278	4.1597	0.00317987	0.0100924
ENSG00000080603:ENSE00001824189:ENSE00003753698:1:30737049:30741409:30722122:30722286:16:SRCAP:43:27:0:0	-4.14281	4.1597	0.00318109	0.0100924
ENSG00000083857:ENSE00001271118:ENSE00001016636:-1:186606070:186606213:186617708:186621775:4:FAT1:26:17:0:0	-4.14285	4.1597	0.00318234	0.0100924
ENSG00000085871:ENSE00002078143:ENSE00003625969:1:139705605:139705727:139704016:139704196:4:MGST2:16:14:0:0	-4.14289	4.1597	0.0031836	0.0100924
ENSG00000089127:ENSE00001104120:ENSE00002350954:1:112919389:112919903:112916509:112916955:12:OAS1:22:16:0:0	-4.14292	4.1597	0.00318489	0.0100924
ENSG00000089177:ENSE00001347306:ENSE00001752698:-1:16273253:16273411:16370586:16370636:20:KIF16B:31:26:0:0	-4.14296	4.1597	0.0031862	0.0100924
ENSG00000092148:ENSE00002505788:ENSE00003569177:-1:31101180:31101392:31109397:31109598:14:HECTD1:77:68:0:0	-4.14301	4.1597	0.00318797	0.0100924
ENSG00000099219:ENSE00003661609:ENSE00001919015:-1:5797817:5797932:5812737:5813035:9:ERMP1:19:11:0:0	-4.14307	4.1597	0.00318978	0.0100924
ENSG00000100225:ENSE00003767566:ENSE00003673335:1:32498144:32498608:32485068:32485209:22:FBXO7:21:13:0:0	-4.14312	4.1597	0.00319164	0.0100924
ENSG00000100979:ENSE00000845074:ENSE00000662447:-1:45902267:45902334:45904942:45905118:20:PLTP:16:13:1:1	-4.14318	4.1597	0.00319354	0.0100924
ENSG00000105220:ENSE00003695798:ENSE00002806573:1:34377735:34377881:34359587:34359896:19:GPI:26:2:0:0	-4.14324	4.1597	0.00319591	0.0100924
ENSG00000105254:ENSE00001828837:ENSE00003662739:1:36121895:36122173:36121527:36121718:19:TBCB:26:24:0:0	-4.14332	4.1597	0.00319835	0.0100924
ENSG00000105662:ENSE00000866194:ENSE00000866196:1:18753500:18753585:18749781:18749875:19:CRTC1:9:8:1:1	-4.14339	4.1597	0.00320087	0.0100924
ENSG00000107862:ENSE00000722677:ENSE00000722634:1:102379521:102379651:102365397:102365599:10:GBF1:37:20:0:0	-4.14346	4.1597	0.00320348	0.0100924
ENSG00000109762:ENSE00003484511:ENSE00003488299:1:185332595:185332759:185323528:185323800:4:SNX25:16:15:0:0	-4.14354	4.1597	0.00320619	0.0100924
ENSG00000110344:ENSE00001111758:ENSE00001129539:1:118390657:118390804:118382589:118382776:11:UBE4A:21:16:1:1	-4.14362	4.1597	0.00320898	0.0100924
ENSG00000111670:ENSE00001265287:ENSE00001265452:-1:101757212:101757310:101764202:101765304:12:GNPTAB:32:25:0:0	3.24597	5.14967	0.00321095	0.0100924
ENSG00000111832:ENSE00003554170:ENSE00001512284:1:116584727:116584857:116574058:116574171:6:RWDD1:12:8:0:0	-4.14373	4.1597	0.00321269	0.0100924
ENSG00000113658:ENSE00002026699:ENSE00002045319:1:136172434:136172829:136153592:136154144:5:SMAD5:20:12:0:0	-4.14383	4.1597	0.00321621	0.0100924
ENSG00000115419:ENSE00001261350:ENSE00001586738:1:190954584:190954660:190932716:190933008:2:GLS:43:38:0:0	-4.14392	4.1597	0.00321934	0.0100924
ENSG00000115875:ENSE00001751261:ENSE00003513477:-1:38747062:38747130:38750014:38750194:2:SRSF7:20:8:0:0	-4.144	4.1597	0.00322221	0.0100924
ENSG00000116514:ENSE00000764276:ENSE00000764277:-1:32942252:32942459:32944019:32944159:1:RNF19B:8:7:1:1	-4.14408	4.1597	0.00322492	0.0100924
ENSG00000116641:ENSE00001867789:ENSE00001672788:-1:62625098:62625401:62648106:62648318:1:DOCK7:16:8:0:0	-4.14415	4.1597	0.0032275	0.0100924
ENSG00000116747:ENSE00003657335:ENSE00003630809:1:193076913:193077050:193075820:193076040:1:TROVE2:21:17:0:0	-4.14422	4.1597	0.00322997	0.0100924
ENSG00000119682:ENSE00002481505:ENSE00003544653:-1:74656879:74656937:74669947:74670126:14:AREL1:57:39:0:0	-4.14426	4.1597	0.00323131	0.0100924
ENSG00000130706:ENSE00001955631:ENSE00000897365:1:62308655:62308862:62308368:62308470:20:ADRM1:14:12:0:0	-4.1443	4.1597	0.00323262	0.0100924
ENSG00000131051:ENSE00001923573:ENSE00003527284:-1:35703609:35704581:35714185:35714389:20:RBM39:101:66:0:0	-4.14433	4.1597	0.00323384	0.0100924
ENSG00000132326:ENSE00003459412:ENSE00003562531:-1:238249062:238249212:238252912:238253702:2:PER2:28:25:0:0	-4.14437	4.1597	0.00323504	0.0100924
ENSG00000133026:ENSE00003564434:ENSE00000948838:-1:8480110:8480318:8499270:8499476:17:MYH10:57:44:0:0	-4.14439	4.1597	0.00323594	0.0100924
ENSG00000138594:ENSE00002556620:ENSE00000931404:1:51924392:51924578:51869217:51869373:15:TMOD3:28:7:0:0	-4.14443	4.1597	0.00323729	0.0100924
ENSG00000138629:ENSE00002601676:ENSE00000931903:-1:74445978:74446227:74449186:74449353:15:UBL7:23:19:0:0	-4.14447	4.1597	0.00323863	0.0100924
ENSG00000139687:ENSE00003641827:ENSE00000939679:1:48477355:48477404:48381247:48381443:13:RB1:33:20:0:0	-4.14451	4.1597	0.00323995	0.0100924
ENSG00000141753:ENSE00001231320:ENSE00001058066:1:40456449:40457731:40453928:40454062:17:IGFBP4:4:3:1:1	-4.14454	4.1597	0.00324126	0.0100924
ENSG00000142156:ENSE00001917616:ENSE00002468227:1:46000759:46000928:45986526:45986685:21:COL6A1:35:5:0:0	-4.14458	4.1597	0.00324255	0.0100924
ENSG00000142173:ENSE00000952699:ENSE00001719735:1:46121061:46121123:46111979:46112404:21:COL6A2:26:6:0:0	-4.14462	4.1597	0.00324384	0.0100924
ENSG00000148484:ENSE00003551085:ENSE00001717128:-1:16752918:16753000:16816973:16817383:10:RSU1:10:5:0:0	-4.14465	4.1597	0.00324511	0.0100924
ENSG00000152818:ENSE00001640082:ENSE00001084803:1:144799381:144799473:144751806:144751952:6:UTRN:77:64:0:0	-4.14468	4.1597	0.00324621	0.0100924
ENSG00000155229:ENSE00003653375:ENSE00003578750:-1:97460046:97460232:97484103:97484151:10:MMS19:59:13:0:0	-4.14471	4.1597	0.0032473	0.0100924
ENSG00000159840:ENSE00003508615:ENSE00001933727:1:143387762:143387787:143382801:143383235:7:ZYX:20:14:0:0	-4.14474	4.1597	0.00324839	0.0100924
ENSG00000160305:ENSE00003560854:ENSE00003494381:1:46534004:46534113:46533524:46533647:21:DIP2A:19:18:0:0	-4.14477	4.1597	0.00324947	0.0100924
ENSG00000162825:ENSE00003728273:ENSE00003702429:-1:145342387:145342559:145384371:145384479:1:NBPF8:80:27:0:0	-4.1448	4.1597	0.00325055	0.0100924
ENSG00000163017:ENSE00003663177:ENSE00003587607:1:73914680:73914871:73913485:73913646:2:ACTG2:21:20:0:0	-4.14483	4.1597	0.00325162	0.0100924
ENSG00000166454:ENSE00002601452:ENSE00003503415:1:81043161:81047348:81042281:81042480:16:ATMIN:11:10:0:0	-4.14486	4.1597	0.00325269	0.0100924
ENSG00000167220:ENSE00002853504:ENSE00002829975:-1:47107403:47108785:47115131:47115348:18:HDHD2:30:25:0:0	-4.14489	4.1597	0.00325375	0.0100924
ENSG00000167315:ENSE00002889798:ENSE00003657866:-1:49782167:49783931:49797466:49797594:18:ACAA2:21:8:0:0	-4.14492	4.1597	0.00325456	0.0100924
ENSG00000170448:ENSE00003587070:ENSE00003521028:-1:47875127:47875293:47885498:47885657:4:NFXL1:24:17:0:0	-4.14494	4.1597	0.00325537	0.0100924
ENSG00000175899:ENSE00001909484:ENSE00000717788:-1:9068740:9068955:9072653:9072871:12:A2M:57:51:0:0	-4.14496	4.1597	0.00325617	0.0100924
ENSG00000176208:ENSE00001282400:ENSE00003491706:1:30894564:30894722:30869248:30869390:17:ATAD5:25:14:0:0	-4.14498	4.1597	0.00325697	0.0100924
ENSG00000177694:ENSE00001749315:ENSE00003481178:1:175460045:175460175:175233931:175234204:3:NAALADL2:30:25:0:0	-4.14502	4.1597	0.00325809	0.0100924
ENSG00000178966:ENSE00003716343:ENSE00001794331:1:84002317:84002762:84000951:84002233:9:RMI1:8:5:0:0	-4.14505	4.1597	0.00325921	0.0100924
ENSG00000181143:ENSE00003174613:ENSE00002320504:-1:8885645:8885817:8910378:8910508:19:MUC16:61:19:0:0	-4.14508	4.1597	0.00326033	0.0100924
ENSG00000181789:ENSE00003632760:ENSE00002042894:1:129267937:129268040:129267024:129267235:3:COPG1:30:28:0:0	-4.14511	4.1597	0.00326145	0.0100924
ENSG00000186350:ENSE00003545057:ENSE00003661100:1:134417158:134417327:134408940:134409119:9:RXRA:11:10:0:0	-4.14514	4.1597	0.00326256	0.0100924
ENSG00000187079:ENSE00000890041:ENSE00002200512:1:12881896:12881957:12764179:12764437:11:TEAD1:16:6:0:0	-4.14517	4.1597	0.00326367	0.0100924
ENSG00000187079:ENSE00001101315:ENSE00001260282:1:12924912:12925052:12879708:12879842:11:TEAD1:19:14:0:0	-4.1452	4.1597	0.00326478	0.0100924
ENSG00000196712:ENSE00003562141:ENSE00003485672:1:31360487:31360703:31327499:31327839:17:NF1:87:56:0:0	-4.14523	4.1597	0.00326589	0.0100924
ENSG00000196730:ENSE00003561147:ENSE00003582555:1:87697007:87697204:87686551:87686739:9:DAPK1:49:48:0:0	-4.14526	4.1597	0.003267	0.0100924
ENSG00000198467:ENSE00003660090:ENSE00003609632:-1:35685647:35685780:35689146:35689271:9:TPM2:8:7:0:0	-4.14529	4.1597	0.00326811	0.0100924
ENSG00000255292:ENSE00003661564:ENSE00003514994:1:112169253:112169331:112087857:112087973:11:AP002884.2:5:2:0:0	-4.14533	4.1597	0.00326922	0.0100924
ENSG00000260280:ENSE00003487560:ENSE00003749116:1:29461638:29461763:29457632:29457759:16:SLX1B-SULT1A4:9:6:1:0	-4.14536	4.1597	0.00327033	0.0100924
ENSG00000261371:ENSE00002627278:ENSE00002616175:-1:64352390:64352463:64377574:64378117:17:PECAM1:27:11:0:0	-4.14539	4.1597	0.00327144	0.0100924
ENSG00000070756:ENSE00003661829:ENSE00002094119:-1:100706651:100706805:100721391:100721566:8:PABPC1:53:20:0:0	-4.42427	4.29148	0.003278	0.0100941
ENSG00000187720:ENSE00003612791:ENSE00001426613:1:71748421:71748594:71547236:71547481:15:THSD4:23:11:0:0	-4.42424	4.29148	0.00327973	0.0100941
ENSG00000162825:ENSE00003712561:ENSE00003740515:-1:145318604:145318776:145322543:145322651:1:NBPF8:110:105:0:0	4.93761	4.5621	0.00329167	0.010119
ENSG00000099624:ENSE00003610771:ENSE00002926444:1:1244315:1244440:1241820:1241991:19:ATP5D:13:6:0:0	-4.76416	4.48348	0.00335789	0.0103104
ENSG00000224650:ENSE00001779066:ENSE00001933021:-1:106810442:106810746:106810850:106811131:14:IGHV3-74:2:1:1:1	-3.72869	9.16186	0.00336607	0.0103234
ENSG00000103365:ENSE00000829614:ENSE00003591070:-1:23469996:23470165:23493360:23493458:16:GGA2:45:24:0:0	-4.71821	4.32475	0.00340436	0.0104192
ENSG00000133112:ENSE00002150771:ENSE00001824735:-1:45337178:45337553:45338185:45338776:13:TPT1:26:22:0:0	-4.71822	4.32475	0.00340528	0.0104192
ENSG00000105640:ENSE00001126159:ENSE00003161336:1:17863171:17863315:17861333:17861472:19:RPL18A:19:10:0:0	4.61316	4.3788	0.00341852	0.0104475
ENSG00000101782:ENSE00002694349:ENSE00003644307:1:23463967:23464294:23462964:23463079:18:RIOK3:8:6:0:0	4.60569	4.37792	0.00342993	0.0104667
ENSG00000063177:ENSE00003689442:ENSE00003692902:-1:48617316:48617423:48617791:48617877:19:RPL18:15:13:0:0	4.6057	4.37792	0.00343282	0.0104667
ENSG00000162825:ENSE00003748288:ENSE00003749169:-1:145302724:145302896:145351094:145351202:1:NBPF8:131:69:0:0	4.70705	4.43955	0.003522	0.0107261
ENSG00000138069:ENSE00000810194:ENSE00003490603:-1:65097971:65098066:65104734:65104806:2:RAB1A:7:6:0:0	3.16085	5.10614	0.00356685	0.01085
ENSG00000211899:ENSE00002059161:ENSE00003724373:-1:105855480:105855815:105863814:105863843:14:IGHM:12:8:1:0	-3.35115	5.96326	0.00358983	0.0109072
ENSG00000132694:ENSE00003642987:ENSE00003678786:-1:156937249:156937496:156941372:156941433:1:ARHGEF11:50:43:0:0	-4.28126	4.22081	0.00364673	0.0110564
ENSG00000170456:ENSE00001270616:ENSE00003558715:-1:31451940:31452476:31495810:31495919:12:DENND5B:16:11:0:0	-4.28125	4.22081	0.0036474	0.0110564
ENSG00000027697:ENSE00003469167:ENSE00001719673:-1:137203499:137203685:137204332:137204504:6:IFNGR1:10:9:0:0	4.5809	4.37481	0.00368293	0.0111512
ENSG00000253729:ENSE00003540807:ENSE00003691879:-1:47836338:47836527:47887547:47887705:8:PRKDC:67:42:0:0	3.22642	5.14516	0.0037025	0.0111975
ENSG00000133110:ENSE00000907443:ENSE00000817158:-1:37582366:37582514:37587822:37587986:13:POSTN:13:8:0:0	3.1955	5.26813	0.00375124	0.0113318
ENSG00000211896:ENSE00001837466:ENSE00001776617:-1:105741338:105741795:105741893:105742222:14:IGHG1:39:33:0:0	-2.94977	6.07358	0.00376003	0.0113452
ENSG00000019582:ENSE00002118779:ENSE00002102590:-1:150404486:150404767:150406039:150406321:5:CD74:19:13:0:0	3.6337	5.41925	0.00377021	0.0113628
ENSG00000019582:ENSE00003569785:ENSE00002102744:-1:150406259:150406321:150412625:150412732:5:CD74:12:7:0:0	3.60444	4.88374	0.00377521	0.0113648
ENSG00000038945:ENSE00003493336:ENSE00001087908:-1:16155064:16155144:16168458:16168870:8:MSR1:33:31:0:0	4.82201	4.50163	0.00378518	0.0113817
ENSG00000115677:ENSE00003462881:ENSE00003503899:-1:241235490:241235594:241248003:241248116:2:HDLBP:108:84:0:0	4.58827	4.37569	0.00380409	0.0114254
ENSG00000251562:ENSE00003717182:ENSE00002080048:1:65505504:65505662:65502637:65503609:11:MALAT1:32:15:0:0	2.65874	5.94711	0.00391263	0.0117379
ENSG00000211662:ENSE00001879509:ENSE00001910000:1:22712899:22713203:22711689:22711805:22:IGLV3-21:3:1:1:1	-3.25698	5.88099	0.00392025	0.0117473
ENSG00000211896:ENSE00003714724:ENSE00003722340:-1:106062150:106062455:106538220:106538344:14:IGHG1:11:1:0:0	-4.10952	5.27068	0.00395927	0.0118506
ENSG00000253755:ENSE00002020603:ENSE00001819760:-1:105666836:105666966:105669551:105669843:14:IGHGP:5:1:1:1	-2.6913	7.98617	0.00398534	0.0119099
ENSG00000211899:ENSE00002085653:ENSE00003749729:-1:105854917:105855234:106235234:106235368:14:IGHM:13:2:1:0	-3.16059	5.50895	0.00398818	0.0119099
ENSG00000175220:ENSE00003641077:ENSE00002145542:-1:46695975:46696156:46697021:46697284:11:ARHGAP1:6:5:0:0	-4.65229	4.4225	0.00403104	0.0120241
ENSG00000270629:ENSE00003721231:ENSE00003719561:-1:148542554:148542726:148546445:148546553:1:NBPF14:77:72:0:0	4.62372	4.37992	0.00405768	0.0120897
ENSG00000002726:ENSE00001652216:ENSE00001887750:1:150860444:150860633:150824627:150824963:7:AOC1:24:1:0:0	4.24324	4.23097	0.00407971	0.0121416
ENSG00000134900:ENSE00000917077:ENSE00003574501:1:102637082:102637239:102630096:102630195:13:TPP2:21:16:0:0	4.24591	4.23157	0.00415023	0.0122937
ENSG00000148175:ENSE00000983575:ENSE00003720885:-1:121349120:121349323:121356053:121356156:9:STOM:8:4:0:1	4.24591	4.23157	0.00415197	0.0122937
ENSG00000054654:ENSE00003752290:ENSE00003745400:1:63976563:63976727:63967709:63967846:14:SYNE2:16:15:0:0	4.2459	4.23157	0.00415371	0.0122937
ENSG00000096401:ENSE00000481284:ENSE00000850343:1:44424419:44424583:44408444:44408632:6:CDC5L:11:8:1:1	4.2459	4.23157	0.00415545	0.0122937
ENSG00000254709:ENSE00002153141:ENSE00003715065:1:22887780:22888259:22822982:22823285:22:IGLL5:17:2:0:0	-3.35255	6.42832	0.00415778	0.0122937
ENSG00000130402:ENSE00000895778:ENSE00003566500:1:38724157:38724339:38709395:38709476:19:ACTN4:26:14:0:0	4.4164	4.30399	0.00415906	0.0122937
ENSG00000177954:ENSE00001919315:ENSE00001640316:1:153992065:153992145:153990763:153990802:1:RPS27:10:4:0:0	4.57387	4.37399	0.0041971	0.0123695
ENSG00000067167:ENSE00000980836:ENSE00003483708:-1:70583164:70583324:70597895:70598011:8:TRAM1:19:9:0:0	4.57387	4.37399	0.00419821	0.0123695
ENSG00000115414:ENSE00001146152:ENSE00001245674:-1:215408298:215408426:215425094:215425285:2:FN1:24:10:0:0	4.57387	4.37399	0.00419889	0.0123695
ENSG00000198911:ENSE00001726292:ENSE00001733202:1:41868611:41868792:41866831:41867280:22:SREBF2:5:4:0:0	-4.16543	4.15967	0.0042122	0.0123753
ENSG00000041982:ENSE00000722641:ENSE00000722678:-1:115059730:115060002:115063796:115064068:9:TNC:25:22:0:0	-1.98281	7.94982	0.00421432	0.0123753
ENSG00000142676:ENSE00003529048:ENSE00001874656:1:23693807:23693913:23692306:23692759:1:RPL11:5:3:0:0	2.67826	5.70268	0.00421507	0.0123753
ENSG00000257341:ENSE00002381131:ENSE00003628807:1:105488184:105488388:105487199:105487299:14:CRIP1:3:1:0:0	-4.50171	4.24761	0.00427354	0.0125236
ENSG00000101452:ENSE00003581106:ENSE00003507174:1:39025230:39025359:39006146:39006356:20:DHX35:23:16:0:0	-4.50173	4.24761	0.00427517	0.0125236
ENSG00000049618:ENSE00001142072:ENSE00001443636:1:157190038:157190210:156779433:156779471:6:ARID1B:30:2:0:0	-4.16754	4.15973	0.00431918	0.0126383
ENSG00000169299:ENSE00003493893:ENSE00003635124:1:37855608:37855741:37829964:37830131:4:PGM2:23:6:0:0	4.4206	4.30458	0.00433514	0.012664
ENSG00000140416:ENSE00003663482:ENSE00002574878:1:63059563:63059680:63048576:63048707:15:TPM1:33:24:0:0	4.4206	4.30458	0.00433767	0.012664
ENSG00000102144:ENSE00001600900:ENSE00001865311:1:78104174:78104405:78065188:78065272:X:PGK1:4:1:0:0	-4.53467	4.3586	0.0043754	0.0126672
ENSG00000105612:ENSE00003620137:ENSE00002788337:-1:12878670:12878834:12881290:12881466:19:DNASE2:5:2:0:0	-4.53467	4.3586	0.00437557	0.0126672
ENSG00000141367:ENSE00000948106:ENSE00003544693:1:59663842:59663994:59660391:59660588:17:CLTC:22:19:0:0	4.60275	4.37739	0.0044225	0.0126672
ENSG00000007306:ENSE00001697402:ENSE00003495567:-1:41677409:41677503:41686859:41687221:19:CEACAM7:9:6:0:0	4.69519	6.42979	0.00449939	0.0126672
ENSG00000254709:ENSE00003716529:ENSE00003715065:1:22880758:22880803:22822982:22823285:22:IGLL5:8:2:0:0	-2.61671	9.39637	0.00454587	0.0126672
ENSG00000110195:ENSE00002258617:ENSE00002490205:1:72195897:72196300:72195612:72195747:11:FOLR1:10:8:0:1	-2.60591	6.79858	0.00455575	0.0126672
ENSG00000197448:ENSE00001681118:ENSE00001917147:1:143269292:143270754:143268788:143269115:7:GSTK1:26:24:0:0	-3.15018	5.05588	0.00456013	0.0126672
ENSG00000110195:ENSE00002490205:ENSE00002463052:1:72195612:72195747:72195271:72195459:11:FOLR1:8:7:1:1	-2.8035	7.27432	0.00457133	0.0126672
ENSG00000119655:ENSE00003506907:ENSE00002435695:-1:74486329:74486436:74493193:74493339:14:NPC2:11:4:0:0	4.23471	4.22954	0.00466876	0.0126672
ENSG00000155506:ENSE00001220908:ENSE00003566706:1:154803290:154803413:154799591:154799759:5:LARP1:34:26:0:0	4.2347	4.22954	0.00467132	0.0126672
ENSG00000170477:ENSE00003563374:ENSE00003681932:-1:52808686:52808850:52811763:52811977:12:KRT4:11:5:0:0	4.75396	4.44515	0.00470372	0.0126672
ENSG00000095564:ENSE00000713750:ENSE00003629466:1:92018783:92018935:91982587:91982761:10:BTAF1:41:24:0:0	4.75396	4.44515	0.00470615	0.0126672
ENSG00000223648:ENSE00001633763:ENSE00001932943:-1:106657725:106658029:106658133:106658258:14:IGHV3-64:3:1:0:0	-3.4788	4.77314	0.00473623	0.0126672
ENSG00000133216:ENSE00000908694:ENSE00001066292:1:22906710:22906957:22781421:22781485:1:EPHB2:20:5:0:0	4.26271	4.23443	0.00483242	0.0126672
ENSG00000129351:ENSE00002746700:ENSE00002754564:1:10670815:10671203:10654938:10655147:19:ILF3:14:6:0:0	4.26271	4.23443	0.00483448	0.0126672
ENSG00000115241:ENSE00003588493:ENSE00003601752:-1:27383366:27383600:27383952:27384092:2:PPM1G:12:11:0:0	4.26272	4.23443	0.00483654	0.0126672
ENSG00000104687:ENSE00000687897:ENSE00003532295:-1:30680904:30681037:30692969:30693055:8:GSR:17:12:0:0	3.60422	4.88292	0.00485297	0.0126672
ENSG00000077097:ENSE00003604124:ENSE00000757672:-1:25601100:25601225:25637215:25637312:3:TOP2B:45:10:0:0	4.23567	4.22984	0.004873	0.0126672
ENSG00000104341:ENSE00002136104:ENSE00002091226:1:97815304:97815401:97775776:97776108:8:LAPTM4B:5:2:0:0	4.23566	4.22984	0.00487575	0.0126672
ENSG00000211897:ENSE00001885388:ENSE00003736432:-1:105769102:105769559:106005077:106005097:14:IGHG3:18:6:0:0	-3.89755	5.1012	0.00495901	0.0126672
ENSG00000211896:ENSE00001613927:ENSE00001812352:-1:105740063:105740193:105741347:105741795:14:IGHG1:40:36:0:0	-2.27848	8.33483	0.00499686	0.0126672
ENSG00000057608:ENSE00001927035:ENSE00001692616:-1:5768213:5769389:5813214:5813429:10:GDI2:22:7:0:0	4.03797	4.15456	0.00504901	0.0126672
ENSG00000118058:ENSE00002191257:ENSE00002714149:1:118519835:118521417:118476805:118476982:11:KMT2A:56:14:0:0	4.03797	4.15456	0.00504901	0.0126672
ENSG00000151690:ENSE00001001168:ENSE00003543918:1:190497439:190497719:190469758:190469855:2:MFSD6:17:13:0:0	4.03797	4.15456	0.00504901	0.0126672
ENSG00000160255:ENSE00003475946:ENSE00002119259:-1:44886736:44886902:44910284:44910688:21:ITGB2:55:27:0:0	4.03797	4.15456	0.00504901	0.0126672
ENSG00000007923:ENSE00003525048:ENSE00003540783:-1:6637198:6637340:6653911:6654039:1:DNAJC11:33:13:0:0	4.03793	4.15426	0.00504935	0.0126672
ENSG00000013583:ENSE00002317255:ENSE00002298757:-1:12983461:12983735:12985645:12987332:12:HEBP1:7:6:0:0	4.03793	4.15426	0.00504935	0.0126672
ENSG00000023041:ENSE00003766584:ENSE00000811894:-1:112424428:112425593:112440534:112440695:10:ZDHHC6:21:8:0:0	4.03793	4.15426	0.00504935	0.0126672
ENSG00000033170:ENSE00003576253:ENSE00002521323:1:65616211:65616373:65413019:65413214:14:FUT8:27:10:0:0	4.03793	4.15426	0.00504935	0.0126672
ENSG00000054654:ENSE00003544697:ENSE00001652130:1:64202838:64202963:64141942:64142088:14:SYNE2:138:105:0:0	4.03793	4.15426	0.00504935	0.0126672
ENSG00000057019:ENSE00001850281:ENSE00001230387:-1:98817769:98817828:98819202:98819417:3:DCBLD2:18:17:0:0	4.03793	4.15426	0.00504935	0.0126672
ENSG00000067082:ENSE00003684358:ENSE00001094752:-1:3780106:3780229:3781641:3782214:10:KLF6:11:8:0:0	4.03793	4.15426	0.00504935	0.0126672
ENSG00000067248:ENSE00003556319:ENSE00003459691:-1:55261368:55261499:55262630:55262932:5:DHX29:35:34:0:0	4.03793	4.15426	0.00504935	0.0126672
ENSG00000074181:ENSE00003507818:ENSE00000348725:-1:15179025:15179282:15185487:15185679:19:NOTCH3:24:14:0:0	4.03793	4.15426	0.00504935	0.0126672
ENSG00000080345:ENSE00001658512:ENSE00001761753:1:151483199:151483335:151468000:151468146:2:RIF1:50:40:0:0	4.03793	4.15426	0.00504935	0.0126672
ENSG00000080603:ENSE00001484641:ENSE00003738536:1:30737049:30740707:30711835:30712157:16:SRCAP:44:17:0:0	4.03793	4.15426	0.00504935	0.0126672
ENSG00000082516:ENSE00001303277:ENSE00002117857:-1:154889321:154889417:154891434:154891742:5:GEMIN5:31:29:0:0	4.03793	4.15426	0.00504935	0.0126672
ENSG00000084072:ENSE00001924639:ENSE00003671322:1:39761199:39761373:39748903:39749088:1:PPIE:33:27:0:0	4.03793	4.15426	0.00504935	0.0126672
ENSG00000092148:ENSE00003647394:ENSE00003606468:-1:31113277:31113484:31116236:31116458:14:HECTD1:63:58:0:0	4.03793	4.15426	0.00504935	0.0126672
ENSG00000092199:ENSE00001352707:ENSE00002478864:-1:21210904:21211306:21233995:21234229:14:HNRNPC:68:34:0:0	4.03793	4.15426	0.00504935	0.0126672
ENSG00000100345:ENSE00001756791:ENSE00002732339:-1:36294092:36294298:36348904:36349255:22:MYH9:45:6:0:0	4.03793	4.15426	0.00504935	0.0126672
ENSG00000101290:ENSE00001866448:ENSE00003507406:1:5190102:5197887:5186687:5186839:20:CDS2:23:18:0:0	4.03793	4.15426	0.00504935	0.0126672
ENSG00000108582:ENSE00001114343:ENSE00001114341:1:30422674:30423023:30420841:30420983:17:CPD:8:6:0:0	4.03793	4.15426	0.00504935	0.0126672
ENSG00000108654:ENSE00003621662:ENSE00002721454:-1:64502439:64502549:64502730:64503348:17:DDX5:63:61:0:0	4.03793	4.15426	0.00504935	0.0126672
ENSG00000112701:ENSE00003637412:ENSE00000797956:1:75713675:75713825:75663221:75663518:6:SENP6:42:20:0:0	4.03793	4.15426	0.00504935	0.0126672
ENSG00000115109:ENSE00003485167:ENSE00000963709:1:120164836:120164910:120019077:120019264:2:EPB41L5:38:5:0:0	4.03793	4.15426	0.00504935	0.0126672
ENSG00000115306:ENSE00001070399:ENSE00003716192:1:54653609:54653853:54648986:54649184:2:SPTBN1:38:33:0:0	4.03793	4.15426	0.00504935	0.0126672
ENSG00000115414:ENSE00001835718:ENSE00001342398:-1:215384020:215384080:215384860:215384976:2:FN1:42:39:0:0	4.03793	4.15426	0.00504935	0.0126672
ENSG00000115414:ENSE00003548106:ENSE00003516990:-1:215380811:215381080:215382212:215382325:2:FN1:47:44:0:0	4.03793	4.15426	0.00504935	0.0126672
ENSG00000116171:ENSE00001858758:ENSE00003527222:1:53047858:53048515:53038917:53039046:1:SCP2:32:31:0:0	4.03793	4.15426	0.00504935	0.0126672
ENSG00000120137:ENSE00001249572:ENSE00000812753:-1:168548495:168557621:168566013:168566266:5:PANK3:12:6:0:0	4.03793	4.15426	0.00504935	0.0126672
ENSG00000120265:ENSE00003518112:ENSE00001444398:1:149810616:149811420:149802200:149802369:6:PCMT1:25:22:0:0	4.03793	4.15426	0.00504935	0.0126672
ENSG00000123066:ENSE00001003522:ENSE00001092209:-1:115996476:115996681:115997010:115997230:12:MED13L:20:19:0:0	4.03793	4.15426	0.00504935	0.0126672
ENSG00000125826:ENSE00003465733:ENSE00001928538:1:419558:419731:409830:410025:20:RBCK1:23:13:0:0	4.03793	4.15426	0.00504935	0.0126672
ENSG00000125844:ENSE00003501448:ENSE00001164082:-1:17633460:17633613:17659980:17660528:20:RRBP1:20:6:0:0	4.03793	4.15426	0.00504935	0.0126672
ENSG00000127603:ENSE00003679603:ENSE00003674352:1:39322608:39322715:39318453:39318615:1:MACF1:58:56:0:0	4.03793	4.15426	0.00504935	0.0126672
ENSG00000128595:ENSE00001926466:ENSE00003505852:1:128758962:128759037:128748573:128748804:7:CALU:10:6:0:0	4.03793	4.15426	0.00504935	0.0126672
ENSG00000129657:ENSE00002881394:ENSE00001118088:1:77213918:77214331:77211950:77212201:17:SEC14L1:65:53:0:0	4.03793	4.15426	0.00504935	0.0126672
ENSG00000130826:ENSE00001872184:ENSE00001932678:1:154776187:154776261:154774602:154775314:X:DKC1:35:29:0:0	4.03793	4.15426	0.00504935	0.0126672
ENSG00000132471:ENSE00002916042:ENSE00002951676:-1:75847796:75848327:75849357:75849739:17:WBP2:23:19:0:0	4.03793	4.15426	0.00504935	0.0126672
ENSG00000133112:ENSE00001479644:ENSE00002160627:-1:45336873:45337388:45339994:45340258:13:TPT1:31:14:0:0	4.03793	4.15426	0.00504935	0.0126672
ENSG00000133657:ENSE00001225221:ENSE00001318784:-1:194402680:194406116:194441311:194441461:3:ATP13A3:52:26:0:0	4.03793	4.15426	0.00504935	0.0126672
ENSG00000133835:ENSE00003466335:ENSE00002074917:1:119499317:119499553:119452570:119452821:5:HSD17B4:45:7:0:0	4.03793	4.15426	0.00504935	0.0126672
ENSG00000140105:ENSE00003524248:ENSE00002524937:-1:100353687:100353869:100375511:100375744:14:WARS:81:18:0:0	4.03793	4.15426	0.00504935	0.0126672
ENSG00000140575:ENSE00000943999:ENSE00003557978:1:90441506:90441684:90429589:90429666:15:IQGAP1:17:10:0:0	4.03793	4.15426	0.00504935	0.0126672
ENSG00000144445:ENSE00000965169:ENSE00001822502:-1:210104104:210104301:210151405:210154611:2:KANSL1L:13:11:0:0	4.03793	4.15426	0.00504935	0.0126672
ENSG00000146282:ENSE00002356024:ENSE00002447604:-1:87515833:87515946:87518169:87518264:6:RARS2:22:20:0:0	4.03793	4.15426	0.00504935	0.0126672
ENSG00000150961:ENSE00003530187:ENSE00003590588:-1:118738261:118738379:118740663:118740808:4:SEC24D:40:37:0:0	4.03793	4.15426	0.00504935	0.0126672
ENSG00000151065:ENSE00003567220:ENSE00003495803:-1:1949086:1949334:1952777:1953288:12:DCP1B:18:15:0:0	4.03793	4.15426	0.00504935	0.0126672
ENSG00000151748:ENSE00002432249:ENSE00002443376:-1:50632058:50634174:50635113:50635384:14:SAV1:16:13:0:0	4.03793	4.15426	0.00504935	0.0126672
ENSG00000155827:ENSE00001090813:ENSE00001090811:1:101554694:101554843:101546820:101546966:9:RNF20:22:14:0:0	4.03793	4.15426	0.00504935	0.0126672
ENSG00000159592:ENSE00003552229:ENSE00001950050:-1:45633489:45633647:45654271:45654829:1:GPBP1L1:28:21:0:0	4.03793	4.15426	0.00504935	0.0126672
ENSG00000160741:ENSE00001447609:ENSE00001828222:-1:153951260:153951604:153954873:153955166:1:CRTC2:24:9:0:0	4.03793	4.15426	0.00504935	0.0126672
ENSG00000162825:ENSE00003733984:ENSE00003720918:-1:145308253:145308361:145336013:145336185:1:NBPF8:123:88:0:0	4.03793	4.15426	0.00504935	0.0126672
ENSG00000162825:ENSE00003749006:ENSE00003753127:-1:145298787:145298838:145337637:145337809:1:NBPF8:137:86:0:0	4.03793	4.15426	0.00504935	0.0126672
ENSG00000164694:ENSE00002218469:ENSE00001344839:1:159267804:159267926:159239517:159239957:6:FNDC1:25:17:0:0	4.03793	4.15426	0.00504935	0.0126672
ENSG00000164933:ENSE00001088754:ENSE00003496913:-1:103404776:103404861:103407634:103407784:8:SLC25A32:6:5:0:0	4.03793	4.15426	0.00504935	0.0126672
ENSG00000166825:ENSE00002553029:ENSE00001106972:-1:89799426:89799560:89803889:89804002:15:ANPEP:26:17:0:0	4.03793	4.15426	0.00504935	0.0126672
ENSG00000167522:ENSE00003504243:ENSE00002595639:-1:89290625:89290828:89290972:89291183:16:ANKRD11:30:29:0:0	4.03793	4.15426	0.00504935	0.0126672
ENSG00000172965:ENSE00001639385:ENSE00001714128:-1:111239802:111239996:111429323:111429620:2:MIR4435-1HG:39:20:0:0	4.03793	4.15426	0.00504935	0.0126672
ENSG00000173193:ENSE00003523003:ENSE00002378712:1:122713872:122713934:122692301:122692543:3:PARP14:17:6:0:0	4.03793	4.15426	0.00504935	0.0126672
ENSG00000173482:ENSE00003668903:ENSE00002688599:1:8387072:8387235:8376462:8378414:18:PTPRM:53:47:0:0	4.03793	4.15426	0.00504935	0.0126672
ENSG00000173575:ENSE00003761078:ENSE00003773581:1:93024372:93027942:92998499:92998621:15:CHD2:80:64:0:0	4.03793	4.15426	0.00504935	0.0126672
ENSG00000174231:ENSE00002631459:ENSE00003651902:-1:1651663:1651788:1676505:1676711:17:PRPF8:65:25:0:0	4.03793	4.15426	0.00504935	0.0126672
ENSG00000175387:ENSE00001248503:ENSE00001191187:-1:47868323:47868457:47896521:47896809:18:SMAD2:24:14:0:0	4.03793	4.15426	0.00504935	0.0126672
ENSG00000181220:ENSE00001900856:ENSE00001886982:-1:149475378:149475483:149477564:149477872:7:ZNF746:11:9:0:0	4.03793	4.15426	0.00504935	0.0126672
ENSG00000182372:ENSE00002133965:ENSE00002130375:1:1780250:1780772:1773584:1773901:8:CLN8:16:13:0:0	4.03793	4.15426	0.00504935	0.0126672
ENSG00000183597:ENSE00001552532:ENSE00001885139:1:20064542:20065926:20047970:20048180:22:TANGO2:43:20:0:0	4.03793	4.15426	0.00504935	0.0126672
ENSG00000184007:ENSE00001912580:ENSE00002190510:-1:31918970:31919123:31919247:31919658:1:PTP4A2:26:20:0:0	4.03793	4.15426	0.00504935	0.0126672
ENSG00000196865:ENSE00001169513:ENSE00001000237:1:113902471:113902593:113901666:113901897:10:NHLRC2:10:9:0:0	4.03793	4.15426	0.00504935	0.0126672
ENSG00000197448:ENSE00001789738:ENSE00001944773:1:143268788:143269129:143264548:143265092:7:GSTK1:22:14:0:0	4.03793	4.15426	0.00504935	0.0126672
ENSG00000197728:ENSE00003585499:ENSE00001424213:1:56044119:56044223:56042425:56042602:12:RPS26:9:6:0:0	4.03793	4.15426	0.00504935	0.0126672
ENSG00000228696:ENSE00002675393:ENSE00002271715:-1:46274784:46275418:46339509:46339774:17:ARL17B:21:10:0:0	4.03793	4.15426	0.00504935	0.0126672
ENSG00000253729:ENSE00003609287:ENSE00003482980:-1:47800793:47800986:47803306:47803480:8:PRKDC:80:79:0:0	4.03793	4.15426	0.00504935	0.0126672
ENSG00000270629:ENSE00003752237:ENSE00003729288:-1:148555867:148555975:148569255:148569427:1:NBPF14:60:43:0:0	4.03793	4.15426	0.00504935	0.0126672
ENSG00000271425:ENSE00003745887:ENSE00003729867:-1:146136353:146136440:146141604:146141818:1:NBPF10:11:7:0:0	4.03793	4.15426	0.00504935	0.0126672
ENSG00000281392:ENSE00003768893:ENSE00003764986:1:87136185:87136324:87094731:87098702:3:LINC00506:6:5:0:0	4.03793	4.15426	0.00504935	0.0126672
ENSG00000006534:ENSE00003712181:ENSE00003739805:1:68027749:68028696:68015297:68018637:11:ALDH3B1:26:9:0:0	4.03793	4.15426	0.00504935	0.0126672
ENSG00000054654:ENSE00001631920:ENSE00002439416:1:64143772:64143948:64113341:64113572:14:SYNE2:106:84:0:0	4.03793	4.15426	0.00504935	0.0126672
ENSG00000067225:ENSE00002604788:ENSE00003663072:-1:72201867:72202620:72217409:72217500:15:PKM:50:22:0:0	4.03793	4.15426	0.00504935	0.0126672
ENSG00000072736:ENSE00002211707:ENSE00001479942:1:68226350:68226934:68190768:68192210:16:NFATC3:33:26:0:0	4.03793	4.15426	0.00504935	0.0126672
ENSG00000084754:ENSE00000542497:ENSE00000932327:-1:26209780:26209889:26232160:26232279:2:HADHA:15:8:0:0	4.03793	4.15426	0.00504935	0.0126672
ENSG00000088682:ENSE00003461726:ENSE00002593236:1:57459565:57459720:57456504:57457140:16:COQ9:33:24:0:0	4.03793	4.15426	0.00504935	0.0126672
ENSG00000100650:ENSE00003581675:ENSE00002483194:1:69769182:69769251:69768138:69768619:14:SRSF5:26:16:0:0	4.03793	4.15426	0.00504935	0.0126672
ENSG00000101752:ENSE00002695402:ENSE00003672173:1:21812392:21812468:21798084:21798228:18:MIB1:14:10:0:0	4.03793	4.15426	0.00504935	0.0126672
ENSG00000104853:ENSE00002824124:ENSE00003623332:1:44992611:44992636:44992233:44992400:19:CLPTM1:32:28:0:0	4.03793	4.15426	0.00504935	0.0126672
ENSG00000106483:ENSE00001862455:ENSE00000678504:-1:37907262:37907664:37912119:37912317:7:SFRP4:10:6:0:0	4.03793	4.15426	0.00504935	0.0126672
ENSG00000111799:ENSE00003674136:ENSE00002290563:-1:75097253:75097306:75130091:75130233:6:COL12A1:75:47:0:0	4.03793	4.15426	0.00504935	0.0126672
ENSG00000112118:ENSE00001015139:ENSE00000756147:-1:52267865:52267968:52272301:52272451:6:MCM3:20:18:0:0	4.03793	4.15426	0.00504935	0.0126672
ENSG00000115760:ENSE00000743565:ENSE00000743563:1:32471014:32471124:32469395:32469614:2:BIRC6:40:38:0:0	4.03793	4.15426	0.00504935	0.0126672
ENSG00000116962:ENSE00000793456:ENSE00000793458:-1:235978995:235979107:235980496:235980653:1:NID1:20:18:1:1	4.03793	4.15426	0.00504935	0.0126672
ENSG00000127022:ENSE00003556801:ENSE00002021438:1:179720404:179720560:179716105:179716241:5:CANX:45:40:0:0	4.03793	4.15426	0.00504935	0.0126672
ENSG00000128606:ENSE00001364991:ENSE00001516446:1:102933774:102934685:102913000:102913145:7:LRRC17:6:2:0:0	4.03793	4.15426	0.00504935	0.0126672
ENSG00000130382:ENSE00003591032:ENSE00000666100:-1:6213726:6213797:6230570:6230713:19:MLLT1:11:4:0:0	4.03793	4.15426	0.00504935	0.0126672
ENSG00000132623:ENSE00003621228:ENSE00003479326:1:10045574:10045697:10038258:10038647:20:ANKEF1:11:6:0:0	4.03793	4.15426	0.00504935	0.0126672
ENSG00000134419:ENSE00002644340:ENSE00002588647:-1:18781991:18782219:18782968:18783102:16:RPS15A:27:22:0:0	4.03793	4.15426	0.00504935	0.0126672
ENSG00000134779:ENSE00002938901:ENSE00001162127:-1:36780024:36780188:36796072:36797050:18:TPGS2:47:38:0:0	4.03793	4.15426	0.00504935	0.0126672
ENSG00000138814:ENSE00002022016:ENSE00003520882:-1:101025318:101026061:101108954:101109078:4:PPP3CA:28:12:0:0	4.03793	4.15426	0.00504935	0.0126672
ENSG00000142192:ENSE00003548276:ENSE00001842592:-1:25891722:25891868:26021922:26022042:21:APP:40:23:0:0	4.03793	4.15426	0.00504935	0.0126672
ENSG00000143947:ENSE00001911348:ENSE00001954967:1:55235428:55235853:55234831:55235184:2:RPS27A:25:19:0:0	4.03793	4.15426	0.00504935	0.0126672
ENSG00000151694:ENSE00001001234:ENSE00001070599:-1:9505166:9505365:9521203:9521316:2:ADAM17:18:14:0:0	4.03793	4.15426	0.00504935	0.0126672
ENSG00000164308:ENSE00001083349:ENSE00001083358:1:96886655:96886789:96879564:96880260:5:ERAP2:9:5:0:0	4.03793	4.15426	0.00504935	0.0126672
ENSG00000168887:ENSE00001532313:ENSE00003659137:-1:85606654:85609067:85609435:85609586:2:C2orf68:12:9:0:0	4.03793	4.15426	0.00504935	0.0126672
ENSG00000173473:ENSE00003601722:ENSE00003662664:-1:47670658:47670717:47710683:47710808:3:SMARCC1:27:13:0:0	4.03793	4.15426	0.00504935	0.0126672
ENSG00000182196:ENSE00002309609:ENSE00003531951:1:122982620:122982795:122981595:122981879:12:ARL6IP4:46:23:0:0	4.03793	4.15426	0.00504935	0.0126672
ENSG00000197102:ENSE00003675258:ENSE00001335352:1:102034325:102034452:101979319:101979492:14:DYNC1H1:62:3:0:0	4.03793	4.15426	0.00504935	0.0126672
ENSG00000103429:ENSE00003583565:ENSE00001953121:1:14644288:14644609:14632815:14633018:16:BFAR:8:1:0:0	4.03789	4.15397	0.0050497	0.0126672
ENSG00000121858:ENSE00001908473:ENSE00001823883:-1:172505662:172506919:172523253:172523465:3:TNFSF10:13:2:0:0	4.03789	4.15397	0.0050497	0.0126672
ENSG00000100342:ENSE00001801451:ENSE00001774123:1:36265151:36267530:36261596:36261675:22:APOL1:23:20:0:0	4.03789	4.15397	0.0050497	0.0126672
ENSG00000134046:ENSE00001199206:ENSE00002699786:-1:54204998:54205157:54224018:54224617:18:MBD2:5:3:0:0	4.03789	4.15397	0.0050497	0.0126672
ENSG00000139218:ENSE00003544698:ENSE00001866842:-1:45922936:45923154:45924947:45925074:12:SCAF11:37:33:0:0	4.03789	4.15397	0.0050497	0.0126672
ENSG00000168724:ENSE00003530388:ENSE00003533054:1:34944867:34945025:34938858:34939009:5:DNAJC21:9:7:0:0	4.03789	4.15397	0.0050497	0.0126672
ENSG00000189079:ENSE00003600302:ENSE00003625009:1:45891780:45891918:45848836:45848970:12:ARID2:29:24:0:0	4.03789	4.15397	0.0050497	0.0126672
ENSG00000101596:ENSE00003657040:ENSE00003657307:1:2795949:2796107:2763637:2763789:18:SMCHD1:66:55:0:0	4.03774	4.15282	0.00505105	0.0126672
ENSG00000187498:ENSE00001391003:ENSE00001388790:-1:110161192:110161369:110242675:110242734:13:COL4A1:57:4:0:0	4.03774	4.15282	0.00505105	0.0126672
ENSG00000136758:ENSE00001707368:ENSE00003501683:-1:27117576:27117727:27134831:27134981:10:YME1L1:27:16:0:0	4.03774	4.15282	0.00505105	0.0126672
ENSG00000163468:ENSE00003649963:ENSE00003478703:-1:156317415:156317547:156333547:156333643:1:CCT3:37:22:0:0	4.03774	4.15282	0.00505105	0.0126672
ENSG00000164733:ENSE00003579385:ENSE00002176807:-1:11850866:11850980:11852656:11852695:8:CTSB:42:36:0:0	4.03774	4.15282	0.00505105	0.0126672
ENSG00000186468:ENSE00001476080:ENSE00001536546:-1:82273358:82276255:82278320:82278396:5:RPS23:21:5:0:0	4.03774	4.15282	0.00505105	0.0126672
ENSG00000104450:ENSE00003589555:ENSE00002125103:1:100239240:100239404:100157906:100158118:8:SPAG1:25:1:0:0	4.0377	4.15252	0.00505138	0.0126672
ENSG00000111331:ENSE00000755385:ENSE00000755381:1:112964235:112964408:112950693:112950975:12:OAS3:19:14:0:0	4.0377	4.15252	0.00505138	0.0126672
ENSG00000134954:ENSE00002154831:ENSE00003705242:-1:128521913:128522304:128587488:128587558:11:ETS1:10:2:0:0	4.0377	4.15252	0.00505138	0.0126672
ENSG00000163939:ENSE00003542168:ENSE00001899954:-1:52561767:52561968:52679574:52679713:3:PBRM1:55:17:0:0	4.0377	4.15252	0.00505138	0.0126672
ENSG00000173812:ENSE00003597929:ENSE00001951549:1:41689778:41689941:41688901:41689069:17:EIF1:7:5:0:0	4.0377	4.15252	0.00505138	0.0126672
ENSG00000231389:ENSE00003500411:ENSE00001820060:-1:33069641:33069886:33080680:33080755:6:HLA-DPA1:10:4:0:0	4.0377	4.15252	0.00505138	0.0126672
ENSG00000102221:ENSE00002148804:ENSE00001593562:1:47024724:47024914:46912276:46912340:X:JADE3:7:1:0:0	4.0377	4.15252	0.00505138	0.0126672
ENSG00000171988:ENSE00003568069:ENSE00003588543:-1:63184608:63184738:63380318:63380482:10:JMJD1C:36:2:0:0	4.0377	4.15252	0.00505138	0.0126672
ENSG00000198561:ENSE00001189261:ENSE00001189283:1:57809274:57809466:57805882:57806035:11:CTNND1:36:29:0:0	-3.10164	4.98657	0.00508791	0.0127466
ENSG00000176920:ENSE00002128812:ENSE00002106182:1:48702955:48703616:48696379:48696643:19:FUT2:6:5:0:0	-3.66482	5.51704	0.0050936	0.0127486
ENSG00000168685:ENSE00002056580:ENSE00003523122:1:35873201:35873648:35860852:35860990:5:IL7R:17:11:0:0	4.91965	4.56044	0.00512694	0.0128198
ENSG00000137077:ENSE00000928120:ENSE00000928122:-1:34709005:34709427:34709777:34709897:9:CCL21:6:3:0:1	4.08762	5.99683	0.00527931	0.0131882
ENSG00000211896:ENSE00003729322:ENSE00003730342:-1:105668113:105668252:105741473:105741795:14:IGHG1:42:35:0:0	-2.45028	7.81276	0.00532271	0.0132839
ENSG00000118705:ENSE00001599516:ENSE00003482342:1:37207273:37207449:37184180:37184373:20:RPN2:13:6:0:0	-2.69024	5.74416	0.00536815	0.0133845
ENSG00000154845:ENSE00003506213:ENSE00003577848:-1:9557221:9557382:9583117:9583275:18:PPP4R1:60:44:0:0	-4.24123	4.16647	0.0054512	0.0135741
ENSG00000000971:ENSE00003544238:ENSE00001903019:1:196743452:196743628:196672978:196673407:1:CFH:29:4:0:0	-4.24169	4.1665	0.00545528	0.0135741
ENSG00000198952:ENSE00001054417:ENSE00001054402:-1:156265781:156266380:156267470:156267678:1:SMG5:15:10:0:0	4.44893	4.30801	0.00546533	0.0135741
ENSG00000115548:ENSE00000768123:ENSE00003600266:1:86466372:86466883:86464053:86464216:2:KDM3A:27:25:0:0	4.44893	4.30801	0.00546663	0.0135741
ENSG00000139168:ENSE00000936820:ENSE00002420177:-1:42313874:42313986:42325924:42326087:12:ZCRB1:13:3:0:0	4.04014	4.15571	0.00547451	0.0135741
ENSG00000168028:ENSE00003514571:ENSE00001953187:1:39410754:39410999:39408606:39408986:3:RPSA:18:16:0:0	4.04015	4.15571	0.00547537	0.0135741
ENSG00000116539:ENSE00001054206:ENSE00000961138:-1:155338089:155338390:155360301:155360409:1:ASH1L:42:21:0:0	4.55407	4.372	0.00555225	0.0137479
ENSG00000133110:ENSE00000817158:ENSE00000907448:-1:37587822:37587986:37592100:37592164:13:POSTN:8:6:0:0	4.55683	4.37229	0.00556048	0.0137479
ENSG00000110651:ENSE00001930141:ENSE00003595148:1:2396804:2397252:2395869:2395970:11:CD81:36:30:0:0	4.55683	4.37229	0.00556126	0.0137479
ENSG00000113140:ENSE00002127405:ENSE00003693337:-1:151667467:151667654:151671573:151671694:5:SPARC:19:14:0:0	4.04114	4.15601	0.00559173	0.0137834
ENSG00000120549:ENSE00002700858:ENSE00000985427:1:24544981:24545103:24533070:24533237:10:KIAA1217:35:28:0:0	4.04115	4.15601	0.00559361	0.0137834
ENSG00000130449:ENSE00000894264:ENSE00000807629:1:61538814:61538971:61521263:61521442:5:ZSWIM6:11:5:1:1	4.04115	4.15601	0.00559516	0.0137834
ENSG00000176105:ENSE00001665786:ENSE00002698035:-1:745708:745857:812114:812266:18:YES1:14:3:0:0	4.04116	4.15601	0.0055967	0.0137834
ENSG00000211899:ENSE00003718381:ENSE00003744481:-1:105855906:105856217:105904508:105904527:14:IGHM:11:7:0:0	-2.40479	7.00595	0.00561362	0.013812
ENSG00000130600:ENSE00001124535:ENSE00001791863:-1:1996079:1996191:1996518:1997875:11:H19:18:12:0:0	4.40216	4.30257	0.00564651	0.0138483
ENSG00000171456:ENSE00002504342:ENSE00001924114:1:32431017:32431484:32358811:32358832:20:ASXL1:28:5:0:0	4.40216	4.30257	0.00564813	0.0138483
ENSG00000166224:ENSE00001804745:ENSE00001957790:1:70854706:70854855:70815970:70816126:10:SGPL1:8:2:0:0	4.40215	4.30257	0.00564895	0.0138483
ENSG00000111642:ENSE00000715295:ENSE00000715324:-1:6581649:6581814:6599773:6600012:12:CHD4:55:23:0:0	4.25072	4.2324	0.00566112	0.0138483
ENSG00000262953:ENSE00002638510:ENSE00002665849:-1:2586330:2586594:2586925:2587866:17:EIF4A1P9:2:1:1:1	4.25072	4.2324	0.00566255	0.0138483
ENSG00000100316:ENSE00003521491:ENSE00001816358:-1:39313191:39313310:39319390:39319577:22:RPL3:35:7:0:0	4.40468	4.30287	0.00567271	0.0138483
ENSG00000115524:ENSE00000964871:ENSE00000964862:-1:197400715:197400936:197407998:197408119:2:SF3B1:35:23:0:0	4.40468	4.30287	0.00567383	0.0138483
ENSG00000130303:ENSE00001257451:ENSE00000665591:-1:17402939:17403326:17404371:17404437:19:BST2:9:4:0:0	4.40467	4.30287	0.00567494	0.0138483
ENSG00000117523:ENSE00003600536:ENSE00003540284:1:171524821:171524965:171512032:171512200:1:PRRC2C:20:5:0:0	4.40467	4.30287	0.00567605	0.0138483
ENSG00000156508:ENSE00001898684:ENSE00001824108:-1:73517515:73517934:73518794:73519228:6:EEF1A1:30:18:0:0	-3.06672	4.98043	0.00572394	0.0139521
ENSG00000145736:ENSE00002101109:ENSE00002124674:-1:71034170:71034400:71050217:71050305:5:GTF2H2:40:25:0:0	4.61962	4.3791	0.00580728	0.014142
ENSG00000213977:ENSE00001301026:ENSE00001196698:-1:3662902:3663885:3668488:3668682:17:TAX1BP3:5:2:0:0	4.62095	4.37933	0.00582349	0.0141683
ENSG00000108654:ENSE00003458688:ENSE00002708267:-1:64500549:64500773:64506514:64506686:17:DDX5:76:9:0:0	4.25754	4.2333	0.00588068	0.0142454
ENSG00000009307:ENSE00001945555:ENSE00003579250:-1:114720216:114720717:114723883:114724002:1:CSDE1:41:37:0:0	2.59271	5.44035	0.00588094	0.0142454
ENSG00000164919:ENSE00002129072:ENSE00002121093:-1:99891908:99892047:99893639:99893697:8:COX6C:12:6:0:0	4.25754	4.2333	0.00588127	0.0142454
ENSG00000269713:ENSE00003713789:ENSE00002692265:-1:149060523:149061383:149098438:149098706:1:NBPF9:33:5:0:0	4.25755	4.2333	0.00588186	0.0142454
ENSG00000092199:ENSE00001352707:ENSE00002488948:-1:21210904:21211306:21211459:21211566:14:HNRNPC:68:56:0:0	4.25755	4.2333	0.00588245	0.0142454
ENSG00000172572:ENSE00003472622:ENSE00003648725:1:20633693:20633778:20629908:20630127:12:PDE3A:10:9:0:0	-3.06284	4.98918	0.0059662	0.0144349
ENSG00000211897:ENSE00002075243:ENSE00003724778:-1:105771112:105771405:106005100:106005401:14:IGHG3:10:5:1:0	-2.33004	7.40539	0.00599236	0.0144848
ENSG00000117523:ENSE00001838909:ENSE00003460632:1:171541830:171542229:171523435:171523522:1:PRRC2C:30:18:0:0	4.43835	4.30683	0.00602715	0.0145491
ENSG00000051382:ENSE00000778970:ENSE00001951325:-1:138755754:138755979:138796463:138796567:3:PIK3CB:12:5:0:0	4.43835	4.30683	0.00603011	0.0145491
ENSG00000176046:ENSE00001247058:ENSE00001522364:-1:28537507:28537669:28538006:28538209:16:NUPR1:8:5:0:0	4.26875	4.23473	0.00605911	0.0146038
ENSG00000144283:ENSE00001713441:ENSE00001909391:1:158624955:158625427:158457112:158457218:2:PKP4:26:4:0:0	4.26397	4.23413	0.00606396	0.0146038
ENSG00000137077:ENSE00000928121:ENSE00001478764:-1:34709500:34709682:34710000:34710069:9:CCL21:4:2:0:0	3.25352	5.33351	0.00609449	0.0146638
ENSG00000125971:ENSE00003683650:ENSE00003606807:1:34540581:34540958:34534628:34534795:20:DYNLRB1:9:8:0:0	-3.23551	5.19637	0.00616023	0.0148084
ENSG00000038945:ENSE00001872130:ENSE00001087899:-1:16109431:16110218:16120418:16120606:8:MSR1:42:39:0:0	-3.05392	4.98966	0.00617215	0.0148234
ENSG00000211899:ENSE00002021546:ENSE00003744481:-1:105855906:105856218:105904508:105904527:14:IGHM:10:7:0:0	-2.28327	7.0981	0.00624939	0.0149951
ENSG00000213741:ENSE00002456382:ENSE00003690459:-1:49585390:49585581:49585950:49586049:14:RPS29:11:7:0:0	3.01746	5.02022	0.00639338	0.0153265
ENSG00000144381:ENSE00001005145:ENSE00003636398:-1:197487858:197488036:197498675:197498850:2:HSPD1:41:16:0:0	-3.26621	4.62546	0.00642569	0.0153899
ENSG00000111371:ENSE00003603917:ENSE00001534247:-1:46229153:46229268:46243200:46243314:12:SLC38A1:18:13:0:0	-3.3317	4.68038	0.00657025	0.0157217
ENSG00000105388:ENSE00002474363:ENSE00002508093:1:41717455:41717733:41715650:41715904:19:CEACAM5:16:15:0:0	4.50133	6.2699	0.00675658	0.0158929
ENSG00000175567:ENSE00003543590:ENSE00001252503:-1:73976641:73976742:73977886:73978096:11:UCP2:18:13:0:0	-2.68205	6.24694	0.00676231	0.0158929
ENSG00000198276:ENSE00003480402:ENSE00001690722:-1:63940150:63940306:63944397:63944458:20:UCKL1:23:14:0:0	-3.24319	4.62705	0.00683589	0.0158929
ENSG00000024048:ENSE00003654726:ENSE00000751377:1:42688216:42688386:42641582:42641692:6:UBR2:47:19:0:0	-3.8925	4.07401	0.00688001	0.0158929
ENSG00000060138:ENSE00003587777:ENSE00002221076:-1:10701960:10702134:10718013:10718115:12:YBX3:35:13:0:0	-3.8925	4.07401	0.00688001	0.0158929
ENSG00000125730:ENSE00003137199:ENSE00000858137:-1:6697344:6697715:6714352:6714446:19:C3:35:9:0:0	-3.8925	4.07401	0.00688001	0.0158929
ENSG00000130723:ENSE00003598313:ENSE00001610954:1:131467563:131467753:131430090:131430259:9:PRRC2B:16:2:0:0	-3.8925	4.07401	0.00688001	0.0158929
ENSG00000137962:ENSE00003517348:ENSE00000932153:-1:94189216:94189352:94208832:94208904:1:ARHGAP29:18:7:0:0	-3.8925	4.07401	0.00688001	0.0158929
ENSG00000171621:ENSE00001473786:ENSE00001757622:1:9355707:9356585:9294528:9294594:1:SPSB1:4:2:0:0	-3.8925	4.07401	0.00688001	0.0158929
ENSG00000181143:ENSE00003094230:ENSE00003091214:-1:8891155:8891220:8895966:8896090:19:MUC16:53:44:0:0	-3.8925	4.07401	0.00688001	0.0158929
ENSG00000187446:ENSE00003506832:ENSE00003535284:1:41262756:41262883:41243667:41243739:15:CHP1:11:8:0:0	-3.8925	4.07401	0.00688001	0.0158929
ENSG00000196781:ENSE00001607617:ENSE00001935371:-1:81585505:81585655:81612292:81612393:9:TLE1:35:23:0:0	-3.8925	4.07401	0.00688001	0.0158929
ENSG00000050327:ENSE00002454696:ENSE00002529669:1:144375514:144375675:144364909:144365823:7:ARHGEF5:17:5:0:0	-3.8925	4.07398	0.00688004	0.0158929
ENSG00000088986:ENSE00002409561:ENSE00002379499:1:120496113:120496553:120469850:120470104:12:DYNLL1:12:1:0:0	-3.8925	4.07398	0.00688004	0.0158929
ENSG00000111642:ENSE00000715296:ENSE00002211303:-1:6582137:6582281:6607300:6607424:12:CHD4:54:1:0:0	-3.8925	4.07398	0.00688004	0.0158929
ENSG00000115170:ENSE00000964338:ENSE00001009617:-1:157760880:157761077:157770368:157770514:2:ACVR1:25:23:0:0	-3.8925	4.07398	0.00688004	0.0158929
ENSG00000130985:ENSE00000896881:ENSE00001751581:1:47199209:47199377:47197199:47198355:X:UBA1:12:7:0:0	-3.8925	4.07398	0.00688004	0.0158929
ENSG00000145016:ENSE00001057225:ENSE00003528870:-1:197694375:197694585:197705092:197705175:3:KIAA0226:23:9:0:0	-3.8925	4.07398	0.00688004	0.0158929
ENSG00000167553:ENSE00001334788:ENSE00002248162:1:49272253:49273334:49227926:49228166:12:TUBA1C:22:4:0:0	-3.8925	4.07398	0.00688004	0.0158929
ENSG00000203791:ENSE00003693846:ENSE00003661761:-1:124765392:124765608:124789043:124789157:10:METTL10:10:4:0:0	-3.8925	4.07398	0.00688004	0.0158929
ENSG00000273217:ENSE00003540037:ENSE00003622176:-1:131479513:131479753:131489546:131489654:5:CTC-432M15.3:17:16:1:1	-3.8925	4.07398	0.00688004	0.0158929
ENSG00000005339:ENSE00001732416:ENSE00001692816:-1:3780732:3780878:3782684:3782926:16:CREBBP:10:7:0:0	-3.892	4.06719	0.00688509	0.0158929
ENSG00000011304:ENSE00002744530:ENSE00003763351:1:804036:804438:797392:797505:19:PTBP1:15:2:0:0	-3.892	4.06719	0.00688509	0.0158929
ENSG00000070081:ENSE00001538067:ENSE00001464179:1:17282789:17282943:17267588:17267681:11:NUCB2:21:4:0:0	-3.892	4.06719	0.00688509	0.0158929
ENSG00000070614:ENSE00000439232:ENSE00002100867:1:150534867:150535021:150486331:150486407:5:NDST1:18:3:0:0	-3.892	4.06719	0.00688509	0.0158929
ENSG00000091136:ENSE00003488044:ENSE00001515836:-1:107952009:107952223:108002849:108003160:7:LAMB1:32:5:0:0	-3.892	4.06719	0.00688509	0.0158929
ENSG00000099341:ENSE00002905336:ENSE00002773097:1:38376160:38376454:38375009:38375509:19:PSMD8:11:8:0:0	-3.892	4.06719	0.00688509	0.0158929
ENSG00000104979:ENSE00002897572:ENSE00002842479:1:13778052:13778462:13774824:13774903:19:C19orf53:11:7:0:0	-3.892	4.06719	0.00688509	0.0158929
ENSG00000114541:ENSE00001175465:ENSE00001890308:-1:69187770:69187917:69292973:69293061:3:FRMD4B:52:22:0:0	-3.892	4.06719	0.00688509	0.0158929
ENSG00000119725:ENSE00003514619:ENSE00003658940:1:73898071:73898262:73896348:73896534:14:ZNF410:28:27:0:0	-3.892	4.06719	0.00688509	0.0158929
ENSG00000121621:ENSE00003538176:ENSE00002191079:-1:28084632:28084808:28108064:28108145:11:KIF18A:11:2:0:0	-3.892	4.06719	0.00688509	0.0158929
ENSG00000122779:ENSE00003603463:ENSE00003735742:1:138570830:138571003:138460593:138460601:7:TRIM24:29:5:0:0	-3.892	4.06719	0.00688509	0.0158929
ENSG00000128585:ENSE00003648768:ENSE00003589425:1:131463217:131463364:131443481:131443702:7:MKLN1:27:25:0:0	-3.892	4.06719	0.00688509	0.0158929
ENSG00000137076:ENSE00000928244:ENSE00000928272:-1:35700191:35700376:35715059:35715187:9:TLN1:61:23:0:0	-3.892	4.06719	0.00688509	0.0158929
ENSG00000143603:ENSE00000961086:ENSE00001403931:-1:154714876:154715003:154869032:154870280:1:KCNN3:10:2:0:0	-3.892	4.06719	0.00688509	0.0158929
ENSG00000160741:ENSE00003478544:ENSE00003606861:-1:153948458:153948644:153949115:153949384:1:CRTC2:30:28:0:0	-3.892	4.06719	0.00688509	0.0158929
ENSG00000170248:ENSE00003479319:ENSE00001715054:1:33845419:33845588:33798623:33798937:3:PDCD6IP:38:5:0:0	-3.892	4.06719	0.00688509	0.0158929
ENSG00000182985:ENSE00003579397:ENSE00002319840:-1:115231353:115231490:115287403:115287477:11:CADM1:17:9:0:0	-3.892	4.06719	0.00688509	0.0158929
ENSG00000255035:ENSE00002157515:ENSE00002157515:-1:17435672:17436181:17435672:17436181:11:SDHCP4:1:1:1:1	-3.892	4.06719	0.00688509	0.0158929
ENSG00000275832:ENSE00003746790:ENSE00003740028:1:38466167:38467331:38428486:38428548:17:ARHGAP23:11:2:0:0	-3.892	4.06719	0.00688509	0.0158929
ENSG00000143314:ENSE00001929187:ENSE00003652216:-1:156737305:156737534:156737646:156737776:1:MRPL24:14:12:0:0	-3.17328	5.07034	0.00690692	0.0159292
ENSG00000197102:ENSE00002447477:ENSE00000870429:1:102034137:102034188:102017088:102017294:14:DYNC1H1:61:39:0:0	-3.17476	5.07052	0.00691754	0.0159396
ENSG00000037757:ENSE00003592798:ENSE00003504415:1:13765954:13766129:13764871:13765109:19:MRI1:6:4:0:0	-3.89751	4.08082	0.0069898	0.0160175
ENSG00000090924:ENSE00003675567:ENSE00003668887:1:39420751:39420852:39414989:39415260:19:PLEKHG2:23:9:0:0	-3.89754	4.08082	0.00699061	0.0160175
ENSG00000107140:ENSE00003500260:ENSE00001928259:1:35608160:35608249:35606972:35607409:9:TESK1:15:8:0:0	-3.89757	4.08082	0.00699142	0.0160175
ENSG00000114554:ENSE00000858370:ENSE00000858364:1:127022085:127022341:127016517:127016684:3:PLXNA1:21:15:0:0	-3.8976	4.08082	0.00699224	0.0160175
ENSG00000090376:ENSE00000871830:ENSE00000871820:1:66228252:66228370:66203711:66203893:12:IRAK3:11:5:0:0	3.23489	4.68073	0.00699253	0.0160175
ENSG00000130816:ENSE00003636455:ENSE00003664281:-1:10154293:10154479:10180187:10180234:19:DNMT1:56:23:0:0	-3.89763	4.08082	0.00699305	0.0160175
ENSG00000223865:ENSE00003515445:ENSE00001752558:1:33084950:33085231:33080689:33080935:6:HLA-DPB1:13:8:0:0	2.97822	5.06555	0.00699427	0.0160175
ENSG00000211896:ENSE00001613927:ENSE00003733695:-1:105740063:105740193:105741340:105741795:14:IGHG1:40:37:0:0	-2.33067	8.41026	0.00705519	0.0161429
ENSG00000092841:ENSE00002359216:ENSE00003498225:1:56162855:56162970:56161387:56161574:12:MYL6:46:40:0:0	-3.1648	5.07106	0.00716557	0.0163811
ENSG00000198682:ENSE00000932766:ENSE00002477037:1:87745002:87745231:87721756:87721770:10:PAPSS2:16:12:0:0	-3.35534	5.31183	0.00721475	0.0164791
ENSG00000149925:ENSE00002618878:ENSE00003519219:1:30070117:30070218:30069499:30069673:16:ALDOA:62:57:0:0	-1.98208	6.78129	0.00724921	0.0165434
ENSG00000142798:ENSE00001799882:ENSE00000956552:-1:21842770:21842921:21843297:21843438:1:HSPG2:84:83:0:0	-3.02889	4.95321	0.00727459	0.0165868
ENSG00000110195:ENSE00002490205:ENSE00000797438:1:72195612:72195747:72192166:72192341:11:FOLR1:8:6:1:0	-3.49104	5.43488	0.00728728	0.0166013
ENSG00000108821:ENSE00000736855:ENSE00002027185:-1:50185778:50186020:50188742:50188784:17:COL1A1:72:58:0:0	-4.26955	4.16643	0.00731896	0.0166589
ENSG00000211651:ENSE00001901486:ENSE00001872422:1:22381041:22381347:22380766:22380925:22:IGLV1-44:2:1:1:1	-2.41965	8.7151	0.00733439	0.0166795
ENSG00000254709:ENSE00002189715:ENSE00003715065:1:22887829:22888259:22822982:22823285:22:IGLL5:18:2:0:0	-2.79194	6.32818	0.00734094	0.0166799
ENSG00000211972:ENSE00001920948:ENSE00001907270:-1:106675017:106675318:106675420:106675544:14:IGHV3-66:2:1:1:1	-2.83629	6.011	0.00734828	0.0166821
ENSG00000166598:ENSE00003543028:ENSE00002341844:1:103932826:103932942:103931521:103932176:12:HSP90B1:10:7:0:0	3.62118	4.88395	0.00738418	0.016749
ENSG00000211899:ENSE00002085653:ENSE00003727802:-1:105854917:105855234:106056183:106056185:14:IGHM:13:4:1:0	-2.64163	6.16505	0.00739638	0.0167621
ENSG00000253729:ENSE00003621734:ENSE00003585228:-1:47788906:47789049:47820719:47820943:8:PRKDC:85:75:0:0	2.9526	4.97829	0.00741201	0.0167697
ENSG00000065882:ENSE00002080331:ENSE00003466897:1:38118397:38118453:38115710:38115954:4:TBC1D1:43:39:0:0	2.9526	4.97829	0.00741257	0.0167697
ENSG00000211896:ENSE00001613927:ENSE00001939669:-1:105740063:105740193:105741339:105741795:14:IGHG1:40:38:0:0	-2.37592	8.3898	0.00766794	0.0173275
ENSG00000211896:ENSE00003729322:ENSE00001837466:-1:105668113:105668252:105741338:105741795:14:IGHG1:42:39:0:0	-2.2745	8.10743	0.0076724	0.0173275
ENSG00000211896:ENSE00001613927:ENSE00003730342:-1:105740063:105740193:105741473:105741795:14:IGHG1:40:35:0:0	-2.32564	8.46712	0.00795415	0.0179483
ENSG00000197746:ENSE00001459566:ENSE00000987096:-1:71816299:71817476:71819031:71819111:10:PSAP:22:18:0:0	2.76606	5.25878	0.00796208	0.0179508
ENSG00000196735:ENSE00001932509:ENSE00003658074:1:32642952:32643272:32641972:32642253:6:HLA-DQA1:17:14:0:0	3.07672	5.05831	0.00801315	0.0180503
ENSG00000268043:ENSE00003738897:ENSE00003590339:1:146971183:146971394:146960109:146960318:1:NBPF12:21:10:0:0	3.12291	4.62509	0.00802115	0.0180528
ENSG00000055917:ENSE00001783521:ENSE00000802771:-1:20253822:20254014:20282947:20283231:2:PUM2:38:30:0:0	-2.59992	5.31779	0.0081036	0.0182174
ENSG00000061676:ENSE00003599450:ENSE00001156489:-1:182928783:182928899:182953113:182953331:2:NCKAP1:40:27:0:0	-3.08779	4.99573	0.00810825	0.0182174
ENSG00000164442:ENSE00003711761:ENSE00003733992:-1:139373074:139373297:139373469:139373952:6:CITED2:6:5:0:0	-2.98261	4.9775	0.00817423	0.0183499
ENSG00000211896:ENSE00003714724:ENSE00003751271:-1:106062150:106062455:106211057:106211242:14:IGHG1:11:6:0:0	-3.8905	5.10114	0.00826278	0.0185327
ENSG00000134644:ENSE00000916522:ENSE00001683058:-1:30992390:30992660:31065689:31065785:1:PUM1:24:3:0:0	4.45352	4.30825	0.00844526	0.0189258
ENSG00000211899:ENSE00002059161:ENSE00003722360:-1:105855480:105855815:106235470:106235572:14:IGHM:12:1:1:0	-3.1005	5.49819	0.00845625	0.0189342
ENSG00000014919:ENSE00001195070:ENSE00000811288:-1:99713515:99714718:99729553:99729734:10:COX15:11:2:0:0	-3.94011	4.08079	0.00850128	0.018974
ENSG00000095002:ENSE00002447081:ENSE00002457696:1:47429742:47429941:47408401:47408555:2:MSH2:14:6:0:0	-3.94013	4.08079	0.00850251	0.018974
ENSG00000175166:ENSE00003557027:ENSE00001179906:1:184305768:184305930:184303643:184303749:3:PSMD2:42:35:0:0	-3.94016	4.08079	0.00850373	0.018974
ENSG00000107929:ENSE00001679204:ENSE00003554167:-1:829385:829594:864123:864270:10:LARP4B:23:15:0:0	4.63951	4.3808	0.00851109	0.018974
ENSG00000084112:ENSE00003623575:ENSE00003685724:-1:108792286:108792829:108799000:108799200:12:SSH1:26:25:0:0	-3.94103	4.08085	0.00852244	0.018974
ENSG00000115414:ENSE00002257477:ENSE00001342416:-1:215404389:215404655:215406238:215406510:2:FN1:28:27:0:0	-3.94105	4.08085	0.00852365	0.018974
ENSG00000167306:ENSE00001648723:ENSE00001603626:-1:49894941:49895174:49962266:49962406:18:MYO5B:26:15:0:0	-3.94108	4.08085	0.00852485	0.018974
ENSG00000090382:ENSE00002335206:ENSE00002415937:1:69353153:69353495:69350108:69350506:12:LYZ:8:5:0:0	4.53571	4.37059	0.00855867	0.0190093
ENSG00000211445:ENSE00003461760:ENSE00002136348:1:151027432:151027531:151025344:151025493:5:GPX3:19:12:0:0	4.5357	4.37059	0.00856062	0.0190093
ENSG00000187514:ENSE00001852998:ENSE00001952375:1:231712804:231713536:231708530:231708751:2:PTMA:34:6:0:0	4.5357	4.37059	0.00856257	0.0190093
ENSG00000105388:ENSE00000842483:ENSE00002523265:1:41720922:41721176:41719930:41720208:19:CEACAM5:24:21:0:0	3.66201	6.66652	0.00857014	0.01901
ENSG00000105388:ENSE00002519599:ENSE00003741634:1:41718128:41718382:41717547:41717733:19:CEACAM5:20:19:0:0	4.2161	5.35421	0.00865344	0.0191785
ENSG00000054267:ENSE00003592588:ENSE00001357110:-1:235154881:235155112:235166895:235168652:1:ARID4B:50:46:0:0	4.38314	4.30115	0.00876321	0.0193815
ENSG00000099995:ENSE00000652193:ENSE00001812406:-1:30340695:30340812:30344910:30345190:22:SF3A1:20:13:0:0	4.38314	4.30115	0.00876504	0.0193815
ENSG00000117523:ENSE00000789773:ENSE00003460632:1:171568247:171568339:171523435:171523522:1:PRRC2C:37:18:0:0	4.38314	4.30115	0.0087673	0.0193815
ENSG00000113648:ENSE00003543735:ENSE00002075576:-1:135369406:135369603:135370036:135370146:5:H2AFY:21:19:0:0	4.21294	4.22811	0.00883077	0.0194912
ENSG00000135535:ENSE00002055581:ENSE00000761796:-1:109379579:109380516:109382204:109382559:6:CD164:8:2:0:0	4.21294	4.22811	0.00883183	0.0194912
ENSG00000160710:ENSE00001927958:ENSE00002172292:-1:154585217:154585418:154588125:154588602:1:ADAR:30:22:0:0	4.0201	4.15108	0.00890474	0.0195927
ENSG00000108946:ENSE00002756084:ENSE00002792884:1:68528870:68528992:68512427:68512548:17:PRKAR1A:43:7:0:0	4.02009	4.15108	0.00890576	0.0195927
ENSG00000204262:ENSE00001464915:ENSE00001464931:-1:189043151:189043258:189052749:189052802:2:COL5A2:52:44:0:0	4.02009	4.15108	0.00890679	0.0195927
ENSG00000141905:ENSE00003571376:ENSE00002896943:1:3456550:3456635:3435046:3435207:19:NFIC:21:13:0:0	4.02009	4.15108	0.00890781	0.0195927
ENSG00000077097:ENSE00003661637:ENSE00000581630:-1:25609183:25609344:25635936:25636148:3:TOP2B:41:11:0:0	3.35285	4.73479	0.00899128	0.0197596
ENSG00000147604:ENSE00001875584:ENSE00003482309:-1:73290639:73290705:73292689:73292797:8:RPL7:20:7:0:0	2.96457	4.97883	0.00900057	0.0197634
ENSG00000262655:ENSE00002759015:ENSE00002676536:1:14262447:14262975:14256617:14256692:11:SPON1:15:10:0:0	-2.6849	5.6534	0.00906205	0.0198817
