# Supplementary material for: Altered expression pattern of circular RNAs in primary and metastatic sites of epithelial ovarian carcinoma
Source: Oncotarget. 2016 Apr 22;7(24):36366–81. doi: 10.18632/oncotarget.8917 (PMC5095006; doi:10.18632/oncotarget.8917)
Supplement: Supplementary file 7 [file oncotarget-07-36366-s007.xlsx]

## Sheet: ovary_vs_peri_1
miR-ID	microRNA ID
Symbol	seed match sequence for miR family
Source	source of target gene miRNA interaction
Confidence	confidence of target gene miRNA interaction
Target Gene ID	Target gene for miR
Target Gene Symbol	HUGO gene symbol for target gene
Log ratio	Log2 Fold change for the target gene (peri/ovary)
Pathway	Bichemical pathway associated with target gene
miR-ID	Symbol	Source	Confidence	Target Gene ID	Target Gene Symbol	Log Ratio (peri/ovary)	Pathway
hsa-miR-4500	let-7a-5p (and other miRNAs w/seed GAGGUAG)	TargetScan Human	High (predicted)	ENSG00000155966	AFF2	-6.473
hsa-miR-4500	let-7a-5p (and other miRNAs w/seed GAGGUAG)	TargetScan Human	High (predicted)	ENSG00000058668	ATP2B4	-4.498	Calcium Signaling,Calcium Transport I
hsa-miR-4500	let-7a-5p (and other miRNAs w/seed GAGGUAG)	TargetScan Human	High (predicted)	ENSG00000182240	BACE2	-4.498	Amyloid Processing,Mitochondrial Dysfunction
hsa-miR-4500	let-7a-5p (and other miRNAs w/seed GAGGUAG)	TargetScan Human	High (predicted)	ENSG00000185658	BRWD1	-3.862
hsa-miR-4500	let-7a-5p (and other miRNAs w/seed GAGGUAG)	TargetScan Human	High (predicted)	ENSG00000134717	BTF3L4	-2.859
hsa-miR-4500	let-7a-5p (and other miRNAs w/seed GAGGUAG)	TargetScan Human	High (predicted)	ENSG00000082153	BZW1	-3.865
hsa-miR-4500	let-7a-5p (and other miRNAs w/seed GAGGUAG)	TargetScan Human	High (predicted)	ENSG00000171302	CANT1	-5.229	Pyrimidine Ribonucleotides De Novo Biosynthesis,Pyrimidine Ribonucleotides Interconversion
hsa-miR-4500	let-7a-5p (and other miRNAs w/seed GAGGUAG)	TargetScan Human	High (predicted)	ENSG00000131236	CAP1	-2.662	Ephrin B Signaling
hsa-miR-4500	let-7a-5p (and other miRNAs w/seed GAGGUAG)	TargetScan Human	High (predicted)	ENSG00000147044	CASK	-4.109	Tight Junction Signaling
hsa-miR-4500	let-7a-5p (and other miRNAs w/seed GAGGUAG)	TargetScan Human,miRecords	Experimentally Observed,High (predicted)	ENSG00000164305	CASP3	-4.39	Amyotrophic Lateral Sclerosis Signaling,Apoptosis Signaling,CD27 Signaling in Lymphocytes,Colorectal Cancer Metastasis Signaling,Cytotoxic T Lymphocyte-mediated Apoptosis of Target Cells,Death Receptor Signaling,Docosahexaenoic Acid (DHA) Signaling,Endoplasmic Reticulum Stress Pathway,Endothelin-1 Signaling,eNOS Signaling,Granzyme B Signaling,Huntington's Disease Signaling,ILK Signaling,Induction…
hsa-miR-4500	let-7a-5p (and other miRNAs w/seed GAGGUAG)	TargetScan Human	High (predicted)	ENSG00000094916	CBX5	-2.409	ATM Signaling
hsa-miR-4500	let-7a-5p (and other miRNAs w/seed GAGGUAG)	TargetScan Human	High (predicted)	ENSG00000082258	CCNT2	-3.564
hsa-miR-4500	let-7a-5p (and other miRNAs w/seed GAGGUAG)	TargetScan Human	High (predicted)	ENSG00000143418	CERS2	-2.645
hsa-miR-4500	let-7a-5p (and other miRNAs w/seed GAGGUAG)	TargetScan Human	High (predicted)	ENSG00000111642	CHD4	-1.912	DNA Methylation and Transcriptional Repression Signaling
hsa-miR-4500	let-7a-5p (and other miRNAs w/seed GAGGUAG)	TargetScan Human	High (predicted)	ENSG00000171316	CHD7	-3.572
hsa-miR-4500	let-7a-5p (and other miRNAs w/seed GAGGUAG)	TarBase	Experimentally Observed	ENSG00000096696	DSP	-2.117	ILK Signaling
hsa-miR-4500	let-7a-5p (and other miRNAs w/seed GAGGUAG)	TargetScan Human	High (predicted)	ENSG00000157540	DYRK1A	-1.947	Pyridoxal 5'-phosphate Salvage Pathway,Salvage Pathways of Pyrimidine Ribonucleotides,Sonic Hedgehog Signaling
hsa-miR-4500	let-7a-5p (and other miRNAs w/seed GAGGUAG)	TargetScan Human	High (predicted)	ENSG00000078401	EDN1	-3.9	Endothelin-1 Signaling,Hepatic Fibrosis / Hepatic Stellate Cell Activation,HIF1α Signaling,Hypoxia Signaling in the Cardiovascular System,Ovarian Cancer Signaling
hsa-miR-4500	let-7a-5p (and other miRNAs w/seed GAGGUAG)	TarBase,TargetScan Human	Experimentally Observed,High (predicted)	ENSG00000102531	FNDC3A	-4.842
hsa-miR-4500	let-7a-5p (and other miRNAs w/seed GAGGUAG)	TargetScan Human	High (predicted)	ENSG00000114541	FRMD4B	-4.59
hsa-miR-4500	let-7a-5p (and other miRNAs w/seed GAGGUAG)	TargetScan Human	High (predicted)	ENSG00000166225	FRS2	-4.944	FGF Signaling,GDNF Family Ligand-Receptor Interactions,Neurotrophin/TRK Signaling,Regulation of the Epithelial-Mesenchymal Transition Pathway
hsa-miR-4500	let-7a-5p (and other miRNAs w/seed GAGGUAG)	TargetScan Human	High (predicted)	ENSG00000033327	GAB2	-3.564	B Cell Receptor Signaling,Chronic Myeloid Leukemia Signaling,Fcγ Receptor-mediated Phagocytosis in Macrophages and Monocytes,FLT3 Signaling in Hematopoietic Progenitor Cells,iCOS-iCOSL Signaling in T Helper Cells,IL-3 Signaling,Molecular Mechanisms of Cancer,PI3K/AKT Signaling,Thrombopoietin Signaling
hsa-miR-4500	let-7a-5p (and other miRNAs w/seed GAGGUAG)	TarBase	Experimentally Observed	ENSG00000178950	GAK	-3.19	Clathrin-mediated Endocytosis Signaling
hsa-miR-4500	let-7a-5p (and other miRNAs w/seed GAGGUAG)	TargetScan Human	High (predicted)	ENSG00000173064	HECTD4	-4.842
hsa-miR-4500	let-7a-5p (and other miRNAs w/seed GAGGUAG)	TarBase,TargetScan Human	Experimentally Observed,High (predicted)	ENSG00000137309	HMGA1	-2.492	IL-4 Signaling,iNOS Signaling
hsa-miR-4500	let-7a-5p (and other miRNAs w/seed GAGGUAG)	miRecords	Experimentally Observed	ENSG00000149428	HYOU1	-4.944
hsa-miR-4500	let-7a-5p (and other miRNAs w/seed GAGGUAG)	TargetScan Human	High (predicted)	ENSG00000140443	IGF1R	-4.587	Cardiac Hypertrophy Signaling,Estrogen-Dependent Breast Cancer Signaling,Glioblastoma Multiforme Signaling,Glioma Signaling,Growth Hormone Signaling,Hepatic Fibrosis / Hepatic Stellate Cell Activation,Huntington's Disease Signaling,IGF-1 Signaling,Myc Mediated Apoptosis Signaling,NF-κB Signaling,PTEN Signaling,RhoA Signaling,Role of NFAT in Cardiac Hypertrophy,STAT3 Pathway,Synaptic Long Term Dep…
hsa-miR-4500	let-7a-5p (and other miRNAs w/seed GAGGUAG)	TargetScan Human,miRecords	Experimentally Observed,High (predicted)	ENSG00000259207	ITGB3	-3.572	Agrin Interactions at Neuromuscular Junction,Caveolar-mediated Endocytosis Signaling,Clathrin-mediated Endocytosis Signaling,Glioma Invasiveness Signaling,Granulocyte Adhesion and Diapedesis,HER-2 Signaling in Breast Cancer,IL-8 Signaling,ILK Signaling,Integrin Signaling,Leukocyte Extravasation Signaling,Macropinocytosis Signaling,NF-κB Activation by Viruses,P2Y Purigenic Receptor Signaling Pathw…
hsa-miR-4500	let-7a-5p (and other miRNAs w/seed GAGGUAG)	TargetScan Human	High (predicted)	ENSG00000114796	KLHL24	-1.865
hsa-miR-4500	let-7a-5p (and other miRNAs w/seed GAGGUAG)	TargetScan Human	High (predicted)	ENSG00000183762	KREMEN1	-4.498	Wnt/β-catenin Signaling
hsa-miR-4500	let-7a-5p (and other miRNAs w/seed GAGGUAG)	TargetScan Human	High (predicted)	ENSG00000205213	LGR4	-4.498	PCP pathway
hsa-miR-4500	let-7a-5p (and other miRNAs w/seed GAGGUAG)	TargetScan Human	High (predicted)	ENSG00000185621	LMLN	-4.498
hsa-miR-4500	let-7a-5p (and other miRNAs w/seed GAGGUAG)	TargetScan Human	High (predicted)	ENSG00000174197	MGA	-3.862
hsa-miR-4500	let-7a-5p (and other miRNAs w/seed GAGGUAG)	TargetScan Human	High (predicted)	ENSG00000074416	MGLL	-2.869	Triacylglycerol Degradation
hsa-miR-4500	let-7a-5p (and other miRNAs w/seed GAGGUAG)	TargetScan Human	High (predicted)	ENSG00000078403	MLLT10	-4.587
hsa-miR-4500	let-7a-5p (and other miRNAs w/seed GAGGUAG)	TargetScan Human	High (predicted)	ENSG00000130396	MLLT4	-4.109	Epithelial Adherens Junction Signaling,Germ Cell-Sertoli Cell Junction Signaling,Leukocyte Extravasation Signaling,Sertoli Cell-Sertoli Cell Junction Signaling,Tight Junction Signaling
hsa-miR-4500	let-7a-5p (and other miRNAs w/seed GAGGUAG)	TarBase	Experimentally Observed	ENSG00000062582	MRPS24	-3.862
hsa-miR-4500	let-7a-5p (and other miRNAs w/seed GAGGUAG)	TargetScan Human	High (predicted)	ENSG00000129422	MTUS1	-4.608
hsa-miR-4500	let-7a-5p (and other miRNAs w/seed GAGGUAG)	TargetScan Human	High (predicted)	ENSG00000167081	PBX3	-2.266
hsa-miR-4500	let-7a-5p (and other miRNAs w/seed GAGGUAG)	TargetScan Human	High (predicted)	ENSG00000143442	POGZ	-4.666
hsa-miR-4500	let-7a-5p (and other miRNAs w/seed GAGGUAG)	TarBase	Experimentally Observed	ENSG00000106628	POLD2	-2.451
hsa-miR-4500	let-7a-5p (and other miRNAs w/seed GAGGUAG)	TarBase	Experimentally Observed	ENSG00000196313	POM121/POM121C	-4.511
hsa-miR-4500	let-7a-5p (and other miRNAs w/seed GAGGUAG)	TargetScan Human	High (predicted)	ENSG00000183530	PRR14L	-2.469
hsa-miR-4500	let-7a-5p (and other miRNAs w/seed GAGGUAG)	TarBase	Experimentally Observed	ENSG00000204469	PRRC2A	-2.492
hsa-miR-4500	let-7a-5p (and other miRNAs w/seed GAGGUAG)	TargetScan Human	High (predicted)	ENSG00000184007	PTP4A2	-4.11
hsa-miR-4500	let-7a-5p (and other miRNAs w/seed GAGGUAG)	TargetScan Human	High (predicted)	ENSG00000124209	RAB22A	-4.108
hsa-miR-4500	let-7a-5p (and other miRNAs w/seed GAGGUAG)	TargetScan Human	High (predicted)	ENSG00000155827	RNF20	-3.865
hsa-miR-4500	let-7a-5p (and other miRNAs w/seed GAGGUAG)	TargetScan Human	High (predicted)	ENSG00000177189	RPS6KA3	-2.581	CNTF Signaling,ERK5 Signaling,FLT3 Signaling in Hematopoietic Progenitor Cells,Growth Hormone Signaling,Melanocyte Development and Pigmentation Signaling,mTOR Signaling,NGF Signaling,p38 MAPK Signaling,Phospholipase C Signaling,Role of IL-17F in Allergic Inflammatory Airway Diseases,Role of Tissue Factor in Cancer,UVA-Induced MAPK Signaling,UVB-Induced MAPK Signaling
hsa-miR-4500	let-7a-5p (and other miRNAs w/seed GAGGUAG)	TargetScan Human,miRecords	Experimentally Observed,High (predicted)	ENSG00000137996	RTCA	-4.109
hsa-miR-4500	let-7a-5p (and other miRNAs w/seed GAGGUAG)	TarBase,TargetScan Human	Experimentally Observed,High (predicted)	ENSG00000085491	SLC25A24	-2.866
hsa-miR-4500	let-7a-5p (and other miRNAs w/seed GAGGUAG)	TargetScan Human	High (predicted)	ENSG00000022567	SLC45A4	-2.771
hsa-miR-4500	let-7a-5p (and other miRNAs w/seed GAGGUAG)	TargetScan Human	High (predicted)	ENSG00000153914	SREK1	-3.19
hsa-miR-4500	let-7a-5p (and other miRNAs w/seed GAGGUAG)	TargetScan Human	High (predicted)	ENSG00000196935	SRGAP1	-4.59	Axonal Guidance Signaling
hsa-miR-4500	let-7a-5p (and other miRNAs w/seed GAGGUAG)	TargetScan Human	High (predicted)	ENSG00000165209	STRBP	-2.441	TR/RXR Activation
hsa-miR-4500	let-7a-5p (and other miRNAs w/seed GAGGUAG)	TargetScan Human	High (predicted)	ENSG00000137573	SULF1	-2.992
hsa-miR-4500	let-7a-5p (and other miRNAs w/seed GAGGUAG)	TargetScan Human	High (predicted)	ENSG00000135316	SYNCRIP	-4.109
hsa-miR-4500	let-7a-5p (and other miRNAs w/seed GAGGUAG)	miRecords	Experimentally Observed	ENSG00000149591	TAGLN	-3.19
hsa-miR-4500	let-7a-5p (and other miRNAs w/seed GAGGUAG)	TargetScan Human	High (predicted)	ENSG00000163900	TMEM41A	-4.961
hsa-miR-4500	let-7a-5p (and other miRNAs w/seed GAGGUAG)	TargetScan Human	High (predicted)	ENSG00000168234	TTC39C	-4.108
hsa-miR-4500	let-7a-5p (and other miRNAs w/seed GAGGUAG)	TargetScan Human	High (predicted)	ENSG00000084652	TXLNA	-2.499
hsa-miR-4500	let-7a-5p (and other miRNAs w/seed GAGGUAG)	TarBase	Experimentally Observed	ENSG00000176890	TYMS	-3.19	dTMP De Novo Biosynthesis,Pyrimidine Deoxyribonucleotides De Novo Biosynthesis I
hsa-miR-4500	let-7a-5p (and other miRNAs w/seed GAGGUAG)	TargetScan Human	High (predicted)	ENSG00000065060	UHRF1BP1	-2.494
hsa-miR-4500	let-7a-5p (and other miRNAs w/seed GAGGUAG)	TargetScan Human	High (predicted)	ENSG00000152484	USP12	-4.457	Protein Ubiquitination Pathway
hsa-miR-4500	let-7a-5p (and other miRNAs w/seed GAGGUAG)	TarBase	Experimentally Observed	ENSG00000166887	VPS39	-5.456	autophagy,phagosome maturation
hsa-miR-4500	let-7a-5p (and other miRNAs w/seed GAGGUAG)	TargetScan Human	High (predicted)	ENSG00000114127	XRN1	-4.109
hsa-miR-613	miR-1-3p (and other miRNAs w/seed GGAAUGU)	TargetScan Human	High (predicted)	ENSG00000156218	ADAMTSL3	4.46
hsa-miR-613	miR-1-3p (and other miRNAs w/seed GGAAUGU)	TarBase,TargetScan Human,miRecords	Experimentally Observed,High (predicted)	ENSG00000160710	ADAR	2.708	Activation of IRF by Cytosolic Pattern Recognition Receptors
hsa-miR-613	miR-1-3p (and other miRNAs w/seed GGAAUGU)	TarBase	Experimentally Observed	ENSG00000188157	AGRN	5.025	Agrin Interactions at Neuromuscular Junction
hsa-miR-613	miR-1-3p (and other miRNAs w/seed GGAAUGU)	TargetScan Human	High (predicted)	ENSG00000126016	AMOT	5.026	HIPPO signaling
hsa-miR-613	miR-1-3p (and other miRNAs w/seed GGAAUGU)	TarBase,TargetScan Human,miRecords	Experimentally Observed,High (predicted)	ENSG00000001629	ANKIB1	2.608
hsa-miR-613	miR-1-3p (and other miRNAs w/seed GGAAUGU)	TargetScan Human	High (predicted)	ENSG00000143401	ANP32E	4.46
hsa-miR-613	miR-1-3p (and other miRNAs w/seed GGAAUGU)	TarBase	Experimentally Observed	ENSG00000166825	ANPEP	5.024	Glutathione-mediated Detoxification,γ-glutamyl Cycle
hsa-miR-613	miR-1-3p (and other miRNAs w/seed GGAAUGU)	TarBase,TargetScan Human	Experimentally Observed,High (predicted)	ENSG00000182718	ANXA2	4.771
hsa-miR-613	miR-1-3p (and other miRNAs w/seed GGAAUGU)	TarBase	Experimentally Observed	ENSG00000132842	AP3B1	4.461
hsa-miR-613	miR-1-3p (and other miRNAs w/seed GGAAUGU)	TargetScan Human	High (predicted)	ENSG00000143933	CALM1 (includes others)	2.773	Androgen Signaling,B Cell Receptor Signaling,Breast Cancer Regulation by Stathmin1,Calcium Signaling,Calcium-induced T Lymphocyte Apoptosis,cAMP-mediated signaling,Cardiac Hypertrophy Signaling,CCR3 Signaling in Eosinophils,CCR5 Signaling in Macrophages,CD28 Signaling in T Helper Cells,Cellular Effects of Sildenafil (Viagra),Chemokine Signaling,Corticotropin Releasing Hormone Signaling,CREB Signa…
hsa-miR-613	miR-1-3p (and other miRNAs w/seed GGAAUGU)	TargetScan Human	High (predicted)	ENSG00000135387	CAPRIN1	5.239
hsa-miR-613	miR-1-3p (and other miRNAs w/seed GGAAUGU)	TargetScan Human	High (predicted)	ENSG00000110395	CBL	3.524	14-3-3-mediated Signaling,Clathrin-mediated Endocytosis Signaling,Ephrin B Signaling,Erythropoietin Signaling,Fcγ Receptor-mediated Phagocytosis in Macrophages and Monocytes,FLT3 Signaling in Hematopoietic Progenitor Cells,Insulin Receptor Signaling,Molecular Mechanisms of Cancer,PI3K Signaling in B Lymphocytes,Protein Ubiquitination Pathway,PTEN Signaling,RANK Signaling in Osteoclasts,Role of Os…
hsa-miR-613	miR-1-3p (and other miRNAs w/seed GGAAUGU)	TargetScan Human	High (predicted)	ENSG00000198087	CD2AP	4.067	Clathrin-mediated Endocytosis Signaling
hsa-miR-613	miR-1-3p (and other miRNAs w/seed GGAAUGU)	TargetScan Human	High (predicted)	ENSG00000141367	CLTC	4.623	Clathrin-mediated Endocytosis Signaling,CTLA4 Signaling in Cytotoxic T Lymphocytes,Huntington's Disease Signaling,Virus Entry via Endocytic Pathways
hsa-miR-613	miR-1-3p (and other miRNAs w/seed GGAAUGU)	TarBase	Experimentally Observed	ENSG00000109861	CTSC	4.277
hsa-miR-613	miR-1-3p (and other miRNAs w/seed GGAAUGU)	TargetScan Human	High (predicted)	ENSG00000143079	CTTNBP2NL	4.769
hsa-miR-613	miR-1-3p (and other miRNAs w/seed GGAAUGU)	TarBase,TargetScan Human,miRecords	Experimentally Observed,High (predicted)	ENSG00000108654	DDX5	3.524	Estrogen Receptor Signaling
hsa-miR-613	miR-1-3p (and other miRNAs w/seed GGAAUGU)	TargetScan Human	High (predicted)	ENSG00000134954	ETS1	4.277	B Cell Receptor Signaling,ERK/MAPK Signaling,GM-CSF Signaling,HGF Signaling,Regulation of the Epithelial-Mesenchymal Transition Pathway,Renal Cell Carcinoma Signaling,Telomerase Signaling
hsa-miR-613	miR-1-3p (and other miRNAs w/seed GGAAUGU)	TargetScan Human	High (predicted)	ENSG00000158161	EYA3	4.461	Protein Kinase A Signaling
hsa-miR-613	miR-1-3p (and other miRNAs w/seed GGAAUGU)	TargetScan Human	High (predicted)	ENSG00000115414	FN1	6.057	Actin Cytoskeleton Signaling,Acute Phase Response Signaling,Agranulocyte Adhesion and Diapedesis,Hepatic Fibrosis / Hepatic Stellate Cell Activation,ILK Signaling,phagosome formation,Role of Macrophages, Fibroblasts and Endothelial Cells in Rheumatoid Arthritis
hsa-miR-613	miR-1-3p (and other miRNAs w/seed GGAAUGU)	TargetScan Human	High (predicted)	ENSG00000075420	FNDC3B	2.494
hsa-miR-613	miR-1-3p (and other miRNAs w/seed GGAAUGU)	TargetScan Human	High (predicted)	ENSG00000138759	FRAS1	3.821
hsa-miR-613	miR-1-3p (and other miRNAs w/seed GGAAUGU)	TargetScan Human	High (predicted)	ENSG00000162613	FUBP1	4.46
hsa-miR-613	miR-1-3p (and other miRNAs w/seed GGAAUGU)	TargetScan Human	High (predicted)	ENSG00000082074	FYB	3.15	Fcγ Receptor-mediated Phagocytosis in Macrophages and Monocytes
hsa-miR-613	miR-1-3p (and other miRNAs w/seed GGAAUGU)	TargetScan Human	High (predicted)	ENSG00000138757	G3BP2	3.821
hsa-miR-613	miR-1-3p (and other miRNAs w/seed GGAAUGU)	TargetScan Human	High (predicted)	ENSG00000001084	GCLC	4.067	Glutathione Biosynthesis,NRF2-mediated Oxidative Stress Response,Xenobiotic Metabolism Signaling,γ-glutamyl Cycle
hsa-miR-613	miR-1-3p (and other miRNAs w/seed GGAAUGU)	TargetScan Human	High (predicted)	ENSG00000111670	GNPTAB	4.277
hsa-miR-613	miR-1-3p (and other miRNAs w/seed GGAAUGU)	TarBase,TargetScan Human,miRecords	Experimentally Observed,High (predicted)	ENSG00000163041	H3F3A/H3F3B	3.524	ERK/MAPK Signaling,Estrogen Receptor Signaling,p38 MAPK Signaling,Protein Kinase A Signaling,UVB-Induced MAPK Signaling
hsa-miR-613	miR-1-3p (and other miRNAs w/seed GGAAUGU)	TargetScan Human	High (predicted)	ENSG00000064393	HIPK2	3.524	Cell Cycle: G2/M DNA Damage Checkpoint Regulation,Molecular Mechanisms of Cancer,p53 Signaling
hsa-miR-613	miR-1-3p (and other miRNAs w/seed GGAAUGU)	TargetScan Human	High (predicted)	ENSG00000165119	HNRNPK	4.769	Acute Phase Response Signaling,Ephrin B Signaling,SAPK/JNK Signaling
hsa-miR-613	miR-1-3p (and other miRNAs w/seed GGAAUGU)	TargetScan Human	High (predicted)	ENSG00000166598	HSP90B1	5.597	Aldosterone Signaling in Epithelial Cells,Aryl Hydrocarbon Receptor Signaling,Endoplasmic Reticulum Stress Pathway,eNOS Signaling,Glucocorticoid Receptor Signaling,Hypoxia Signaling in the Cardiovascular System,Mitotic Roles of Polo-Like Kinase,Neuregulin Signaling,Nitric Oxide Signaling in the Cardiovascular System,PI3K/AKT Signaling,PPAR Signaling,PPARα/RXRα Activation,Prostate Cancer Signaling…
hsa-miR-613	miR-1-3p (and other miRNAs w/seed GGAAUGU)	TargetScan Human	High (predicted)	ENSG00000144381	HSPD1	3.524	Aldosterone Signaling in Epithelial Cells,Protein Ubiquitination Pathway,Type I Diabetes Mellitus Signaling
hsa-miR-613	miR-1-3p (and other miRNAs w/seed GGAAUGU)	TargetScan Human	High (predicted)	ENSG00000115053	NCL	4.772
hsa-miR-613	miR-1-3p (and other miRNAs w/seed GGAAUGU)	TargetScan Human	High (predicted)	ENSG00000070614	NDST1	4.771	Chondroitin Sulfate Biosynthesis,Chondroitin Sulfate Biosynthesis (Late Stages),Dermatan Sulfate Biosynthesis,Dermatan Sulfate Biosynthesis (Late Stages),Heparan Sulfate Biosynthesis,Heparan Sulfate Biosynthesis (Late Stages),LPS/IL-1 Mediated Inhibition of RXR Function,Triacylglycerol Degradation,Xenobiotic Metabolism Signaling
hsa-miR-613	miR-1-3p (and other miRNAs w/seed GGAAUGU)	TarBase,TargetScan Human,miRecords	Experimentally Observed,High (predicted)	ENSG00000101158	NELFCD	4.067
hsa-miR-613	miR-1-3p (and other miRNAs w/seed GGAAUGU)	TargetScan Human	High (predicted)	ENSG00000173848	NET1	4.462
hsa-miR-613	miR-1-3p (and other miRNAs w/seed GGAAUGU)	TargetScan Human,miRecords	Experimentally Observed,High (predicted)	ENSG00000074181	NOTCH3	4.768	Epithelial Adherens Junction Signaling,Notch Signaling,Regulation of the Epithelial-Mesenchymal Transition Pathway
hsa-miR-613	miR-1-3p (and other miRNAs w/seed GGAAUGU)	Ingenuity Expert Findings,TarBase,TargetScan Human	Experimentally Observed,High (predicted)	ENSG00000099250	NRP1	3.524	Axonal Guidance Signaling,Semaphorin Signaling in Neurons,VEGF Family Ligand-Receptor Interactions
hsa-miR-613	miR-1-3p (and other miRNAs w/seed GGAAUGU)	TargetScan Human	High (predicted)	ENSG00000165671	NSD1	4.067	RAR Activation
hsa-miR-613	miR-1-3p (and other miRNAs w/seed GGAAUGU)	TargetScan Human	High (predicted)	ENSG00000068308	OTUD5	3.15
hsa-miR-613	miR-1-3p (and other miRNAs w/seed GGAAUGU)	TargetScan Human	High (predicted)	ENSG00000162734	PEA15	2.917
hsa-miR-613	miR-1-3p (and other miRNAs w/seed GGAAUGU)	TargetScan Human	High (predicted)	ENSG00000142657	PGD	3.15	Pentose Phosphate Pathway,Pentose Phosphate Pathway (Oxidative Branch)
hsa-miR-613	miR-1-3p (and other miRNAs w/seed GGAAUGU)	TarBase,TargetScan Human,miRecords	Experimentally Observed,High (predicted)	ENSG00000169299	PGM2	3.821	GDP-glucose Biosynthesis,Glucose and Glucose-1-phosphate Degradation,Glycogen Degradation II,Glycogen Degradation III,Purine Ribonucleosides Degradation to Ribose-1-phosphate
hsa-miR-613	miR-1-3p (and other miRNAs w/seed GGAAUGU)	TargetScan Human	High (predicted)	ENSG00000164902	PHAX	4.461
hsa-miR-613	miR-1-3p (and other miRNAs w/seed GGAAUGU)	TarBase,TargetScan Human	Experimentally Observed,High (predicted)	ENSG00000073921	PICALM	3.15	Clathrin-mediated Endocytosis Signaling
hsa-miR-613	miR-1-3p (and other miRNAs w/seed GGAAUGU)	TarBase,TargetScan Human	Experimentally Observed,High (predicted)	ENSG00000187514	PTMA	5.431
hsa-miR-613	miR-1-3p (and other miRNAs w/seed GGAAUGU)	TargetScan Human	High (predicted)	ENSG00000196396	PTPN1	4.067	3-phosphoinositide Biosynthesis,3-phosphoinositide Degradation,Caveolar-mediated Endocytosis Signaling,D-myo-inositol (1,4,5,6)-Tetrakisphosphate Biosynthesis,D-myo-inositol (3,4,5,6)-tetrakisphosphate Biosynthesis,D-myo-inositol-5-phosphate Metabolism,Insulin Receptor Signaling,JAK/Stat Signaling,Protein Kinase A Signaling,Role of JAK2 in Hormone-like Cytokine Signaling,Superpathway of Inositol …
hsa-miR-613	miR-1-3p (and other miRNAs w/seed GGAAUGU)	TargetScan Human	High (predicted)	ENSG00000105426	PTPRS	2.047	Protein Kinase A Signaling
hsa-miR-613	miR-1-3p (and other miRNAs w/seed GGAAUGU)	TargetScan Human	High (predicted)	ENSG00000112531	QKI	2.446
hsa-miR-613	miR-1-3p (and other miRNAs w/seed GGAAUGU)	TargetScan Human	High (predicted)	ENSG00000170471	RALGAPB	4.461
hsa-miR-613	miR-1-3p (and other miRNAs w/seed GGAAUGU)	TargetScan Human	High (predicted)	ENSG00000162521	RBBP4	4.277	Adipogenesis pathway,DNA Methylation and Transcriptional Repression Signaling
hsa-miR-613	miR-1-3p (and other miRNAs w/seed GGAAUGU)	TargetScan Human	High (predicted)	ENSG00000125844	RRBP1	5.239
hsa-miR-613	miR-1-3p (and other miRNAs w/seed GGAAUGU)	TargetScan Human	High (predicted)	ENSG00000137575	SDCBP	4.067	Axonal Guidance Signaling,Ephrin Receptor Signaling
hsa-miR-613	miR-1-3p (and other miRNAs w/seed GGAAUGU)	TarBase	Experimentally Observed	ENSG00000107651	SEC23IP	3.524
hsa-miR-613	miR-1-3p (and other miRNAs w/seed GGAAUGU)	TargetScan Human	High (predicted)	ENSG00000116560	SFPQ	4.46
hsa-miR-613	miR-1-3p (and other miRNAs w/seed GGAAUGU)	TarBase,TargetScan Human,miRecords	Experimentally Observed,Moderate (predicted)	ENSG00000104611	SH2D4A	4.46
hsa-miR-613	miR-1-3p (and other miRNAs w/seed GGAAUGU)	TargetScan Human	High (predicted)	ENSG00000175387	SMAD2	3.821	Antiproliferative Role of TOB in T Cell Signaling,Colorectal Cancer Metastasis Signaling,Factors Promoting Cardiogenesis in Vertebrates,Glucocorticoid Receptor Signaling,Hepatic Fibrosis / Hepatic Stellate Cell Activation,HIPPO signaling,Human Embryonic Stem Cell Pluripotency,Molecular Mechanisms of Cancer,Pancreatic Adenocarcinoma Signaling,PPARα/RXRα Activation,RAR Activation,Regulation of IL-2…
hsa-miR-613	miR-1-3p (and other miRNAs w/seed GGAAUGU)	TargetScan Human	High (predicted)	ENSG00000173473	SMARCC1	3.821	AMPK Signaling,Glucocorticoid Receptor Signaling,Hereditary Breast Cancer Signaling,RAR Activation,Role of BRCA1 in DNA Damage Response
hsa-miR-613	miR-1-3p (and other miRNAs w/seed GGAAUGU)	TargetScan Human	High (predicted)	ENSG00000205302	SNX2	2.457
hsa-miR-613	miR-1-3p (and other miRNAs w/seed GGAAUGU)	TargetScan Human	High (predicted)	ENSG00000196141	SPATS2L	5.239
hsa-miR-613	miR-1-3p (and other miRNAs w/seed GGAAUGU)	TargetScan Human	High (predicted)	ENSG00000121749	TBC1D15	3.15
hsa-miR-613	miR-1-3p (and other miRNAs w/seed GGAAUGU)	TargetScan Human	High (predicted)	ENSG00000112592	TBP	4.461	Androgen Signaling,Assembly of RNA Polymerase I Complex,Assembly of RNA Polymerase II Complex,Assembly of RNA Polymerase III Complex,CREB Signaling in Neurons,Estrogen Receptor Signaling,Glucocorticoid Receptor Signaling,Huntington's Disease Signaling,NF-κB Activation by Viruses,Thrombin Signaling
hsa-miR-613	miR-1-3p (and other miRNAs w/seed GGAAUGU)	TarBase,TargetScan Human	Experimentally Observed,High (predicted)	ENSG00000137801	THBS1	3.821	Bladder Cancer Signaling,Inhibition of Angiogenesis by TSP1,p53 Signaling
hsa-miR-613	miR-1-3p (and other miRNAs w/seed GGAAUGU)	TarBase,TargetScan Human,miRecords	Experimentally Observed,High (predicted)	ENSG00000100234	TIMP3	3.821	Glioma Invasiveness Signaling,Inhibition of Matrix Metalloproteases,Leukocyte Extravasation Signaling,Oncostatin M Signaling
hsa-miR-613	miR-1-3p (and other miRNAs w/seed GGAAUGU)	TargetScan Human	High (predicted)	ENSG00000100354	TNRC6B	5.24
hsa-miR-613	miR-1-3p (and other miRNAs w/seed GGAAUGU)	TarBase	Experimentally Observed	ENSG00000140416	TPM1	3.524	Calcium Signaling
hsa-miR-613	miR-1-3p (and other miRNAs w/seed GGAAUGU)	TarBase	Experimentally Observed	ENSG00000198467	TPM2	3.447	Calcium Signaling
hsa-miR-613	miR-1-3p (and other miRNAs w/seed GGAAUGU)	TarBase,TargetScan Human	Experimentally Observed,High (predicted)	ENSG00000143549	TPM3	5.023	Calcium Signaling
hsa-miR-613	miR-1-3p (and other miRNAs w/seed GGAAUGU)	TarBase,TargetScan Human,miRecords	Experimentally Observed,High (predicted)	ENSG00000167460	TPM4	5.598	Calcium Signaling
hsa-miR-613	miR-1-3p (and other miRNAs w/seed GGAAUGU)	TargetScan Human	High (predicted)	ENSG00000168016	TRANK1	4.461
hsa-miR-613	miR-1-3p (and other miRNAs w/seed GGAAUGU)	TargetScan Human	High (predicted)	ENSG00000132471	WBP2	4.46
hsa-miR-613	miR-1-3p (and other miRNAs w/seed GGAAUGU)	TargetScan Human	High (predicted)	ENSG00000176105	YES1	3.524	Epithelial Adherens Junction Signaling,Fcγ Receptor-mediated Phagocytosis in Macrophages and Monocytes,Reelin Signaling in Neurons,Role of Tissue Factor in Cancer,Tec Kinase Signaling
hsa-miR-613	miR-1-3p (and other miRNAs w/seed GGAAUGU)	TarBase	Experimentally Observed	ENSG00000134308	YWHAQ	2.926	14-3-3-mediated Signaling,Cell Cycle: G2/M DNA Damage Checkpoint Regulation,ERK/MAPK Signaling,ERK5 Signaling,HIPPO signaling,IGF-1 Signaling,Myc Mediated Apoptosis Signaling,p70S6K Signaling,PI3K/AKT Signaling,Protein Kinase A Signaling
hsa-miR-613	miR-1-3p (and other miRNAs w/seed GGAAUGU)	TargetScan Human	High (predicted)	ENSG00000164924	YWHAZ	4.769	14-3-3-mediated Signaling,Cell Cycle: G2/M DNA Damage Checkpoint Regulation,ERK/MAPK Signaling,ERK5 Signaling,HIPPO signaling,IGF-1 Signaling,Myc Mediated Apoptosis Signaling,p70S6K Signaling,PI3K/AKT Signaling,Protein Kinase A Signaling
hsa-miR-613	miR-1-3p (and other miRNAs w/seed GGAAUGU)	TargetScan Human	High (predicted)	ENSG00000185650	ZFP36L1	2.675
hsa-miR-101	miR-101-3p (and other miRNAs w/seed ACAGUAC)	TargetScan Human	High (predicted)	ENSG00000156218	ADAMTSL3	4.46
hsa-miR-101	miR-101-3p (and other miRNAs w/seed ACAGUAC)	TargetScan Human	High (predicted)	ENSG00000173744	AGFG1	4.067
hsa-miR-101	miR-101-3p (and other miRNAs w/seed ACAGUAC)	TargetScan Human	High (predicted)	ENSG00000101745	ANKRD12	4.067
hsa-miR-101	miR-101-3p (and other miRNAs w/seed ACAGUAC)	TargetScan Human	High (predicted)	ENSG00000132466	ANKRD17	5.669
hsa-miR-101	miR-101-3p (and other miRNAs w/seed ACAGUAC)	TargetScan Human	High (predicted)	ENSG00000182718	ANXA2	4.771
hsa-miR-101	miR-101-3p (and other miRNAs w/seed ACAGUAC)	TargetScan Human	High (predicted)	ENSG00000084234	APLP2	4.623
hsa-miR-101	miR-101-3p (and other miRNAs w/seed ACAGUAC)	TargetScan Human	High (predicted)	ENSG00000142192	APP	4.769	Amyloid Processing,Docosahexaenoic Acid (DHA) Signaling,Mitochondrial Dysfunction,Neuroprotective Role of THOP1 in Alzheimer's Disease,Reelin Signaling in Neurons
hsa-miR-101	miR-101-3p (and other miRNAs w/seed ACAGUAC)	TargetScan Human	High (predicted)	ENSG00000116539	ASH1L	4.46
hsa-miR-101	miR-101-3p (and other miRNAs w/seed ACAGUAC)	TargetScan Human	High (predicted)	ENSG00000076108	BAZ2A	5.022
hsa-miR-101	miR-101-3p (and other miRNAs w/seed ACAGUAC)	TargetScan Human	High (predicted)	ENSG00000114439	BBX	3.821
hsa-miR-101	miR-101-3p (and other miRNAs w/seed ACAGUAC)	TargetScan Human	High (predicted)	ENSG00000177575	CD163	4.768	Glucocorticoid Receptor Signaling
hsa-miR-101	miR-101-3p (and other miRNAs w/seed ACAGUAC)	TargetScan Human	High (predicted)	ENSG00000140937	CDH11	4.067	Gα12/13 Signaling,RhoGDI Signaling,Signaling by Rho Family GTPases
hsa-miR-101	miR-101-3p (and other miRNAs w/seed ACAGUAC)	TargetScan Human	High (predicted)	ENSG00000111799	COL12A1	5.024	Hepatic Fibrosis / Hepatic Stellate Cell Activation
hsa-miR-101	miR-101-3p (and other miRNAs w/seed ACAGUAC)	TargetScan Human	High (predicted)	ENSG00000057019	DCBLD2	4.067
hsa-miR-101	miR-101-3p (and other miRNAs w/seed ACAGUAC)	TargetScan Human	High (predicted),Moderate (predicted)	ENSG00000101191	DIDO1	4.46
hsa-miR-101	miR-101-3p (and other miRNAs w/seed ACAGUAC)	TargetScan Human	High (predicted)	ENSG00000151240	DIP2C	3.15
hsa-miR-101	miR-101-3p (and other miRNAs w/seed ACAGUAC)	TargetScan Human	High (predicted)	ENSG00000151208	DLG5	4.278	HIPPO signaling
hsa-miR-101	miR-101-3p (and other miRNAs w/seed ACAGUAC)	TargetScan Human	High (predicted)	ENSG00000116406	EDEM3	3.15
hsa-miR-101	miR-101-3p (and other miRNAs w/seed ACAGUAC)	TargetScan Human	High (predicted)	ENSG00000110321	EIF4G2	4.275	EIF2 Signaling,mTOR Signaling,Regulation of eIF4 and p70S6K Signaling
hsa-miR-101	miR-101-3p (and other miRNAs w/seed ACAGUAC)	TargetScan Human	High (predicted)	ENSG00000134531	EMP1	3.821
hsa-miR-101	miR-101-3p (and other miRNAs w/seed ACAGUAC)	TargetScan Human	High (predicted)	ENSG00000112851	ERBB2IP	3.524	Neuregulin Signaling
hsa-miR-101	miR-101-3p (and other miRNAs w/seed ACAGUAC)	TargetScan Human	High (predicted)	ENSG00000134954	ETS1	4.277	B Cell Receptor Signaling,ERK/MAPK Signaling,GM-CSF Signaling,HGF Signaling,Regulation of the Epithelial-Mesenchymal Transition Pathway,Renal Cell Carcinoma Signaling,Telomerase Signaling
hsa-miR-101	miR-101-3p (and other miRNAs w/seed ACAGUAC)	TargetScan Human	High (predicted)	ENSG00000166147	FBN1	3.524
hsa-miR-101	miR-101-3p (and other miRNAs w/seed ACAGUAC)	TargetScan Human	High (predicted)	ENSG00000115414	FN1	6.057	Actin Cytoskeleton Signaling,Acute Phase Response Signaling,Agranulocyte Adhesion and Diapedesis,Hepatic Fibrosis / Hepatic Stellate Cell Activation,ILK Signaling,phagosome formation,Role of Macrophages, Fibroblasts and Endothelial Cells in Rheumatoid Arthritis
hsa-miR-101	miR-101-3p (and other miRNAs w/seed ACAGUAC)	TargetScan Human	High (predicted)	ENSG00000164930	FZD6	4.46	Adipogenesis pathway,Axonal Guidance Signaling,Basal Cell Carcinoma Signaling,Colorectal Cancer Metastasis Signaling,Factors Promoting Cardiogenesis in Vertebrates,Glioblastoma Multiforme Signaling,Human Embryonic Stem Cell Pluripotency,Molecular Mechanisms of Cancer,Mouse Embryonic Stem Cell Pluripotency,Ovarian Cancer Signaling,PCP pathway,Regulation of the Epithelial-Mesenchymal Transition Pat…
hsa-miR-101	miR-101-3p (and other miRNAs w/seed ACAGUAC)	TargetScan Human	High (predicted)	ENSG00000138757	G3BP2	3.821
hsa-miR-101	miR-101-3p (and other miRNAs w/seed ACAGUAC)	TargetScan Human	High (predicted)	ENSG00000109458	GAB1	3.15	B Cell Receptor Signaling,Endothelin-1 Signaling,ERK5 Signaling,Fc Epsilon RI Signaling,FGF Signaling,GDNF Family Ligand-Receptor Interactions,HGF Signaling,Insulin Receptor Signaling,Molecular Mechanisms of Cancer,Neurotrophin/TRK Signaling,NGF Signaling,PI3K/AKT Signaling,Regulation of the Epithelial-Mesenchymal Transition Pathway,Renal Cell Carcinoma Signaling,Role of NANOG in Mammalian Embryo…
hsa-miR-101	miR-101-3p (and other miRNAs w/seed ACAGUAC)	TargetScan Human	High (predicted)	ENSG00000001084	GCLC	4.067	Glutathione Biosynthesis,NRF2-mediated Oxidative Stress Response,Xenobiotic Metabolism Signaling,γ-glutamyl Cycle
hsa-miR-101	miR-101-3p (and other miRNAs w/seed ACAGUAC)	TargetScan Human	High (predicted)	ENSG00000078369	GNB1	2.616	Androgen Signaling,Antiproliferative Role of Somatostatin Receptor 2,Axonal Guidance Signaling,Breast Cancer Regulation by Stathmin1,Cardiac Hypertrophy Signaling,Cardiac β-adrenergic Signaling,CCR3 Signaling in Eosinophils,CCR5 Signaling in Macrophages,Colorectal Cancer Metastasis Signaling,CREB Signaling in Neurons,CXCR4 Signaling,Ephrin B Signaling,Ephrin Receptor Signaling,fMLP Signaling in N…
hsa-miR-101	miR-101-3p (and other miRNAs w/seed ACAGUAC)	TargetScan Human	High (predicted)	ENSG00000198265	HELZ	4.46
hsa-miR-101	miR-101-3p (and other miRNAs w/seed ACAGUAC)	TargetScan Human	High (predicted)	ENSG00000064393	HIPK2	3.524	Cell Cycle: G2/M DNA Damage Checkpoint Regulation,Molecular Mechanisms of Cancer,p53 Signaling
hsa-miR-101	miR-101-3p (and other miRNAs w/seed ACAGUAC)	TargetScan Human	High (predicted)	ENSG00000197081	IGF2R	4.769	Glioma Signaling,NF-κB Signaling,PTEN Signaling,STAT3 Pathway
hsa-miR-101	miR-101-3p (and other miRNAs w/seed ACAGUAC)	TargetScan Human	High (predicted)	ENSG00000065150	IPO5	2.19	RAN Signaling
hsa-miR-101	miR-101-3p (and other miRNAs w/seed ACAGUAC)	TargetScan Human	High (predicted)	ENSG00000132510	KDM6B	3.821
hsa-miR-101	miR-101-3p (and other miRNAs w/seed ACAGUAC)	TargetScan Human	High (predicted)	ENSG00000120549	KIAA1217	3.821
hsa-miR-101	miR-101-3p (and other miRNAs w/seed ACAGUAC)	TargetScan Human	High (predicted)	ENSG00000067082	KLF6	1.951	Hepatic Fibrosis / Hepatic Stellate Cell Activation
hsa-miR-101	miR-101-3p (and other miRNAs w/seed ACAGUAC)	TargetScan Human	High (predicted)	ENSG00000152601	MBNL1	5.021
hsa-miR-101	miR-101-3p (and other miRNAs w/seed ACAGUAC)	TargetScan Human	High (predicted)	ENSG00000147862	NFIB	2.672	Aryl Hydrocarbon Receptor Signaling
hsa-miR-101	miR-101-3p (and other miRNAs w/seed ACAGUAC)	TargetScan Human	High (predicted)	ENSG00000165671	NSD1	4.067	RAR Activation
hsa-miR-101	miR-101-3p (and other miRNAs w/seed ACAGUAC)	TargetScan Human	High (predicted)	ENSG00000083642	PDS5B	3.15
hsa-miR-101	miR-101-3p (and other miRNAs w/seed ACAGUAC)	TargetScan Human	High (predicted)	ENSG00000118482	PHF3	2.434
hsa-miR-101	miR-101-3p (and other miRNAs w/seed ACAGUAC)	TargetScan Human	High (predicted)	ENSG00000180957	PITPNB	4.067
hsa-miR-101	miR-101-3p (and other miRNAs w/seed ACAGUAC)	TargetScan Human	High (predicted)	ENSG00000132424	PNISR	3.821
hsa-miR-101	miR-101-3p (and other miRNAs w/seed ACAGUAC)	TargetScan Human	High (predicted)	ENSG00000117523	PRRC2C	4.463
hsa-miR-101	miR-101-3p (and other miRNAs w/seed ACAGUAC)	TargetScan Human	High (predicted)	ENSG00000119314	PTBP3	4.277
hsa-miR-101	miR-101-3p (and other miRNAs w/seed ACAGUAC)	TargetScan Human	High (predicted)	ENSG00000055917	PUM2	4.46
hsa-miR-101	miR-101-3p (and other miRNAs w/seed ACAGUAC)	TargetScan Human	High (predicted)	ENSG00000112531	QKI	2.446
hsa-miR-101	miR-101-3p (and other miRNAs w/seed ACAGUAC)	TargetScan Human	High (predicted)	ENSG00000138069	RAB1A	3.252
hsa-miR-101	miR-101-3p (and other miRNAs w/seed ACAGUAC)	TargetScan Human	High (predicted)	ENSG00000123728	RAP2C	3.821
hsa-miR-101	miR-101-3p (and other miRNAs w/seed ACAGUAC)	TargetScan Human	High (predicted)	ENSG00000119707	RBM25	3.676
hsa-miR-101	miR-101-3p (and other miRNAs w/seed ACAGUAC)	TargetScan Human	High (predicted)	ENSG00000143344	RGL1	2.573
hsa-miR-101	miR-101-3p (and other miRNAs w/seed ACAGUAC)	TargetScan Human	High (predicted)	ENSG00000132669	RIN2	4.276
hsa-miR-101	miR-101-3p (and other miRNAs w/seed ACAGUAC)	TargetScan Human	High (predicted)	ENSG00000166224	SGPL1	3.15
hsa-miR-101	miR-101-3p (and other miRNAs w/seed ACAGUAC)	TargetScan Human	High (predicted)	ENSG00000175387	SMAD2	3.821	Antiproliferative Role of TOB in T Cell Signaling,Colorectal Cancer Metastasis Signaling,Factors Promoting Cardiogenesis in Vertebrates,Glucocorticoid Receptor Signaling,Hepatic Fibrosis / Hepatic Stellate Cell Activation,HIPPO signaling,Human Embryonic Stem Cell Pluripotency,Molecular Mechanisms of Cancer,Pancreatic Adenocarcinoma Signaling,PPARα/RXRα Activation,RAR Activation,Regulation of IL-2…
hsa-miR-101	miR-101-3p (and other miRNAs w/seed ACAGUAC)	TargetScan Human	High (predicted)	ENSG00000153147	SMARCA5	4.46
hsa-miR-101	miR-101-3p (and other miRNAs w/seed ACAGUAC)	TargetScan Human	High (predicted)	ENSG00000113387	SUB1	3.821
hsa-miR-101	miR-101-3p (and other miRNAs w/seed ACAGUAC)	TargetScan Human	High (predicted)	ENSG00000133789	SWAP70	4.768
hsa-miR-101	miR-101-3p (and other miRNAs w/seed ACAGUAC)	TargetScan Human	High (predicted)	ENSG00000170921	TANC2	4.46
hsa-miR-101	miR-101-3p (and other miRNAs w/seed ACAGUAC)	TargetScan Human	High (predicted)	ENSG00000177426	TGIF1	2.914	TGF-β Signaling
hsa-miR-101	miR-101-3p (and other miRNAs w/seed ACAGUAC)	TargetScan Human	High (predicted)	ENSG00000137801	THBS1	3.821	Bladder Cancer Signaling,Inhibition of Angiogenesis by TSP1,p53 Signaling
hsa-miR-101	miR-101-3p (and other miRNAs w/seed ACAGUAC)	TargetScan Human	High (predicted)	ENSG00000100234	TIMP3	3.821	Glioma Invasiveness Signaling,Inhibition of Matrix Metalloproteases,Leukocyte Extravasation Signaling,Oncostatin M Signaling
hsa-miR-101	miR-101-3p (and other miRNAs w/seed ACAGUAC)	TargetScan Human	High (predicted)	ENSG00000100354	TNRC6B	5.24
hsa-miR-101	miR-101-3p (and other miRNAs w/seed ACAGUAC)	TargetScan Human	High (predicted)	ENSG00000143569	UBAP2L	3.524
hsa-miR-101	miR-101-3p (and other miRNAs w/seed ACAGUAC)	TargetScan Human	High (predicted)	ENSG00000136731	UGGT1	2.597
hsa-miR-101	miR-101-3p (and other miRNAs w/seed ACAGUAC)	TargetScan Human	High (predicted)	ENSG00000109046	WSB1	3.15
hsa-miR-101	miR-101-3p (and other miRNAs w/seed ACAGUAC)	TargetScan Human	High (predicted)	ENSG00000018408	WWTR1	4.767	HIPPO signaling
hsa-miR-101	miR-101-3p (and other miRNAs w/seed ACAGUAC)	TargetScan Human	High (predicted)	ENSG00000143324	XPR1	4.461
hsa-miR-101	miR-101-3p (and other miRNAs w/seed ACAGUAC)	TargetScan Human	High (predicted)	ENSG00000176105	YES1	3.524	Epithelial Adherens Junction Signaling,Fcγ Receptor-mediated Phagocytosis in Macrophages and Monocytes,Reelin Signaling in Neurons,Role of Tissue Factor in Cancer,Tec Kinase Signaling
hsa-miR-101	miR-101-3p (and other miRNAs w/seed ACAGUAC)	TargetScan Human	High (predicted)	ENSG00000140836	ZFHX3	3.524	Transcriptional Regulatory Network in Embryonic Stem Cells
hsa-miR-101	miR-101-3p (and other miRNAs w/seed ACAGUAC)	TargetScan Human	High (predicted)	ENSG00000010244	ZNF207	4.769
hsa-miR-107	miR-103-3p (and other miRNAs w/seed GCAGCAU)	TargetScan Human	High (predicted)	ENSG00000184009	ACTG1	4.9	Actin Cytoskeleton Signaling,Agranulocyte Adhesion and Diapedesis,Agrin Interactions at Neuromuscular Junction,Caveolar-mediated Endocytosis Signaling,Cellular Effects of Sildenafil (Viagra),Clathrin-mediated Endocytosis Signaling,Crosstalk between Dendritic Cells and Natural Killer Cells,Death Receptor Signaling,Epithelial Adherens Junction Signaling,FAK Signaling,Fcγ Receptor-mediated Phagocyto…
hsa-miR-107	miR-103-3p (and other miRNAs w/seed GCAGCAU)	TargetScan Human	High (predicted)	ENSG00000156218	ADAMTSL3	4.46
hsa-miR-107	miR-103-3p (and other miRNAs w/seed GCAGCAU)	TargetScan Human	High (predicted)	ENSG00000173744	AGFG1	4.067
hsa-miR-107	miR-103-3p (and other miRNAs w/seed GCAGCAU)	TargetScan Human	High (predicted)	ENSG00000170776	AKAP13	4.46	cAMP-mediated signaling,Cardiac β-adrenergic Signaling,Protein Kinase A Signaling
hsa-miR-107	miR-103-3p (and other miRNAs w/seed GCAGCAU)	TargetScan Human	High (predicted)	ENSG00000126016	AMOT	5.026	HIPPO signaling
hsa-miR-107	miR-103-3p (and other miRNAs w/seed GCAGCAU)	TargetScan Human	High (predicted)	ENSG00000001629	ANKIB1	2.608
hsa-miR-107	miR-103-3p (and other miRNAs w/seed GCAGCAU)	TargetScan Human	High (predicted)	ENSG00000119682	AREL1	4.46
hsa-miR-107	miR-103-3p (and other miRNAs w/seed GCAGCAU)	TargetScan Human	High (predicted)	ENSG00000116539	ASH1L	4.46
hsa-miR-107	miR-103-3p (and other miRNAs w/seed GCAGCAU)	TargetScan Human	High (predicted)	ENSG00000076108	BAZ2A	5.022
hsa-miR-107	miR-103-3p (and other miRNAs w/seed GCAGCAU)	TargetScan Human	High (predicted)	ENSG00000142453	CARM1	3.524	Estrogen Receptor Signaling,RAR Activation
hsa-miR-107	miR-103-3p (and other miRNAs w/seed GCAGCAU)	TargetScan Human	High (predicted)	ENSG00000108091	CCDC6	1.967
hsa-miR-107	miR-103-3p (and other miRNAs w/seed GCAGCAU)	TargetScan Human	High (predicted)	ENSG00000173575	CHD2	4.77
hsa-miR-107	miR-103-3p (and other miRNAs w/seed GCAGCAU)	TargetScan Human	High (predicted)	ENSG00000124177	CHD6	3.821
hsa-miR-107	miR-103-3p (and other miRNAs w/seed GCAGCAU)	TargetScan Human	High (predicted)	ENSG00000057019	DCBLD2	4.067
hsa-miR-107	miR-103-3p (and other miRNAs w/seed GCAGCAU)	TargetScan Human	High (predicted)	ENSG00000151208	DLG5	4.278	HIPPO signaling
hsa-miR-107	miR-103-3p (and other miRNAs w/seed GCAGCAU)	TargetScan Human	High (predicted)	ENSG00000113657	DPYSL3	4.77	Semaphorin Signaling in Neurons
hsa-miR-107	miR-103-3p (and other miRNAs w/seed GCAGCAU)	TargetScan Human	High (predicted)	ENSG00000135720	DYNC1LI2	4.77	phagosome maturation
hsa-miR-107	miR-103-3p (and other miRNAs w/seed GCAGCAU)	TargetScan Human	High (predicted)	ENSG00000063046	EIF4B	2.892	mTOR Signaling
hsa-miR-107	miR-103-3p (and other miRNAs w/seed GCAGCAU)	TargetScan Human	High (predicted)	ENSG00000138757	G3BP2	3.821
hsa-miR-107	miR-103-3p (and other miRNAs w/seed GCAGCAU)	TargetScan Human	High (predicted)	ENSG00000198265	HELZ	4.46
hsa-miR-107	miR-103-3p (and other miRNAs w/seed GCAGCAU)	TargetScan Human	High (predicted)	ENSG00000064393	HIPK2	3.524	Cell Cycle: G2/M DNA Damage Checkpoint Regulation,Molecular Mechanisms of Cancer,p53 Signaling
hsa-miR-107	miR-103-3p (and other miRNAs w/seed GCAGCAU)	TargetScan Human	High (predicted)	ENSG00000122566	HNRNPA2B1	4.46	Systemic Lupus Erythematosus Signaling,Telomere Extension by Telomerase
hsa-miR-107	miR-103-3p (and other miRNAs w/seed GCAGCAU)	TargetScan Human	High (predicted)	ENSG00000139116	KIF21A	4.067
hsa-miR-107	miR-103-3p (and other miRNAs w/seed GCAGCAU)	TargetScan Human	High (predicted)	ENSG00000068697	LAPTM4A	3.437
hsa-miR-107	miR-103-3p (and other miRNAs w/seed GCAGCAU)	TargetScan Human	High (predicted)	ENSG00000152601	MBNL1	5.021
hsa-miR-107	miR-103-3p (and other miRNAs w/seed GCAGCAU)	TargetScan Human	High (predicted)	ENSG00000188786	MTF1	4.067
hsa-miR-107	miR-103-3p (and other miRNAs w/seed GCAGCAU)	TargetScan Human	High (predicted)	ENSG00000100345	MYH9	5.023	Actin Cytoskeleton Signaling,Agranulocyte Adhesion and Diapedesis,Calcium Signaling,Cellular Effects of Sildenafil (Viagra),Epithelial Adherens Junction Signaling,Hepatic Fibrosis / Hepatic Stellate Cell Activation,ILK Signaling,Tight Junction Signaling
hsa-miR-107	miR-103-3p (and other miRNAs w/seed GCAGCAU)	TargetScan Human	High (predicted)	ENSG00000111859	NEDD9	3.524	Integrin Signaling
hsa-miR-107	miR-103-3p (and other miRNAs w/seed GCAGCAU)	TargetScan Human	High (predicted)	ENSG00000196712	NF1	2.636	Glioblastoma Multiforme Signaling,Molecular Mechanisms of Cancer
hsa-miR-107	miR-103-3p (and other miRNAs w/seed GCAGCAU)	TargetScan Human	High (predicted)	ENSG00000147862	NFIB	2.672	Aryl Hydrocarbon Receptor Signaling
hsa-miR-107	miR-103-3p (and other miRNAs w/seed GCAGCAU)	TargetScan Human	High (predicted)	ENSG00000121892	PDS5A	3.524
hsa-miR-107	miR-103-3p (and other miRNAs w/seed GCAGCAU)	TargetScan Human	High (predicted)	ENSG00000132424	PNISR	3.821
hsa-miR-107	miR-103-3p (and other miRNAs w/seed GCAGCAU)	TargetScan Human	High (predicted)	ENSG00000004142	POLDIP2	5.24
hsa-miR-107	miR-103-3p (and other miRNAs w/seed GCAGCAU)	TargetScan Human	High (predicted)	ENSG00000163558	PRKCI	3.821	14-3-3-mediated Signaling,Aldosterone Signaling in Epithelial Cells,Androgen Signaling,Axonal Guidance Signaling,Breast Cancer Regulation by Stathmin1,Calcium-induced T Lymphocyte Apoptosis,CCR3 Signaling in Eosinophils,CCR5 Signaling in Macrophages,Cdc42 Signaling,Cholecystokinin/Gastrin-mediated Signaling,Corticotropin Releasing Hormone Signaling,CREB Signaling in Neurons,CXCR4 Signaling,Dopami…
hsa-miR-107	miR-103-3p (and other miRNAs w/seed GCAGCAU)	TargetScan Human	High (predicted)	ENSG00000125818	PSMF1	2.599	Huntington's Disease Signaling,Polyamine Regulation in Colon Cancer
hsa-miR-107	miR-103-3p (and other miRNAs w/seed GCAGCAU)	TargetScan Human	High (predicted)	ENSG00000084733	RAB10	5.243
hsa-miR-107	miR-103-3p (and other miRNAs w/seed GCAGCAU)	TargetScan Human	High (predicted)	ENSG00000123728	RAP2C	3.821
hsa-miR-107	miR-103-3p (and other miRNAs w/seed GCAGCAU)	TargetScan Human	High (predicted)	ENSG00000137575	SDCBP	4.067	Axonal Guidance Signaling,Ephrin Receptor Signaling
hsa-miR-107	miR-103-3p (and other miRNAs w/seed GCAGCAU)	miRecords	Experimentally Observed	ENSG00000142864	SERBP1	2.543
hsa-miR-107	miR-103-3p (and other miRNAs w/seed GCAGCAU)	TargetScan Human	High (predicted)	ENSG00000112335	SNX3	4.461
hsa-miR-107	miR-103-3p (and other miRNAs w/seed GCAGCAU)	TargetScan Human	High (predicted)	ENSG00000115904	SOS1	4.067	Actin Cytoskeleton Signaling,Actin Nucleation by ARP-WASP Complex,Acute Myeloid Leukemia Signaling,Acute Phase Response Signaling,Aldosterone Signaling in Epithelial Cells,Angiopoietin Signaling,Axonal Guidance Signaling,B Cell Receptor Signaling,BMP signaling pathway,Breast Cancer Regulation by Stathmin1,Cardiac Hypertrophy Signaling,Cholecystokinin/Gastrin-mediated Signaling,Chronic Myeloid Leu…
hsa-miR-107	miR-103-3p (and other miRNAs w/seed GCAGCAU)	TargetScan Human	High (predicted)	ENSG00000196141	SPATS2L	5.239
hsa-miR-107	miR-103-3p (and other miRNAs w/seed GCAGCAU)	TargetScan Human	High (predicted)	ENSG00000090487	SPG21	3.288
hsa-miR-107	miR-103-3p (and other miRNAs w/seed GCAGCAU)	TargetScan Human	High (predicted)	ENSG00000198586	TLK1	4.067	ATM Signaling,Role of CHK Proteins in Cell Cycle Checkpoint Control
hsa-miR-107	miR-103-3p (and other miRNAs w/seed GCAGCAU)	TargetScan Human	High (predicted)	ENSG00000106609	TMEM248	2.791
hsa-miR-107	miR-103-3p (and other miRNAs w/seed GCAGCAU)	TargetScan Human	High (predicted)	ENSG00000100354	TNRC6B	5.24
hsa-miR-107	miR-103-3p (and other miRNAs w/seed GCAGCAU)	TargetScan Human	High (predicted)	ENSG00000136731	UGGT1	2.597
hsa-miR-107	miR-103-3p (and other miRNAs w/seed GCAGCAU)	TargetScan Human	High (predicted)	ENSG00000038427	VCAN	2.463
hsa-miR-107	miR-103-3p (and other miRNAs w/seed GCAGCAU)	TargetScan Human	High (predicted)	ENSG00000035403	VCL	2.87	Actin Cytoskeleton Signaling,Epithelial Adherens Junction Signaling,FAK Signaling,Germ Cell-Sertoli Cell Junction Signaling,ILK Signaling,Integrin Signaling,Leukocyte Extravasation Signaling,Paxillin Signaling,Regulation of Cellular Mechanics by Calpain Protease,Remodeling of Epithelial Adherens Junctions,Sertoli Cell-Sertoli Cell Junction Signaling,Tight Junction Signaling,VEGF Signaling
hsa-miR-107	miR-103-3p (and other miRNAs w/seed GCAGCAU)	TargetScan Human	High (predicted)	ENSG00000060237	WNK1	3.524	ERK5 Signaling
hsa-miR-107	miR-103-3p (and other miRNAs w/seed GCAGCAU)	TargetScan Human	High (predicted)	ENSG00000106261	ZKSCAN1	3.524
hsa-miR-107	miR-103-3p (and other miRNAs w/seed GCAGCAU)	TargetScan Human	High (predicted)	ENSG00000166716	ZNF592	3.821
hsa-miR-103b	miR-103b (miRNAs w/seed CAUAGCC)	TargetScan Human	High (predicted)	ENSG00000089280	FUS	4.46
hsa-miR-103b	miR-103b (miRNAs w/seed CAUAGCC)	TargetScan Human	High (predicted)	ENSG00000104450	SPAG1	3.15
hsa-miR-105	miR-105-5p (and other miRNAs w/seed CAAAUGC)	TargetScan Human	High (predicted)	ENSG00000165119	HNRNPK	4.769	Acute Phase Response Signaling,Ephrin B Signaling,SAPK/JNK Signaling
hsa-miR-105	miR-105-5p (and other miRNAs w/seed CAAAUGC)	TargetScan Human	High (predicted)	ENSG00000125304	TM9SF2	3.008
hsa-miR-10a	miR-10a-5p (and other miRNAs w/seed ACCCUGU)	TargetScan Human	High (predicted)	ENSG00000184009	ACTG1	4.9	Actin Cytoskeleton Signaling,Agranulocyte Adhesion and Diapedesis,Agrin Interactions at Neuromuscular Junction,Caveolar-mediated Endocytosis Signaling,Cellular Effects of Sildenafil (Viagra),Clathrin-mediated Endocytosis Signaling,Crosstalk between Dendritic Cells and Natural Killer Cells,Death Receptor Signaling,Epithelial Adherens Junction Signaling,FAK Signaling,Fcγ Receptor-mediated Phagocyto…
hsa-miR-10a	miR-10a-5p (and other miRNAs w/seed ACCCUGU)	TargetScan Human	High (predicted)	ENSG00000154122	ANKH	5.239
hsa-miR-10a	miR-10a-5p (and other miRNAs w/seed ACCCUGU)	TargetScan Human	High (predicted)	ENSG00000101745	ANKRD12	4.067
hsa-miR-10a	miR-10a-5p (and other miRNAs w/seed ACCCUGU)	TargetScan Human	High (predicted)	ENSG00000114439	BBX	3.821
hsa-miR-10a	miR-10a-5p (and other miRNAs w/seed ACCCUGU)	TargetScan Human	High (predicted)	ENSG00000142627	EPHA2	3.15	Axonal Guidance Signaling,Ephrin A Signaling,Ephrin Receptor Signaling
hsa-miR-10a	miR-10a-5p (and other miRNAs w/seed ACCCUGU)	TargetScan Human	High (predicted)	ENSG00000163041	H3F3A/H3F3B	3.524	ERK/MAPK Signaling,Estrogen Receptor Signaling,p38 MAPK Signaling,Protein Kinase A Signaling,UVB-Induced MAPK Signaling
hsa-miR-10a	miR-10a-5p (and other miRNAs w/seed ACCCUGU)	TargetScan Human	High (predicted)	ENSG00000203485	INF2	5.236
hsa-miR-10a	miR-10a-5p (and other miRNAs w/seed ACCCUGU)	TargetScan Human	High (predicted)	ENSG00000071054	MAP4K4	4.46	Apoptosis Signaling,Creatine-phosphate Biosynthesis,Death Receptor Signaling,Ephrin Receptor Signaling,IL-10 Signaling,IL-6 Signaling,IL-8 Signaling,NF-κB Signaling,PPAR Signaling,PPARα/RXRα Activation,SAPK/JNK Signaling,Toll-like Receptor Signaling
hsa-miR-10a	miR-10a-5p (and other miRNAs w/seed ACCCUGU)	TargetScan Human	High (predicted)	ENSG00000197771	MCMBP	3.524
hsa-miR-10a	miR-10a-5p (and other miRNAs w/seed ACCCUGU)	TargetScan Human	High (predicted)	ENSG00000100335	MIEF1	4.46
hsa-miR-10a	miR-10a-5p (and other miRNAs w/seed ACCCUGU)	TargetScan Human	High (predicted)	ENSG00000275023	MLLT6	3.15
hsa-miR-10a	miR-10a-5p (and other miRNAs w/seed ACCCUGU)	TargetScan Human	High (predicted)	ENSG00000038945	MSR1	3.241	Atherosclerosis Signaling,LXR/RXR Activation,phagosome formation
hsa-miR-10a	miR-10a-5p (and other miRNAs w/seed ACCCUGU)	TargetScan Human	High (predicted)	ENSG00000188786	MTF1	4.067
hsa-miR-10a	miR-10a-5p (and other miRNAs w/seed ACCCUGU)	TargetScan Human	High (predicted)	ENSG00000196498	NCOR2	2.318	Aryl Hydrocarbon Receptor Signaling,Estrogen Receptor Signaling,Glucocorticoid Receptor Signaling,Huntington's Disease Signaling,LXR/RXR Activation,PPAR Signaling,PPARα/RXRα Activation,RAR Activation,TR/RXR Activation,VDR/RXR Activation,Xenobiotic Metabolism Signaling
hsa-miR-10a	miR-10a-5p (and other miRNAs w/seed ACCCUGU)	Ingenuity Expert Findings	Experimentally Observed	ENSG00000196712	NF1	2.636	Glioblastoma Multiforme Signaling,Molecular Mechanisms of Cancer
hsa-miR-10a	miR-10a-5p (and other miRNAs w/seed ACCCUGU)	TargetScan Human	High (predicted)	ENSG00000162734	PEA15	2.917
hsa-miR-10a	miR-10a-5p (and other miRNAs w/seed ACCCUGU)	TargetScan Human	High (predicted)	ENSG00000023287	RB1CC1	3.15	autophagy,Breast Cancer Regulation by Stathmin1
hsa-miR-10a	miR-10a-5p (and other miRNAs w/seed ACCCUGU)	TargetScan Human	High (predicted)	ENSG00000142541	RPL13A	3.314	EIF2 Signaling
hsa-miR-10a	miR-10a-5p (and other miRNAs w/seed ACCCUGU)	TargetScan Human	High (predicted)	ENSG00000138760	SCARB2	4.768
hsa-miR-10a	miR-10a-5p (and other miRNAs w/seed ACCCUGU)	TargetScan Human	High (predicted)	ENSG00000140264	SERF2	4.067
hsa-miR-10a	miR-10a-5p (and other miRNAs w/seed ACCCUGU)	TargetScan Human	High (predicted)	ENSG00000106366	SERPINE1	2.759	Acute Phase Response Signaling,Coagulation System,Glucocorticoid Receptor Signaling,Hepatic Fibrosis / Hepatic Stellate Cell Activation,HMGB1 Signaling,TGF-β Signaling
hsa-miR-10a	miR-10a-5p (and other miRNAs w/seed ACCCUGU)	TargetScan Human	High (predicted)	ENSG00000175387	SMAD2	3.821	Antiproliferative Role of TOB in T Cell Signaling,Colorectal Cancer Metastasis Signaling,Factors Promoting Cardiogenesis in Vertebrates,Glucocorticoid Receptor Signaling,Hepatic Fibrosis / Hepatic Stellate Cell Activation,HIPPO signaling,Human Embryonic Stem Cell Pluripotency,Molecular Mechanisms of Cancer,Pancreatic Adenocarcinoma Signaling,PPARα/RXRα Activation,RAR Activation,Regulation of IL-2…
hsa-miR-10a	miR-10a-5p (and other miRNAs w/seed ACCCUGU)	TargetScan Human	High (predicted)	ENSG00000100354	TNRC6B	5.24
hsa-miR-10a	miR-10a-5p (and other miRNAs w/seed ACCCUGU)	TargetScan Human	High (predicted)	ENSG00000167460	TPM4	5.598	Calcium Signaling
hsa-miR-10a	miR-10a-5p (and other miRNAs w/seed ACCCUGU)	TargetScan Human	High (predicted)	ENSG00000103275	UBE2I	3.15	Glucocorticoid Receptor Signaling,Hypoxia Signaling in the Cardiovascular System,Protein Ubiquitination Pathway
hsa-miR-1178	miR-1178-3p (miRNAs w/seed UGCUCAC)	TargetScan Human	High (predicted)	ENSG00000168615	ADAM9	3.524	Axonal Guidance Signaling
hsa-miR-1178	miR-1178-3p (miRNAs w/seed UGCUCAC)	TargetScan Human	High (predicted)	ENSG00000125207	PIWIL1	2.827
hsa-miR-1178	miR-1178-3p (miRNAs w/seed UGCUCAC)	TargetScan Human	High (predicted)	ENSG00000198959	TGM2	2.939	Aryl Hydrocarbon Receptor Signaling,Huntington's Disease Signaling,Phospholipase C Signaling
hsa-miR-1179	miR-1179 (miRNAs w/seed AGCAUUC)	TargetScan Human	High (predicted)	ENSG00000001629	ANKIB1	2.608
hsa-miR-1179	miR-1179 (miRNAs w/seed AGCAUUC)	TargetScan Human	High (predicted)	ENSG00000127022	CANX	3.363	Antigen Presentation Pathway,Lipid Antigen Presentation by CD1,phagosome maturation,Unfolded protein response
hsa-miR-1179	miR-1179 (miRNAs w/seed AGCAUUC)	TargetScan Human	High (predicted)	ENSG00000073921	PICALM	3.15	Clathrin-mediated Endocytosis Signaling
hsa-miR-1182	miR-1182 (and other miRNAs w/seed AGGGUCU)	TargetScan Human	High (predicted)	ENSG00000170776	AKAP13	4.46	cAMP-mediated signaling,Cardiac β-adrenergic Signaling,Protein Kinase A Signaling
hsa-miR-1182	miR-1182 (and other miRNAs w/seed AGGGUCU)	TargetScan Human	High (predicted)	ENSG00000166825	ANPEP	5.024	Glutathione-mediated Detoxification,γ-glutamyl Cycle
hsa-miR-1182	miR-1182 (and other miRNAs w/seed AGGGUCU)	TargetScan Human	High (predicted)	ENSG00000166046	TCP11L2	2.94
hsa-miR-1183	miR-1183 (miRNAs w/seed ACUGUAG)	TargetScan Human	High (predicted)	ENSG00000108021	FAM208B	4.275
hsa-miR-1183	miR-1183 (miRNAs w/seed ACUGUAG)	TargetScan Human	High (predicted)	ENSG00000138449	SLC40A1	3.15
hsa-miR-1184	miR-1184 (miRNAs w/seed CUGCAGC)	TargetScan Human	High (predicted)	ENSG00000126016	AMOT	5.026	HIPPO signaling
hsa-miR-1184	miR-1184 (miRNAs w/seed CUGCAGC)	TargetScan Human	High (predicted),Moderate (predicted)	ENSG00000129351	ILF3	3.524
hsa-miR-1184	miR-1184 (miRNAs w/seed CUGCAGC)	TargetScan Human	High (predicted)	ENSG00000147862	NFIB	2.672	Aryl Hydrocarbon Receptor Signaling
hsa-miR-1184	miR-1184 (miRNAs w/seed CUGCAGC)	TargetScan Human	High (predicted)	ENSG00000004142	POLDIP2	5.24
hsa-miR-1184	miR-1184 (miRNAs w/seed CUGCAGC)	TargetScan Human	High (predicted)	ENSG00000125818	PSMF1	2.599	Huntington's Disease Signaling,Polyamine Regulation in Colon Cancer
hsa-miR-1184	miR-1184 (miRNAs w/seed CUGCAGC)	TargetScan Human	High (predicted)	ENSG00000072501	SMC1A	4.461	ATM Signaling,Mitotic Roles of Polo-Like Kinase
hsa-miR-1184	miR-1184 (miRNAs w/seed CUGCAGC)	TargetScan Human	High (predicted)	ENSG00000168016	TRANK1	4.461
hsa-miR-3679-5p	miR-1185-5p (and other miRNAs w/seed GAGGAUA)	TargetScan Human	High (predicted)	ENSG00000254709	IGLL1/IGLL5	4.393	Primary Immunodeficiency Signaling
hsa-miR-3679-5p	miR-1185-5p (and other miRNAs w/seed GAGGAUA)	TargetScan Human	High (predicted)	ENSG00000129534	MIS18BP1	4.067
hsa-miR-3679-5p	miR-1185-5p (and other miRNAs w/seed GAGGAUA)	TargetScan Human	High (predicted)	ENSG00000173193	PARP14	4.067	Death Receptor Signaling,Retinoic acid Mediated Apoptosis Signaling,UVA-Induced MAPK Signaling
hsa-miR-3679-5p	miR-1185-5p (and other miRNAs w/seed GAGGAUA)	TargetScan Human	High (predicted)	ENSG00000126088	UROD	3.821	Heme Biosynthesis from Uroporphyrinogen-III I,Heme Biosynthesis II
hsa-miR-2467-5p	miR-1188-3p (and other miRNAs w/seed GAGGCUC)	TargetScan Human	High (predicted)	ENSG00000111799	COL12A1	5.024	Hepatic Fibrosis / Hepatic Stellate Cell Activation
hsa-miR-2467-5p	miR-1188-3p (and other miRNAs w/seed GAGGCUC)	TargetScan Human	High (predicted)	ENSG00000108582	CPD	4.625
hsa-miR-2467-5p	miR-1188-3p (and other miRNAs w/seed GAGGCUC)	TargetScan Human	High (predicted)	ENSG00000105220	GPI	3.15	Colanic Acid Building Blocks Biosynthesis,GDP-mannose Biosynthesis,Gluconeogenesis I,Glycolysis I,UDP-N-acetyl-D-galactosamine Biosynthesis II
hsa-miR-2467-5p	miR-1188-3p (and other miRNAs w/seed GAGGCUC)	TargetScan Human	High (predicted)	ENSG00000067082	KLF6	1.951	Hepatic Fibrosis / Hepatic Stellate Cell Activation
hsa-miR-2467-5p	miR-1188-3p (and other miRNAs w/seed GAGGCUC)	TargetScan Human	High (predicted)	ENSG00000166224	SGPL1	3.15
hsa-miR-2467-5p	miR-1188-3p (and other miRNAs w/seed GAGGCUC)	TargetScan Human	High (predicted)	ENSG00000103275	UBE2I	3.15	Glucocorticoid Receptor Signaling,Hypoxia Signaling in the Cardiovascular System,Protein Ubiquitination Pathway
hsa-miR-2467-5p	miR-1188-3p (and other miRNAs w/seed GAGGCUC)	TargetScan Human	High (predicted)	ENSG00000106261	ZKSCAN1	3.524
hsa-miR-2467-5p	miR-1188-3p (and other miRNAs w/seed GAGGCUC)	TargetScan Human	High (predicted)	ENSG00000197024	ZNF398	3.15
hsa-miR-1193	miR-1193 (miRNAs w/seed GGAUGGU)	TargetScan Human	High (predicted)	ENSG00000133706	LARS	3.821	tRNA Charging
hsa-miR-1197	miR-1197 (and other miRNAs w/seed AGGACAC)	TargetScan Human	High (predicted)	ENSG00000148700	ADD3	3.524	Gαs Signaling,Protein Kinase A Signaling
hsa-miR-1197	miR-1197 (and other miRNAs w/seed AGGACAC)	TargetScan Human	High (predicted)	ENSG00000132466	ANKRD17	5.669
hsa-miR-1197	miR-1197 (and other miRNAs w/seed AGGACAC)	TargetScan Human	High (predicted)	ENSG00000110395	CBL	3.524	14-3-3-mediated Signaling,Clathrin-mediated Endocytosis Signaling,Ephrin B Signaling,Erythropoietin Signaling,Fcγ Receptor-mediated Phagocytosis in Macrophages and Monocytes,FLT3 Signaling in Hematopoietic Progenitor Cells,Insulin Receptor Signaling,Molecular Mechanisms of Cancer,PI3K Signaling in B Lymphocytes,Protein Ubiquitination Pathway,PTEN Signaling,RANK Signaling in Osteoclasts,Role of Os…
hsa-miR-1197	miR-1197 (and other miRNAs w/seed AGGACAC)	TargetScan Human	High (predicted)	ENSG00000116962	NID1	5.022
hsa-miR-1197	miR-1197 (and other miRNAs w/seed AGGACAC)	TargetScan Human	High (predicted)	ENSG00000166340	TPP1	3.524	Telomerase Signaling
hsa-miR-1200	miR-1200 (miRNAs w/seed UCCUGAG)	TargetScan Human	High (predicted)	ENSG00000136518	ACTL6A	3.15
hsa-miR-1200	miR-1200 (miRNAs w/seed UCCUGAG)	TargetScan Human	High (predicted)	ENSG00000135387	CAPRIN1	5.239
hsa-miR-1200	miR-1200 (miRNAs w/seed UCCUGAG)	TargetScan Human	High (predicted)	ENSG00000196262	PPIA	1.885
hsa-miR-1200	miR-1200 (miRNAs w/seed UCCUGAG)	TargetScan Human	High (predicted)	ENSG00000119314	PTBP3	4.277
hsa-miR-3972	miR-1202 (and other miRNAs w/seed UGCCAGC)	TargetScan Human	High (predicted)	ENSG00000184009	ACTG1	4.9	Actin Cytoskeleton Signaling,Agranulocyte Adhesion and Diapedesis,Agrin Interactions at Neuromuscular Junction,Caveolar-mediated Endocytosis Signaling,Cellular Effects of Sildenafil (Viagra),Clathrin-mediated Endocytosis Signaling,Crosstalk between Dendritic Cells and Natural Killer Cells,Death Receptor Signaling,Epithelial Adherens Junction Signaling,FAK Signaling,Fcγ Receptor-mediated Phagocyto…
hsa-miR-3972	miR-1202 (and other miRNAs w/seed UGCCAGC)	TargetScan Human	High (predicted)	ENSG00000114439	BBX	3.821
hsa-miR-3972	miR-1202 (and other miRNAs w/seed UGCCAGC)	TargetScan Human	High (predicted)	ENSG00000130635	COL5A1	4.623	Hepatic Fibrosis / Hepatic Stellate Cell Activation
hsa-miR-3972	miR-1202 (and other miRNAs w/seed UGCCAGC)	TargetScan Human	High (predicted)	ENSG00000185896	LAMP1	2.447	autophagy,phagosome maturation
hsa-miR-3972	miR-1202 (and other miRNAs w/seed UGCCAGC)	TargetScan Human	High (predicted)	ENSG00000119681	LTBP2	3.15
hsa-miR-3972	miR-1202 (and other miRNAs w/seed UGCCAGC)	TargetScan Human	High (predicted)	ENSG00000197535	MYO5A	4.067	Fcγ Receptor-mediated Phagocytosis in Macrophages and Monocytes
hsa-miR-3972	miR-1202 (and other miRNAs w/seed UGCCAGC)	TargetScan Human	High (predicted)	ENSG00000099250	NRP1	3.524	Axonal Guidance Signaling,Semaphorin Signaling in Neurons,VEGF Family Ligand-Receptor Interactions
hsa-miR-3972	miR-1202 (and other miRNAs w/seed UGCCAGC)	TargetScan Human	High (predicted)	ENSG00000055917	PUM2	4.46
hsa-miR-3972	miR-1202 (and other miRNAs w/seed UGCCAGC)	TargetScan Human	High (predicted)	ENSG00000138069	RAB1A	3.252
hsa-miR-3972	miR-1202 (and other miRNAs w/seed UGCCAGC)	TargetScan Human	High (predicted)	ENSG00000133872	SARAF	4.276
hsa-miR-3972	miR-1202 (and other miRNAs w/seed UGCCAGC)	TargetScan Human	High (predicted)	ENSG00000138760	SCARB2	4.768
hsa-miR-3972	miR-1202 (and other miRNAs w/seed UGCCAGC)	TargetScan Human	High (predicted)	ENSG00000115904	SOS1	4.067	Actin Cytoskeleton Signaling,Actin Nucleation by ARP-WASP Complex,Acute Myeloid Leukemia Signaling,Acute Phase Response Signaling,Aldosterone Signaling in Epithelial Cells,Angiopoietin Signaling,Axonal Guidance Signaling,B Cell Receptor Signaling,BMP signaling pathway,Breast Cancer Regulation by Stathmin1,Cardiac Hypertrophy Signaling,Cholecystokinin/Gastrin-mediated Signaling,Chronic Myeloid Leu…
hsa-miR-1203	miR-1203 (miRNAs w/seed CCGGAGC)	TargetScan Human	High (predicted)	ENSG00000127022	CANX	3.363	Antigen Presentation Pathway,Lipid Antigen Presentation by CD1,phagosome maturation,Unfolded protein response
hsa-miR-1205	miR-1205 (miRNAs w/seed CUGCAGG)	TargetScan Human	High (predicted)	ENSG00000132466	ANKRD17	5.669
hsa-miR-1205	miR-1205 (miRNAs w/seed CUGCAGG)	TargetScan Human	High (predicted)	ENSG00000134326	CMPK2	4.067	Pyrimidine Deoxyribonucleotides De Novo Biosynthesis I,Pyrimidine Ribonucleotides De Novo Biosynthesis,Pyrimidine Ribonucleotides Interconversion,Salvage Pathways of Pyrimidine Ribonucleotides
hsa-miR-1205	miR-1205 (miRNAs w/seed CUGCAGG)	TargetScan Human	High (predicted)	ENSG00000129351	ILF3	3.524
hsa-miR-1205	miR-1205 (miRNAs w/seed CUGCAGG)	TargetScan Human	High (predicted)	ENSG00000065150	IPO5	2.19	RAN Signaling
hsa-miR-1205	miR-1205 (miRNAs w/seed CUGCAGG)	TargetScan Human	High (predicted)	ENSG00000070614	NDST1	4.771	Chondroitin Sulfate Biosynthesis,Chondroitin Sulfate Biosynthesis (Late Stages),Dermatan Sulfate Biosynthesis,Dermatan Sulfate Biosynthesis (Late Stages),Heparan Sulfate Biosynthesis,Heparan Sulfate Biosynthesis (Late Stages),LPS/IL-1 Mediated Inhibition of RXR Function,Triacylglycerol Degradation,Xenobiotic Metabolism Signaling
hsa-miR-1205	miR-1205 (miRNAs w/seed CUGCAGG)	TargetScan Human	High (predicted)	ENSG00000109046	WSB1	3.15
hsa-miR-1205	miR-1205 (miRNAs w/seed CUGCAGG)	TargetScan Human	High (predicted)	ENSG00000018408	WWTR1	4.767	HIPPO signaling
hsa-miR-1205	miR-1205 (miRNAs w/seed CUGCAGG)	TargetScan Human	High (predicted)	ENSG00000083223	ZCCHC6	4.46
hsa-miR-1207-3p	miR-1207-3p (and other miRNAs w/seed CAGCUGG)	TargetScan Human	High (predicted),Moderate (predicted)	ENSG00000158321	AUTS2	-2.648
hsa-miR-1207-3p	miR-1207-3p (and other miRNAs w/seed CAGCUGG)	TargetScan Human	High (predicted)	ENSG00000166889	PATL1	-4.311
hsa-miR-1207-3p	miR-1207-3p (and other miRNAs w/seed CAGCUGG)	TargetScan Human	High (predicted)	ENSG00000103479	RBL2	-2.869	Aryl Hydrocarbon Receptor Signaling,Cell Cycle: G1/S Checkpoint Regulation,Chronic Myeloid Leukemia Signaling,Glioma Signaling,Role of BRCA1 in DNA Damage Response
hsa-miR-1207-3p	miR-1207-3p (and other miRNAs w/seed CAGCUGG)	TargetScan Human	High (predicted)	ENSG00000184988	TMEM106A	-2.495
hsa-miR-1207-3p	miR-1207-3p (and other miRNAs w/seed CAGCUGG)	TargetScan Human	High (predicted)	ENSG00000084652	TXLNA	-2.499
hsa-miR-4763-3p	miR-1207-5p (and other miRNAs w/seed GGCAGGG)	TargetScan Human	High (predicted)	ENSG00000126016	AMOT	5.026	HIPPO signaling
hsa-miR-4763-3p	miR-1207-5p (and other miRNAs w/seed GGCAGGG)	TargetScan Human	High (predicted)	ENSG00000198925	ATG9A	4.067	autophagy
hsa-miR-4763-3p	miR-1207-5p (and other miRNAs w/seed GGCAGGG)	TargetScan Human	High (predicted)	ENSG00000142453	CARM1	3.524	Estrogen Receptor Signaling,RAR Activation
hsa-miR-4763-3p	miR-1207-5p (and other miRNAs w/seed GGCAGGG)	TargetScan Human	High (predicted)	ENSG00000162777	DENND2D	3.524
hsa-miR-4763-3p	miR-1207-5p (and other miRNAs w/seed GGCAGGG)	TargetScan Human	High (predicted)	ENSG00000164307	ERAP1	4.46
hsa-miR-4763-3p	miR-1207-5p (and other miRNAs w/seed GGCAGGG)	TargetScan Human	High (predicted)	ENSG00000089280	FUS	4.46
hsa-miR-4763-3p	miR-1207-5p (and other miRNAs w/seed GGCAGGG)	TargetScan Human	High (predicted)	ENSG00000111640	GAPDH	5.816	Gluconeogenesis I,Glycolysis I,Maturity Onset Diabetes of Young (MODY) Signaling,NADH Repair
hsa-miR-4763-3p	miR-1207-5p (and other miRNAs w/seed GGCAGGG)	TargetScan Human	High (predicted)	ENSG00000203485	INF2	5.236
hsa-miR-4763-3p	miR-1207-5p (and other miRNAs w/seed GGCAGGG)	TargetScan Human	High (predicted)	ENSG00000197892	KIF13B	3.15
hsa-miR-4763-3p	miR-1207-5p (and other miRNAs w/seed GGCAGGG)	TargetScan Human	High (predicted)	ENSG00000067082	KLF6	1.951	Hepatic Fibrosis / Hepatic Stellate Cell Activation
hsa-miR-4763-3p	miR-1207-5p (and other miRNAs w/seed GGCAGGG)	TargetScan Human	High (predicted)	ENSG00000275023	MLLT6	3.15
hsa-miR-4763-3p	miR-1207-5p (and other miRNAs w/seed GGCAGGG)	TargetScan Human	High (predicted)	ENSG00000106397	PLOD3	4.769
hsa-miR-4763-3p	miR-1207-5p (and other miRNAs w/seed GGCAGGG)	TargetScan Human	High (predicted)	ENSG00000112655	PTK7	3.15	IL-15 Production,Sperm Motility
hsa-miR-4763-3p	miR-1207-5p (and other miRNAs w/seed GGCAGGG)	TargetScan Human	High (predicted)	ENSG00000137076	TLN1	4.46	Actin Cytoskeleton Signaling,Crosstalk between Dendritic Cells and Natural Killer Cells,ERK/MAPK Signaling,FAK Signaling,Fcγ Receptor-mediated Phagocytosis in Macrophages and Monocytes,Integrin Signaling,Paxillin Signaling,Regulation of Cellular Mechanics by Calpain Protease
hsa-miR-1208	miR-1208 (miRNAs w/seed CACUGUU)	TargetScan Human	High (predicted)	ENSG00000056097	ZFR	2.95
hsa-miR-122	miR-122-5p (miRNAs w/seed GGAGUGU)	TargetScan Human	High (predicted)	ENSG00000137845	ADAM10	2.619	Axonal Guidance Signaling,Ephrin A Signaling,Ephrin Receptor Signaling,Inhibition of Matrix Metalloproteases
hsa-miR-122	miR-122-5p (miRNAs w/seed GGAGUGU)	Ingenuity Expert Findings,TarBase,TargetScan Human,miRecords	Experimentally Observed,High (predicted)	ENSG00000149925	ALDOA	4.459	Gluconeogenesis I,Glycolysis I,Sucrose Degradation V (Mammalian)
hsa-miR-122	miR-122-5p (miRNAs w/seed GGAGUGU)	TargetScan Human	High (predicted)	ENSG00000066777	ARFGEF1	3.524
hsa-miR-122	miR-122-5p (miRNAs w/seed GGAGUGU)	TargetScan Human	High (predicted)	ENSG00000143933	CALM1 (includes others)	2.773	Androgen Signaling,B Cell Receptor Signaling,Breast Cancer Regulation by Stathmin1,Calcium Signaling,Calcium-induced T Lymphocyte Apoptosis,cAMP-mediated signaling,Cardiac Hypertrophy Signaling,CCR3 Signaling in Eosinophils,CCR5 Signaling in Macrophages,CD28 Signaling in T Helper Cells,Cellular Effects of Sildenafil (Viagra),Chemokine Signaling,Corticotropin Releasing Hormone Signaling,CREB Signa…
hsa-miR-122	miR-122-5p (miRNAs w/seed GGAGUGU)	TargetScan Human	High (predicted)	ENSG00000127022	CANX	3.363	Antigen Presentation Pathway,Lipid Antigen Presentation by CD1,phagosome maturation,Unfolded protein response
hsa-miR-122	miR-122-5p (miRNAs w/seed GGAGUGU)	TargetScan Human	High (predicted)	ENSG00000110395	CBL	3.524	14-3-3-mediated Signaling,Clathrin-mediated Endocytosis Signaling,Ephrin B Signaling,Erythropoietin Signaling,Fcγ Receptor-mediated Phagocytosis in Macrophages and Monocytes,FLT3 Signaling in Hematopoietic Progenitor Cells,Insulin Receptor Signaling,Molecular Mechanisms of Cancer,PI3K Signaling in B Lymphocytes,Protein Ubiquitination Pathway,PTEN Signaling,RANK Signaling in Osteoclasts,Role of Os…
hsa-miR-122	miR-122-5p (miRNAs w/seed GGAGUGU)	TargetScan Human	High (predicted)	ENSG00000108091	CCDC6	1.967
hsa-miR-122	miR-122-5p (miRNAs w/seed GGAGUGU)	miRecords	Experimentally Observed	ENSG00000197217	ENTPD4	3.821
hsa-miR-122	miR-122-5p (miRNAs w/seed GGAGUGU)	TargetScan Human	High (predicted)	ENSG00000138757	G3BP2	3.821
hsa-miR-122	miR-122-5p (miRNAs w/seed GGAGUGU)	TargetScan Human	High (predicted)	ENSG00000152601	MBNL1	5.021
hsa-miR-122	miR-122-5p (miRNAs w/seed GGAGUGU)	TargetScan Human	High (predicted)	ENSG00000249884	RNF103-CHMP3	3.524
hsa-miR-122	miR-122-5p (miRNAs w/seed GGAGUGU)	TargetScan Human	High (predicted)	ENSG00000102572	STK24	5.021
hsa-miR-1224-3p	miR-1224-3p (miRNAs w/seed CCCACCU)	TargetScan Human	High (predicted)	ENSG00000244509	APOBEC3C	-2.696
hsa-miR-1224-3p	miR-1224-3p (miRNAs w/seed CCCACCU)	TargetScan Human	High (predicted)	ENSG00000158321	AUTS2	-2.648
hsa-miR-1224-3p	miR-1224-3p (miRNAs w/seed CCCACCU)	TargetScan Human	High (predicted)	ENSG00000108588	CCDC47	-2.743
hsa-miR-1224-3p	miR-1224-3p (miRNAs w/seed CCCACCU)	TargetScan Human	High (predicted)	ENSG00000143776	CDC42BPA	-4.498	Cdc42 Signaling
hsa-miR-1224-3p	miR-1224-3p (miRNAs w/seed CCCACCU)	TargetScan Human	High (predicted)	ENSG00000092148	HECTD1	-4.109
hsa-miR-1224-3p	miR-1224-3p (miRNAs w/seed CCCACCU)	TargetScan Human	High (predicted)	ENSG00000214753	HNRNPUL2	-2.426
hsa-miR-1224-3p	miR-1224-3p (miRNAs w/seed CCCACCU)	TargetScan Human	High (predicted)	ENSG00000066135	KDM4A	-4.109
hsa-miR-1224-3p	miR-1224-3p (miRNAs w/seed CCCACCU)	TargetScan Human	High (predicted)	ENSG00000129460	NGDN	-4.311
hsa-miR-1224-3p	miR-1224-3p (miRNAs w/seed CCCACCU)	TargetScan Human	High (predicted)	ENSG00000013374	NUB1	-4.498
hsa-miR-1224-3p	miR-1224-3p (miRNAs w/seed CCCACCU)	TargetScan Human	High (predicted)	ENSG00000143442	POGZ	-4.666
hsa-miR-1224-3p	miR-1224-3p (miRNAs w/seed CCCACCU)	TargetScan Human	High (predicted)	ENSG00000185900	POMK	-4.944	Pyridoxal 5'-phosphate Salvage Pathway,Salvage Pathways of Pyrimidine Ribonucleotides
hsa-miR-1224-3p	miR-1224-3p (miRNAs w/seed CCCACCU)	TargetScan Human	High (predicted)	ENSG00000117569	PTBP2	-4.951
hsa-miR-1224-3p	miR-1224-3p (miRNAs w/seed CCCACCU)	TargetScan Human	High (predicted)	ENSG00000166532	RIMKLB	-2.266
hsa-miR-1224-3p	miR-1224-3p (miRNAs w/seed CCCACCU)	TargetScan Human	High (predicted)	ENSG00000104889	RNASEH2A	-4.587
hsa-miR-1224-3p	miR-1224-3p (miRNAs w/seed CCCACCU)	TargetScan Human	High (predicted)	ENSG00000164054	SHISA5	-3.564
hsa-miR-1224-5p	miR-1224-5p (and other miRNAs w/seed UGAGGAC)	TargetScan Human	High (predicted)	ENSG00000263961	C1orf186	4.767
hsa-miR-1224-5p	miR-1224-5p (and other miRNAs w/seed UGAGGAC)	TargetScan Human	High (predicted)	ENSG00000110514	MADD	4.067	TNFR1 Signaling
hsa-miR-1224-5p	miR-1224-5p (and other miRNAs w/seed UGAGGAC)	TargetScan Human	High (predicted)	ENSG00000143569	UBAP2L	3.524
hsa-miR-1224-5p	miR-1224-5p (and other miRNAs w/seed UGAGGAC)	TargetScan Human	High (predicted)	ENSG00000144224	UBXN4	5.425	Unfolded protein response
hsa-miR-1225-3p	miR-1225-3p (miRNAs w/seed GAGCCCC)	TargetScan Human	High (predicted)	ENSG00000049618	ARID1B	-3.19
hsa-miR-1225-3p	miR-1225-3p (miRNAs w/seed GAGCCCC)	TargetScan Human	High (predicted)	ENSG00000162174	ASRGL1	-2.469	Asparagine Degradation I
hsa-miR-1225-3p	miR-1225-3p (miRNAs w/seed GAGCCCC)	TargetScan Human	High (predicted)	ENSG00000039068	CDH1	-2.493	Bladder Cancer Signaling,Colorectal Cancer Metastasis Signaling,Endometrial Cancer Signaling,Epithelial Adherens Junction Signaling,Germ Cell-Sertoli Cell Junction Signaling,Gα12/13 Signaling,IL-8 Signaling,ILK Signaling,Melanoma Signaling,Molecular Mechanisms of Cancer,Regulation of the Epithelial-Mesenchymal Transition Pathway,Remodeling of Epithelial Adherens Junctions,RhoGDI Signaling,Sertoli…
hsa-miR-1225-3p	miR-1225-3p (miRNAs w/seed GAGCCCC)	TargetScan Human	High (predicted)	ENSG00000083799	CYLD	-3.19
hsa-miR-1225-3p	miR-1225-3p (miRNAs w/seed GAGCCCC)	TargetScan Human	High (predicted)	ENSG00000033327	GAB2	-3.564	B Cell Receptor Signaling,Chronic Myeloid Leukemia Signaling,Fcγ Receptor-mediated Phagocytosis in Macrophages and Monocytes,FLT3 Signaling in Hematopoietic Progenitor Cells,iCOS-iCOSL Signaling in T Helper Cells,IL-3 Signaling,Molecular Mechanisms of Cancer,PI3K/AKT Signaling,Thrombopoietin Signaling
hsa-miR-1225-3p	miR-1225-3p (miRNAs w/seed GAGCCCC)	TargetScan Human	High (predicted)	ENSG00000137309	HMGA1	-2.492	IL-4 Signaling,iNOS Signaling
hsa-miR-1225-3p	miR-1225-3p (miRNAs w/seed GAGCCCC)	TargetScan Human	High (predicted)	ENSG00000086758	HUWE1	-3.862
hsa-miR-1225-3p	miR-1225-3p (miRNAs w/seed GAGCCCC)	TargetScan Human	High (predicted)	ENSG00000259207	ITGB3	-3.572	Agrin Interactions at Neuromuscular Junction,Caveolar-mediated Endocytosis Signaling,Clathrin-mediated Endocytosis Signaling,Glioma Invasiveness Signaling,Granulocyte Adhesion and Diapedesis,HER-2 Signaling in Breast Cancer,IL-8 Signaling,ILK Signaling,Integrin Signaling,Leukocyte Extravasation Signaling,Macropinocytosis Signaling,NF-κB Activation by Viruses,P2Y Purigenic Receptor Signaling Pathw…
hsa-miR-1225-3p	miR-1225-3p (miRNAs w/seed GAGCCCC)	TargetScan Human	High (predicted)	ENSG00000134313	KIDINS220	-4.842
hsa-miR-1225-3p	miR-1225-3p (miRNAs w/seed GAGCCCC)	TargetScan Human	High (predicted),Moderate (predicted)	ENSG00000102858	MGRN1	-2.73
hsa-miR-1225-3p	miR-1225-3p (miRNAs w/seed GAGCCCC)	TargetScan Human	High (predicted)	ENSG00000152104	PTPN14	-2.676	Protein Kinase A Signaling
hsa-miR-1225-3p	miR-1225-3p (miRNAs w/seed GAGCCCC)	TargetScan Human	High (predicted)	ENSG00000122515	ZMIZ2	-2.725
hsa-miR-1225-3p	miR-1225-3p (miRNAs w/seed GAGCCCC)	TargetScan Human	High (predicted)	ENSG00000120963	ZNF706	-3.862
hsa-miR-1225-5p	miR-1225-5p (miRNAs w/seed UGGGUAC)	TargetScan Human	High (predicted)	ENSG00000167995	BEST1	3.821
hsa-miR-1225-5p	miR-1225-5p (miRNAs w/seed UGGGUAC)	TargetScan Human	High (predicted)	ENSG00000263961	C1orf186	4.767
hsa-miR-1225-5p	miR-1225-5p (miRNAs w/seed UGGGUAC)	TargetScan Human	High (predicted)	ENSG00000115548	KDM3A	3.821
hsa-miR-1226	miR-1226-3p (miRNAs w/seed CACCAGC)	TargetScan Human	High (predicted)	ENSG00000136950	ARPC5L	3.012	Actin Cytoskeleton Signaling,Actin Nucleation by ARP-WASP Complex,Axonal Guidance Signaling,CD28 Signaling in T Helper Cells,Cdc42 Signaling,Clathrin-mediated Endocytosis Signaling,Ephrin Receptor Signaling,Epithelial Adherens Junction Signaling,Fcγ Receptor-mediated Phagocytosis in Macrophages and Monocytes,fMLP Signaling in Neutrophils,Integrin Signaling,Rac Signaling,Regulation of Actin-based …
hsa-miR-1226	miR-1226-3p (miRNAs w/seed CACCAGC)	TargetScan Human	High (predicted)	ENSG00000174437	ATP2A2	4.067	Calcium Signaling,Calcium Transport I,Calcium-induced T Lymphocyte Apoptosis,Cardiac β-adrenergic Signaling,Dopamine-DARPP32 Feedback in cAMP Signaling,Nitric Oxide Signaling in the Cardiovascular System
hsa-miR-1226	miR-1226-3p (miRNAs w/seed CACCAGC)	TargetScan Human	High (predicted),Moderate (predicted)	ENSG00000196352	CD55	5.025	Caveolar-mediated Endocytosis Signaling,Complement System,Virus Entry via Endocytic Pathways
hsa-miR-1226	miR-1226-3p (miRNAs w/seed CACCAGC)	TargetScan Human	High (predicted)	ENSG00000197081	IGF2R	4.769	Glioma Signaling,NF-κB Signaling,PTEN Signaling,STAT3 Pathway
hsa-miR-1226	miR-1226-3p (miRNAs w/seed CACCAGC)	TargetScan Human	High (predicted)	ENSG00000197892	KIF13B	3.15
hsa-miR-1226	miR-1226-3p (miRNAs w/seed CACCAGC)	TargetScan Human	High (predicted)	ENSG00000099250	NRP1	3.524	Axonal Guidance Signaling,Semaphorin Signaling in Neurons,VEGF Family Ligand-Receptor Interactions
hsa-miR-1226	miR-1226-3p (miRNAs w/seed CACCAGC)	TargetScan Human	High (predicted)	ENSG00000184677	ZBTB40	4.46
hsa-miR-1227	miR-1227-3p (miRNAs w/seed GUGCCAC)	TargetScan Human	High (predicted)	ENSG00000164733	CTSB	4.769
hsa-miR-1227	miR-1227-3p (miRNAs w/seed GUGCCAC)	TargetScan Human	High (predicted)	ENSG00000057019	DCBLD2	4.067
hsa-miR-1227	miR-1227-3p (miRNAs w/seed GUGCCAC)	TargetScan Human	High (predicted)	ENSG00000125779	PANK2	2.633
hsa-miR-1227	miR-1227-3p (miRNAs w/seed GUGCCAC)	TargetScan Human	High (predicted)	ENSG00000130300	PLVAP	4.768
hsa-miR-1227	miR-1227-3p (miRNAs w/seed GUGCCAC)	TargetScan Human	High (predicted)	ENSG00000163558	PRKCI	3.821	14-3-3-mediated Signaling,Aldosterone Signaling in Epithelial Cells,Androgen Signaling,Axonal Guidance Signaling,Breast Cancer Regulation by Stathmin1,Calcium-induced T Lymphocyte Apoptosis,CCR3 Signaling in Eosinophils,CCR5 Signaling in Macrophages,Cdc42 Signaling,Cholecystokinin/Gastrin-mediated Signaling,Corticotropin Releasing Hormone Signaling,CREB Signaling in Neurons,CXCR4 Signaling,Dopami…
hsa-miR-1227	miR-1227-3p (miRNAs w/seed GUGCCAC)	TargetScan Human	High (predicted)	ENSG00000162521	RBBP4	4.277	Adipogenesis pathway,DNA Methylation and Transcriptional Repression Signaling
hsa-miR-1228	miR-1228-3p (miRNAs w/seed CACACCU)	TargetScan Human	High (predicted)	ENSG00000089280	FUS	4.46
hsa-miR-1228	miR-1228-3p (miRNAs w/seed CACACCU)	TargetScan Human	High (predicted)	ENSG00000167815	PRDX2	4.621	phagosome maturation
hsa-miR-1228	miR-1228-3p (miRNAs w/seed CACACCU)	TargetScan Human	High (predicted)	ENSG00000142864	SERBP1	2.543
hsa-miR-1228	miR-1228-3p (miRNAs w/seed CACACCU)	TargetScan Human	High (predicted)	ENSG00000153147	SMARCA5	4.46
hsa-miR-1229	miR-1229-3p (miRNAs w/seed UCUCACC)	TargetScan Human	High (predicted)	ENSG00000110321	EIF4G2	4.275	EIF2 Signaling,mTOR Signaling,Regulation of eIF4 and p70S6K Signaling
hsa-miR-1229	miR-1229-3p (miRNAs w/seed UCUCACC)	TargetScan Human	High (predicted)	ENSG00000152223	EPG5	4.461
hsa-miR-1229	miR-1229-3p (miRNAs w/seed UCUCACC)	TargetScan Human	High (predicted)	ENSG00000088832	FKBP1A	4.46	mTOR Signaling
hsa-miR-1229	miR-1229-3p (miRNAs w/seed UCUCACC)	TargetScan Human	High (predicted)	ENSG00000064393	HIPK2	3.524	Cell Cycle: G2/M DNA Damage Checkpoint Regulation,Molecular Mechanisms of Cancer,p53 Signaling
hsa-miR-1229	miR-1229-3p (miRNAs w/seed UCUCACC)	TargetScan Human	High (predicted)	ENSG00000107651	SEC23IP	3.524
hsa-miR-1229	miR-1229-3p (miRNAs w/seed UCUCACC)	TargetScan Human	High (predicted)	ENSG00000041982	TNC	2.96
hsa-miR-1229	miR-1229-3p (miRNAs w/seed UCUCACC)	TargetScan Human	High (predicted)	ENSG00000121858	TNFSF10	3.524	Crosstalk between Dendritic Cells and Natural Killer Cells,Death Receptor Signaling,Retinoic acid Mediated Apoptosis Signaling,Tec Kinase Signaling
hsa-miR-1231	miR-1231 (miRNAs w/seed UGUCUGG)	TargetScan Human	High (predicted)	ENSG00000063046	EIF4B	2.892	mTOR Signaling
hsa-miR-1231	miR-1231 (miRNAs w/seed UGUCUGG)	TargetScan Human	High (predicted),Moderate (predicted)	ENSG00000271383	NBPF10 (includes others)	5.336
hsa-miR-1231	miR-1231 (miRNAs w/seed UGUCUGG)	TargetScan Human	High (predicted)	ENSG00000163558	PRKCI	3.821	14-3-3-mediated Signaling,Aldosterone Signaling in Epithelial Cells,Androgen Signaling,Axonal Guidance Signaling,Breast Cancer Regulation by Stathmin1,Calcium-induced T Lymphocyte Apoptosis,CCR3 Signaling in Eosinophils,CCR5 Signaling in Macrophages,Cdc42 Signaling,Cholecystokinin/Gastrin-mediated Signaling,Corticotropin Releasing Hormone Signaling,CREB Signaling in Neurons,CXCR4 Signaling,Dopami…
hsa-miR-1231	miR-1231 (miRNAs w/seed UGUCUGG)	TargetScan Human	High (predicted),Moderate (predicted)	ENSG00000112531	QKI	2.446
hsa-miR-146b-3p	miR-1231-3p (and other miRNAs w/seed GCCCUGU)	TargetScan Human	High (predicted)	ENSG00000166825	ANPEP	5.024	Glutathione-mediated Detoxification,γ-glutamyl Cycle
hsa-miR-146b-3p	miR-1231-3p (and other miRNAs w/seed GCCCUGU)	TargetScan Human	High (predicted)	ENSG00000101191	DIDO1	4.46
hsa-miR-146b-3p	miR-1231-3p (and other miRNAs w/seed GCCCUGU)	TargetScan Human	High (predicted)	ENSG00000151240	DIP2C	3.15
hsa-miR-146b-3p	miR-1231-3p (and other miRNAs w/seed GCCCUGU)	TargetScan Human	High (predicted)	ENSG00000105220	GPI	3.15	Colanic Acid Building Blocks Biosynthesis,GDP-mannose Biosynthesis,Gluconeogenesis I,Glycolysis I,UDP-N-acetyl-D-galactosamine Biosynthesis II
hsa-miR-146b-3p	miR-1231-3p (and other miRNAs w/seed GCCCUGU)	TargetScan Human	High (predicted)	ENSG00000148773	MKI67	4.461
hsa-miR-146b-3p	miR-1231-3p (and other miRNAs w/seed GCCCUGU)	TargetScan Human	High (predicted)	ENSG00000087245	MMP2	4.277	Agranulocyte Adhesion and Diapedesis,Airway Pathology in Chronic Obstructive Pulmonary Disease,Axonal Guidance Signaling,Bladder Cancer Signaling,Colorectal Cancer Metastasis Signaling,Glioma Invasiveness Signaling,Granulocyte Adhesion and Diapedesis,Hepatic Fibrosis / Hepatic Stellate Cell Activation,HER-2 Signaling in Breast Cancer,HIF1α Signaling,IL-8 Signaling,Inhibition of Matrix Metalloprot…
hsa-miR-146b-3p	miR-1231-3p (and other miRNAs w/seed GCCCUGU)	TargetScan Human	High (predicted)	ENSG00000173542	MOB1B	4.769
hsa-miR-1233	miR-1233-3p (miRNAs w/seed GAGCCCU)	TargetScan Human	High (predicted)	ENSG00000101191	DIDO1	4.46
hsa-miR-1233	miR-1233-3p (miRNAs w/seed GAGCCCU)	TargetScan Human	High (predicted)	ENSG00000189067	LITAF	4.067
hsa-miR-1233	miR-1233-3p (miRNAs w/seed GAGCCCU)	TargetScan Human	High (predicted)	ENSG00000110514	MADD	4.067	TNFR1 Signaling
hsa-miR-1233	miR-1233-3p (miRNAs w/seed GAGCCCU)	TargetScan Human	High (predicted)	ENSG00000070614	NDST1	4.771	Chondroitin Sulfate Biosynthesis,Chondroitin Sulfate Biosynthesis (Late Stages),Dermatan Sulfate Biosynthesis,Dermatan Sulfate Biosynthesis (Late Stages),Heparan Sulfate Biosynthesis,Heparan Sulfate Biosynthesis (Late Stages),LPS/IL-1 Mediated Inhibition of RXR Function,Triacylglycerol Degradation,Xenobiotic Metabolism Signaling
hsa-miR-1233	miR-1233-3p (miRNAs w/seed GAGCCCU)	TargetScan Human	High (predicted)	ENSG00000111319	SCNN1A	2.66	Aldosterone Signaling in Epithelial Cells,Gustation Pathway,Insulin Receptor Signaling
hsa-miR-1234	miR-1234-3p (and other miRNAs w/seed CGGCCUG)	TargetScan Human	High (predicted)	ENSG00000197217	ENTPD4	3.821
hsa-miR-1234	miR-1234-3p (and other miRNAs w/seed CGGCCUG)	TargetScan Human	High (predicted)	ENSG00000196498	NCOR2	2.318	Aryl Hydrocarbon Receptor Signaling,Estrogen Receptor Signaling,Glucocorticoid Receptor Signaling,Huntington's Disease Signaling,LXR/RXR Activation,PPAR Signaling,PPARα/RXRα Activation,RAR Activation,TR/RXR Activation,VDR/RXR Activation,Xenobiotic Metabolism Signaling
hsa-miR-1236	miR-1236-3p (miRNAs w/seed CUCUUCC)	TargetScan Human	High (predicted)	ENSG00000149480	MTA2	5.021	DNA Methylation and Transcriptional Repression Signaling
hsa-miR-1236	miR-1236-3p (miRNAs w/seed CUCUUCC)	TargetScan Human	High (predicted)	ENSG00000173821	RNF213	5.024
hsa-miR-1237	miR-1237-3p (and other miRNAs w/seed CCUUCUG)	TargetScan Human	High (predicted)	ENSG00000163359	COL6A3	5.424	Hepatic Fibrosis / Hepatic Stellate Cell Activation,TR/RXR Activation
hsa-miR-4697-5p	miR-1237-5p (and other miRNAs w/seed GGGGGCG)	TargetScan Human	High (predicted)	ENSG00000182492	BGN	4.623
hsa-miR-4697-5p	miR-1237-5p (and other miRNAs w/seed GGGGGCG)	TargetScan Human	High (predicted)	ENSG00000172270	BSG	4.068
hsa-miR-4697-5p	miR-1237-5p (and other miRNAs w/seed GGGGGCG)	TargetScan Human	High (predicted)	ENSG00000110395	CBL	3.524	14-3-3-mediated Signaling,Clathrin-mediated Endocytosis Signaling,Ephrin B Signaling,Erythropoietin Signaling,Fcγ Receptor-mediated Phagocytosis in Macrophages and Monocytes,FLT3 Signaling in Hematopoietic Progenitor Cells,Insulin Receptor Signaling,Molecular Mechanisms of Cancer,PI3K Signaling in B Lymphocytes,Protein Ubiquitination Pathway,PTEN Signaling,RANK Signaling in Osteoclasts,Role of Os…
hsa-miR-4697-5p	miR-1237-5p (and other miRNAs w/seed GGGGGCG)	TargetScan Human	High (predicted)	ENSG00000130635	COL5A1	4.623	Hepatic Fibrosis / Hepatic Stellate Cell Activation
hsa-miR-4697-5p	miR-1237-5p (and other miRNAs w/seed GGGGGCG)	TargetScan Human	High (predicted)	ENSG00000064393	HIPK2	3.524	Cell Cycle: G2/M DNA Damage Checkpoint Regulation,Molecular Mechanisms of Cancer,p53 Signaling
hsa-miR-4697-5p	miR-1237-5p (and other miRNAs w/seed GGGGGCG)	TargetScan Human	High (predicted)	ENSG00000142798	HSPG2	5.024	Inhibition of Angiogenesis by TSP1,Inhibition of Matrix Metalloproteases
hsa-miR-4697-5p	miR-1237-5p (and other miRNAs w/seed GGGGGCG)	TargetScan Human	High (predicted)	ENSG00000129351	ILF3	3.524
hsa-miR-4697-5p	miR-1237-5p (and other miRNAs w/seed GGGGGCG)	TargetScan Human	High (predicted)	ENSG00000162522	KIAA1522	2.608
hsa-miR-4697-5p	miR-1237-5p (and other miRNAs w/seed GGGGGCG)	TargetScan Human	High (predicted)	ENSG00000165671	NSD1	4.067	RAR Activation
hsa-miR-4697-5p	miR-1237-5p (and other miRNAs w/seed GGGGGCG)	TargetScan Human	High (predicted)	ENSG00000105223	PLD3	4.461	Antioxidant Action of Vitamin C,Choline Biosynthesis III,Endothelin-1 Signaling,Fcγ Receptor-mediated Phagocytosis in Macrophages and Monocytes,Gαq Signaling,IL-8 Signaling,mTOR Signaling,Pancreatic Adenocarcinoma Signaling,Phospholipase C Signaling,Phospholipases
hsa-miR-4697-5p	miR-1237-5p (and other miRNAs w/seed GGGGGCG)	TargetScan Human	High (predicted)	ENSG00000130300	PLVAP	4.768
hsa-miR-4697-5p	miR-1237-5p (and other miRNAs w/seed GGGGGCG)	TargetScan Human	High (predicted)	ENSG00000105426	PTPRS	2.047	Protein Kinase A Signaling
hsa-miR-4697-5p	miR-1237-5p (and other miRNAs w/seed GGGGGCG)	TargetScan Human	High (predicted)	ENSG00000138326	RPS24	5.241	EIF2 Signaling,mTOR Signaling,Regulation of eIF4 and p70S6K Signaling
hsa-miR-4697-5p	miR-1237-5p (and other miRNAs w/seed GGGGGCG)	TargetScan Human	High (predicted)	ENSG00000148396	SEC16A	4.067	1D-myo-inositol Hexakisphosphate Biosynthesis II (Mammalian),D-myo-inositol (1,3,4)-trisphosphate Biosynthesis,D-myo-inositol (1,4,5)-trisphosphate Degradation,Superpathway of D-myo-inositol (1,4,5)-trisphosphate Metabolism,Superpathway of Inositol Phosphate Compounds
hsa-miR-4697-5p	miR-1237-5p (and other miRNAs w/seed GGGGGCG)	TargetScan Human	High (predicted)	ENSG00000149418	ST14	3.524
hsa-miR-4697-5p	miR-1237-5p (and other miRNAs w/seed GGGGGCG)	TargetScan Human	High (predicted)	ENSG00000198959	TGM2	2.939	Aryl Hydrocarbon Receptor Signaling,Huntington's Disease Signaling,Phospholipase C Signaling
hsa-miR-4697-5p	miR-1237-5p (and other miRNAs w/seed GGGGGCG)	TargetScan Human	High (predicted)	ENSG00000166340	TPP1	3.524	Telomerase Signaling
hsa-miR-124	miR-124-3p (and other miRNAs w/seed AAGGCAC)	TargetScan Human	High (predicted)	ENSG00000170776	AKAP13	4.46	cAMP-mediated signaling,Cardiac β-adrenergic Signaling,Protein Kinase A Signaling
hsa-miR-124	miR-124-3p (and other miRNAs w/seed AAGGCAC)	TargetScan Human	High (predicted)	ENSG00000105221	AKT2	4.067	14-3-3-mediated Signaling,Acute Myeloid Leukemia Signaling,Acute Phase Response Signaling,AMPK Signaling,Amyloid Processing,Angiopoietin Signaling,Axonal Guidance Signaling,B Cell Receptor Signaling,CD28 Signaling in T Helper Cells,Ceramide Signaling,Chronic Myeloid Leukemia Signaling,Colorectal Cancer Metastasis Signaling,CREB Signaling in Neurons,CTLA4 Signaling in Cytotoxic T Lymphocytes,CXCR4…
hsa-miR-124	miR-124-3p (and other miRNAs w/seed AAGGCAC)	TargetScan Human	High (predicted)	ENSG00000126016	AMOT	5.026	HIPPO signaling
hsa-miR-124	miR-124-3p (and other miRNAs w/seed AAGGCAC)	TargetScan Human	High (predicted)	ENSG00000133805	AMPD3	3.524
hsa-miR-124	miR-124-3p (and other miRNAs w/seed AAGGCAC)	TargetScan Human	High (predicted)	ENSG00000001629	ANKIB1	2.608
hsa-miR-124	miR-124-3p (and other miRNAs w/seed AAGGCAC)	TargetScan Human	High (predicted)	ENSG00000164111	ANXA5	2.455	Calcium Transport I
hsa-miR-124	miR-124-3p (and other miRNAs w/seed AAGGCAC)	TargetScan Human	High (predicted)	ENSG00000171681	ATF7IP	4.77
hsa-miR-124	miR-124-3p (and other miRNAs w/seed AAGGCAC)	TargetScan Human	High (predicted)	ENSG00000110395	CBL	3.524	14-3-3-mediated Signaling,Clathrin-mediated Endocytosis Signaling,Ephrin B Signaling,Erythropoietin Signaling,Fcγ Receptor-mediated Phagocytosis in Macrophages and Monocytes,FLT3 Signaling in Hematopoietic Progenitor Cells,Insulin Receptor Signaling,Molecular Mechanisms of Cancer,PI3K Signaling in B Lymphocytes,Protein Ubiquitination Pathway,PTEN Signaling,RANK Signaling in Osteoclasts,Role of Os…
hsa-miR-124	miR-124-3p (and other miRNAs w/seed AAGGCAC)	TargetScan Human	High (predicted)	ENSG00000108091	CCDC6	1.967
hsa-miR-124	miR-124-3p (and other miRNAs w/seed AAGGCAC)	TargetScan Human	High (predicted)	ENSG00000170558	CDH2	4.461	Epithelial Adherens Junction Signaling,Germ Cell-Sertoli Cell Junction Signaling,Gα12/13 Signaling,Regulation of the Epithelial-Mesenchymal Transition Pathway,RhoGDI Signaling,Signaling by Rho Family GTPases,Wnt/β-catenin Signaling
hsa-miR-124	miR-124-3p (and other miRNAs w/seed AAGGCAC)	TargetScan Human	High (predicted)	ENSG00000163347	CLDN1	1.88	Agranulocyte Adhesion and Diapedesis,Granulocyte Adhesion and Diapedesis,Leukocyte Extravasation Signaling,Sertoli Cell-Sertoli Cell Junction Signaling,Tight Junction Signaling
hsa-miR-124	miR-124-3p (and other miRNAs w/seed AAGGCAC)	TargetScan Human	High (predicted)	ENSG00000158435	CNOT11	4.067
hsa-miR-124	miR-124-3p (and other miRNAs w/seed AAGGCAC)	TargetScan Human	High (predicted)	ENSG00000111799	COL12A1	5.024	Hepatic Fibrosis / Hepatic Stellate Cell Activation
hsa-miR-124	miR-124-3p (and other miRNAs w/seed AAGGCAC)	TargetScan Human	High (predicted)	ENSG00000187498	COL4A1	4.067	Hepatic Fibrosis / Hepatic Stellate Cell Activation
hsa-miR-124	miR-124-3p (and other miRNAs w/seed AAGGCAC)	TargetScan Human	High (predicted)	ENSG00000108582	CPD	4.625
hsa-miR-124	miR-124-3p (and other miRNAs w/seed AAGGCAC)	TargetScan Human	High (predicted)	ENSG00000009307	CSDE1	4.623
hsa-miR-124	miR-124-3p (and other miRNAs w/seed AAGGCAC)	TargetScan Human	High (predicted)	ENSG00000151208	DLG5	4.278	HIPPO signaling
hsa-miR-124	miR-124-3p (and other miRNAs w/seed AAGGCAC)	TargetScan Human	High (predicted)	ENSG00000046604	DSG2	4.461
hsa-miR-124	miR-124-3p (and other miRNAs w/seed AAGGCAC)	TarBase,miRecords	Experimentally Observed	ENSG00000066322	ELOVL1	3.524	Stearate Biosynthesis I (Animals),Triacylglycerol Biosynthesis
hsa-miR-124	miR-124-3p (and other miRNAs w/seed AAGGCAC)	TargetScan Human	High (predicted)	ENSG00000152223	EPG5	4.461
hsa-miR-124	miR-124-3p (and other miRNAs w/seed AAGGCAC)	TargetScan Human	High (predicted)	ENSG00000142627	EPHA2	3.15	Axonal Guidance Signaling,Ephrin A Signaling,Ephrin Receptor Signaling
hsa-miR-124	miR-124-3p (and other miRNAs w/seed AAGGCAC)	TargetScan Human	High (predicted)	ENSG00000134954	ETS1	4.277	B Cell Receptor Signaling,ERK/MAPK Signaling,GM-CSF Signaling,HGF Signaling,Regulation of the Epithelial-Mesenchymal Transition Pathway,Renal Cell Carcinoma Signaling,Telomerase Signaling
hsa-miR-124	miR-124-3p (and other miRNAs w/seed AAGGCAC)	TargetScan Human	High (predicted)	ENSG00000158161	EYA3	4.461	Protein Kinase A Signaling
hsa-miR-124	miR-124-3p (and other miRNAs w/seed AAGGCAC)	TargetScan Human	High (predicted)	ENSG00000177150	FAM210A	4.067
hsa-miR-124	miR-124-3p (and other miRNAs w/seed AAGGCAC)	TargetScan Human	High (predicted)	ENSG00000138759	FRAS1	3.821
hsa-miR-124	miR-124-3p (and other miRNAs w/seed AAGGCAC)	TargetScan Human	High (predicted)	ENSG00000114416	FXR1	3.074
hsa-miR-124	miR-124-3p (and other miRNAs w/seed AAGGCAC)	TarBase,TargetScan Human,miRecords	Experimentally Observed,High (predicted)	ENSG00000145907	G3BP1	4.067
hsa-miR-124	miR-124-3p (and other miRNAs w/seed AAGGCAC)	TargetScan Human	High (predicted)	ENSG00000138757	G3BP2	3.821
hsa-miR-124	miR-124-3p (and other miRNAs w/seed AAGGCAC)	TargetScan Human	High (predicted)	ENSG00000197448	GSTK1	5.023	Aryl Hydrocarbon Receptor Signaling,Glutathione Redox Reactions I,Glutathione-mediated Detoxification,LPS/IL-1 Mediated Inhibition of RXR Function,NRF2-mediated Oxidative Stress Response,Xenobiotic Metabolism Signaling
hsa-miR-124	miR-124-3p (and other miRNAs w/seed AAGGCAC)	TargetScan Human	High (predicted)	ENSG00000198265	HELZ	4.46
hsa-miR-124	miR-124-3p (and other miRNAs w/seed AAGGCAC)	TargetScan Human	High (predicted)	ENSG00000064393	HIPK2	3.524	Cell Cycle: G2/M DNA Damage Checkpoint Regulation,Molecular Mechanisms of Cancer,p53 Signaling
hsa-miR-124	miR-124-3p (and other miRNAs w/seed AAGGCAC)	TargetScan Human	High (predicted)	ENSG00000203485	INF2	5.236
hsa-miR-124	miR-124-3p (and other miRNAs w/seed AAGGCAC)	TarBase,TargetScan Human,miRecords	Experimentally Observed,High (predicted)	ENSG00000150093	ITGB1	2.531	Actin Cytoskeleton Signaling,Actin Nucleation by ARP-WASP Complex,Agranulocyte Adhesion and Diapedesis,Agrin Interactions at Neuromuscular Junction,Axonal Guidance Signaling,Caveolar-mediated Endocytosis Signaling,Cdc42 Signaling,CDK5 Signaling,Clathrin-mediated Endocytosis Signaling,Ephrin Receptor Signaling,ERK/MAPK Signaling,FAK Signaling,Germ Cell-Sertoli Cell Junction Signaling,Granulocyte A…
hsa-miR-124	miR-124-3p (and other miRNAs w/seed AAGGCAC)	TargetScan Human	High (predicted)	ENSG00000096433	ITPR3	4.067	Aldosterone Signaling in Epithelial Cells,Breast Cancer Regulation by Stathmin1,Calcium Signaling,Calcium-induced T Lymphocyte Apoptosis,CCR3 Signaling in Eosinophils,CD28 Signaling in T Helper Cells,Cellular Effects of Sildenafil (Viagra),Cholecystokinin/Gastrin-mediated Signaling,Corticotropin Releasing Hormone Signaling,CREB Signaling in Neurons,CXCR4 Signaling,Dopamine-DARPP32 Feedback in cAM…
hsa-miR-124	miR-124-3p (and other miRNAs w/seed AAGGCAC)	TargetScan Human	High (predicted)	ENSG00000197892	KIF13B	3.15
hsa-miR-124	miR-124-3p (and other miRNAs w/seed AAGGCAC)	TargetScan Human	High (predicted)	ENSG00000067082	KLF6	1.951	Hepatic Fibrosis / Hepatic Stellate Cell Activation
hsa-miR-124	miR-124-3p (and other miRNAs w/seed AAGGCAC)	TargetScan Human	High (predicted)	ENSG00000136167	LCP1	3.186
hsa-miR-124	miR-124-3p (and other miRNAs w/seed AAGGCAC)	TarBase,TargetScan Human,miRecords	Experimentally Observed,High (predicted)	ENSG00000189067	LITAF	4.067
hsa-miR-124	miR-124-3p (and other miRNAs w/seed AAGGCAC)	TargetScan Human	High (predicted)	ENSG00000070018	LRP6	4.901	Colorectal Cancer Metastasis Signaling,Factors Promoting Cardiogenesis in Vertebrates,Molecular Mechanisms of Cancer,Role of Macrophages, Fibroblasts and Endothelial Cells in Rheumatoid Arthritis,Role of Osteoblasts, Osteoclasts and Chondrocytes in Rheumatoid Arthritis,Wnt/β-catenin Signaling
hsa-miR-124	miR-124-3p (and other miRNAs w/seed AAGGCAC)	TargetScan Human	High (predicted)	ENSG00000135525	MAP7	4.276
hsa-miR-124	miR-124-3p (and other miRNAs w/seed AAGGCAC)	TargetScan Human	High (predicted)	ENSG00000173542	MOB1B	4.769
hsa-miR-124	miR-124-3p (and other miRNAs w/seed AAGGCAC)	TargetScan Human	High (predicted)	ENSG00000147649	MTDH	2.598
hsa-miR-124	miR-124-3p (and other miRNAs w/seed AAGGCAC)	TargetScan Human	High (predicted)	ENSG00000188786	MTF1	4.067
hsa-miR-124	miR-124-3p (and other miRNAs w/seed AAGGCAC)	TargetScan Human	High (predicted)	ENSG00000116984	MTR	3.821	Folate Transformations I,Methionine Salvage II (Mammalian),Superpathway of Methionine Degradation
hsa-miR-124	miR-124-3p (and other miRNAs w/seed AAGGCAC)	TarBase,TargetScan Human,miRecords	Experimentally Observed,High (predicted)	ENSG00000100345	MYH9	5.023	Actin Cytoskeleton Signaling,Agranulocyte Adhesion and Diapedesis,Calcium Signaling,Cellular Effects of Sildenafil (Viagra),Epithelial Adherens Junction Signaling,Hepatic Fibrosis / Hepatic Stellate Cell Activation,ILK Signaling,Tight Junction Signaling
hsa-miR-124	miR-124-3p (and other miRNAs w/seed AAGGCAC)	TargetScan Human	High (predicted)	ENSG00000197535	MYO5A	4.067	Fcγ Receptor-mediated Phagocytosis in Macrophages and Monocytes
hsa-miR-124	miR-124-3p (and other miRNAs w/seed AAGGCAC)	TargetScan Human	High (predicted)	ENSG00000070614	NDST1	4.771	Chondroitin Sulfate Biosynthesis,Chondroitin Sulfate Biosynthesis (Late Stages),Dermatan Sulfate Biosynthesis,Dermatan Sulfate Biosynthesis (Late Stages),Heparan Sulfate Biosynthesis,Heparan Sulfate Biosynthesis (Late Stages),LPS/IL-1 Mediated Inhibition of RXR Function,Triacylglycerol Degradation,Xenobiotic Metabolism Signaling
hsa-miR-124	miR-124-3p (and other miRNAs w/seed AAGGCAC)	TargetScan Human	High (predicted)	ENSG00000147862	NFIB	2.672	Aryl Hydrocarbon Receptor Signaling
hsa-miR-124	miR-124-3p (and other miRNAs w/seed AAGGCAC)	TargetScan Human,miRecords	Experimentally Observed,High (predicted)	ENSG00000116962	NID1	5.022
hsa-miR-124	miR-124-3p (and other miRNAs w/seed AAGGCAC)	TargetScan Human	High (predicted)	ENSG00000099250	NRP1	3.524	Axonal Guidance Signaling,Semaphorin Signaling in Neurons,VEGF Family Ligand-Receptor Interactions
hsa-miR-124	miR-124-3p (and other miRNAs w/seed AAGGCAC)	TargetScan Human	High (predicted)	ENSG00000132182	NUP210	3.524
hsa-miR-124	miR-124-3p (and other miRNAs w/seed AAGGCAC)	TargetScan Human	High (predicted)	ENSG00000162734	PEA15	2.917
hsa-miR-124	miR-124-3p (and other miRNAs w/seed AAGGCAC)	TargetScan Human	High (predicted)	ENSG00000169299	PGM2	3.821	GDP-glucose Biosynthesis,Glucose and Glucose-1-phosphate Degradation,Glycogen Degradation II,Glycogen Degradation III,Purine Ribonucleosides Degradation to Ribose-1-phosphate
hsa-miR-124	miR-124-3p (and other miRNAs w/seed AAGGCAC)	TarBase,TargetScan Human,miRecords	Experimentally Observed,High (predicted)	ENSG00000106397	PLOD3	4.769
hsa-miR-124	miR-124-3p (and other miRNAs w/seed AAGGCAC)	TargetScan Human	High (predicted)	ENSG00000196576	PLXNB2	3.15	Axonal Guidance Signaling
hsa-miR-124	miR-124-3p (and other miRNAs w/seed AAGGCAC)	TargetScan Human	High (predicted)	ENSG00000196504	PRPF40A	4.461	Systemic Lupus Erythematosus Signaling
hsa-miR-124	miR-124-3p (and other miRNAs w/seed AAGGCAC)	TargetScan Human	High (predicted)	ENSG00000119314	PTBP3	4.277
hsa-miR-124	miR-124-3p (and other miRNAs w/seed AAGGCAC)	TargetScan Human	High (predicted)	ENSG00000196396	PTPN1	4.067	3-phosphoinositide Biosynthesis,3-phosphoinositide Degradation,Caveolar-mediated Endocytosis Signaling,D-myo-inositol (1,4,5,6)-Tetrakisphosphate Biosynthesis,D-myo-inositol (3,4,5,6)-tetrakisphosphate Biosynthesis,D-myo-inositol-5-phosphate Metabolism,Insulin Receptor Signaling,JAK/Stat Signaling,Protein Kinase A Signaling,Role of JAK2 in Hormone-like Cytokine Signaling,Superpathway of Inositol …
hsa-miR-124	miR-124-3p (and other miRNAs w/seed AAGGCAC)	TargetScan Human	High (predicted)	ENSG00000179295	PTPN11	5.026	3-phosphoinositide Biosynthesis,3-phosphoinositide Degradation,Acute Phase Response Signaling,Angiopoietin Signaling,Antiproliferative Role of Somatostatin Receptor 2,Axonal Guidance Signaling,B Cell Receptor Signaling,CD28 Signaling in T Helper Cells,Chronic Myeloid Leukemia Signaling,CNTF Signaling,CTLA4 Signaling in Cytotoxic T Lymphocytes,D-myo-inositol (1,4,5,6)-Tetrakisphosphate Biosynthesi…
hsa-miR-124	miR-124-3p (and other miRNAs w/seed AAGGCAC)	TargetScan Human	High (predicted)	ENSG00000112531	QKI	2.446
hsa-miR-124	miR-124-3p (and other miRNAs w/seed AAGGCAC)	TargetScan Human	High (predicted)	ENSG00000084733	RAB10	5.243
hsa-miR-124	miR-124-3p (and other miRNAs w/seed AAGGCAC)	TargetScan Human	High (predicted)	ENSG00000170471	RALGAPB	4.461
hsa-miR-124	miR-124-3p (and other miRNAs w/seed AAGGCAC)	TargetScan Human	High (predicted)	ENSG00000161847	RAVER1	3.524
hsa-miR-124	miR-124-3p (and other miRNAs w/seed AAGGCAC)	TargetScan Human	High (predicted)	ENSG00000023287	RB1CC1	3.15	autophagy,Breast Cancer Regulation by Stathmin1
hsa-miR-124	miR-124-3p (and other miRNAs w/seed AAGGCAC)	TargetScan Human	High (predicted)	ENSG00000125826	RBCK1	4.067
hsa-miR-124	miR-124-3p (and other miRNAs w/seed AAGGCAC)	TargetScan Human	High (predicted)	ENSG00000076067	RBMS2	4.77
hsa-miR-124	miR-124-3p (and other miRNAs w/seed AAGGCAC)	TargetScan Human	High (predicted)	ENSG00000125844	RRBP1	5.239
hsa-miR-124	miR-124-3p (and other miRNAs w/seed AAGGCAC)	TargetScan Human	High (predicted)	ENSG00000179134	SAMD4B	4.767
hsa-miR-124	miR-124-3p (and other miRNAs w/seed AAGGCAC)	TarBase,miRecords	Experimentally Observed	ENSG00000124570	SERPINB6	5.239
hsa-miR-124	miR-124-3p (and other miRNAs w/seed AAGGCAC)	TargetScan Human	High (predicted)	ENSG00000198964	SGMS1	4.769	Sphingomyelin Metabolism
hsa-miR-124	miR-124-3p (and other miRNAs w/seed AAGGCAC)	TargetScan Human	High (predicted)	ENSG00000166224	SGPL1	3.15
hsa-miR-124	miR-124-3p (and other miRNAs w/seed AAGGCAC)	TargetScan Human	High (predicted)	ENSG00000157765	SLC34A2	4.068
hsa-miR-124	miR-124-3p (and other miRNAs w/seed AAGGCAC)	TargetScan Human	High (predicted)	ENSG00000173473	SMARCC1	3.821	AMPK Signaling,Glucocorticoid Receptor Signaling,Hereditary Breast Cancer Signaling,RAR Activation,Role of BRCA1 in DNA Damage Response
hsa-miR-124	miR-124-3p (and other miRNAs w/seed AAGGCAC)	TargetScan Human	High (predicted)	ENSG00000115904	SOS1	4.067	Actin Cytoskeleton Signaling,Actin Nucleation by ARP-WASP Complex,Acute Myeloid Leukemia Signaling,Acute Phase Response Signaling,Aldosterone Signaling in Epithelial Cells,Angiopoietin Signaling,Axonal Guidance Signaling,B Cell Receptor Signaling,BMP signaling pathway,Breast Cancer Regulation by Stathmin1,Cardiac Hypertrophy Signaling,Cholecystokinin/Gastrin-mediated Signaling,Chronic Myeloid Leu…
hsa-miR-124	miR-124-3p (and other miRNAs w/seed AAGGCAC)	TargetScan Human	High (predicted)	ENSG00000113387	SUB1	3.821
hsa-miR-124	miR-124-3p (and other miRNAs w/seed AAGGCAC)	TarBase,miRecords	Experimentally Observed	ENSG00000133789	SWAP70	4.768
hsa-miR-124	miR-124-3p (and other miRNAs w/seed AAGGCAC)	TargetScan Human	High (predicted)	ENSG00000170921	TANC2	4.46
hsa-miR-124	miR-124-3p (and other miRNAs w/seed AAGGCAC)	TargetScan Human	High (predicted)	ENSG00000186340	THBS2	4.768	Inhibition of Matrix Metalloproteases
hsa-miR-124	miR-124-3p (and other miRNAs w/seed AAGGCAC)	TarBase,TargetScan Human,miRecords	Experimentally Observed,High (predicted)	ENSG00000137076	TLN1	4.46	Actin Cytoskeleton Signaling,Crosstalk between Dendritic Cells and Natural Killer Cells,ERK/MAPK Signaling,FAK Signaling,Fcγ Receptor-mediated Phagocytosis in Macrophages and Monocytes,Integrin Signaling,Paxillin Signaling,Regulation of Cellular Mechanics by Calpain Protease
hsa-miR-124	miR-124-3p (and other miRNAs w/seed AAGGCAC)	TarBase,TargetScan Human,miRecords	Experimentally Observed,High (predicted)	ENSG00000106609	TMEM248	2.791
hsa-miR-124	miR-124-3p (and other miRNAs w/seed AAGGCAC)	TargetScan Human	High (predicted)	ENSG00000100354	TNRC6B	5.24
hsa-miR-124	miR-124-3p (and other miRNAs w/seed AAGGCAC)	TargetScan Human	High (predicted)	ENSG00000038427	VCAN	2.463
hsa-miR-124	miR-124-3p (and other miRNAs w/seed AAGGCAC)	TargetScan Human	High (predicted)	ENSG00000026025	VIM	5.742	14-3-3-mediated Signaling,ILK Signaling,Signaling by Rho Family GTPases
hsa-miR-124	miR-124-3p (and other miRNAs w/seed AAGGCAC)	TargetScan Human	High (predicted)	ENSG00000069329	VPS35	4.46
hsa-miR-124	miR-124-3p (and other miRNAs w/seed AAGGCAC)	TargetScan Human	High (predicted)	ENSG00000060237	WNK1	3.524	ERK5 Signaling
hsa-miR-124	miR-124-3p (and other miRNAs w/seed AAGGCAC)	TargetScan Human	High (predicted)	ENSG00000146457	WTAP	3.15
hsa-miR-124	miR-124-3p (and other miRNAs w/seed AAGGCAC)	TargetScan Human	High (predicted)	ENSG00000185650	ZFP36L1	2.675
hsa-miR-1243	miR-1243 (miRNAs w/seed ACUGGAU)	TargetScan Human	High (predicted)	ENSG00000124177	CHD6	3.821
hsa-miR-1243	miR-1243 (miRNAs w/seed ACUGGAU)	TargetScan Human	High (predicted)	ENSG00000113282	CLINT1	4.771	Epithelial Adherens Junction Signaling,Germ Cell-Sertoli Cell Junction Signaling,Sertoli Cell-Sertoli Cell Junction Signaling
hsa-miR-1243	miR-1243 (miRNAs w/seed ACUGGAU)	TargetScan Human	High (predicted)	ENSG00000177150	FAM210A	4.067
hsa-miR-1243	miR-1243 (miRNAs w/seed ACUGGAU)	TargetScan Human	High (predicted)	ENSG00000111670	GNPTAB	4.277
hsa-miR-1243	miR-1243 (miRNAs w/seed ACUGGAU)	TargetScan Human	High (predicted)	ENSG00000197442	MAP3K5	4.067	14-3-3-mediated Signaling,4-1BB Signaling in T Lymphocytes,Acute Phase Response Signaling,Apoptosis Signaling,B Cell Receptor Signaling,Cardiac Hypertrophy Signaling,CD27 Signaling in Lymphocytes,Death Receptor Signaling,Endoplasmic Reticulum Stress Pathway,FGF Signaling,Germ Cell-Sertoli Cell Junction Signaling,GNRH Signaling,Gα12/13 Signaling,HER-2 Signaling in Breast Cancer,HGF Signaling,Induc…
hsa-miR-1243	miR-1243 (miRNAs w/seed ACUGGAU)	TargetScan Human	High (predicted)	ENSG00000175387	SMAD2	3.821	Antiproliferative Role of TOB in T Cell Signaling,Colorectal Cancer Metastasis Signaling,Factors Promoting Cardiogenesis in Vertebrates,Glucocorticoid Receptor Signaling,Hepatic Fibrosis / Hepatic Stellate Cell Activation,HIPPO signaling,Human Embryonic Stem Cell Pluripotency,Molecular Mechanisms of Cancer,Pancreatic Adenocarcinoma Signaling,PPARα/RXRα Activation,RAR Activation,Regulation of IL-2…
hsa-miR-1243	miR-1243 (miRNAs w/seed ACUGGAU)	TargetScan Human	High (predicted),Moderate (predicted)	ENSG00000188529	SRSF10	4.768
hsa-miR-1243	miR-1243 (miRNAs w/seed ACUGGAU)	TargetScan Human	High (predicted)	ENSG00000166046	TCP11L2	2.94
hsa-miR-1244	miR-1244 (miRNAs w/seed AGUAGUU)	TargetScan Human	High (predicted)	ENSG00000111799	COL12A1	5.024	Hepatic Fibrosis / Hepatic Stellate Cell Activation
hsa-miR-1245	miR-1245a (and other miRNAs w/seed AGUGAUC)	TargetScan Human	High (predicted)	ENSG00000122786	CALD1	3.821
hsa-miR-1245	miR-1245a (and other miRNAs w/seed AGUGAUC)	TargetScan Human	High (predicted)	ENSG00000138760	SCARB2	4.768
hsa-miR-1245b-3p	miR-1245b-3p (miRNAs w/seed CAGAUGA)	TargetScan Human	High (predicted)	ENSG00000111371	SLC38A1	4.067	Glutamate Receptor Signaling
hsa-miR-1245b-5p	miR-1245b-5p (and other miRNAs w/seed AGGCCUU)	TargetScan Human	High (predicted)	ENSG00000168710	AHCYL1	4.461	Cysteine Biosynthesis III (mammalia),Methionine Degradation I (to Homocysteine),Superpathway of Methionine Degradation
hsa-miR-1245b-5p	miR-1245b-5p (and other miRNAs w/seed AGGCCUU)	TargetScan Human	High (predicted)	ENSG00000122786	CALD1	3.821
hsa-miR-1245b-5p	miR-1245b-5p (and other miRNAs w/seed AGGCCUU)	TargetScan Human	High (predicted)	ENSG00000156508	EEF1A1	5.136
hsa-miR-1245b-5p	miR-1245b-5p (and other miRNAs w/seed AGGCCUU)	TargetScan Human	High (predicted)	ENSG00000188313	PLSCR1	3.524
hsa-miR-1245b-5p	miR-1245b-5p (and other miRNAs w/seed AGGCCUU)	TargetScan Human	High (predicted)	ENSG00000163558	PRKCI	3.821	14-3-3-mediated Signaling,Aldosterone Signaling in Epithelial Cells,Androgen Signaling,Axonal Guidance Signaling,Breast Cancer Regulation by Stathmin1,Calcium-induced T Lymphocyte Apoptosis,CCR3 Signaling in Eosinophils,CCR5 Signaling in Macrophages,Cdc42 Signaling,Cholecystokinin/Gastrin-mediated Signaling,Corticotropin Releasing Hormone Signaling,CREB Signaling in Neurons,CXCR4 Signaling,Dopami…
hsa-miR-1245b-5p	miR-1245b-5p (and other miRNAs w/seed AGGCCUU)	TargetScan Human	High (predicted)	ENSG00000173473	SMARCC1	3.821	AMPK Signaling,Glucocorticoid Receptor Signaling,Hereditary Breast Cancer Signaling,RAR Activation,Role of BRCA1 in DNA Damage Response
hsa-miR-1246	miR-1246 (miRNAs w/seed AUGGAUU)	TargetScan Human	High (predicted),Moderate (predicted)	ENSG00000038945	MSR1	3.241	Atherosclerosis Signaling,LXR/RXR Activation,phagosome formation
hsa-miR-1292	miR-1247-3p (and other miRNAs w/seed GGGAACG)	TargetScan Human	High (predicted)	ENSG00000124795	DEK	2.935
hsa-miR-1292	miR-1247-3p (and other miRNAs w/seed GGGAACG)	TargetScan Human	High (predicted)	ENSG00000070614	NDST1	4.771	Chondroitin Sulfate Biosynthesis,Chondroitin Sulfate Biosynthesis (Late Stages),Dermatan Sulfate Biosynthesis,Dermatan Sulfate Biosynthesis (Late Stages),Heparan Sulfate Biosynthesis,Heparan Sulfate Biosynthesis (Late Stages),LPS/IL-1 Mediated Inhibition of RXR Function,Triacylglycerol Degradation,Xenobiotic Metabolism Signaling
hsa-miR-1247	miR-1247-5p (miRNAs w/seed CCCGUCC)	TargetScan Human	High (predicted)	ENSG00000089280	FUS	4.46
hsa-miR-1247	miR-1247-5p (miRNAs w/seed CCCGUCC)	TargetScan Human	High (predicted)	ENSG00000257017	HP	2.833	Acute Phase Response Signaling,TR/RXR Activation
hsa-miR-1247	miR-1247-5p (miRNAs w/seed CCCGUCC)	TargetScan Human	High (predicted)	ENSG00000099250	NRP1	3.524	Axonal Guidance Signaling,Semaphorin Signaling in Neurons,VEGF Family Ligand-Receptor Interactions
hsa-miR-1248	miR-1248 (miRNAs w/seed CCUUCUU)	TargetScan Human	High (predicted)	ENSG00000168615	ADAM9	3.524	Axonal Guidance Signaling
hsa-miR-1249	miR-1249-3p (and other miRNAs w/seed CGCCCUU)	TargetScan Human	High (predicted)	ENSG00000133216	EPHB2	-4.493	Axonal Guidance Signaling,Clathrin-mediated Endocytosis Signaling,Ephrin B Signaling,Ephrin Receptor Signaling
hsa-miR-1251	miR-1251-5p (miRNAs w/seed CUCUAGC)	TargetScan Human	High (predicted)	ENSG00000148943	LIN7C	-2.134
hsa-miR-1251	miR-1251-5p (miRNAs w/seed CUCUAGC)	TargetScan Human	High (predicted)	ENSG00000105819	PMPCB	-2.869
hsa-miR-1251	miR-1251-5p (miRNAs w/seed CUCUAGC)	TargetScan Human	High (predicted)	ENSG00000060749	QSER1	-3.048
hsa-miR-1252	miR-1252-5p (miRNAs w/seed GAAGGAA)	TargetScan Human	High (predicted)	ENSG00000078369	GNB1	2.616	Androgen Signaling,Antiproliferative Role of Somatostatin Receptor 2,Axonal Guidance Signaling,Breast Cancer Regulation by Stathmin1,Cardiac Hypertrophy Signaling,Cardiac β-adrenergic Signaling,CCR3 Signaling in Eosinophils,CCR5 Signaling in Macrophages,Colorectal Cancer Metastasis Signaling,CREB Signaling in Neurons,CXCR4 Signaling,Ephrin B Signaling,Ephrin Receptor Signaling,fMLP Signaling in N…
hsa-miR-1252	miR-1252-5p (miRNAs w/seed GAAGGAA)	TargetScan Human	High (predicted)	ENSG00000115415	STAT1	5.025	Activation of IRF by Cytosolic Pattern Recognition Receptors,CNTF Signaling,Colorectal Cancer Metastasis Signaling,Dendritic Cell Maturation,EGF Signaling,ERK/MAPK Signaling,FLT3 Signaling in Hematopoietic Progenitor Cells,Glucocorticoid Receptor Signaling,GM-CSF Signaling,Growth Hormone Signaling,Hepatic Fibrosis / Hepatic Stellate Cell Activation,IL-12 Signaling and Production in Macrophages,IL…
hsa-miR-1252	miR-1252-5p (miRNAs w/seed GAAGGAA)	TargetScan Human	High (predicted)	ENSG00000167460	TPM4	5.598	Calcium Signaling
hsa-miR-1252	miR-1252-5p (miRNAs w/seed GAAGGAA)	TargetScan Human	High (predicted)	ENSG00000143324	XPR1	4.461
hsa-miR-1254	miR-1254 (and other miRNAs w/seed GCCUGGA)	TargetScan Human	High (predicted)	ENSG00000110395	CBL	3.524	14-3-3-mediated Signaling,Clathrin-mediated Endocytosis Signaling,Ephrin B Signaling,Erythropoietin Signaling,Fcγ Receptor-mediated Phagocytosis in Macrophages and Monocytes,FLT3 Signaling in Hematopoietic Progenitor Cells,Insulin Receptor Signaling,Molecular Mechanisms of Cancer,PI3K Signaling in B Lymphocytes,Protein Ubiquitination Pathway,PTEN Signaling,RANK Signaling in Osteoclasts,Role of Os…
hsa-miR-1254	miR-1254 (and other miRNAs w/seed GCCUGGA)	TargetScan Human	High (predicted)	ENSG00000013583	HEBP1	5.338
hsa-miR-1254	miR-1254 (and other miRNAs w/seed GCCUGGA)	TargetScan Human	High (predicted)	ENSG00000010165	METTL13	4.771
hsa-miR-1254	miR-1254 (and other miRNAs w/seed GCCUGGA)	TargetScan Human	High (predicted)	ENSG00000084072	PPIE	4.067
hsa-miR-1254	miR-1254 (and other miRNAs w/seed GCCUGGA)	TargetScan Human	High (predicted)	ENSG00000088827	SIGLEC1	3.176
hsa-miR-1255a	miR-1255b-5p (and other miRNAs w/seed GGAUGAG)	TargetScan Human	High (predicted)	ENSG00000109458	GAB1	3.15	B Cell Receptor Signaling,Endothelin-1 Signaling,ERK5 Signaling,Fc Epsilon RI Signaling,FGF Signaling,GDNF Family Ligand-Receptor Interactions,HGF Signaling,Insulin Receptor Signaling,Molecular Mechanisms of Cancer,Neurotrophin/TRK Signaling,NGF Signaling,PI3K/AKT Signaling,Regulation of the Epithelial-Mesenchymal Transition Pathway,Renal Cell Carcinoma Signaling,Role of NANOG in Mammalian Embryo…
hsa-miR-1255a	miR-1255b-5p (and other miRNAs w/seed GGAUGAG)	TargetScan Human	High (predicted)	ENSG00000136371	MTHFS	4.067	Folate Transformations I
hsa-miR-1255a	miR-1255b-5p (and other miRNAs w/seed GGAUGAG)	TargetScan Human	High (predicted)	ENSG00000128039	SRD5A3	4.621	Androgen Biosynthesis,Stearate Biosynthesis I (Animals)
hsa-miR-1258	miR-1258 (miRNAs w/seed GUUAGGA)	TargetScan Human	High (predicted)	ENSG00000119314	PTBP3	4.277
hsa-miR-1258	miR-1258 (miRNAs w/seed GUUAGGA)	TargetScan Human	High (predicted)	ENSG00000198964	SGMS1	4.769	Sphingomyelin Metabolism
hsa-miR-1258	miR-1258 (miRNAs w/seed GUUAGGA)	TargetScan Human	High (predicted)	ENSG00000018408	WWTR1	4.767	HIPPO signaling
hsa-miR-4663	miR-1258-5p (and other miRNAs w/seed GCUGAGC)	TargetScan Human	High (predicted)	ENSG00000148120	C9orf3	-3.572	Axonal Guidance Signaling
hsa-miR-4663	miR-1258-5p (and other miRNAs w/seed GCUGAGC)	TargetScan Human	High (predicted)	ENSG00000078699	CBFA2T2	-3.19
hsa-miR-4663	miR-1258-5p (and other miRNAs w/seed GCUGAGC)	TargetScan Human	High (predicted)	ENSG00000033327	GAB2	-3.564	B Cell Receptor Signaling,Chronic Myeloid Leukemia Signaling,Fcγ Receptor-mediated Phagocytosis in Macrophages and Monocytes,FLT3 Signaling in Hematopoietic Progenitor Cells,iCOS-iCOSL Signaling in T Helper Cells,IL-3 Signaling,Molecular Mechanisms of Cancer,PI3K/AKT Signaling,Thrombopoietin Signaling
hsa-miR-4663	miR-1258-5p (and other miRNAs w/seed GCUGAGC)	TargetScan Human	High (predicted)	ENSG00000148498	PARD3	-4.498	Cdc42 Signaling,Epithelial Adherens Junction Signaling,HER-2 Signaling in Breast Cancer,HIPPO signaling,Rac Signaling,Signaling by Rho Family GTPases
hsa-miR-4663	miR-1258-5p (and other miRNAs w/seed GCUGAGC)	TargetScan Human	High (predicted)	ENSG00000124523	SIRT5	-4.109
hsa-miR-4663	miR-1258-5p (and other miRNAs w/seed GCUGAGC)	TargetScan Human	High (predicted)	ENSG00000131747	TOP2A	-5.268	Cell Cycle: G2/M DNA Damage Checkpoint Regulation
hsa-miR-125a-3p	miR-125a-3p (miRNAs w/seed CAGGUGA)	TargetScan Human	High (predicted)	ENSG00000114439	BBX	3.821
hsa-miR-125a-3p	miR-125a-3p (miRNAs w/seed CAGGUGA)	TargetScan Human	High (predicted)	ENSG00000153113	CAST	4.275	Regulation of Cellular Mechanics by Calpain Protease
hsa-miR-125a-3p	miR-125a-3p (miRNAs w/seed CAGGUGA)	TargetScan Human	High (predicted)	ENSG00000110395	CBL	3.524	14-3-3-mediated Signaling,Clathrin-mediated Endocytosis Signaling,Ephrin B Signaling,Erythropoietin Signaling,Fcγ Receptor-mediated Phagocytosis in Macrophages and Monocytes,FLT3 Signaling in Hematopoietic Progenitor Cells,Insulin Receptor Signaling,Molecular Mechanisms of Cancer,PI3K Signaling in B Lymphocytes,Protein Ubiquitination Pathway,PTEN Signaling,RANK Signaling in Osteoclasts,Role of Os…
hsa-miR-125a-3p	miR-125a-3p (miRNAs w/seed CAGGUGA)	TargetScan Human	High (predicted)	ENSG00000080802	CNOT4	3.15
hsa-miR-125a-3p	miR-125a-3p (miRNAs w/seed CAGGUGA)	TargetScan Human	High (predicted)	ENSG00000164307	ERAP1	4.46
hsa-miR-125a-3p	miR-125a-3p (miRNAs w/seed CAGGUGA)	TargetScan Human	High (predicted)	ENSG00000196924	FLNA	5.426	Actin Cytoskeleton Signaling,Caveolar-mediated Endocytosis Signaling,ILK Signaling,Protein Kinase A Signaling,Virus Entry via Endocytic Pathways
hsa-miR-125a-3p	miR-125a-3p (miRNAs w/seed CAGGUGA)	TargetScan Human	High (predicted)	ENSG00000114416	FXR1	3.074
hsa-miR-125a-3p	miR-125a-3p (miRNAs w/seed CAGGUGA)	TargetScan Human	High (predicted)	ENSG00000064393	HIPK2	3.524	Cell Cycle: G2/M DNA Damage Checkpoint Regulation,Molecular Mechanisms of Cancer,p53 Signaling
hsa-miR-125a-3p	miR-125a-3p (miRNAs w/seed CAGGUGA)	TargetScan Human	High (predicted)	ENSG00000067082	KLF6	1.951	Hepatic Fibrosis / Hepatic Stellate Cell Activation
hsa-miR-125a-3p	miR-125a-3p (miRNAs w/seed CAGGUGA)	TargetScan Human	High (predicted)	ENSG00000197535	MYO5A	4.067	Fcγ Receptor-mediated Phagocytosis in Macrophages and Monocytes
hsa-miR-125a-3p	miR-125a-3p (miRNAs w/seed CAGGUGA)	TargetScan Human	High (predicted)	ENSG00000070614	NDST1	4.771	Chondroitin Sulfate Biosynthesis,Chondroitin Sulfate Biosynthesis (Late Stages),Dermatan Sulfate Biosynthesis,Dermatan Sulfate Biosynthesis (Late Stages),Heparan Sulfate Biosynthesis,Heparan Sulfate Biosynthesis (Late Stages),LPS/IL-1 Mediated Inhibition of RXR Function,Triacylglycerol Degradation,Xenobiotic Metabolism Signaling
hsa-miR-125a-3p	miR-125a-3p (miRNAs w/seed CAGGUGA)	TargetScan Human	High (predicted)	ENSG00000196712	NF1	2.636	Glioblastoma Multiforme Signaling,Molecular Mechanisms of Cancer
hsa-miR-125a-3p	miR-125a-3p (miRNAs w/seed CAGGUGA)	TargetScan Human	High (predicted)	ENSG00000175387	SMAD2	3.821	Antiproliferative Role of TOB in T Cell Signaling,Colorectal Cancer Metastasis Signaling,Factors Promoting Cardiogenesis in Vertebrates,Glucocorticoid Receptor Signaling,Hepatic Fibrosis / Hepatic Stellate Cell Activation,HIPPO signaling,Human Embryonic Stem Cell Pluripotency,Molecular Mechanisms of Cancer,Pancreatic Adenocarcinoma Signaling,PPARα/RXRα Activation,RAR Activation,Regulation of IL-2…
hsa-miR-125a-3p	miR-125a-3p (miRNAs w/seed CAGGUGA)	TargetScan Human	High (predicted)	ENSG00000133789	SWAP70	4.768
hsa-miR-125a-3p	miR-125a-3p (miRNAs w/seed CAGGUGA)	TargetScan Human	High (predicted)	ENSG00000153827	TRIP12	4.067	Cell Cycle: G2/M DNA Damage Checkpoint Regulation
hsa-miR-125a-3p	miR-125a-3p (miRNAs w/seed CAGGUGA)	TargetScan Human	High (predicted)	ENSG00000100811	YY1	5.026	VDR/RXR Activation
hsa-miR-125b	miR-125b-5p (and other miRNAs w/seed CCCUGAG)	TargetScan Human	High (predicted)	ENSG00000168615	ADAM9	3.524	Axonal Guidance Signaling
hsa-miR-125b	miR-125b-5p (and other miRNAs w/seed CCCUGAG)	TargetScan Human	High (predicted)	ENSG00000170776	AKAP13	4.46	cAMP-mediated signaling,Cardiac β-adrenergic Signaling,Protein Kinase A Signaling
hsa-miR-125b	miR-125b-5p (and other miRNAs w/seed CCCUGAG)	TargetScan Human	High (predicted)	ENSG00000154122	ANKH	5.239
hsa-miR-125b	miR-125b-5p (and other miRNAs w/seed CCCUGAG)	TargetScan Human	High (predicted)	ENSG00000177119	ANO6	2.606
hsa-miR-125b	miR-125b-5p (and other miRNAs w/seed CCCUGAG)	TargetScan Human	High (predicted)	ENSG00000166825	ANPEP	5.024	Glutathione-mediated Detoxification,γ-glutamyl Cycle
hsa-miR-125b	miR-125b-5p (and other miRNAs w/seed CCCUGAG)	TargetScan Human	High (predicted)	ENSG00000119682	AREL1	4.46
hsa-miR-125b	miR-125b-5p (and other miRNAs w/seed CCCUGAG)	TargetScan Human	High (predicted)	ENSG00000076108	BAZ2A	5.022
hsa-miR-125b	miR-125b-5p (and other miRNAs w/seed CCCUGAG)	TargetScan Human	High (predicted)	ENSG00000111605	CPSF6	3.15	Cleavage and Polyadenylation of Pre-mRNA,Tight Junction Signaling
hsa-miR-125b	miR-125b-5p (and other miRNAs w/seed CCCUGAG)	TargetScan Human	High (predicted)	ENSG00000145191	EIF2B5	3.15	Cardiac Hypertrophy Signaling,EIF2 Signaling,Insulin Receptor Signaling,Regulation of eIF4 and p70S6K Signaling,VEGF Signaling
hsa-miR-125b	miR-125b-5p (and other miRNAs w/seed CCCUGAG)	TargetScan Human	High (predicted)	ENSG00000187840	EIF4EBP1	2.631	Acute Myeloid Leukemia Signaling,AMPK Signaling,ERK/MAPK Signaling,FLT3 Signaling in Hematopoietic Progenitor Cells,IL-8 Signaling,Insulin Receptor Signaling,mTOR Signaling,PI3K/AKT Signaling,Regulation of eIF4 and p70S6K Signaling,UVB-Induced MAPK Signaling
hsa-miR-125b	miR-125b-5p (and other miRNAs w/seed CCCUGAG)	TargetScan Human	High (predicted)	ENSG00000066322	ELOVL1	3.524	Stearate Biosynthesis I (Animals),Triacylglycerol Biosynthesis
hsa-miR-125b	miR-125b-5p (and other miRNAs w/seed CCCUGAG)	TarBase,TargetScan Human	Experimentally Observed,High (predicted)	ENSG00000197217	ENTPD4	3.821
hsa-miR-125b	miR-125b-5p (and other miRNAs w/seed CCCUGAG)	TargetScan Human	High (predicted)	ENSG00000134954	ETS1	4.277	B Cell Receptor Signaling,ERK/MAPK Signaling,GM-CSF Signaling,HGF Signaling,Regulation of the Epithelial-Mesenchymal Transition Pathway,Renal Cell Carcinoma Signaling,Telomerase Signaling
hsa-miR-125b	miR-125b-5p (and other miRNAs w/seed CCCUGAG)	TargetScan Human	High (predicted)	ENSG00000075420	FNDC3B	2.494
hsa-miR-125b	miR-125b-5p (and other miRNAs w/seed CCCUGAG)	TargetScan Human	High (predicted)	ENSG00000138759	FRAS1	3.821
hsa-miR-125b	miR-125b-5p (and other miRNAs w/seed CCCUGAG)	miRecords	Experimentally Observed	ENSG00000163041	H3F3A/H3F3B	3.524	ERK/MAPK Signaling,Estrogen Receptor Signaling,p38 MAPK Signaling,Protein Kinase A Signaling,UVB-Induced MAPK Signaling
hsa-miR-125b	miR-125b-5p (and other miRNAs w/seed CCCUGAG)	TargetScan Human,miRecords	Experimentally Observed,Moderate (predicted)	ENSG00000146674	IGFBP3	5.023	Growth Hormone Signaling,Hepatic Fibrosis / Hepatic Stellate Cell Activation,IGF-1 Signaling,RAR Activation,VDR/RXR Activation
hsa-miR-125b	miR-125b-5p (and other miRNAs w/seed CCCUGAG)	TargetScan Human	High (predicted)	ENSG00000162522	KIAA1522	2.608
hsa-miR-125b	miR-125b-5p (and other miRNAs w/seed CCCUGAG)	miRecords	Experimentally Observed	ENSG00000111885	MAN1A1	5.135
hsa-miR-125b	miR-125b-5p (and other miRNAs w/seed CCCUGAG)	TargetScan Human	High (predicted)	ENSG00000171109	MFN1	4.067
hsa-miR-125b	miR-125b-5p (and other miRNAs w/seed CCCUGAG)	TargetScan Human	High (predicted)	ENSG00000188786	MTF1	4.067
hsa-miR-125b	miR-125b-5p (and other miRNAs w/seed CCCUGAG)	TargetScan Human	High (predicted),Moderate (predicted)	ENSG00000271383	NBPF10 (includes others)	5.336
hsa-miR-125b	miR-125b-5p (and other miRNAs w/seed CCCUGAG)	TargetScan Human	High (predicted)	ENSG00000196498	NCOR2	2.318	Aryl Hydrocarbon Receptor Signaling,Estrogen Receptor Signaling,Glucocorticoid Receptor Signaling,Huntington's Disease Signaling,LXR/RXR Activation,PPAR Signaling,PPARα/RXRα Activation,RAR Activation,TR/RXR Activation,VDR/RXR Activation,Xenobiotic Metabolism Signaling
hsa-miR-125b	miR-125b-5p (and other miRNAs w/seed CCCUGAG)	TargetScan Human	High (predicted)	ENSG00000111859	NEDD9	3.524	Integrin Signaling
hsa-miR-125b	miR-125b-5p (and other miRNAs w/seed CCCUGAG)	TargetScan Human	High (predicted)	ENSG00000147862	NFIB	2.672	Aryl Hydrocarbon Receptor Signaling
hsa-miR-125b	miR-125b-5p (and other miRNAs w/seed CCCUGAG)	TargetScan Human	High (predicted)	ENSG00000132182	NUP210	3.524
hsa-miR-125b	miR-125b-5p (and other miRNAs w/seed CCCUGAG)	TargetScan Human	High (predicted)	ENSG00000173193	PARP14	4.067	Death Receptor Signaling,Retinoic acid Mediated Apoptosis Signaling,UVA-Induced MAPK Signaling
hsa-miR-125b	miR-125b-5p (and other miRNAs w/seed CCCUGAG)	TargetScan Human	High (predicted)	ENSG00000112531	QKI	2.446
hsa-miR-125b	miR-125b-5p (and other miRNAs w/seed CCCUGAG)	TargetScan Human	High (predicted)	ENSG00000125826	RBCK1	4.067
hsa-miR-125b	miR-125b-5p (and other miRNAs w/seed CCCUGAG)	TargetScan Human	High (predicted)	ENSG00000138760	SCARB2	4.768
hsa-miR-125b	miR-125b-5p (and other miRNAs w/seed CCCUGAG)	TargetScan Human,miRecords	Experimentally Observed,High (predicted)	ENSG00000166224	SGPL1	3.15
hsa-miR-125b	miR-125b-5p (and other miRNAs w/seed CCCUGAG)	TargetScan Human	High (predicted)	ENSG00000175387	SMAD2	3.821	Antiproliferative Role of TOB in T Cell Signaling,Colorectal Cancer Metastasis Signaling,Factors Promoting Cardiogenesis in Vertebrates,Glucocorticoid Receptor Signaling,Hepatic Fibrosis / Hepatic Stellate Cell Activation,HIPPO signaling,Human Embryonic Stem Cell Pluripotency,Molecular Mechanisms of Cancer,Pancreatic Adenocarcinoma Signaling,PPARα/RXRα Activation,RAR Activation,Regulation of IL-2…
hsa-miR-125b	miR-125b-5p (and other miRNAs w/seed CCCUGAG)	TargetScan Human	High (predicted)	ENSG00000198952	SMG5	4.46
hsa-miR-125b	miR-125b-5p (and other miRNAs w/seed CCCUGAG)	TargetScan Human	High (predicted)	ENSG00000073849	ST6GAL1	5.022
hsa-miR-125b	miR-125b-5p (and other miRNAs w/seed CCCUGAG)	miRecords	Experimentally Observed	ENSG00000103275	UBE2I	3.15	Glucocorticoid Receptor Signaling,Hypoxia Signaling in the Cardiovascular System,Protein Ubiquitination Pathway
hsa-miR-125b	miR-125b-5p (and other miRNAs w/seed CCCUGAG)	TargetScan Human	High (predicted)	ENSG00000185651	UBE2L3	3.821	Hypoxia Signaling in the Cardiovascular System,Protein Ubiquitination Pathway
hsa-miR-125b	miR-125b-5p (and other miRNAs w/seed CCCUGAG)	TargetScan Human	High (predicted)	ENSG00000176105	YES1	3.524	Epithelial Adherens Junction Signaling,Fcγ Receptor-mediated Phagocytosis in Macrophages and Monocytes,Reelin Signaling in Neurons,Role of Tissue Factor in Cancer,Tec Kinase Signaling
hsa-miR-1260b	miR-1260a (and other miRNAs w/seed UCCCACC)	TargetScan Human	High (predicted)	ENSG00000105221	AKT2	4.067	14-3-3-mediated Signaling,Acute Myeloid Leukemia Signaling,Acute Phase Response Signaling,AMPK Signaling,Amyloid Processing,Angiopoietin Signaling,Axonal Guidance Signaling,B Cell Receptor Signaling,CD28 Signaling in T Helper Cells,Ceramide Signaling,Chronic Myeloid Leukemia Signaling,Colorectal Cancer Metastasis Signaling,CREB Signaling in Neurons,CTLA4 Signaling in Cytotoxic T Lymphocytes,CXCR4…
hsa-miR-1260b	miR-1260a (and other miRNAs w/seed UCCCACC)	TargetScan Human	High (predicted)	ENSG00000116539	ASH1L	4.46
hsa-miR-1260b	miR-1260a (and other miRNAs w/seed UCCCACC)	TargetScan Human	High (predicted)	ENSG00000115649	CNPPD1	4.067
hsa-miR-1260b	miR-1260a (and other miRNAs w/seed UCCCACC)	TargetScan Human	High (predicted)	ENSG00000204435	CSNK2B	2.844	Amyloid Processing,Clathrin-mediated Endocytosis Signaling,EGF Signaling,IGF-1 Signaling,IL-2 Signaling,IL-6 Signaling,NF-κB Signaling,PDGF Signaling,PTEN Signaling,RAR Activation,Wnt/β-catenin Signaling
hsa-miR-1260b	miR-1260a (and other miRNAs w/seed UCCCACC)	TargetScan Human	High (predicted)	ENSG00000204209	DAXX	4.067	Death Receptor Signaling,Induction of Apoptosis by HIV1,Molecular Mechanisms of Cancer,p38 MAPK Signaling,SAPK/JNK Signaling
hsa-miR-1260b	miR-1260a (and other miRNAs w/seed UCCCACC)	TargetScan Human	High (predicted)	ENSG00000134954	ETS1	4.277	B Cell Receptor Signaling,ERK/MAPK Signaling,GM-CSF Signaling,HGF Signaling,Regulation of the Epithelial-Mesenchymal Transition Pathway,Renal Cell Carcinoma Signaling,Telomerase Signaling
hsa-miR-1260b	miR-1260a (and other miRNAs w/seed UCCCACC)	TargetScan Human	High (predicted)	ENSG00000077942	FBLN1	3.524
hsa-miR-1260b	miR-1260a (and other miRNAs w/seed UCCCACC)	TargetScan Human	High (predicted)	ENSG00000115641	FHL2	5.023
hsa-miR-1260b	miR-1260a (and other miRNAs w/seed UCCCACC)	TargetScan Human	High (predicted)	ENSG00000138759	FRAS1	3.821
hsa-miR-1260b	miR-1260a (and other miRNAs w/seed UCCCACC)	TargetScan Human	High (predicted)	ENSG00000064393	HIPK2	3.524	Cell Cycle: G2/M DNA Damage Checkpoint Regulation,Molecular Mechanisms of Cancer,p53 Signaling
hsa-miR-1260b	miR-1260a (and other miRNAs w/seed UCCCACC)	TargetScan Human	High (predicted)	ENSG00000139116	KIF21A	4.067
hsa-miR-1260b	miR-1260a (and other miRNAs w/seed UCCCACC)	TargetScan Human	High (predicted)	ENSG00000197442	MAP3K5	4.067	14-3-3-mediated Signaling,4-1BB Signaling in T Lymphocytes,Acute Phase Response Signaling,Apoptosis Signaling,B Cell Receptor Signaling,Cardiac Hypertrophy Signaling,CD27 Signaling in Lymphocytes,Death Receptor Signaling,Endoplasmic Reticulum Stress Pathway,FGF Signaling,Germ Cell-Sertoli Cell Junction Signaling,GNRH Signaling,Gα12/13 Signaling,HER-2 Signaling in Breast Cancer,HGF Signaling,Induc…
hsa-miR-1260b	miR-1260a (and other miRNAs w/seed UCCCACC)	TargetScan Human	High (predicted)	ENSG00000227345	PARG	4.46
hsa-miR-1260b	miR-1260a (and other miRNAs w/seed UCCCACC)	TargetScan Human	High (predicted)	ENSG00000148484	RSU1	2.038	ILK Signaling
hsa-miR-1260b	miR-1260a (and other miRNAs w/seed UCCCACC)	TargetScan Human	High (predicted)	ENSG00000111319	SCNN1A	2.66	Aldosterone Signaling in Epithelial Cells,Gustation Pathway,Insulin Receptor Signaling
hsa-miR-1260b	miR-1260a (and other miRNAs w/seed UCCCACC)	TargetScan Human	High (predicted)	ENSG00000136731	UGGT1	2.597
hsa-miR-1260b	miR-1260a (and other miRNAs w/seed UCCCACC)	TargetScan Human	High (predicted)	ENSG00000060237	WNK1	3.524	ERK5 Signaling
hsa-miR-1260b	miR-1260a (and other miRNAs w/seed UCCCACC)	TargetScan Human	High (predicted)	ENSG00000143324	XPR1	4.461
hsa-miR-1261	miR-1261 (miRNAs w/seed UGGAUAA)	TargetScan Human	High (predicted)	ENSG00000168710	AHCYL1	4.461	Cysteine Biosynthesis III (mammalia),Methionine Degradation I (to Homocysteine),Superpathway of Methionine Degradation
hsa-miR-1261	miR-1261 (miRNAs w/seed UGGAUAA)	TargetScan Human	High (predicted)	ENSG00000129534	MIS18BP1	4.067
hsa-miR-1261	miR-1261 (miRNAs w/seed UGGAUAA)	TargetScan Human	High (predicted)	ENSG00000185651	UBE2L3	3.821	Hypoxia Signaling in the Cardiovascular System,Protein Ubiquitination Pathway
hsa-miR-4701-3p	miR-1262 (and other miRNAs w/seed UGGGUGA)	TargetScan Human	High (predicted)	ENSG00000101745	ANKRD12	4.067
hsa-miR-4701-3p	miR-1262 (and other miRNAs w/seed UGGGUGA)	TargetScan Human	High (predicted)	ENSG00000167995	BEST1	3.821
hsa-miR-4701-3p	miR-1262 (and other miRNAs w/seed UGGGUGA)	TargetScan Human	High (predicted)	ENSG00000089280	FUS	4.46
hsa-miR-4701-3p	miR-1262 (and other miRNAs w/seed UGGGUGA)	TargetScan Human	High (predicted),Moderate (predicted)	ENSG00000112531	QKI	2.446
hsa-miR-4701-3p	miR-1262 (and other miRNAs w/seed UGGGUGA)	TargetScan Human	High (predicted)	ENSG00000198952	SMG5	4.46
hsa-miR-4701-3p	miR-1262 (and other miRNAs w/seed UGGGUGA)	TargetScan Human	High (predicted)	ENSG00000145348	TBCK	4.067
hsa-miR-4701-3p	miR-1262 (and other miRNAs w/seed UGGGUGA)	TargetScan Human	High (predicted)	ENSG00000056097	ZFR	2.95
hsa-miR-1263	miR-1263 (miRNAs w/seed UGGUACC)	TargetScan Human	High (predicted)	ENSG00000116688	MFN2	-4.498
hsa-miR-1263	miR-1263 (miRNAs w/seed UGGUACC)	TargetScan Human	High (predicted)	ENSG00000129003	VPS13C	-4.251
hsa-miR-1264	miR-1264 (and other miRNAs w/seed AAGUCUU)	TargetScan Human	High (predicted)	ENSG00000173744	AGFG1	4.067
hsa-miR-1264	miR-1264 (and other miRNAs w/seed AAGUCUU)	TargetScan Human	High (predicted)	ENSG00000121940	CLCC1	5.023
hsa-miR-1264	miR-1264 (and other miRNAs w/seed AAGUCUU)	TargetScan Human	High (predicted)	ENSG00000168434	COG7	5.022
hsa-miR-1264	miR-1264 (and other miRNAs w/seed AAGUCUU)	TargetScan Human	High (predicted)	ENSG00000175387	SMAD2	3.821	Antiproliferative Role of TOB in T Cell Signaling,Colorectal Cancer Metastasis Signaling,Factors Promoting Cardiogenesis in Vertebrates,Glucocorticoid Receptor Signaling,Hepatic Fibrosis / Hepatic Stellate Cell Activation,HIPPO signaling,Human Embryonic Stem Cell Pluripotency,Molecular Mechanisms of Cancer,Pancreatic Adenocarcinoma Signaling,PPARα/RXRα Activation,RAR Activation,Regulation of IL-2…
hsa-miR-1265	miR-1265 (miRNAs w/seed AGGAUGU)	TargetScan Human	High (predicted)	ENSG00000153113	CAST	4.275	Regulation of Cellular Mechanics by Calpain Protease
hsa-miR-1265	miR-1265 (miRNAs w/seed AGGAUGU)	TargetScan Human	High (predicted)	ENSG00000117226	GBP3	4.622
hsa-miR-1265	miR-1265 (miRNAs w/seed AGGAUGU)	TargetScan Human	High (predicted)	ENSG00000196712	NF1	2.636	Glioblastoma Multiforme Signaling,Molecular Mechanisms of Cancer
hsa-miR-1265	miR-1265 (miRNAs w/seed AGGAUGU)	TargetScan Human	High (predicted)	ENSG00000105176	URI1	4.461
hsa-miR-4518	miR-1266-5p (and other miRNAs w/seed CUCAGGG)	TargetScan Human	High (predicted)	ENSG00000177674	AGTRAP	3.821
hsa-miR-4518	miR-1266-5p (and other miRNAs w/seed CUCAGGG)	TargetScan Human	High (predicted)	ENSG00000144655	CSRNP1	4.067
hsa-miR-4518	miR-1266-5p (and other miRNAs w/seed CUCAGGG)	TargetScan Human	High (predicted)	ENSG00000113657	DPYSL3	4.77	Semaphorin Signaling in Neurons
hsa-miR-4518	miR-1266-5p (and other miRNAs w/seed CUCAGGG)	TargetScan Human	High (predicted)	ENSG00000211445	GPX3	3.821	Glutathione Redox Reactions I
hsa-miR-4518	miR-1266-5p (and other miRNAs w/seed CUCAGGG)	TargetScan Human	High (predicted)	ENSG00000189067	LITAF	4.067
hsa-miR-4518	miR-1266-5p (and other miRNAs w/seed CUCAGGG)	TargetScan Human	High (predicted)	ENSG00000157227	MMP14	2.373	Agranulocyte Adhesion and Diapedesis,Bladder Cancer Signaling,Colorectal Cancer Metastasis Signaling,Granulocyte Adhesion and Diapedesis,HIF1α Signaling,Inhibition of Matrix Metalloproteases,Leukocyte Extravasation Signaling,Role of Osteoblasts, Osteoclasts and Chondrocytes in Rheumatoid Arthritis
hsa-miR-4518	miR-1266-5p (and other miRNAs w/seed CUCAGGG)	TargetScan Human	High (predicted)	ENSG00000162521	RBBP4	4.277	Adipogenesis pathway,DNA Methylation and Transcriptional Repression Signaling
hsa-miR-4518	miR-1266-5p (and other miRNAs w/seed CUCAGGG)	TargetScan Human	High (predicted)	ENSG00000145592	RPL37	4.067	EIF2 Signaling
hsa-miR-4518	miR-1266-5p (and other miRNAs w/seed CUCAGGG)	TargetScan Human	High (predicted)	ENSG00000143549	TPM3	5.023	Calcium Signaling
hsa-miR-4518	miR-1266-5p (and other miRNAs w/seed CUCAGGG)	TargetScan Human	High (predicted)	ENSG00000166340	TPP1	3.524	Telomerase Signaling
hsa-miR-4518	miR-1266-5p (and other miRNAs w/seed CUCAGGG)	TargetScan Human	High (predicted)	ENSG00000106261	ZKSCAN1	3.524
hsa-miR-1269b	miR-1269a (and other miRNAs w/seed UGGACUG)	TargetScan Human	High (predicted)	ENSG00000171634	BPTF	4.767
hsa-miR-1269b	miR-1269a (and other miRNAs w/seed UGGACUG)	TargetScan Human	High (predicted)	ENSG00000003402	CFLAR	2.791	Death Receptor Signaling,Molecular Mechanisms of Cancer,PEDF Signaling,Retinoic acid Mediated Apoptosis Signaling
hsa-miR-127-5p	miR-127-5p (miRNAs w/seed UGAAGCU)	TargetScan Human	High (predicted)	ENSG00000111605	CPSF6	3.15	Cleavage and Polyadenylation of Pre-mRNA,Tight Junction Signaling
hsa-miR-127-5p	miR-127-5p (miRNAs w/seed UGAAGCU)	TargetScan Human	High (predicted)	ENSG00000108055	SMC3	5.022	ATM Signaling,Mitotic Roles of Polo-Like Kinase
hsa-miR-620	miR-1270 (and other miRNAs w/seed UGGAGAU)	TargetScan Human	High (predicted)	ENSG00000090382	LYZ	4.066	Atherosclerosis Signaling,Clathrin-mediated Endocytosis Signaling,IL-12 Signaling and Production in Macrophages,LXR/RXR Activation,Production of Nitric Oxide and Reactive Oxygen Species in Macrophages
hsa-miR-620	miR-1270 (and other miRNAs w/seed UGGAGAU)	TargetScan Human	High (predicted)	ENSG00000128039	SRD5A3	4.621	Androgen Biosynthesis,Stearate Biosynthesis I (Animals)
hsa-miR-1272	miR-1272 (miRNAs w/seed AUGAUGA)	TargetScan Human	High (predicted)	ENSG00000122873	CISD1	-2.603
hsa-miR-1272	miR-1272 (miRNAs w/seed AUGAUGA)	TargetScan Human	High (predicted)	ENSG00000070495	JMJD6	-5.952	IL-12 Signaling and Production in Macrophages
hsa-miR-1273	miR-1273a (miRNAs w/seed GGCGACA)	TargetScan Human	High (predicted)	ENSG00000100342	APOL1	-2.474	Atherosclerosis Signaling,Clathrin-mediated Endocytosis Signaling,FXR/RXR Activation,IL-12 Signaling and Production in Macrophages,LXR/RXR Activation,Production of Nitric Oxide and Reactive Oxygen Species in Macrophages
hsa-miR-1273	miR-1273a (miRNAs w/seed GGCGACA)	TargetScan Human	High (predicted)	ENSG00000147044	CASK	-4.109	Tight Junction Signaling
hsa-miR-1273	miR-1273a (miRNAs w/seed GGCGACA)	TargetScan Human	High (predicted)	ENSG00000122133	PAEP	-3.19
hsa-miR-1273d	miR-1273d (miRNAs w/seed AACCCAU)	TargetScan Human	High (predicted)	ENSG00000001629	ANKIB1	2.608
hsa-miR-1273d	miR-1273d (miRNAs w/seed AACCCAU)	TargetScan Human	High (predicted)	ENSG00000171634	BPTF	4.767
hsa-miR-1273d	miR-1273d (miRNAs w/seed AACCCAU)	TargetScan Human	High (predicted)	ENSG00000071054	MAP4K4	4.46	Apoptosis Signaling,Creatine-phosphate Biosynthesis,Death Receptor Signaling,Ephrin Receptor Signaling,IL-10 Signaling,IL-6 Signaling,IL-8 Signaling,NF-κB Signaling,PPAR Signaling,PPARα/RXRα Activation,SAPK/JNK Signaling,Toll-like Receptor Signaling
hsa-miR-1273d	miR-1273d (miRNAs w/seed AACCCAU)	TargetScan Human	High (predicted)	ENSG00000253729	PRKDC	5.024	Cell Cycle: G2/M DNA Damage Checkpoint Regulation,DNA Double-Strand Break Repair by Non-Homologous End Joining,Estrogen Receptor Signaling,Granzyme B Signaling,Molecular Mechanisms of Cancer,p53 Signaling
hsa-miR-1273d	miR-1273d (miRNAs w/seed AACCCAU)	TargetScan Human	High (predicted)	ENSG00000197756	RPL37A	4.768	EIF2 Signaling
hsa-miR-1273e	miR-1273e (miRNAs w/seed UGCUUGA)	TargetScan Human	High (predicted)	ENSG00000054267	ARID4B	-3.19	DNA Methylation and Transcriptional Repression Signaling
hsa-miR-1273e	miR-1273e (miRNAs w/seed UGCUUGA)	TargetScan Human	High (predicted)	ENSG00000082258	CCNT2	-3.564
hsa-miR-1273e	miR-1273e (miRNAs w/seed UGCUUGA)	TargetScan Human	High (predicted)	ENSG00000005812	FBXL3	-4.109
hsa-miR-1273e	miR-1273e (miRNAs w/seed UGCUUGA)	TargetScan Human	High (predicted)	ENSG00000167005	NUDT21	-2.983	Cleavage and Polyadenylation of Pre-mRNA,Tight Junction Signaling
hsa-miR-1273f	miR-1273f (miRNAs w/seed GAGAUGG)	TargetScan Human	High (predicted)	ENSG00000128383	APOBEC3A	5.024	Salvage Pathways of Pyrimidine Deoxyribonucleotides,Salvage Pathways of Pyrimidine Ribonucleotides
hsa-miR-1273f	miR-1273f (miRNAs w/seed GAGAUGG)	TargetScan Human	High (predicted)	ENSG00000105388	CEACAM5	3.847
hsa-miR-1273f	miR-1273f (miRNAs w/seed GAGAUGG)	TargetScan Human	High (predicted),Moderate (predicted)	ENSG00000003402	CFLAR	2.791	Death Receptor Signaling,Molecular Mechanisms of Cancer,PEDF Signaling,Retinoic acid Mediated Apoptosis Signaling
hsa-miR-1273f	miR-1273f (miRNAs w/seed GAGAUGG)	TargetScan Human	High (predicted)	ENSG00000196141	SPATS2L	5.239
hsa-miR-1273f	miR-1273f (miRNAs w/seed GAGAUGG)	TargetScan Human	High (predicted)	ENSG00000166340	TPP1	3.524	Telomerase Signaling
hsa-miR-1273g	miR-1273g-5p (miRNAs w/seed GUGGUUG)	TargetScan Human	High (predicted)	ENSG00000122786	CALD1	3.821
hsa-miR-1273g	miR-1273g-5p (miRNAs w/seed GUGGUUG)	TargetScan Human	High (predicted)	ENSG00000069345	DNAJA2	5.024	NRF2-mediated Oxidative Stress Response,Unfolded protein response
hsa-miR-1273g	miR-1273g-5p (miRNAs w/seed GUGGUUG)	TargetScan Human	High (predicted)	ENSG00000177150	FAM210A	4.067
hsa-miR-1273g	miR-1273g-5p (miRNAs w/seed GUGGUUG)	TargetScan Human	High (predicted)	ENSG00000087245	MMP2	4.277	Agranulocyte Adhesion and Diapedesis,Airway Pathology in Chronic Obstructive Pulmonary Disease,Axonal Guidance Signaling,Bladder Cancer Signaling,Colorectal Cancer Metastasis Signaling,Glioma Invasiveness Signaling,Granulocyte Adhesion and Diapedesis,Hepatic Fibrosis / Hepatic Stellate Cell Activation,HER-2 Signaling in Breast Cancer,HIF1α Signaling,IL-8 Signaling,Inhibition of Matrix Metalloprot…
hsa-miR-1273g	miR-1273g-5p (miRNAs w/seed GUGGUUG)	TargetScan Human	High (predicted)	ENSG00000175768	TOMM5	2.187
hsa-miR-3689c	miR-1273h-5p (and other miRNAs w/seed UGGGAGG)	TargetScan Human	High (predicted)	ENSG00000177119	ANO6	2.606
hsa-miR-3689c	miR-1273h-5p (and other miRNAs w/seed UGGGAGG)	TargetScan Human	High (predicted)	ENSG00000121940	CLCC1	5.023
hsa-miR-3689c	miR-1273h-5p (and other miRNAs w/seed UGGGAGG)	TargetScan Human	High (predicted)	ENSG00000177150	FAM210A	4.067
hsa-miR-3689c	miR-1273h-5p (and other miRNAs w/seed UGGGAGG)	TargetScan Human	High (predicted)	ENSG00000089280	FUS	4.46
hsa-miR-3689c	miR-1273h-5p (and other miRNAs w/seed UGGGAGG)	TargetScan Human	High (predicted)	ENSG00000197093	GAL3ST4	4.067
hsa-miR-3689c	miR-1273h-5p (and other miRNAs w/seed UGGGAGG)	TargetScan Human	High (predicted)	ENSG00000105220	GPI	3.15	Colanic Acid Building Blocks Biosynthesis,GDP-mannose Biosynthesis,Gluconeogenesis I,Glycolysis I,UDP-N-acetyl-D-galactosamine Biosynthesis II
hsa-miR-3689c	miR-1273h-5p (and other miRNAs w/seed UGGGAGG)	TargetScan Human	High (predicted)	ENSG00000116984	MTR	3.821	Folate Transformations I,Methionine Salvage II (Mammalian),Superpathway of Methionine Degradation
hsa-miR-3689c	miR-1273h-5p (and other miRNAs w/seed UGGGAGG)	TargetScan Human	High (predicted)	ENSG00000070614	NDST1	4.771	Chondroitin Sulfate Biosynthesis,Chondroitin Sulfate Biosynthesis (Late Stages),Dermatan Sulfate Biosynthesis,Dermatan Sulfate Biosynthesis (Late Stages),Heparan Sulfate Biosynthesis,Heparan Sulfate Biosynthesis (Late Stages),LPS/IL-1 Mediated Inhibition of RXR Function,Triacylglycerol Degradation,Xenobiotic Metabolism Signaling
hsa-miR-3689c	miR-1273h-5p (and other miRNAs w/seed UGGGAGG)	TargetScan Human	High (predicted)	ENSG00000116962	NID1	5.022
hsa-miR-3689c	miR-1273h-5p (and other miRNAs w/seed UGGGAGG)	TargetScan Human	High (predicted)	ENSG00000144118	RALB	2.668	Gαi Signaling,Integrin Signaling,Molecular Mechanisms of Cancer,Phospholipase C Signaling
hsa-miR-3689c	miR-1273h-5p (and other miRNAs w/seed UGGGAGG)	TargetScan Human	High (predicted)	ENSG00000088827	SIGLEC1	3.176
hsa-miR-3689c	miR-1273h-5p (and other miRNAs w/seed UGGGAGG)	TargetScan Human	High (predicted)	ENSG00000157765	SLC34A2	4.068
hsa-miR-3689c	miR-1273h-5p (and other miRNAs w/seed UGGGAGG)	TargetScan Human	High (predicted)	ENSG00000231925	TAPBP	2.406	Antigen Presentation Pathway
hsa-miR-3689c	miR-1273h-5p (and other miRNAs w/seed UGGGAGG)	TargetScan Human	High (predicted)	ENSG00000035403	VCL	2.87	Actin Cytoskeleton Signaling,Epithelial Adherens Junction Signaling,FAK Signaling,Germ Cell-Sertoli Cell Junction Signaling,ILK Signaling,Integrin Signaling,Leukocyte Extravasation Signaling,Paxillin Signaling,Regulation of Cellular Mechanics by Calpain Protease,Remodeling of Epithelial Adherens Junctions,Sertoli Cell-Sertoli Cell Junction Signaling,Tight Junction Signaling,VEGF Signaling
hsa-miR-3689c	miR-1273h-5p (and other miRNAs w/seed UGGGAGG)	TargetScan Human	High (predicted)	ENSG00000132549	VPS13B	4.067
hsa-miR-3689c	miR-1273h-5p (and other miRNAs w/seed UGGGAGG)	TargetScan Human	High (predicted)	ENSG00000134308	YWHAQ	2.926	14-3-3-mediated Signaling,Cell Cycle: G2/M DNA Damage Checkpoint Regulation,ERK/MAPK Signaling,ERK5 Signaling,HIPPO signaling,IGF-1 Signaling,Myc Mediated Apoptosis Signaling,p70S6K Signaling,PI3K/AKT Signaling,Protein Kinase A Signaling
hsa-miR-1275	miR-1275 (and other miRNAs w/seed UGGGGGA)	TargetScan Human	High (predicted)	ENSG00000131473	ACLY	5.594	Acetyl-CoA Biosynthesis III (from Citrate),Insulin Receptor Signaling
hsa-miR-1275	miR-1275 (and other miRNAs w/seed UGGGGGA)	TargetScan Human	High (predicted)	ENSG00000075624	ACTB	4.459	Actin Cytoskeleton Signaling,Agranulocyte Adhesion and Diapedesis,Agrin Interactions at Neuromuscular Junction,AMPK Signaling,Caveolar-mediated Endocytosis Signaling,Cellular Effects of Sildenafil (Viagra),Clathrin-mediated Endocytosis Signaling,Crosstalk between Dendritic Cells and Natural Killer Cells,Death Receptor Signaling,Epithelial Adherens Junction Signaling,FAK Signaling,Fcγ Receptor-med…
hsa-miR-1275	miR-1275 (and other miRNAs w/seed UGGGGGA)	TargetScan Human	High (predicted)	ENSG00000160710	ADAR	2.708	Activation of IRF by Cytosolic Pattern Recognition Receptors
hsa-miR-1275	miR-1275 (and other miRNAs w/seed UGGGGGA)	TargetScan Human	High (predicted)	ENSG00000164692	COL1A2	3.088	Atherosclerosis Signaling,Dendritic Cell Maturation,Hepatic Fibrosis / Hepatic Stellate Cell Activation,Intrinsic Prothrombin Activation Pathway
hsa-miR-1275	miR-1275 (and other miRNAs w/seed UGGGGGA)	TargetScan Human	High (predicted)	ENSG00000164733	CTSB	4.769
hsa-miR-1275	miR-1275 (and other miRNAs w/seed UGGGGGA)	TargetScan Human	High (predicted)	ENSG00000166147	FBN1	3.524
hsa-miR-1275	miR-1275 (and other miRNAs w/seed UGGGGGA)	TargetScan Human	High (predicted)	ENSG00000138757	G3BP2	3.821
hsa-miR-1275	miR-1275 (and other miRNAs w/seed UGGGGGA)	TargetScan Human	High (predicted)	ENSG00000149573	MPZL2	5.241
hsa-miR-1275	miR-1275 (and other miRNAs w/seed UGGGGGA)	TargetScan Human	High (predicted)	ENSG00000165671	NSD1	4.067	RAR Activation
hsa-miR-1275	miR-1275 (and other miRNAs w/seed UGGGGGA)	TargetScan Human	High (predicted)	ENSG00000130300	PLVAP	4.768
hsa-miR-1275	miR-1275 (and other miRNAs w/seed UGGGGGA)	TargetScan Human	High (predicted)	ENSG00000112701	SENP6	4.46
hsa-miR-1275	miR-1275 (and other miRNAs w/seed UGGGGGA)	TargetScan Human	High (predicted)	ENSG00000142864	SERBP1	2.543
hsa-miR-1275	miR-1275 (and other miRNAs w/seed UGGGGGA)	TargetScan Human	High (predicted)	ENSG00000113140	SPARC	6.112
hsa-miR-1275	miR-1275 (and other miRNAs w/seed UGGGGGA)	TargetScan Human	High (predicted)	ENSG00000197694	SPTAN1	2.942	Apoptosis Signaling,Death Receptor Signaling,Sertoli Cell-Sertoli Cell Junction Signaling,Tight Junction Signaling
hsa-miR-1275	miR-1275 (and other miRNAs w/seed UGGGGGA)	TargetScan Human	High (predicted)	ENSG00000052841	TTC17	4.46
hsa-miR-1275	miR-1275 (and other miRNAs w/seed UGGGGGA)	TargetScan Human	High (predicted)	ENSG00000165637	VDAC2	3.15	Mitochondrial Dysfunction
hsa-miR-1276	miR-1276 (miRNAs w/seed AAAGAGC)	TargetScan Human	High (predicted)	ENSG00000108654	DDX5	3.524	Estrogen Receptor Signaling
hsa-miR-1276	miR-1276 (miRNAs w/seed AAAGAGC)	TargetScan Human	High (predicted)	ENSG00000100644	HIF1A	4.769	Adipogenesis pathway,HIF1α Signaling,Hypoxia Signaling in the Cardiovascular System,ILK Signaling,Molecular Mechanisms of Cancer,mTOR Signaling,p53 Signaling,Regulation of the Epithelial-Mesenchymal Transition Pathway,Renal Cell Carcinoma Signaling,TR/RXR Activation,VEGF Signaling
hsa-miR-1276	miR-1276 (miRNAs w/seed AAAGAGC)	TargetScan Human	High (predicted)	ENSG00000227345	PARG	4.46
hsa-miR-1276	miR-1276 (miRNAs w/seed AAAGAGC)	TargetScan Human	High (predicted)	ENSG00000132424	PNISR	3.821
hsa-miR-1277	miR-1277-3p (and other miRNAs w/seed ACGUAGA)	TargetScan Human	High (predicted)	ENSG00000076067	RBMS2	4.77
hsa-miR-128	miR-128-3p (and other miRNAs w/seed CACAGUG)	TargetScan Human	High (predicted)	ENSG00000107796	ACTA2	3.319	Actin Cytoskeleton Signaling,Agranulocyte Adhesion and Diapedesis,Agrin Interactions at Neuromuscular Junction,Calcium Signaling,Caveolar-mediated Endocytosis Signaling,Cellular Effects of Sildenafil (Viagra),Clathrin-mediated Endocytosis Signaling,Crosstalk between Dendritic Cells and Natural Killer Cells,Death Receptor Signaling,Epithelial Adherens Junction Signaling,FAK Signaling,Fcγ Receptor-…
hsa-miR-128	miR-128-3p (and other miRNAs w/seed CACAGUG)	TargetScan Human	High (predicted)	ENSG00000173744	AGFG1	4.067
hsa-miR-128	miR-128-3p (and other miRNAs w/seed CACAGUG)	TargetScan Human	High (predicted)	ENSG00000188157	AGRN	5.025	Agrin Interactions at Neuromuscular Junction
hsa-miR-128	miR-128-3p (and other miRNAs w/seed CACAGUG)	TargetScan Human	High (predicted)	ENSG00000066777	ARFGEF1	3.524
hsa-miR-128	miR-128-3p (and other miRNAs w/seed CACAGUG)	TargetScan Human	High (predicted)	ENSG00000058063	ATP11B	4.461
hsa-miR-128	miR-128-3p (and other miRNAs w/seed CACAGUG)	TargetScan Human	High (predicted)	ENSG00000152242	C18orf25	4.067
hsa-miR-128	miR-128-3p (and other miRNAs w/seed CACAGUG)	TargetScan Human	High (predicted)	ENSG00000127022	CANX	3.363	Antigen Presentation Pathway,Lipid Antigen Presentation by CD1,phagosome maturation,Unfolded protein response
hsa-miR-128	miR-128-3p (and other miRNAs w/seed CACAGUG)	TargetScan Human	High (predicted)	ENSG00000108091	CCDC6	1.967
hsa-miR-128	miR-128-3p (and other miRNAs w/seed CACAGUG)	TargetScan Human	High (predicted)	ENSG00000198087	CD2AP	4.067	Clathrin-mediated Endocytosis Signaling
hsa-miR-128	miR-128-3p (and other miRNAs w/seed CACAGUG)	TargetScan Human	High (predicted)	ENSG00000140937	CDH11	4.067	Gα12/13 Signaling,RhoGDI Signaling,Signaling by Rho Family GTPases
hsa-miR-128	miR-128-3p (and other miRNAs w/seed CACAGUG)	TargetScan Human	High (predicted)	ENSG00000130635	COL5A1	4.623	Hepatic Fibrosis / Hepatic Stellate Cell Activation
hsa-miR-128	miR-128-3p (and other miRNAs w/seed CACAGUG)	TargetScan Human	High (predicted)	ENSG00000108582	CPD	4.625
hsa-miR-128	miR-128-3p (and other miRNAs w/seed CACAGUG)	TargetScan Human	High (predicted)	ENSG00000144655	CSRNP1	4.067
hsa-miR-128	miR-128-3p (and other miRNAs w/seed CACAGUG)	TargetScan Human	High (predicted)	ENSG00000057019	DCBLD2	4.067
hsa-miR-128	miR-128-3p (and other miRNAs w/seed CACAGUG)	TargetScan Human	High (predicted)	ENSG00000101191	DIDO1	4.46
hsa-miR-128	miR-128-3p (and other miRNAs w/seed CACAGUG)	TargetScan Human	High (predicted)	ENSG00000116406	EDEM3	3.15
hsa-miR-128	miR-128-3p (and other miRNAs w/seed CACAGUG)	TargetScan Human	High (predicted)	ENSG00000159023	EPB41	4.46	Sertoli Cell-Sertoli Cell Junction Signaling,Tight Junction Signaling
hsa-miR-128	miR-128-3p (and other miRNAs w/seed CACAGUG)	TargetScan Human	High (predicted)	ENSG00000109458	GAB1	3.15	B Cell Receptor Signaling,Endothelin-1 Signaling,ERK5 Signaling,Fc Epsilon RI Signaling,FGF Signaling,GDNF Family Ligand-Receptor Interactions,HGF Signaling,Insulin Receptor Signaling,Molecular Mechanisms of Cancer,Neurotrophin/TRK Signaling,NGF Signaling,PI3K/AKT Signaling,Regulation of the Epithelial-Mesenchymal Transition Pathway,Renal Cell Carcinoma Signaling,Role of NANOG in Mammalian Embryo…
hsa-miR-128	miR-128-3p (and other miRNAs w/seed CACAGUG)	TargetScan Human	High (predicted)	ENSG00000146535	GNA12	4.067	Actin Cytoskeleton Signaling,Actin Nucleation by ARP-WASP Complex,Androgen Signaling,Axonal Guidance Signaling,Cardiac Hypertrophy Signaling,Cholecystokinin/Gastrin-mediated Signaling,CREB Signaling in Neurons,CXCR4 Signaling,Endothelin-1 Signaling,Ephrin B Signaling,Ephrin Receptor Signaling,ERK5 Signaling,G Beta Gamma Signaling,Gα12/13 Signaling,IL-1 Signaling,IL-8 Signaling,Molecular Mechanism…
hsa-miR-128	miR-128-3p (and other miRNAs w/seed CACAGUG)	TargetScan Human	High (predicted)	ENSG00000163041	H3F3A/H3F3B	3.524	ERK/MAPK Signaling,Estrogen Receptor Signaling,p38 MAPK Signaling,Protein Kinase A Signaling,UVB-Induced MAPK Signaling
hsa-miR-128	miR-128-3p (and other miRNAs w/seed CACAGUG)	TargetScan Human	High (predicted)	ENSG00000064393	HIPK2	3.524	Cell Cycle: G2/M DNA Damage Checkpoint Regulation,Molecular Mechanisms of Cancer,p53 Signaling
hsa-miR-128	miR-128-3p (and other miRNAs w/seed CACAGUG)	TargetScan Human,miRecords	Experimentally Observed,High (predicted)	ENSG00000118058	KMT2A	4.461
hsa-miR-128	miR-128-3p (and other miRNAs w/seed CACAGUG)	TargetScan Human	High (predicted)	ENSG00000055609	KMT2C	4.77
hsa-miR-128	miR-128-3p (and other miRNAs w/seed CACAGUG)	TargetScan Human	High (predicted)	ENSG00000189067	LITAF	4.067
hsa-miR-128	miR-128-3p (and other miRNAs w/seed CACAGUG)	TargetScan Human	High (predicted)	ENSG00000070018	LRP6	4.901	Colorectal Cancer Metastasis Signaling,Factors Promoting Cardiogenesis in Vertebrates,Molecular Mechanisms of Cancer,Role of Macrophages, Fibroblasts and Endothelial Cells in Rheumatoid Arthritis,Role of Osteoblasts, Osteoclasts and Chondrocytes in Rheumatoid Arthritis,Wnt/β-catenin Signaling
hsa-miR-128	miR-128-3p (and other miRNAs w/seed CACAGUG)	TargetScan Human	High (predicted)	ENSG00000131446	MGAT1	3.821
hsa-miR-128	miR-128-3p (and other miRNAs w/seed CACAGUG)	TargetScan Human	High (predicted)	ENSG00000100335	MIEF1	4.46
hsa-miR-128	miR-128-3p (and other miRNAs w/seed CACAGUG)	TargetScan Human	High (predicted)	ENSG00000173542	MOB1B	4.769
hsa-miR-128	miR-128-3p (and other miRNAs w/seed CACAGUG)	TargetScan Human	High (predicted)	ENSG00000147649	MTDH	2.598
hsa-miR-128	miR-128-3p (and other miRNAs w/seed CACAGUG)	TargetScan Human	High (predicted)	ENSG00000070614	NDST1	4.771	Chondroitin Sulfate Biosynthesis,Chondroitin Sulfate Biosynthesis (Late Stages),Dermatan Sulfate Biosynthesis,Dermatan Sulfate Biosynthesis (Late Stages),Heparan Sulfate Biosynthesis,Heparan Sulfate Biosynthesis (Late Stages),LPS/IL-1 Mediated Inhibition of RXR Function,Triacylglycerol Degradation,Xenobiotic Metabolism Signaling
hsa-miR-128	miR-128-3p (and other miRNAs w/seed CACAGUG)	TargetScan Human	High (predicted)	ENSG00000196712	NF1	2.636	Glioblastoma Multiforme Signaling,Molecular Mechanisms of Cancer
hsa-miR-128	miR-128-3p (and other miRNAs w/seed CACAGUG)	TargetScan Human	High (predicted)	ENSG00000147862	NFIB	2.672	Aryl Hydrocarbon Receptor Signaling
hsa-miR-128	miR-128-3p (and other miRNAs w/seed CACAGUG)	TargetScan Human	High (predicted)	ENSG00000165671	NSD1	4.067	RAR Activation
hsa-miR-128	miR-128-3p (and other miRNAs w/seed CACAGUG)	TargetScan Human	High (predicted)	ENSG00000132182	NUP210	3.524
hsa-miR-128	miR-128-3p (and other miRNAs w/seed CACAGUG)	TargetScan Human	High (predicted)	ENSG00000078674	PCM1	3.524
hsa-miR-128	miR-128-3p (and other miRNAs w/seed CACAGUG)	TargetScan Human	High (predicted)	ENSG00000083642	PDS5B	3.15
hsa-miR-128	miR-128-3p (and other miRNAs w/seed CACAGUG)	TargetScan Human	High (predicted)	ENSG00000132424	PNISR	3.821
hsa-miR-128	miR-128-3p (and other miRNAs w/seed CACAGUG)	TargetScan Human	High (predicted)	ENSG00000186298	PPP1CC	4.276	3-phosphoinositide Biosynthesis,3-phosphoinositide Degradation,Breast Cancer Regulation by Stathmin1,Cardiac β-adrenergic Signaling,CDK5 Signaling,D-myo-inositol (1,4,5,6)-Tetrakisphosphate Biosynthesis,D-myo-inositol (3,4,5,6)-tetrakisphosphate Biosynthesis,D-myo-inositol-5-phosphate Metabolism,Dopamine Receptor Signaling,Dopamine-DARPP32 Feedback in cAMP Signaling,EIF2 Signaling,ERK/MAPK Signal…
hsa-miR-128	miR-128-3p (and other miRNAs w/seed CACAGUG)	TargetScan Human	High (predicted)	ENSG00000149923	PPP4C	3.524	3-phosphoinositide Biosynthesis,3-phosphoinositide Degradation,D-myo-inositol (1,4,5,6)-Tetrakisphosphate Biosynthesis,D-myo-inositol (3,4,5,6)-tetrakisphosphate Biosynthesis,D-myo-inositol-5-phosphate Metabolism,Superpathway of Inositol Phosphate Compounds
hsa-miR-128	miR-128-3p (and other miRNAs w/seed CACAGUG)	TargetScan Human	High (predicted)	ENSG00000112531	QKI	2.446
hsa-miR-128	miR-128-3p (and other miRNAs w/seed CACAGUG)	TargetScan Human	High (predicted)	ENSG00000142864	SERBP1	2.543
hsa-miR-128	miR-128-3p (and other miRNAs w/seed CACAGUG)	TargetScan Human	High (predicted)	ENSG00000198964	SGMS1	4.769	Sphingomyelin Metabolism
hsa-miR-128	miR-128-3p (and other miRNAs w/seed CACAGUG)	TargetScan Human	High (predicted)	ENSG00000175387	SMAD2	3.821	Antiproliferative Role of TOB in T Cell Signaling,Colorectal Cancer Metastasis Signaling,Factors Promoting Cardiogenesis in Vertebrates,Glucocorticoid Receptor Signaling,Hepatic Fibrosis / Hepatic Stellate Cell Activation,HIPPO signaling,Human Embryonic Stem Cell Pluripotency,Molecular Mechanisms of Cancer,Pancreatic Adenocarcinoma Signaling,PPARα/RXRα Activation,RAR Activation,Regulation of IL-2…
hsa-miR-128	miR-128-3p (and other miRNAs w/seed CACAGUG)	TargetScan Human	High (predicted)	ENSG00000115904	SOS1	4.067	Actin Cytoskeleton Signaling,Actin Nucleation by ARP-WASP Complex,Acute Myeloid Leukemia Signaling,Acute Phase Response Signaling,Aldosterone Signaling in Epithelial Cells,Angiopoietin Signaling,Axonal Guidance Signaling,B Cell Receptor Signaling,BMP signaling pathway,Breast Cancer Regulation by Stathmin1,Cardiac Hypertrophy Signaling,Cholecystokinin/Gastrin-mediated Signaling,Chronic Myeloid Leu…
hsa-miR-128	miR-128-3p (and other miRNAs w/seed CACAGUG)	TargetScan Human	High (predicted)	ENSG00000090487	SPG21	3.288
hsa-miR-128	miR-128-3p (and other miRNAs w/seed CACAGUG)	TargetScan Human	High (predicted)	ENSG00000102572	STK24	5.021
hsa-miR-128	miR-128-3p (and other miRNAs w/seed CACAGUG)	TargetScan Human	High (predicted)	ENSG00000170921	TANC2	4.46
hsa-miR-128	miR-128-3p (and other miRNAs w/seed CACAGUG)	TargetScan Human	High (predicted)	ENSG00000112592	TBP	4.461	Androgen Signaling,Assembly of RNA Polymerase I Complex,Assembly of RNA Polymerase II Complex,Assembly of RNA Polymerase III Complex,CREB Signaling in Neurons,Estrogen Receptor Signaling,Glucocorticoid Receptor Signaling,Huntington's Disease Signaling,NF-κB Activation by Viruses,Thrombin Signaling
hsa-miR-128	miR-128-3p (and other miRNAs w/seed CACAGUG)	TargetScan Human	High (predicted)	ENSG00000106609	TMEM248	2.791
hsa-miR-128	miR-128-3p (and other miRNAs w/seed CACAGUG)	TargetScan Human	High (predicted)	ENSG00000100354	TNRC6B	5.24
hsa-miR-128	miR-128-3p (and other miRNAs w/seed CACAGUG)	TargetScan Human	High (predicted)	ENSG00000140416	TPM1	3.524	Calcium Signaling
hsa-miR-128	miR-128-3p (and other miRNAs w/seed CACAGUG)	TargetScan Human	High (predicted)	ENSG00000060237	WNK1	3.524	ERK5 Signaling
hsa-miR-128	miR-128-3p (and other miRNAs w/seed CACAGUG)	TargetScan Human	High (predicted)	ENSG00000109046	WSB1	3.15
hsa-miR-128	miR-128-3p (and other miRNAs w/seed CACAGUG)	TargetScan Human	High (predicted)	ENSG00000143324	XPR1	4.461
hsa-miR-128	miR-128-3p (and other miRNAs w/seed CACAGUG)	TargetScan Human	High (predicted)	ENSG00000176105	YES1	3.524	Epithelial Adherens Junction Signaling,Fcγ Receptor-mediated Phagocytosis in Macrophages and Monocytes,Reelin Signaling in Neurons,Role of Tissue Factor in Cancer,Tec Kinase Signaling
hsa-miR-128	miR-128-3p (and other miRNAs w/seed CACAGUG)	TargetScan Human	High (predicted)	ENSG00000140836	ZFHX3	3.524	Transcriptional Regulatory Network in Embryonic Stem Cells
hsa-miR-128	miR-128-3p (and other miRNAs w/seed CACAGUG)	TargetScan Human	High (predicted)	ENSG00000185650	ZFP36L1	2.675
hsa-miR-1281	miR-1281 (miRNAs w/seed CGCCUCC)	TargetScan Human	High (predicted)	ENSG00000173681	CXorf23	-3.862
hsa-miR-1281	miR-1281 (miRNAs w/seed CGCCUCC)	TargetScan Human	High (predicted)	ENSG00000145495	MARCH6	-2.264
hsa-miR-1281	miR-1281 (miRNAs w/seed CGCCUCC)	TargetScan Human	High (predicted)	ENSG00000086102	NFX1	-3.862
hsa-miR-1281	miR-1281 (miRNAs w/seed CGCCUCC)	TargetScan Human	High (predicted)	ENSG00000149639	SOGA1	-4.768
hsa-miR-1281	miR-1281 (miRNAs w/seed CGCCUCC)	TargetScan Human	High (predicted)	ENSG00000196781	TLE1	-3.862	Wnt/β-catenin Signaling
hsa-miR-1282	miR-1282 (miRNAs w/seed CGUUUGC)	TargetScan Human	High (predicted)	ENSG00000004700	RECQL	-4.842
hsa-miR-1283	miR-1283 (miRNAs w/seed CUACAAA)	TargetScan Human	High (predicted)	ENSG00000230989	HSBP1	-3.555
hsa-miR-1283	miR-1283 (miRNAs w/seed CUACAAA)	TargetScan Human	High (predicted)	ENSG00000164190	NIPBL	-3.297
hsa-miR-1284	miR-1284 (and other miRNAs w/seed CUAUACA)	TargetScan Human	High (predicted)	ENSG00000106261	ZKSCAN1	3.524
hsa-miR-612	miR-1285-3p (and other miRNAs w/seed CUGGGCA)	TargetScan Human	High (predicted)	ENSG00000165029	ABCA1	-4.311	LPS/IL-1 Mediated Inhibition of RXR Function,LXR/RXR Activation,PPARα/RXRα Activation
hsa-miR-612	miR-1285-3p (and other miRNAs w/seed CUGGGCA)	TargetScan Human	High (predicted)	ENSG00000196914	ARHGEF12	-4.11	Actin Cytoskeleton Signaling,Axonal Guidance Signaling,Breast Cancer Regulation by Stathmin1,Molecular Mechanisms of Cancer,Phospholipase C Signaling,Reelin Signaling in Neurons,RhoA Signaling,RhoGDI Signaling,Semaphorin Signaling in Neurons,Signaling by Rho Family GTPases,Thrombin Signaling
hsa-miR-612	miR-1285-3p (and other miRNAs w/seed CUGGGCA)	TargetScan Human	High (predicted)	ENSG00000049618	ARID1B	-3.19
hsa-miR-612	miR-1285-3p (and other miRNAs w/seed CUGGGCA)	TargetScan Human	High (predicted)	ENSG00000156535	CD109	-3.19
hsa-miR-612	miR-1285-3p (and other miRNAs w/seed CUGGGCA)	TargetScan Human	High (predicted)	ENSG00000136848	DAB2IP	-4.498
hsa-miR-612	miR-1285-3p (and other miRNAs w/seed CUGGGCA)	TargetScan Human	High (predicted)	ENSG00000092964	DPYSL2	-4.768	Axonal Guidance Signaling,Semaphorin Signaling in Neurons,Thymine Degradation,Uracil Degradation II (Reductive)
hsa-miR-612	miR-1285-3p (and other miRNAs w/seed CUGGGCA)	TargetScan Human	High (predicted)	ENSG00000074416	MGLL	-2.869	Triacylglycerol Degradation
hsa-miR-612	miR-1285-3p (and other miRNAs w/seed CUGGGCA)	TargetScan Human	High (predicted)	ENSG00000131669	NINJ1	-5.142
hsa-miR-612	miR-1285-3p (and other miRNAs w/seed CUGGGCA)	TargetScan Human	High (predicted)	ENSG00000067225	PKM	-2.732	Glycolysis I,Type II Diabetes Mellitus Signaling
hsa-miR-612	miR-1285-3p (and other miRNAs w/seed CUGGGCA)	TargetScan Human	High (predicted)	ENSG00000083444	PLOD1	-4.842
hsa-miR-612	miR-1285-3p (and other miRNAs w/seed CUGGGCA)	TargetScan Human	High (predicted)	ENSG00000119899	SLC17A5	-2.636
hsa-miR-612	miR-1285-3p (and other miRNAs w/seed CUGGGCA)	TargetScan Human	High (predicted)	ENSG00000111669	TPI1	-2.492	Glycolysis I,Sucrose Degradation V (Mammalian)
hsa-miR-612	miR-1285-3p (and other miRNAs w/seed CUGGGCA)	TargetScan Human	High (predicted)	ENSG00000122515	ZMIZ2	-2.725
hsa-miR-612	miR-1285-3p (and other miRNAs w/seed CUGGGCA)	TargetScan Human	High (predicted)	ENSG00000146463	ZMYM4	-4.84
hsa-miR-612	miR-1285-3p (and other miRNAs w/seed CUGGGCA)	TargetScan Human	High (predicted)	ENSG00000171467	ZNF318	-2.406
hsa-miR-1286	miR-1286 (miRNAs w/seed GCAGGAC)	TargetScan Human	High (predicted)	ENSG00000204435	CSNK2B	2.844	Amyloid Processing,Clathrin-mediated Endocytosis Signaling,EGF Signaling,IGF-1 Signaling,IL-2 Signaling,IL-6 Signaling,NF-κB Signaling,PDGF Signaling,PTEN Signaling,RAR Activation,Wnt/β-catenin Signaling
hsa-miR-1286	miR-1286 (miRNAs w/seed GCAGGAC)	TargetScan Human	High (predicted)	ENSG00000165119	HNRNPK	4.769	Acute Phase Response Signaling,Ephrin B Signaling,SAPK/JNK Signaling
hsa-miR-1286	miR-1286 (miRNAs w/seed GCAGGAC)	TargetScan Human	High (predicted)	ENSG00000133706	LARS	3.821	tRNA Charging
hsa-miR-1286	miR-1286 (miRNAs w/seed GCAGGAC)	TargetScan Human	High (predicted)	ENSG00000108848	LUC7L3	2.45
hsa-miR-1286	miR-1286 (miRNAs w/seed GCAGGAC)	TargetScan Human	High (predicted)	ENSG00000180957	PITPNB	4.067
hsa-miR-1286	miR-1286 (miRNAs w/seed GCAGGAC)	TargetScan Human	High (predicted)	ENSG00000023287	RB1CC1	3.15	autophagy,Breast Cancer Regulation by Stathmin1
hsa-miR-1286	miR-1286 (miRNAs w/seed GCAGGAC)	TargetScan Human	High (predicted)	ENSG00000111371	SLC38A1	4.067	Glutamate Receptor Signaling
hsa-miR-1286	miR-1286 (miRNAs w/seed GCAGGAC)	TargetScan Human	High (predicted)	ENSG00000133789	SWAP70	4.768
hsa-miR-1286	miR-1286 (miRNAs w/seed GCAGGAC)	TargetScan Human	High (predicted)	ENSG00000135018	UBQLN1	3.821	GABA Receptor Signaling
hsa-miR-1286	miR-1286 (miRNAs w/seed GCAGGAC)	TargetScan Human	High (predicted)	ENSG00000165637	VDAC2	3.15	Mitochondrial Dysfunction
hsa-miR-1287	miR-1287-5p (miRNAs w/seed GCUGGAU)	TargetScan Human	High (predicted)	ENSG00000164190	NIPBL	-3.297
hsa-miR-1287	miR-1287-5p (miRNAs w/seed GCUGGAU)	TargetScan Human	High (predicted)	ENSG00000103479	RBL2	-2.869	Aryl Hydrocarbon Receptor Signaling,Cell Cycle: G1/S Checkpoint Regulation,Chronic Myeloid Leukemia Signaling,Glioma Signaling,Role of BRCA1 in DNA Damage Response
hsa-miR-1287	miR-1287-5p (miRNAs w/seed GCUGGAU)	TargetScan Human	High (predicted)	ENSG00000141252	VPS53	-4.59
hsa-miR-1288	miR-1288-3p (miRNAs w/seed GGACUGC)	TargetScan Human	High (predicted)	ENSG00000160710	ADAR	2.708	Activation of IRF by Cytosolic Pattern Recognition Receptors
hsa-miR-1288	miR-1288-3p (miRNAs w/seed GGACUGC)	TargetScan Human	High (predicted)	ENSG00000001629	ANKIB1	2.608
hsa-miR-1288	miR-1288-3p (miRNAs w/seed GGACUGC)	TargetScan Human	High (predicted)	ENSG00000128641	MYO1B	3.233
hsa-miR-1288	miR-1288-3p (miRNAs w/seed GGACUGC)	TargetScan Human	High (predicted)	ENSG00000123728	RAP2C	3.821
hsa-miR-1288	miR-1288-3p (miRNAs w/seed GGACUGC)	TargetScan Human	High (predicted)	ENSG00000142541	RPL13A	3.314	EIF2 Signaling
hsa-miR-1288	miR-1288-3p (miRNAs w/seed GGACUGC)	TargetScan Human	High (predicted)	ENSG00000038427	VCAN	2.463
hsa-miR-1288	miR-1288-3p (miRNAs w/seed GGACUGC)	TargetScan Human	High (predicted)	ENSG00000140836	ZFHX3	3.524	Transcriptional Regulatory Network in Embryonic Stem Cells
hsa-miR-1289	miR-1289 (miRNAs w/seed GGAGUCC)	TargetScan Human	High (predicted)	ENSG00000129083	COPB1	-2.776	Caveolar-mediated Endocytosis Signaling
hsa-miR-1289	miR-1289 (miRNAs w/seed GGAGUCC)	TargetScan Human	High (predicted)	ENSG00000005436	GCFC2	-3.19
hsa-miR-1289	miR-1289 (miRNAs w/seed GGAGUCC)	TargetScan Human	High (predicted)	ENSG00000120733	KDM3B	-2.819
hsa-miR-1289	miR-1289 (miRNAs w/seed GGAGUCC)	TargetScan Human	High (predicted)	ENSG00000121274	PAPD5	-2.662
hsa-miR-1289	miR-1289 (miRNAs w/seed GGAGUCC)	TargetScan Human	High (predicted)	ENSG00000125354	SEPT6	-3.19	RhoA Signaling,Signaling by Rho Family GTPases
hsa-miR-1289	miR-1289 (miRNAs w/seed GGAGUCC)	TargetScan Human	High (predicted)	ENSG00000114127	XRN1	-4.109
hsa-miR-129-3p	miR-129-1-3p (and other miRNAs w/seed AGCCCUU)	TargetScan Human	High (predicted)	ENSG00000111885	MAN1A1	5.135
hsa-miR-129-3p	miR-129-1-3p (and other miRNAs w/seed AGCCCUU)	TargetScan Human	High (predicted)	ENSG00000128641	MYO1B	3.233
hsa-miR-129-3p	miR-129-1-3p (and other miRNAs w/seed AGCCCUU)	TargetScan Human	High (predicted)	ENSG00000132549	VPS13B	4.067
hsa-miR-129-5p	miR-129-5p (miRNAs w/seed UUUUUGC)	TargetScan Human	High (predicted)	ENSG00000131089	ARHGEF9	5.022	Breast Cancer Regulation by Stathmin1,Molecular Mechanisms of Cancer,Phospholipase C Signaling,Reelin Signaling in Neurons,RhoGDI Signaling,Signaling by Rho Family GTPases,Thrombin Signaling
hsa-miR-129-5p	miR-129-5p (miRNAs w/seed UUUUUGC)	TargetScan Human	High (predicted)	ENSG00000116539	ASH1L	4.46
hsa-miR-129-5p	miR-129-5p (miRNAs w/seed UUUUUGC)	TargetScan Human	High (predicted)	ENSG00000076108	BAZ2A	5.022
hsa-miR-129-5p	miR-129-5p (miRNAs w/seed UUUUUGC)	TargetScan Human	High (predicted)	ENSG00000171634	BPTF	4.767
hsa-miR-129-5p	miR-129-5p (miRNAs w/seed UUUUUGC)	TargetScan Human	High (predicted)	ENSG00000143933	CALM1 (includes others)	2.773	Androgen Signaling,B Cell Receptor Signaling,Breast Cancer Regulation by Stathmin1,Calcium Signaling,Calcium-induced T Lymphocyte Apoptosis,cAMP-mediated signaling,Cardiac Hypertrophy Signaling,CCR3 Signaling in Eosinophils,CCR5 Signaling in Macrophages,CD28 Signaling in T Helper Cells,Cellular Effects of Sildenafil (Viagra),Chemokine Signaling,Corticotropin Releasing Hormone Signaling,CREB Signa…
hsa-miR-129-5p	miR-129-5p (miRNAs w/seed UUUUUGC)	TargetScan Human	High (predicted)	ENSG00000108091	CCDC6	1.967
hsa-miR-129-5p	miR-129-5p (miRNAs w/seed UUUUUGC)	TargetScan Human	High (predicted)	ENSG00000170558	CDH2	4.461	Epithelial Adherens Junction Signaling,Germ Cell-Sertoli Cell Junction Signaling,Gα12/13 Signaling,Regulation of the Epithelial-Mesenchymal Transition Pathway,RhoGDI Signaling,Signaling by Rho Family GTPases,Wnt/β-catenin Signaling
hsa-miR-129-5p	miR-129-5p (miRNAs w/seed UUUUUGC)	TargetScan Human	High (predicted)	ENSG00000141367	CLTC	4.623	Clathrin-mediated Endocytosis Signaling,CTLA4 Signaling in Cytotoxic T Lymphocytes,Huntington's Disease Signaling,Virus Entry via Endocytic Pathways
hsa-miR-129-5p	miR-129-5p (miRNAs w/seed UUUUUGC)	TargetScan Human	High (predicted)	ENSG00000108821	COL1A1	4.768	Atherosclerosis Signaling,Dendritic Cell Maturation,Hepatic Fibrosis / Hepatic Stellate Cell Activation,IL-6 Signaling,Intrinsic Prothrombin Activation Pathway,Role of Osteoblasts, Osteoclasts and Chondrocytes in Rheumatoid Arthritis
hsa-miR-129-5p	miR-129-5p (miRNAs w/seed UUUUUGC)	TargetScan Human	High (predicted)	ENSG00000134954	ETS1	4.277	B Cell Receptor Signaling,ERK/MAPK Signaling,GM-CSF Signaling,HGF Signaling,Regulation of the Epithelial-Mesenchymal Transition Pathway,Renal Cell Carcinoma Signaling,Telomerase Signaling
hsa-miR-129-5p	miR-129-5p (miRNAs w/seed UUUUUGC)	TargetScan Human,miRecords	Experimentally Observed,High (predicted)	ENSG00000075420	FNDC3B	2.494
hsa-miR-129-5p	miR-129-5p (miRNAs w/seed UUUUUGC)	TargetScan Human	High (predicted)	ENSG00000135821	GLUL	4.067	Amyotrophic Lateral Sclerosis Signaling,Glutamate Receptor Signaling,Glutamine Biosynthesis I
hsa-miR-129-5p	miR-129-5p (miRNAs w/seed UUUUUGC)	TargetScan Human	High (predicted)	ENSG00000146535	GNA12	4.067	Actin Cytoskeleton Signaling,Actin Nucleation by ARP-WASP Complex,Androgen Signaling,Axonal Guidance Signaling,Cardiac Hypertrophy Signaling,Cholecystokinin/Gastrin-mediated Signaling,CREB Signaling in Neurons,CXCR4 Signaling,Endothelin-1 Signaling,Ephrin B Signaling,Ephrin Receptor Signaling,ERK5 Signaling,G Beta Gamma Signaling,Gα12/13 Signaling,IL-1 Signaling,IL-8 Signaling,Molecular Mechanism…
hsa-miR-129-5p	miR-129-5p (miRNAs w/seed UUUUUGC)	TargetScan Human	High (predicted)	ENSG00000055609	KMT2C	4.77
hsa-miR-129-5p	miR-129-5p (miRNAs w/seed UUUUUGC)	TargetScan Human	High (predicted)	ENSG00000119681	LTBP2	3.15
hsa-miR-129-5p	miR-129-5p (miRNAs w/seed UUUUUGC)	TargetScan Human	High (predicted)	ENSG00000111885	MAN1A1	5.135
hsa-miR-129-5p	miR-129-5p (miRNAs w/seed UUUUUGC)	TargetScan Human	High (predicted)	ENSG00000152601	MBNL1	5.021
hsa-miR-129-5p	miR-129-5p (miRNAs w/seed UUUUUGC)	TargetScan Human	High (predicted)	ENSG00000275023	MLLT6	3.15
hsa-miR-129-5p	miR-129-5p (miRNAs w/seed UUUUUGC)	TargetScan Human	High (predicted)	ENSG00000188786	MTF1	4.067
hsa-miR-129-5p	miR-129-5p (miRNAs w/seed UUUUUGC)	TargetScan Human	High (predicted)	ENSG00000147862	NFIB	2.672	Aryl Hydrocarbon Receptor Signaling
hsa-miR-129-5p	miR-129-5p (miRNAs w/seed UUUUUGC)	TargetScan Human	High (predicted)	ENSG00000070756	PABPC1	5.744	Antiproliferative Role of TOB in T Cell Signaling,EIF2 Signaling,Regulation of eIF4 and p70S6K Signaling
hsa-miR-129-5p	miR-129-5p (miRNAs w/seed UUUUUGC)	TargetScan Human,miRecords	Experimentally Observed,High (predicted)	ENSG00000121892	PDS5A	3.524
hsa-miR-129-5p	miR-129-5p (miRNAs w/seed UUUUUGC)	TargetScan Human	High (predicted)	ENSG00000164902	PHAX	4.461
hsa-miR-129-5p	miR-129-5p (miRNAs w/seed UUUUUGC)	TargetScan Human	High (predicted)	ENSG00000180957	PITPNB	4.067
hsa-miR-129-5p	miR-129-5p (miRNAs w/seed UUUUUGC)	TargetScan Human	High (predicted)	ENSG00000196504	PRPF40A	4.461	Systemic Lupus Erythematosus Signaling
hsa-miR-129-5p	miR-129-5p (miRNAs w/seed UUUUUGC)	TargetScan Human	High (predicted)	ENSG00000119314	PTBP3	4.277
hsa-miR-129-5p	miR-129-5p (miRNAs w/seed UUUUUGC)	TargetScan Human	High (predicted)	ENSG00000187514	PTMA	5.431
hsa-miR-129-5p	miR-129-5p (miRNAs w/seed UUUUUGC)	TargetScan Human	High (predicted)	ENSG00000112245	PTP4A1	5.243	Protein Kinase A Signaling
hsa-miR-129-5p	miR-129-5p (miRNAs w/seed UUUUUGC)	TargetScan Human	High (predicted)	ENSG00000179295	PTPN11	5.026	3-phosphoinositide Biosynthesis,3-phosphoinositide Degradation,Acute Phase Response Signaling,Angiopoietin Signaling,Antiproliferative Role of Somatostatin Receptor 2,Axonal Guidance Signaling,B Cell Receptor Signaling,CD28 Signaling in T Helper Cells,Chronic Myeloid Leukemia Signaling,CNTF Signaling,CTLA4 Signaling in Cytotoxic T Lymphocytes,D-myo-inositol (1,4,5,6)-Tetrakisphosphate Biosynthesi…
hsa-miR-129-5p	miR-129-5p (miRNAs w/seed UUUUUGC)	TargetScan Human	High (predicted)	ENSG00000076067	RBMS2	4.77
hsa-miR-129-5p	miR-129-5p (miRNAs w/seed UUUUUGC)	TargetScan Human	High (predicted)	ENSG00000198964	SGMS1	4.769	Sphingomyelin Metabolism
hsa-miR-129-5p	miR-129-5p (miRNAs w/seed UUUUUGC)	TargetScan Human	High (predicted)	ENSG00000173473	SMARCC1	3.821	AMPK Signaling,Glucocorticoid Receptor Signaling,Hereditary Breast Cancer Signaling,RAR Activation,Role of BRCA1 in DNA Damage Response
hsa-miR-129-5p	miR-129-5p (miRNAs w/seed UUUUUGC)	TargetScan Human	High (predicted)	ENSG00000072501	SMC1A	4.461	ATM Signaling,Mitotic Roles of Polo-Like Kinase
hsa-miR-129-5p	miR-129-5p (miRNAs w/seed UUUUUGC)	TargetScan Human	High (predicted)	ENSG00000100354	TNRC6B	5.24
hsa-miR-129-5p	miR-129-5p (miRNAs w/seed UUUUUGC)	TargetScan Human	High (predicted)	ENSG00000163714	U2SURP	3.524
hsa-miR-129-5p	miR-129-5p (miRNAs w/seed UUUUUGC)	TargetScan Human	High (predicted)	ENSG00000143324	XPR1	4.461
hsa-miR-129-5p	miR-129-5p (miRNAs w/seed UUUUUGC)	TargetScan Human	High (predicted)	ENSG00000185650	ZFP36L1	2.675
hsa-miR-1290	miR-1290 (miRNAs w/seed GGAUUUU)	TargetScan Human	High (predicted),Moderate (predicted)	ENSG00000038945	MSR1	3.241	Atherosclerosis Signaling,LXR/RXR Activation,phagosome formation
hsa-miR-1291	miR-1291 (and other miRNAs w/seed GGCCCUG)	TargetScan Human	High (predicted)	ENSG00000166825	ANPEP	5.024	Glutathione-mediated Detoxification,γ-glutamyl Cycle
hsa-miR-1291	miR-1291 (and other miRNAs w/seed GGCCCUG)	TargetScan Human	High (predicted)	ENSG00000019582	CD74	4.901	Antigen Presentation Pathway,MIF Regulation of Innate Immunity,MIF-mediated Glucocorticoid Regulation
hsa-miR-1291	miR-1291 (and other miRNAs w/seed GGCCCUG)	TargetScan Human	High (predicted)	ENSG00000101191	DIDO1	4.46
hsa-miR-1291	miR-1291 (and other miRNAs w/seed GGCCCUG)	TargetScan Human	High (predicted)	ENSG00000187840	EIF4EBP1	2.631	Acute Myeloid Leukemia Signaling,AMPK Signaling,ERK/MAPK Signaling,FLT3 Signaling in Hematopoietic Progenitor Cells,IL-8 Signaling,Insulin Receptor Signaling,mTOR Signaling,PI3K/AKT Signaling,Regulation of eIF4 and p70S6K Signaling,UVB-Induced MAPK Signaling
hsa-miR-1291	miR-1291 (and other miRNAs w/seed GGCCCUG)	TargetScan Human	High (predicted),Moderate (predicted)	ENSG00000173801	JUP	3.821	Acute Myeloid Leukemia Signaling,Epithelial Adherens Junction Signaling,Germ Cell-Sertoli Cell Junction Signaling,Sertoli Cell-Sertoli Cell Junction Signaling
hsa-miR-1291	miR-1291 (and other miRNAs w/seed GGCCCUG)	TargetScan Human	High (predicted)	ENSG00000007202	KIAA0100	3.524
hsa-miR-1291	miR-1291 (and other miRNAs w/seed GGCCCUG)	TargetScan Human	High (predicted)	ENSG00000162522	KIAA1522	2.608
hsa-miR-1291	miR-1291 (and other miRNAs w/seed GGCCCUG)	TargetScan Human	High (predicted)	ENSG00000186575	NF2	3.15	Glioblastoma Multiforme Signaling,HIPPO signaling
hsa-miR-1291	miR-1291 (and other miRNAs w/seed GGCCCUG)	TargetScan Human	High (predicted)	ENSG00000072501	SMC1A	4.461	ATM Signaling,Mitotic Roles of Polo-Like Kinase
hsa-miR-1291	miR-1291 (and other miRNAs w/seed GGCCCUG)	TargetScan Human	High (predicted)	ENSG00000136731	UGGT1	2.597
hsa-miR-1291	miR-1291 (and other miRNAs w/seed GGCCCUG)	TargetScan Human	High (predicted)	ENSG00000035403	VCL	2.87	Actin Cytoskeleton Signaling,Epithelial Adherens Junction Signaling,FAK Signaling,Germ Cell-Sertoli Cell Junction Signaling,ILK Signaling,Integrin Signaling,Leukocyte Extravasation Signaling,Paxillin Signaling,Regulation of Cellular Mechanics by Calpain Protease,Remodeling of Epithelial Adherens Junctions,Sertoli Cell-Sertoli Cell Junction Signaling,Tight Junction Signaling,VEGF Signaling
hsa-miR-4483	miR-1293 (and other miRNAs w/seed GGGUGGU)	TargetScan Human	High (predicted)	ENSG00000055332	EIF2AK2	4.277	EIF2 Signaling,NF-κB Activation by Viruses,NF-κB Signaling,PDGF Signaling,Pyridoxal 5'-phosphate Salvage Pathway,Role of Pattern Recognition Receptors in Recognition of Bacteria and Viruses,Role of PKR in Interferon Induction and Antiviral Response,Salvage Pathways of Pyrimidine Ribonucleotides,Toll-like Receptor Signaling
hsa-miR-4483	miR-1293 (and other miRNAs w/seed GGGUGGU)	TargetScan Human	High (predicted)	ENSG00000196924	FLNA	5.426	Actin Cytoskeleton Signaling,Caveolar-mediated Endocytosis Signaling,ILK Signaling,Protein Kinase A Signaling,Virus Entry via Endocytic Pathways
hsa-miR-4483	miR-1293 (and other miRNAs w/seed GGGUGGU)	TargetScan Human	High (predicted)	ENSG00000142798	HSPG2	5.024	Inhibition of Angiogenesis by TSP1,Inhibition of Matrix Metalloproteases
hsa-miR-4483	miR-1293 (and other miRNAs w/seed GGGUGGU)	TargetScan Human	High (predicted)	ENSG00000135480	KRT7	4.066
hsa-miR-4483	miR-1293 (and other miRNAs w/seed GGGUGGU)	TargetScan Human	High (predicted)	ENSG00000148773	MKI67	4.461
hsa-miR-4483	miR-1293 (and other miRNAs w/seed GGGUGGU)	TargetScan Human	High (predicted)	ENSG00000198959	TGM2	2.939	Aryl Hydrocarbon Receptor Signaling,Huntington's Disease Signaling,Phospholipase C Signaling
hsa-miR-4483	miR-1293 (and other miRNAs w/seed GGGUGGU)	TargetScan Human	High (predicted)	ENSG00000132549	VPS13B	4.067
hsa-miR-1294	miR-1294 (miRNAs w/seed GUGAGGU)	TargetScan Human	High (predicted)	ENSG00000140264	SERF2	4.067
hsa-miR-1294	miR-1294 (miRNAs w/seed GUGAGGU)	TargetScan Human	High (predicted)	ENSG00000121749	TBC1D15	3.15
hsa-miR-1295	miR-1295a (miRNAs w/seed UAGGCCG)	TargetScan Human	High (predicted)	ENSG00000070614	NDST1	4.771	Chondroitin Sulfate Biosynthesis,Chondroitin Sulfate Biosynthesis (Late Stages),Dermatan Sulfate Biosynthesis,Dermatan Sulfate Biosynthesis (Late Stages),Heparan Sulfate Biosynthesis,Heparan Sulfate Biosynthesis (Late Stages),LPS/IL-1 Mediated Inhibition of RXR Function,Triacylglycerol Degradation,Xenobiotic Metabolism Signaling
hsa-miR-1912	miR-1295b-5p (and other miRNAs w/seed ACCCAGA)	TargetScan Human	High (predicted)	ENSG00000116539	ASH1L	4.46
hsa-miR-1912	miR-1295b-5p (and other miRNAs w/seed ACCCAGA)	TargetScan Human	High (predicted)	ENSG00000141367	CLTC	4.623	Clathrin-mediated Endocytosis Signaling,CTLA4 Signaling in Cytotoxic T Lymphocytes,Huntington's Disease Signaling,Virus Entry via Endocytic Pathways
hsa-miR-1912	miR-1295b-5p (and other miRNAs w/seed ACCCAGA)	TargetScan Human	High (predicted)	ENSG00000129351	ILF3	3.524
hsa-miR-1912	miR-1295b-5p (and other miRNAs w/seed ACCCAGA)	TargetScan Human	High (predicted)	ENSG00000140264	SERF2	4.067
hsa-miR-1296	miR-1296-5p (miRNAs w/seed UAGGGCC)	TargetScan Human	High (predicted)	ENSG00000075420	FNDC3B	2.494
hsa-miR-1296	miR-1296-5p (miRNAs w/seed UAGGGCC)	TargetScan Human	High (predicted)	ENSG00000006327	TNFRSF12A	3.138	Atherosclerosis Signaling,TWEAK Signaling
hsa-miR-1296	miR-1296-5p (miRNAs w/seed UAGGGCC)	TargetScan Human	High (predicted)	ENSG00000143549	TPM3	5.023	Calcium Signaling
hsa-miR-1296	miR-1296-5p (miRNAs w/seed UAGGGCC)	TargetScan Human	High (predicted)	ENSG00000153827	TRIP12	4.067	Cell Cycle: G2/M DNA Damage Checkpoint Regulation
hsa-miR-1296	miR-1296-5p (miRNAs w/seed UAGGGCC)	TargetScan Human	High (predicted)	ENSG00000060237	WNK1	3.524	ERK5 Signaling
hsa-miR-1299	miR-1299 (miRNAs w/seed UCUGGAA)	TargetScan Human	High (predicted)	ENSG00000104884	ERCC2	-3.572	Adipogenesis pathway,Androgen Signaling,Assembly of RNA Polymerase II Complex,Estrogen Receptor Signaling,Glucocorticoid Receptor Signaling,Nucleotide Excision Repair Pathway,RAR Activation
hsa-miR-1299	miR-1299 (miRNAs w/seed UCUGGAA)	TargetScan Human	High (predicted)	ENSG00000163755	HPS3	-4.11
hsa-miR-1299	miR-1299 (miRNAs w/seed UCUGGAA)	TargetScan Human	High (predicted)	ENSG00000159128	IFNGR2	-2.266	Hepatic Fibrosis / Hepatic Stellate Cell Activation,HMGB1 Signaling,iNOS Signaling,Interferon Signaling,Production of Nitric Oxide and Reactive Oxygen Species in Macrophages,Role of JAK1, JAK2 and TYK2 in Interferon Signaling,T Helper Cell Differentiation,Type I Diabetes Mellitus Signaling
hsa-miR-1299	miR-1299 (miRNAs w/seed UCUGGAA)	TargetScan Human	High (predicted)	ENSG00000168610	STAT3	-3.862	Acute Myeloid Leukemia Signaling,Acute Phase Response Signaling,cAMP-mediated signaling,CD40 Signaling,CNTF Signaling,Colorectal Cancer Metastasis Signaling,EGF Signaling,Ephrin Receptor Signaling,ErbB2-ErbB3 Signaling,ERK/MAPK Signaling,FGF Signaling,FLT3 Signaling in Hematopoietic Progenitor Cells,G-Protein Coupled Receptor Signaling,Glucocorticoid Receptor Signaling,GM-CSF Signaling,Growth Hor…
hsa-miR-1301	miR-1301-3p (and other miRNAs w/seed UGCAGCU)	TargetScan Human	High (predicted)	ENSG00000213782	DDX47	4.461
hsa-miR-1301	miR-1301-3p (and other miRNAs w/seed UGCAGCU)	TargetScan Human	High (predicted)	ENSG00000151240	DIP2C	3.15
hsa-miR-1301	miR-1301-3p (and other miRNAs w/seed UGCAGCU)	TargetScan Human	High (predicted)	ENSG00000090520	DNAJB11	4.46	Aldosterone Signaling in Epithelial Cells,NRF2-mediated Oxidative Stress Response,Protein Ubiquitination Pathway
hsa-miR-1301	miR-1301-3p (and other miRNAs w/seed UGCAGCU)	TargetScan Human	High (predicted)	ENSG00000158161	EYA3	4.461	Protein Kinase A Signaling
hsa-miR-1301	miR-1301-3p (and other miRNAs w/seed UGCAGCU)	TargetScan Human	High (predicted)	ENSG00000082074	FYB	3.15	Fcγ Receptor-mediated Phagocytosis in Macrophages and Monocytes
hsa-miR-1301	miR-1301-3p (and other miRNAs w/seed UGCAGCU)	TargetScan Human	High (predicted)	ENSG00000071054	MAP4K4	4.46	Apoptosis Signaling,Creatine-phosphate Biosynthesis,Death Receptor Signaling,Ephrin Receptor Signaling,IL-10 Signaling,IL-6 Signaling,IL-8 Signaling,NF-κB Signaling,PPAR Signaling,PPARα/RXRα Activation,SAPK/JNK Signaling,Toll-like Receptor Signaling
hsa-miR-1301	miR-1301-3p (and other miRNAs w/seed UGCAGCU)	TargetScan Human	High (predicted)	ENSG00000152601	MBNL1	5.021
hsa-miR-1301	miR-1301-3p (and other miRNAs w/seed UGCAGCU)	TargetScan Human	High (predicted),Moderate (predicted)	ENSG00000271383	NBPF10 (includes others)	5.336
hsa-miR-1301	miR-1301-3p (and other miRNAs w/seed UGCAGCU)	TargetScan Human	High (predicted)	ENSG00000136603	SKIL	5.241	Transcriptional Regulatory Network in Embryonic Stem Cells
hsa-miR-4298	miR-1302 (and other miRNAs w/seed UGGGACA)	TargetScan Human	High (predicted)	ENSG00000085224	ATRX	-3.564	DNA Double-Strand Break Repair by Homologous Recombination
hsa-miR-4298	miR-1302 (and other miRNAs w/seed UGGGACA)	TargetScan Human	High (predicted)	ENSG00000094916	CBX5	-2.409	ATM Signaling
hsa-miR-4298	miR-1302 (and other miRNAs w/seed UGGGACA)	TargetScan Human	High (predicted)	ENSG00000137942	FNBP1L	-3.41	Cdc42 Signaling
hsa-miR-4298	miR-1302 (and other miRNAs w/seed UGGGACA)	TargetScan Human	High (predicted)	ENSG00000086758	HUWE1	-3.862
hsa-miR-4298	miR-1302 (and other miRNAs w/seed UGGGACA)	TargetScan Human	High (predicted)	ENSG00000124006	OBSL1	-5.138
hsa-miR-4298	miR-1302 (and other miRNAs w/seed UGGGACA)	TargetScan Human	High (predicted)	ENSG00000154582	TCEB1	-4.498	HIF1α Signaling,Protein Ubiquitination Pathway,Renal Cell Carcinoma Signaling
hsa-miR-4298	miR-1302 (and other miRNAs w/seed UGGGACA)	TargetScan Human	High (predicted)	ENSG00000162191	UBXN1	-4.498
hsa-miR-4298	miR-1302 (and other miRNAs w/seed UGGGACA)	TargetScan Human	High (predicted)	ENSG00000237440	ZNF737	-4.108
hsa-miR-1303	miR-1303 (miRNAs w/seed UUAGAGA)	TargetScan Human	High (predicted)	ENSG00000155304	HSPA13	-2.307	Aldosterone Signaling in Epithelial Cells,Protein Ubiquitination Pathway
hsa-miR-1303	miR-1303 (miRNAs w/seed UUAGAGA)	TargetScan Human	High (predicted)	ENSG00000113013	HSPA9	-3.19	Aldosterone Signaling in Epithelial Cells,eNOS Signaling,Glucocorticoid Receptor Signaling,Huntington's Disease Signaling,Protein Ubiquitination Pathway,Unfolded protein response
hsa-miR-1304	miR-1304-5p (miRNAs w/seed UUGAGGC)	TargetScan Human	High (predicted)	ENSG00000115866	DARS	-3.862	tRNA Charging
hsa-miR-1304	miR-1304-5p (miRNAs w/seed UUGAGGC)	TargetScan Human	High (predicted)	ENSG00000116906	GNPAT	-3.19	Acyl-CoA Hydrolysis,Stearate Biosynthesis I (Animals)
hsa-miR-1306	miR-1306-3p (miRNAs w/seed CGUUGGC)	TargetScan Human	High (predicted)	ENSG00000196498	NCOR2	2.318	Aryl Hydrocarbon Receptor Signaling,Estrogen Receptor Signaling,Glucocorticoid Receptor Signaling,Huntington's Disease Signaling,LXR/RXR Activation,PPAR Signaling,PPARα/RXRα Activation,RAR Activation,TR/RXR Activation,VDR/RXR Activation,Xenobiotic Metabolism Signaling
hsa-miR-1306	miR-1306-3p (miRNAs w/seed CGUUGGC)	TargetScan Human	High (predicted)	ENSG00000170921	TANC2	4.46
hsa-miR-3666	miR-130a-3p (and other miRNAs w/seed AGUGCAA)	TargetScan Human	High (predicted)	ENSG00000173744	AGFG1	4.067
hsa-miR-3666	miR-130a-3p (and other miRNAs w/seed AGUGCAA)	TargetScan Human	High (predicted)	ENSG00000001629	ANKIB1	2.608
hsa-miR-3666	miR-130a-3p (and other miRNAs w/seed AGUGCAA)	TargetScan Human	High (predicted)	ENSG00000101745	ANKRD12	4.067
hsa-miR-3666	miR-130a-3p (and other miRNAs w/seed AGUGCAA)	TargetScan Human	High (predicted)	ENSG00000066777	ARFGEF1	3.524
hsa-miR-3666	miR-130a-3p (and other miRNAs w/seed AGUGCAA)	TargetScan Human	High (predicted)	ENSG00000158470	B4GALT5	4.769
hsa-miR-3666	miR-130a-3p (and other miRNAs w/seed AGUGCAA)	TargetScan Human	High (predicted)	ENSG00000198604	BAZ1A	4.77
hsa-miR-3666	miR-130a-3p (and other miRNAs w/seed AGUGCAA)	TargetScan Human	High (predicted)	ENSG00000076108	BAZ2A	5.022
hsa-miR-3666	miR-130a-3p (and other miRNAs w/seed AGUGCAA)	TargetScan Human	High (predicted)	ENSG00000114439	BBX	3.821
hsa-miR-3666	miR-130a-3p (and other miRNAs w/seed AGUGCAA)	TargetScan Human	High (predicted)	ENSG00000115760	BIRC6	4.769	Apoptosis Signaling,Hypoxia Signaling in the Cardiovascular System,Protein Ubiquitination Pathway
hsa-miR-3666	miR-130a-3p (and other miRNAs w/seed AGUGCAA)	TargetScan Human	High (predicted)	ENSG00000171634	BPTF	4.767
hsa-miR-3666	miR-130a-3p (and other miRNAs w/seed AGUGCAA)	TargetScan Human	High (predicted)	ENSG00000143933	CALM1 (includes others)	2.773	Androgen Signaling,B Cell Receptor Signaling,Breast Cancer Regulation by Stathmin1,Calcium Signaling,Calcium-induced T Lymphocyte Apoptosis,cAMP-mediated signaling,Cardiac Hypertrophy Signaling,CCR3 Signaling in Eosinophils,CCR5 Signaling in Macrophages,CD28 Signaling in T Helper Cells,Cellular Effects of Sildenafil (Viagra),Chemokine Signaling,Corticotropin Releasing Hormone Signaling,CREB Signa…
hsa-miR-3666	miR-130a-3p (and other miRNAs w/seed AGUGCAA)	TargetScan Human	High (predicted)	ENSG00000118200	CAMSAP2	2.446
hsa-miR-3666	miR-130a-3p (and other miRNAs w/seed AGUGCAA)	TargetScan Human	High (predicted)	ENSG00000127022	CANX	3.363	Antigen Presentation Pathway,Lipid Antigen Presentation by CD1,phagosome maturation,Unfolded protein response
hsa-miR-3666	miR-130a-3p (and other miRNAs w/seed AGUGCAA)	TargetScan Human	High (predicted)	ENSG00000108091	CCDC6	1.967
hsa-miR-3666	miR-130a-3p (and other miRNAs w/seed AGUGCAA)	TargetScan Human	High (predicted)	ENSG00000198087	CD2AP	4.067	Clathrin-mediated Endocytosis Signaling
hsa-miR-3666	miR-130a-3p (and other miRNAs w/seed AGUGCAA)	TargetScan Human	High (predicted)	ENSG00000124762	CDKN1A	2.531	AMPK Signaling,Antiproliferative Role of Somatostatin Receptor 2,Aryl Hydrocarbon Receptor Signaling,ATM Signaling,Bladder Cancer Signaling,Breast Cancer Regulation by Stathmin1,Cell Cycle: G1/S Checkpoint Regulation,Cell Cycle: G2/M DNA Damage Checkpoint Regulation,Chronic Myeloid Leukemia Signaling,Cyclins and Cell Cycle Regulation,Estrogen-mediated S-phase Entry,GADD45 Signaling,Glioblastoma M…
hsa-miR-3666	miR-130a-3p (and other miRNAs w/seed AGUGCAA)	TargetScan Human	High (predicted)	ENSG00000141367	CLTC	4.623	Clathrin-mediated Endocytosis Signaling,CTLA4 Signaling in Cytotoxic T Lymphocytes,Huntington's Disease Signaling,Virus Entry via Endocytic Pathways
hsa-miR-3666	miR-130a-3p (and other miRNAs w/seed AGUGCAA)	TargetScan Human	High (predicted)	ENSG00000163359	COL6A3	5.424	Hepatic Fibrosis / Hepatic Stellate Cell Activation,TR/RXR Activation
hsa-miR-3666	miR-130a-3p (and other miRNAs w/seed AGUGCAA)	TargetScan Human	High (predicted)	ENSG00000057019	DCBLD2	4.067
hsa-miR-3666	miR-130a-3p (and other miRNAs w/seed AGUGCAA)	TargetScan Human	High (predicted)	ENSG00000151240	DIP2C	3.15
hsa-miR-3666	miR-130a-3p (and other miRNAs w/seed AGUGCAA)	TargetScan Human	High (predicted)	ENSG00000151208	DLG5	4.278	HIPPO signaling
hsa-miR-3666	miR-130a-3p (and other miRNAs w/seed AGUGCAA)	TargetScan Human	High (predicted)	ENSG00000135720	DYNC1LI2	4.77	phagosome maturation
hsa-miR-3666	miR-130a-3p (and other miRNAs w/seed AGUGCAA)	TargetScan Human	High (predicted)	ENSG00000085832	EPS15	3.15	Clathrin-mediated Endocytosis Signaling
hsa-miR-3666	miR-130a-3p (and other miRNAs w/seed AGUGCAA)	TargetScan Human	High (predicted)	ENSG00000112851	ERBB2IP	3.524	Neuregulin Signaling
hsa-miR-3666	miR-130a-3p (and other miRNAs w/seed AGUGCAA)	TargetScan Human	High (predicted)	ENSG00000139926	FRMD6	3.15	HIPPO signaling
hsa-miR-3666	miR-130a-3p (and other miRNAs w/seed AGUGCAA)	TargetScan Human	High (predicted)	ENSG00000114416	FXR1	3.074
hsa-miR-3666	miR-130a-3p (and other miRNAs w/seed AGUGCAA)	TargetScan Human	High (predicted)	ENSG00000164930	FZD6	4.46	Adipogenesis pathway,Axonal Guidance Signaling,Basal Cell Carcinoma Signaling,Colorectal Cancer Metastasis Signaling,Factors Promoting Cardiogenesis in Vertebrates,Glioblastoma Multiforme Signaling,Human Embryonic Stem Cell Pluripotency,Molecular Mechanisms of Cancer,Mouse Embryonic Stem Cell Pluripotency,Ovarian Cancer Signaling,PCP pathway,Regulation of the Epithelial-Mesenchymal Transition Pat…
hsa-miR-3666	miR-130a-3p (and other miRNAs w/seed AGUGCAA)	TargetScan Human	High (predicted)	ENSG00000138757	G3BP2	3.821
hsa-miR-3666	miR-130a-3p (and other miRNAs w/seed AGUGCAA)	TargetScan Human	High (predicted)	ENSG00000109971	HSPA8	5.593	Aldosterone Signaling in Epithelial Cells,Clathrin-mediated Endocytosis Signaling,eNOS Signaling,Glucocorticoid Receptor Signaling,Huntington's Disease Signaling,Protein Ubiquitination Pathway,Unfolded protein response
hsa-miR-3666	miR-130a-3p (and other miRNAs w/seed AGUGCAA)	TargetScan Human	High (predicted)	ENSG00000120549	KIAA1217	3.821
hsa-miR-3666	miR-130a-3p (and other miRNAs w/seed AGUGCAA)	TargetScan Human	High (predicted)	ENSG00000118058	KMT2A	4.461
hsa-miR-3666	miR-130a-3p (and other miRNAs w/seed AGUGCAA)	TargetScan Human	High (predicted)	ENSG00000055609	KMT2C	4.77
hsa-miR-3666	miR-130a-3p (and other miRNAs w/seed AGUGCAA)	TargetScan Human	High (predicted)	ENSG00000070018	LRP6	4.901	Colorectal Cancer Metastasis Signaling,Factors Promoting Cardiogenesis in Vertebrates,Molecular Mechanisms of Cancer,Role of Macrophages, Fibroblasts and Endothelial Cells in Rheumatoid Arthritis,Role of Osteoblasts, Osteoclasts and Chondrocytes in Rheumatoid Arthritis,Wnt/β-catenin Signaling
hsa-miR-3666	miR-130a-3p (and other miRNAs w/seed AGUGCAA)	TargetScan Human	High (predicted)	ENSG00000054219	LY75	3.15	Dendritic Cell Maturation
hsa-miR-3666	miR-130a-3p (and other miRNAs w/seed AGUGCAA)	TargetScan Human	High (predicted)	ENSG00000071054	MAP4K4	4.46	Apoptosis Signaling,Creatine-phosphate Biosynthesis,Death Receptor Signaling,Ephrin Receptor Signaling,IL-10 Signaling,IL-6 Signaling,IL-8 Signaling,NF-κB Signaling,PPAR Signaling,PPARα/RXRα Activation,SAPK/JNK Signaling,Toll-like Receptor Signaling
hsa-miR-3666	miR-130a-3p (and other miRNAs w/seed AGUGCAA)	TargetScan Human	High (predicted)	ENSG00000135525	MAP7	4.276
hsa-miR-3666	miR-130a-3p (and other miRNAs w/seed AGUGCAA)	TargetScan Human	High (predicted)	ENSG00000152601	MBNL1	5.021
hsa-miR-3666	miR-130a-3p (and other miRNAs w/seed AGUGCAA)	TargetScan Human	High (predicted)	ENSG00000275023	MLLT6	3.15
hsa-miR-3666	miR-130a-3p (and other miRNAs w/seed AGUGCAA)	TargetScan Human	High (predicted)	ENSG00000188786	MTF1	4.067
hsa-miR-3666	miR-130a-3p (and other miRNAs w/seed AGUGCAA)	TargetScan Human	High (predicted)	ENSG00000147862	NFIB	2.672	Aryl Hydrocarbon Receptor Signaling
hsa-miR-3666	miR-130a-3p (and other miRNAs w/seed AGUGCAA)	TargetScan Human	High (predicted)	ENSG00000099250	NRP1	3.524	Axonal Guidance Signaling,Semaphorin Signaling in Neurons,VEGF Family Ligand-Receptor Interactions
hsa-miR-3666	miR-130a-3p (and other miRNAs w/seed AGUGCAA)	TargetScan Human	High (predicted)	ENSG00000164902	PHAX	4.461
hsa-miR-3666	miR-130a-3p (and other miRNAs w/seed AGUGCAA)	TargetScan Human	High (predicted)	ENSG00000118482	PHF3	2.434
hsa-miR-3666	miR-130a-3p (and other miRNAs w/seed AGUGCAA)	TargetScan Human	High (predicted)	ENSG00000112245	PTP4A1	5.243	Protein Kinase A Signaling
hsa-miR-3666	miR-130a-3p (and other miRNAs w/seed AGUGCAA)	TargetScan Human	High (predicted)	ENSG00000112531	QKI	2.446
hsa-miR-3666	miR-130a-3p (and other miRNAs w/seed AGUGCAA)	TargetScan Human	High (predicted)	ENSG00000138069	RAB1A	3.252
hsa-miR-3666	miR-130a-3p (and other miRNAs w/seed AGUGCAA)	TargetScan Human	High (predicted)	ENSG00000123728	RAP2C	3.821
hsa-miR-3666	miR-130a-3p (and other miRNAs w/seed AGUGCAA)	TargetScan Human	High (predicted)	ENSG00000134453	RBM17	4.77
hsa-miR-3666	miR-130a-3p (and other miRNAs w/seed AGUGCAA)	TargetScan Human	High (predicted)	ENSG00000119707	RBM25	3.676
hsa-miR-3666	miR-130a-3p (and other miRNAs w/seed AGUGCAA)	TargetScan Human	High (predicted)	ENSG00000249884	RNF103-CHMP3	3.524
hsa-miR-3666	miR-130a-3p (and other miRNAs w/seed AGUGCAA)	TargetScan Human	High (predicted)	ENSG00000142864	SERBP1	2.543
hsa-miR-3666	miR-130a-3p (and other miRNAs w/seed AGUGCAA)	TargetScan Human	High (predicted)	ENSG00000205302	SNX2	2.457
hsa-miR-3666	miR-130a-3p (and other miRNAs w/seed AGUGCAA)	TargetScan Human	High (predicted)	ENSG00000113387	SUB1	3.821
hsa-miR-3666	miR-130a-3p (and other miRNAs w/seed AGUGCAA)	TargetScan Human	High (predicted)	ENSG00000170921	TANC2	4.46
hsa-miR-3666	miR-130a-3p (and other miRNAs w/seed AGUGCAA)	TargetScan Human	High (predicted)	ENSG00000100354	TNRC6B	5.24
hsa-miR-3666	miR-130a-3p (and other miRNAs w/seed AGUGCAA)	TargetScan Human	High (predicted)	ENSG00000166340	TPP1	3.524	Telomerase Signaling
hsa-miR-3666	miR-130a-3p (and other miRNAs w/seed AGUGCAA)	TargetScan Human	High (predicted)	ENSG00000102804	TSC22D1	2.266
hsa-miR-3666	miR-130a-3p (and other miRNAs w/seed AGUGCAA)	TargetScan Human	High (predicted)	ENSG00000143569	UBAP2L	3.524
hsa-miR-3666	miR-130a-3p (and other miRNAs w/seed AGUGCAA)	TargetScan Human	High (predicted)	ENSG00000060237	WNK1	3.524	ERK5 Signaling
hsa-miR-3666	miR-130a-3p (and other miRNAs w/seed AGUGCAA)	TargetScan Human	High (predicted)	ENSG00000184677	ZBTB40	4.46
hsa-miR-212	miR-132-3p (and other miRNAs w/seed AACAGUC)	TargetScan Human	High (predicted)	ENSG00000126016	AMOT	5.026	HIPPO signaling
hsa-miR-212	miR-132-3p (and other miRNAs w/seed AACAGUC)	TargetScan Human	High (predicted)	ENSG00000114439	BBX	3.821
hsa-miR-212	miR-132-3p (and other miRNAs w/seed AACAGUC)	TargetScan Human	High (predicted)	ENSG00000152242	C18orf25	4.067
hsa-miR-212	miR-132-3p (and other miRNAs w/seed AACAGUC)	TargetScan Human	High (predicted)	ENSG00000118200	CAMSAP2	2.446
hsa-miR-212	miR-132-3p (and other miRNAs w/seed AACAGUC)	TargetScan Human	High (predicted)	ENSG00000135387	CAPRIN1	5.239
hsa-miR-212	miR-132-3p (and other miRNAs w/seed AACAGUC)	TargetScan Human	High (predicted)	ENSG00000124762	CDKN1A	2.531	AMPK Signaling,Antiproliferative Role of Somatostatin Receptor 2,Aryl Hydrocarbon Receptor Signaling,ATM Signaling,Bladder Cancer Signaling,Breast Cancer Regulation by Stathmin1,Cell Cycle: G1/S Checkpoint Regulation,Cell Cycle: G2/M DNA Damage Checkpoint Regulation,Chronic Myeloid Leukemia Signaling,Cyclins and Cell Cycle Regulation,Estrogen-mediated S-phase Entry,GADD45 Signaling,Glioblastoma M…
hsa-miR-212	miR-132-3p (and other miRNAs w/seed AACAGUC)	TargetScan Human	High (predicted)	ENSG00000111605	CPSF6	3.15	Cleavage and Polyadenylation of Pre-mRNA,Tight Junction Signaling
hsa-miR-212	miR-132-3p (and other miRNAs w/seed AACAGUC)	TargetScan Human	High (predicted)	ENSG00000009307	CSDE1	4.623
hsa-miR-212	miR-132-3p (and other miRNAs w/seed AACAGUC)	TargetScan Human	High (predicted)	ENSG00000069345	DNAJA2	5.024	NRF2-mediated Oxidative Stress Response,Unfolded protein response
hsa-miR-212	miR-132-3p (and other miRNAs w/seed AACAGUC)	TargetScan Human	High (predicted)	ENSG00000113657	DPYSL3	4.77	Semaphorin Signaling in Neurons
hsa-miR-212	miR-132-3p (and other miRNAs w/seed AACAGUC)	TargetScan Human	High (predicted)	ENSG00000135720	DYNC1LI2	4.77	phagosome maturation
hsa-miR-212	miR-132-3p (and other miRNAs w/seed AACAGUC)	TargetScan Human	High (predicted)	ENSG00000159023	EPB41	4.46	Sertoli Cell-Sertoli Cell Junction Signaling,Tight Junction Signaling
hsa-miR-212	miR-132-3p (and other miRNAs w/seed AACAGUC)	TargetScan Human	High (predicted)	ENSG00000114416	FXR1	3.074
hsa-miR-212	miR-132-3p (and other miRNAs w/seed AACAGUC)	TargetScan Human	High (predicted)	ENSG00000109458	GAB1	3.15	B Cell Receptor Signaling,Endothelin-1 Signaling,ERK5 Signaling,Fc Epsilon RI Signaling,FGF Signaling,GDNF Family Ligand-Receptor Interactions,HGF Signaling,Insulin Receptor Signaling,Molecular Mechanisms of Cancer,Neurotrophin/TRK Signaling,NGF Signaling,PI3K/AKT Signaling,Regulation of the Epithelial-Mesenchymal Transition Pathway,Renal Cell Carcinoma Signaling,Role of NANOG in Mammalian Embryo…
hsa-miR-212	miR-132-3p (and other miRNAs w/seed AACAGUC)	TargetScan Human	High (predicted)	ENSG00000146535	GNA12	4.067	Actin Cytoskeleton Signaling,Actin Nucleation by ARP-WASP Complex,Androgen Signaling,Axonal Guidance Signaling,Cardiac Hypertrophy Signaling,Cholecystokinin/Gastrin-mediated Signaling,CREB Signaling in Neurons,CXCR4 Signaling,Endothelin-1 Signaling,Ephrin B Signaling,Ephrin Receptor Signaling,ERK5 Signaling,G Beta Gamma Signaling,Gα12/13 Signaling,IL-1 Signaling,IL-8 Signaling,Molecular Mechanism…
hsa-miR-212	miR-132-3p (and other miRNAs w/seed AACAGUC)	TargetScan Human	High (predicted)	ENSG00000078369	GNB1	2.616	Androgen Signaling,Antiproliferative Role of Somatostatin Receptor 2,Axonal Guidance Signaling,Breast Cancer Regulation by Stathmin1,Cardiac Hypertrophy Signaling,Cardiac β-adrenergic Signaling,CCR3 Signaling in Eosinophils,CCR5 Signaling in Macrophages,Colorectal Cancer Metastasis Signaling,CREB Signaling in Neurons,CXCR4 Signaling,Ephrin B Signaling,Ephrin Receptor Signaling,fMLP Signaling in N…
hsa-miR-212	miR-132-3p (and other miRNAs w/seed AACAGUC)	TargetScan Human	High (predicted)	ENSG00000164032	H2AFZ	3.416
hsa-miR-212	miR-132-3p (and other miRNAs w/seed AACAGUC)	TargetScan Human	High (predicted)	ENSG00000163041	H3F3A/H3F3B	3.524	ERK/MAPK Signaling,Estrogen Receptor Signaling,p38 MAPK Signaling,Protein Kinase A Signaling,UVB-Induced MAPK Signaling
hsa-miR-212	miR-132-3p (and other miRNAs w/seed AACAGUC)	TargetScan Human	High (predicted)	ENSG00000188786	MTF1	4.067
hsa-miR-212	miR-132-3p (and other miRNAs w/seed AACAGUC)	TargetScan Human	High (predicted)	ENSG00000173848	NET1	4.462
hsa-miR-212	miR-132-3p (and other miRNAs w/seed AACAGUC)	TargetScan Human	High (predicted)	ENSG00000147862	NFIB	2.672	Aryl Hydrocarbon Receptor Signaling
hsa-miR-212	miR-132-3p (and other miRNAs w/seed AACAGUC)	TargetScan Human	High (predicted)	ENSG00000162734	PEA15	2.917
hsa-miR-212	miR-132-3p (and other miRNAs w/seed AACAGUC)	TargetScan Human	High (predicted)	ENSG00000112531	QKI	2.446
hsa-miR-212	miR-132-3p (and other miRNAs w/seed AACAGUC)	TargetScan Human	High (predicted)	ENSG00000138069	RAB1A	3.252
hsa-miR-212	miR-132-3p (and other miRNAs w/seed AACAGUC)	TargetScan Human	High (predicted)	ENSG00000142541	RPL13A	3.314	EIF2 Signaling
hsa-miR-212	miR-132-3p (and other miRNAs w/seed AACAGUC)	TargetScan Human	High (predicted)	ENSG00000148396	SEC16A	4.067	1D-myo-inositol Hexakisphosphate Biosynthesis II (Mammalian),D-myo-inositol (1,3,4)-trisphosphate Biosynthesis,D-myo-inositol (1,4,5)-trisphosphate Degradation,Superpathway of D-myo-inositol (1,4,5)-trisphosphate Metabolism,Superpathway of Inositol Phosphate Compounds
hsa-miR-212	miR-132-3p (and other miRNAs w/seed AACAGUC)	TargetScan Human	High (predicted)	ENSG00000175387	SMAD2	3.821	Antiproliferative Role of TOB in T Cell Signaling,Colorectal Cancer Metastasis Signaling,Factors Promoting Cardiogenesis in Vertebrates,Glucocorticoid Receptor Signaling,Hepatic Fibrosis / Hepatic Stellate Cell Activation,HIPPO signaling,Human Embryonic Stem Cell Pluripotency,Molecular Mechanisms of Cancer,Pancreatic Adenocarcinoma Signaling,PPARα/RXRα Activation,RAR Activation,Regulation of IL-2…
hsa-miR-212	miR-132-3p (and other miRNAs w/seed AACAGUC)	TargetScan Human	High (predicted)	ENSG00000153147	SMARCA5	4.46
hsa-miR-212	miR-132-3p (and other miRNAs w/seed AACAGUC)	TargetScan Human	High (predicted)	ENSG00000165637	VDAC2	3.15	Mitochondrial Dysfunction
hsa-miR-1322	miR-1322 (miRNAs w/seed AUGAUGC)	TargetScan Human	High (predicted)	ENSG00000144655	CSRNP1	4.067
hsa-miR-1322	miR-1322 (miRNAs w/seed AUGAUGC)	TargetScan Human	High (predicted)	ENSG00000124795	DEK	2.935
hsa-miR-1322	miR-1322 (miRNAs w/seed AUGAUGC)	TargetScan Human	High (predicted)	ENSG00000117226	GBP3	4.622
hsa-miR-1322	miR-1322 (miRNAs w/seed AUGAUGC)	TargetScan Human	High (predicted)	ENSG00000111331	OAS3	4.622	Role of Pattern Recognition Receptors in Recognition of Bacteria and Viruses
hsa-miR-1322	miR-1322 (miRNAs w/seed AUGAUGC)	TargetScan Human	High (predicted)	ENSG00000249884	RNF103-CHMP3	3.524
hsa-miR-1322	miR-1322 (miRNAs w/seed AUGAUGC)	TargetScan Human	High (predicted)	ENSG00000108055	SMC3	5.022	ATM Signaling,Mitotic Roles of Polo-Like Kinase
hsa-miR-1324	miR-1324 (miRNAs w/seed CAGACAG)	TargetScan Human	High (predicted)	ENSG00000137845	ADAM10	2.619	Axonal Guidance Signaling,Ephrin A Signaling,Ephrin Receptor Signaling,Inhibition of Matrix Metalloproteases
hsa-miR-1324	miR-1324 (miRNAs w/seed CAGACAG)	TargetScan Human	High (predicted)	ENSG00000105176	URI1	4.461
hsa-miR-133a	miR-133a-3p (and other miRNAs w/seed UUGGUCC)	TargetScan Human	High (predicted)	ENSG00000101745	ANKRD12	4.067
hsa-miR-133a	miR-133a-3p (and other miRNAs w/seed UUGGUCC)	TargetScan Human	High (predicted)	ENSG00000066777	ARFGEF1	3.524
hsa-miR-133a	miR-133a-3p (and other miRNAs w/seed UUGGUCC)	TargetScan Human	High (predicted)	ENSG00000116539	ASH1L	4.46
hsa-miR-133a	miR-133a-3p (and other miRNAs w/seed UUGGUCC)	TargetScan Human	High (predicted)	ENSG00000174437	ATP2A2	4.067	Calcium Signaling,Calcium Transport I,Calcium-induced T Lymphocyte Apoptosis,Cardiac β-adrenergic Signaling,Dopamine-DARPP32 Feedback in cAMP Signaling,Nitric Oxide Signaling in the Cardiovascular System
hsa-miR-133a	miR-133a-3p (and other miRNAs w/seed UUGGUCC)	TargetScan Human	High (predicted)	ENSG00000076108	BAZ2A	5.022
hsa-miR-133a	miR-133a-3p (and other miRNAs w/seed UUGGUCC)	TargetScan Human	High (predicted)	ENSG00000143933	CALM1 (includes others)	2.773	Androgen Signaling,B Cell Receptor Signaling,Breast Cancer Regulation by Stathmin1,Calcium Signaling,Calcium-induced T Lymphocyte Apoptosis,cAMP-mediated signaling,Cardiac Hypertrophy Signaling,CCR3 Signaling in Eosinophils,CCR5 Signaling in Macrophages,CD28 Signaling in T Helper Cells,Cellular Effects of Sildenafil (Viagra),Chemokine Signaling,Corticotropin Releasing Hormone Signaling,CREB Signa…
hsa-miR-133a	miR-133a-3p (and other miRNAs w/seed UUGGUCC)	TargetScan Human	High (predicted)	ENSG00000173575	CHD2	4.77
hsa-miR-133a	miR-133a-3p (and other miRNAs w/seed UUGGUCC)	TargetScan Human	High (predicted)	ENSG00000122705	CLTA	2.448	Clathrin-mediated Endocytosis Signaling,CTLA4 Signaling in Cytotoxic T Lymphocytes,Huntington's Disease Signaling,Virus Entry via Endocytic Pathways
hsa-miR-133a	miR-133a-3p (and other miRNAs w/seed UUGGUCC)	TargetScan Human	High (predicted)	ENSG00000108821	COL1A1	4.768	Atherosclerosis Signaling,Dendritic Cell Maturation,Hepatic Fibrosis / Hepatic Stellate Cell Activation,IL-6 Signaling,Intrinsic Prothrombin Activation Pathway,Role of Osteoblasts, Osteoclasts and Chondrocytes in Rheumatoid Arthritis
hsa-miR-133a	miR-133a-3p (and other miRNAs w/seed UUGGUCC)	TargetScan Human	High (predicted)	ENSG00000144655	CSRNP1	4.067
hsa-miR-133a	miR-133a-3p (and other miRNAs w/seed UUGGUCC)	TargetScan Human	High (predicted)	ENSG00000135720	DYNC1LI2	4.77	phagosome maturation
hsa-miR-133a	miR-133a-3p (and other miRNAs w/seed UUGGUCC)	TargetScan Human	High (predicted)	ENSG00000156508	EEF1A1	5.136
hsa-miR-133a	miR-133a-3p (and other miRNAs w/seed UUGGUCC)	TargetScan Human	High (predicted)	ENSG00000063046	EIF4B	2.892	mTOR Signaling
hsa-miR-133a	miR-133a-3p (and other miRNAs w/seed UUGGUCC)	TargetScan Human	High (predicted)	ENSG00000159023	EPB41	4.46	Sertoli Cell-Sertoli Cell Junction Signaling,Tight Junction Signaling
hsa-miR-133a	miR-133a-3p (and other miRNAs w/seed UUGGUCC)	TargetScan Human	High (predicted)	ENSG00000085832	EPS15	3.15	Clathrin-mediated Endocytosis Signaling
hsa-miR-133a	miR-133a-3p (and other miRNAs w/seed UUGGUCC)	TargetScan Human	High (predicted)	ENSG00000158234	FAIM	3.15
hsa-miR-133a	miR-133a-3p (and other miRNAs w/seed UUGGUCC)	TargetScan Human	High (predicted)	ENSG00000166147	FBN1	3.524
hsa-miR-133a	miR-133a-3p (and other miRNAs w/seed UUGGUCC)	TargetScan Human	High (predicted)	ENSG00000143458	GABPB2	4.067
hsa-miR-133a	miR-133a-3p (and other miRNAs w/seed UUGGUCC)	TargetScan Human	High (predicted)	ENSG00000001084	GCLC	4.067	Glutathione Biosynthesis,NRF2-mediated Oxidative Stress Response,Xenobiotic Metabolism Signaling,γ-glutamyl Cycle
hsa-miR-133a	miR-133a-3p (and other miRNAs w/seed UUGGUCC)	TargetScan Human	High (predicted)	ENSG00000057608	GDI2	4.623	RhoGDI Signaling
hsa-miR-133a	miR-133a-3p (and other miRNAs w/seed UUGGUCC)	TargetScan Human	High (predicted)	ENSG00000173801	JUP	3.821	Acute Myeloid Leukemia Signaling,Epithelial Adherens Junction Signaling,Germ Cell-Sertoli Cell Junction Signaling,Sertoli Cell-Sertoli Cell Junction Signaling
hsa-miR-133a	miR-133a-3p (and other miRNAs w/seed UUGGUCC)	TargetScan Human	High (predicted)	ENSG00000162522	KIAA1522	2.608
hsa-miR-133a	miR-133a-3p (and other miRNAs w/seed UUGGUCC)	TargetScan Human	High (predicted)	ENSG00000139116	KIF21A	4.067
hsa-miR-133a	miR-133a-3p (and other miRNAs w/seed UUGGUCC)	TargetScan Human	High (predicted)	ENSG00000055609	KMT2C	4.77
hsa-miR-133a	miR-133a-3p (and other miRNAs w/seed UUGGUCC)	miRecords	Experimentally Observed	ENSG00000135480	KRT7	4.066
hsa-miR-133a	miR-133a-3p (and other miRNAs w/seed UUGGUCC)	TargetScan Human	High (predicted)	ENSG00000157227	MMP14	2.373	Agranulocyte Adhesion and Diapedesis,Bladder Cancer Signaling,Colorectal Cancer Metastasis Signaling,Granulocyte Adhesion and Diapedesis,HIF1α Signaling,Inhibition of Matrix Metalloproteases,Leukocyte Extravasation Signaling,Role of Osteoblasts, Osteoclasts and Chondrocytes in Rheumatoid Arthritis
hsa-miR-133a	miR-133a-3p (and other miRNAs w/seed UUGGUCC)	TargetScan Human	High (predicted)	ENSG00000100345	MYH9	5.023	Actin Cytoskeleton Signaling,Agranulocyte Adhesion and Diapedesis,Calcium Signaling,Cellular Effects of Sildenafil (Viagra),Epithelial Adherens Junction Signaling,Hepatic Fibrosis / Hepatic Stellate Cell Activation,ILK Signaling,Tight Junction Signaling
hsa-miR-133a	miR-133a-3p (and other miRNAs w/seed UUGGUCC)	TargetScan Human	High (predicted)	ENSG00000147862	NFIB	2.672	Aryl Hydrocarbon Receptor Signaling
hsa-miR-133a	miR-133a-3p (and other miRNAs w/seed UUGGUCC)	TargetScan Human	High (predicted)	ENSG00000180957	PITPNB	4.067
hsa-miR-133a	miR-133a-3p (and other miRNAs w/seed UUGGUCC)	TargetScan Human	High (predicted)	ENSG00000119314	PTBP3	4.277
hsa-miR-133a	miR-133a-3p (and other miRNAs w/seed UUGGUCC)	TargetScan Human	High (predicted)	ENSG00000112531	QKI	2.446
hsa-miR-133a	miR-133a-3p (and other miRNAs w/seed UUGGUCC)	TargetScan Human	High (predicted)	ENSG00000170471	RALGAPB	4.461
hsa-miR-133a	miR-133a-3p (and other miRNAs w/seed UUGGUCC)	TargetScan Human	High (predicted)	ENSG00000123728	RAP2C	3.821
hsa-miR-133a	miR-133a-3p (and other miRNAs w/seed UUGGUCC)	TargetScan Human	High (predicted)	ENSG00000161847	RAVER1	3.524
hsa-miR-133a	miR-133a-3p (and other miRNAs w/seed UUGGUCC)	Ingenuity Expert Findings,TargetScan Human	Experimentally Observed,High (predicted)	ENSG00000023287	RB1CC1	3.15	autophagy,Breast Cancer Regulation by Stathmin1
hsa-miR-133a	miR-133a-3p (and other miRNAs w/seed UUGGUCC)	TargetScan Human	High (predicted)	ENSG00000142864	SERBP1	2.543
hsa-miR-133a	miR-133a-3p (and other miRNAs w/seed UUGGUCC)	TargetScan Human	High (predicted)	ENSG00000088827	SIGLEC1	3.176
hsa-miR-133a	miR-133a-3p (and other miRNAs w/seed UUGGUCC)	TargetScan Human	High (predicted)	ENSG00000092201	SUPT16H	4.067
hsa-miR-133a	miR-133a-3p (and other miRNAs w/seed UUGGUCC)	TargetScan Human	High (predicted)	ENSG00000100354	TNRC6B	5.24
hsa-miR-133a	miR-133a-3p (and other miRNAs w/seed UUGGUCC)	TargetScan Human	High (predicted)	ENSG00000143549	TPM3	5.023	Calcium Signaling
hsa-miR-133a	miR-133a-3p (and other miRNAs w/seed UUGGUCC)	TargetScan Human	High (predicted)	ENSG00000167460	TPM4	5.598	Calcium Signaling
hsa-miR-133a	miR-133a-3p (and other miRNAs w/seed UUGGUCC)	TargetScan Human	High (predicted)	ENSG00000146457	WTAP	3.15
hsa-miR-133a	miR-133a-3p (and other miRNAs w/seed UUGGUCC)	TargetScan Human	High (predicted)	ENSG00000176105	YES1	3.524	Epithelial Adherens Junction Signaling,Fcγ Receptor-mediated Phagocytosis in Macrophages and Monocytes,Reelin Signaling in Neurons,Role of Tissue Factor in Cancer,Tec Kinase Signaling
hsa-miR-133a	miR-133a-3p (and other miRNAs w/seed UUGGUCC)	TargetScan Human	High (predicted)	ENSG00000100722	ZC3H14	3.524
hsa-miR-4322	miR-134-3p (and other miRNAs w/seed UGUGGGC)	TargetScan Human	High (predicted)	ENSG00000171681	ATF7IP	4.77
hsa-miR-4322	miR-134-3p (and other miRNAs w/seed UGUGGGC)	TargetScan Human	High (predicted)	ENSG00000138119	MYOF	4.46
hsa-miR-4322	miR-134-3p (and other miRNAs w/seed UGUGGGC)	TargetScan Human	High (predicted)	ENSG00000115904	SOS1	4.067	Actin Cytoskeleton Signaling,Actin Nucleation by ARP-WASP Complex,Acute Myeloid Leukemia Signaling,Acute Phase Response Signaling,Aldosterone Signaling in Epithelial Cells,Angiopoietin Signaling,Axonal Guidance Signaling,B Cell Receptor Signaling,BMP signaling pathway,Breast Cancer Regulation by Stathmin1,Cardiac Hypertrophy Signaling,Cholecystokinin/Gastrin-mediated Signaling,Chronic Myeloid Leu…
hsa-miR-1343	miR-1343-3p (and other miRNAs w/seed UCCUGGG)	TargetScan Human	High (predicted)	ENSG00000143401	ANP32E	4.46
hsa-miR-1343	miR-1343-3p (and other miRNAs w/seed UCCUGGG)	TargetScan Human	High (predicted)	ENSG00000198925	ATG9A	4.067	autophagy
hsa-miR-1343	miR-1343-3p (and other miRNAs w/seed UCCUGGG)	TargetScan Human	High (predicted),Moderate (predicted)	ENSG00000003402	CFLAR	2.791	Death Receptor Signaling,Molecular Mechanisms of Cancer,PEDF Signaling,Retinoic acid Mediated Apoptosis Signaling
hsa-miR-1343	miR-1343-3p (and other miRNAs w/seed UCCUGGG)	TargetScan Human	High (predicted)	ENSG00000130635	COL5A1	4.623	Hepatic Fibrosis / Hepatic Stellate Cell Activation
hsa-miR-1343	miR-1343-3p (and other miRNAs w/seed UCCUGGG)	TargetScan Human	High (predicted)	ENSG00000177663	IL17RA	2.838	IL-17 Signaling,IL-17A Signaling in Airway Cells,IL-17A Signaling in Fibroblasts,IL-17A Signaling in Gastric Cells,Role of IL-17A in Arthritis,Role of IL-17A in Psoriasis,Role of IL-17F in Allergic Inflammatory Airway Diseases,Role of Macrophages, Fibroblasts and Endothelial Cells in Rheumatoid Arthritis
hsa-miR-1343	miR-1343-3p (and other miRNAs w/seed UCCUGGG)	TargetScan Human	High (predicted)	ENSG00000188786	MTF1	4.067
hsa-miR-1343	miR-1343-3p (and other miRNAs w/seed UCCUGGG)	TargetScan Human	High (predicted)	ENSG00000170515	PA2G4	5.023	Bladder Cancer Signaling,Cell Cycle: G1/S Checkpoint Regulation,Chronic Myeloid Leukemia Signaling,Cyclins and Cell Cycle Regulation,Glioma Signaling,Molecular Mechanisms of Cancer,Non-Small Cell Lung Cancer Signaling,Ovarian Cancer Signaling,Pancreatic Adenocarcinoma Signaling,Prostate Cancer Signaling,Small Cell Lung Cancer Signaling
hsa-miR-1343	miR-1343-3p (and other miRNAs w/seed UCCUGGG)	TargetScan Human	High (predicted)	ENSG00000112245	PTP4A1	5.243	Protein Kinase A Signaling
hsa-miR-1343	miR-1343-3p (and other miRNAs w/seed UCCUGGG)	TargetScan Human	High (predicted)	ENSG00000115524	SF3B1	4.771
hsa-miR-1343	miR-1343-3p (and other miRNAs w/seed UCCUGGG)	TargetScan Human	High (predicted)	ENSG00000108055	SMC3	5.022	ATM Signaling,Mitotic Roles of Polo-Like Kinase
hsa-miR-1343	miR-1343-3p (and other miRNAs w/seed UCCUGGG)	TargetScan Human	High (predicted)	ENSG00000167460	TPM4	5.598	Calcium Signaling
hsa-miR-939	miR-1343-5p (and other miRNAs w/seed GGGGAGC)	TargetScan Human	High (predicted)	ENSG00000143776	CDC42BPA	-4.498	Cdc42 Signaling
hsa-miR-939	miR-1343-5p (and other miRNAs w/seed GGGGAGC)	TargetScan Human	High (predicted)	ENSG00000143126	CELSR2	-2.943
hsa-miR-939	miR-1343-5p (and other miRNAs w/seed GGGGAGC)	TargetScan Human	High (predicted)	ENSG00000137200	CMTR1	-3.862
hsa-miR-939	miR-1343-5p (and other miRNAs w/seed GGGGAGC)	TargetScan Human	High (predicted)	ENSG00000024422	EHD2	-1.766
hsa-miR-939	miR-1343-5p (and other miRNAs w/seed GGGGAGC)	TargetScan Human	High (predicted)	ENSG00000114353	GNAI2	-4.498	Agranulocyte Adhesion and Diapedesis,Androgen Signaling,Axonal Guidance Signaling,Breast Cancer Regulation by Stathmin1,cAMP-mediated signaling,Cardiac Hypertrophy Signaling,CCR3 Signaling in Eosinophils,CCR5 Signaling in Macrophages,Chemokine Signaling,Corticotropin Releasing Hormone Signaling,CREB Signaling in Neurons,CXCR4 Signaling,Dopamine-DARPP32 Feedback in cAMP Signaling,Endothelin-1 Sign…
hsa-miR-939	miR-1343-5p (and other miRNAs w/seed GGGGAGC)	TargetScan Human	High (predicted),Moderate (predicted)	ENSG00000102858	MGRN1	-2.73
hsa-miR-939	miR-1343-5p (and other miRNAs w/seed GGGGAGC)	TargetScan Human	High (predicted)	ENSG00000114554	PLXNA1	-4.631	Axonal Guidance Signaling,RhoA Signaling,Semaphorin Signaling in Neurons
hsa-miR-939	miR-1343-5p (and other miRNAs w/seed GGGGAGC)	TargetScan Human	High (predicted)	ENSG00000137573	SULF1	-2.992
hsa-miR-939	miR-1343-5p (and other miRNAs w/seed GGGGAGC)	TargetScan Human	High (predicted)	ENSG00000163960	UBXN7	-2.078
hsa-miR-939	miR-1343-5p (and other miRNAs w/seed GGGGAGC)	TargetScan Human	High (predicted)	ENSG00000166887	VPS39	-5.456	autophagy,phagosome maturation
hsa-miR-939	miR-1343-5p (and other miRNAs w/seed GGGGAGC)	TargetScan Human	High (predicted)	ENSG00000141252	VPS53	-4.59
hsa-miR-135b	miR-135a-5p (and other miRNAs w/seed AUGGCUU)	TargetScan Human	High (predicted)	ENSG00000168710	AHCYL1	4.461	Cysteine Biosynthesis III (mammalia),Methionine Degradation I (to Homocysteine),Superpathway of Methionine Degradation
hsa-miR-135b	miR-135a-5p (and other miRNAs w/seed AUGGCUU)	TargetScan Human	High (predicted)	ENSG00000170017	ALCAM	4.276
hsa-miR-135b	miR-135a-5p (and other miRNAs w/seed AUGGCUU)	TargetScan Human	High (predicted)	ENSG00000143401	ANP32E	4.46
hsa-miR-135b	miR-135a-5p (and other miRNAs w/seed AUGGCUU)	TargetScan Human	High (predicted)	ENSG00000119682	AREL1	4.46
hsa-miR-135b	miR-135a-5p (and other miRNAs w/seed AUGGCUU)	TargetScan Human	High (predicted)	ENSG00000158470	B4GALT5	4.769
hsa-miR-135b	miR-135a-5p (and other miRNAs w/seed AUGGCUU)	TargetScan Human	High (predicted)	ENSG00000114439	BBX	3.821
hsa-miR-135b	miR-135a-5p (and other miRNAs w/seed AUGGCUU)	TargetScan Human	High (predicted)	ENSG00000130635	COL5A1	4.623	Hepatic Fibrosis / Hepatic Stellate Cell Activation
hsa-miR-135b	miR-135a-5p (and other miRNAs w/seed AUGGCUU)	TargetScan Human	High (predicted)	ENSG00000108582	CPD	4.625
hsa-miR-135b	miR-135a-5p (and other miRNAs w/seed AUGGCUU)	TargetScan Human	High (predicted)	ENSG00000101191	DIDO1	4.46
hsa-miR-135b	miR-135a-5p (and other miRNAs w/seed AUGGCUU)	TargetScan Human	High (predicted)	ENSG00000151240	DIP2C	3.15
hsa-miR-135b	miR-135a-5p (and other miRNAs w/seed AUGGCUU)	TargetScan Human	High (predicted)	ENSG00000163840	DTX3L	4.068
hsa-miR-135b	miR-135a-5p (and other miRNAs w/seed AUGGCUU)	TargetScan Human	High (predicted)	ENSG00000116406	EDEM3	3.15
hsa-miR-135b	miR-135a-5p (and other miRNAs w/seed AUGGCUU)	TargetScan Human	High (predicted)	ENSG00000134531	EMP1	3.821
hsa-miR-135b	miR-135a-5p (and other miRNAs w/seed AUGGCUU)	TargetScan Human	High (predicted)	ENSG00000197217	ENTPD4	3.821
hsa-miR-135b	miR-135a-5p (and other miRNAs w/seed AUGGCUU)	TargetScan Human	High (predicted)	ENSG00000088832	FKBP1A	4.46	mTOR Signaling
hsa-miR-135b	miR-135a-5p (and other miRNAs w/seed AUGGCUU)	TargetScan Human	High (predicted)	ENSG00000143458	GABPB2	4.067
hsa-miR-135b	miR-135a-5p (and other miRNAs w/seed AUGGCUU)	TargetScan Human	High (predicted)	ENSG00000001084	GCLC	4.067	Glutathione Biosynthesis,NRF2-mediated Oxidative Stress Response,Xenobiotic Metabolism Signaling,γ-glutamyl Cycle
hsa-miR-135b	miR-135a-5p (and other miRNAs w/seed AUGGCUU)	TargetScan Human	High (predicted)	ENSG00000132510	KDM6B	3.821
hsa-miR-135b	miR-135a-5p (and other miRNAs w/seed AUGGCUU)	TargetScan Human	High (predicted)	ENSG00000136167	LCP1	3.186
hsa-miR-135b	miR-135a-5p (and other miRNAs w/seed AUGGCUU)	TargetScan Human	High (predicted)	ENSG00000111885	MAN1A1	5.135
hsa-miR-135b	miR-135a-5p (and other miRNAs w/seed AUGGCUU)	TargetScan Human	High (predicted)	ENSG00000152601	MBNL1	5.021
hsa-miR-135b	miR-135a-5p (and other miRNAs w/seed AUGGCUU)	TargetScan Human	High (predicted)	ENSG00000173542	MOB1B	4.769
hsa-miR-135b	miR-135a-5p (and other miRNAs w/seed AUGGCUU)	TargetScan Human	High (predicted)	ENSG00000147649	MTDH	2.598
hsa-miR-135b	miR-135a-5p (and other miRNAs w/seed AUGGCUU)	TargetScan Human	High (predicted)	ENSG00000173848	NET1	4.462
hsa-miR-135b	miR-135a-5p (and other miRNAs w/seed AUGGCUU)	TargetScan Human	High (predicted)	ENSG00000196712	NF1	2.636	Glioblastoma Multiforme Signaling,Molecular Mechanisms of Cancer
hsa-miR-135b	miR-135a-5p (and other miRNAs w/seed AUGGCUU)	TargetScan Human	High (predicted)	ENSG00000268173	PIK3R2	4.277	14-3-3-mediated Signaling,3-phosphoinositide Biosynthesis,Actin Cytoskeleton Signaling,Acute Myeloid Leukemia Signaling,Acute Phase Response Signaling,Aldosterone Signaling in Epithelial Cells,AMPK Signaling,Amyotrophic Lateral Sclerosis Signaling,Angiopoietin Signaling,Antiproliferative Role of Somatostatin Receptor 2,Axonal Guidance Signaling,B Cell Receptor Signaling,Breast Cancer Regulation b…
hsa-miR-135b	miR-135a-5p (and other miRNAs w/seed AUGGCUU)	TargetScan Human	High (predicted)	ENSG00000186298	PPP1CC	4.276	3-phosphoinositide Biosynthesis,3-phosphoinositide Degradation,Breast Cancer Regulation by Stathmin1,Cardiac β-adrenergic Signaling,CDK5 Signaling,D-myo-inositol (1,4,5,6)-Tetrakisphosphate Biosynthesis,D-myo-inositol (3,4,5,6)-tetrakisphosphate Biosynthesis,D-myo-inositol-5-phosphate Metabolism,Dopamine Receptor Signaling,Dopamine-DARPP32 Feedback in cAMP Signaling,EIF2 Signaling,ERK/MAPK Signal…
hsa-miR-135b	miR-135a-5p (and other miRNAs w/seed AUGGCUU)	TargetScan Human	High (predicted)	ENSG00000196504	PRPF40A	4.461	Systemic Lupus Erythematosus Signaling
hsa-miR-135b	miR-135a-5p (and other miRNAs w/seed AUGGCUU)	TargetScan Human	High (predicted)	ENSG00000117523	PRRC2C	4.463
hsa-miR-135b	miR-135a-5p (and other miRNAs w/seed AUGGCUU)	TargetScan Human	High (predicted)	ENSG00000196396	PTPN1	4.067	3-phosphoinositide Biosynthesis,3-phosphoinositide Degradation,Caveolar-mediated Endocytosis Signaling,D-myo-inositol (1,4,5,6)-Tetrakisphosphate Biosynthesis,D-myo-inositol (3,4,5,6)-tetrakisphosphate Biosynthesis,D-myo-inositol-5-phosphate Metabolism,Insulin Receptor Signaling,JAK/Stat Signaling,Protein Kinase A Signaling,Role of JAK2 in Hormone-like Cytokine Signaling,Superpathway of Inositol …
hsa-miR-135b	miR-135a-5p (and other miRNAs w/seed AUGGCUU)	TargetScan Human	High (predicted)	ENSG00000112531	QKI	2.446
hsa-miR-135b	miR-135a-5p (and other miRNAs w/seed AUGGCUU)	TargetScan Human	High (predicted)	ENSG00000170471	RALGAPB	4.461
hsa-miR-135b	miR-135a-5p (and other miRNAs w/seed AUGGCUU)	TargetScan Human	High (predicted)	ENSG00000143344	RGL1	2.573
hsa-miR-135b	miR-135a-5p (and other miRNAs w/seed AUGGCUU)	TargetScan Human	High (predicted)	ENSG00000104312	RIPK2	4.46	Role of Pattern Recognition Receptors in Recognition of Bacteria and Viruses
hsa-miR-135b	miR-135a-5p (and other miRNAs w/seed AUGGCUU)	TargetScan Human	High (predicted)	ENSG00000125844	RRBP1	5.239
hsa-miR-135b	miR-135a-5p (and other miRNAs w/seed AUGGCUU)	TargetScan Human	High (predicted)	ENSG00000137575	SDCBP	4.067	Axonal Guidance Signaling,Ephrin Receptor Signaling
hsa-miR-135b	miR-135a-5p (and other miRNAs w/seed AUGGCUU)	TargetScan Human	High (predicted)	ENSG00000198964	SGMS1	4.769	Sphingomyelin Metabolism
hsa-miR-135b	miR-135a-5p (and other miRNAs w/seed AUGGCUU)	TargetScan Human	High (predicted)	ENSG00000072501	SMC1A	4.461	ATM Signaling,Mitotic Roles of Polo-Like Kinase
hsa-miR-135b	miR-135a-5p (and other miRNAs w/seed AUGGCUU)	TargetScan Human	High (predicted)	ENSG00000113387	SUB1	3.821
hsa-miR-135b	miR-135a-5p (and other miRNAs w/seed AUGGCUU)	TargetScan Human	High (predicted)	ENSG00000136111	TBC1D4	3.524
hsa-miR-135b	miR-135a-5p (and other miRNAs w/seed AUGGCUU)	TargetScan Human	High (predicted)	ENSG00000198586	TLK1	4.067	ATM Signaling,Role of CHK Proteins in Cell Cycle Checkpoint Control
hsa-miR-135b	miR-135a-5p (and other miRNAs w/seed AUGGCUU)	TargetScan Human	High (predicted)	ENSG00000100354	TNRC6B	5.24
hsa-miR-135b	miR-135a-5p (and other miRNAs w/seed AUGGCUU)	TargetScan Human	High (predicted)	ENSG00000136731	UGGT1	2.597
hsa-miR-135b	miR-135a-5p (and other miRNAs w/seed AUGGCUU)	TargetScan Human	High (predicted)	ENSG00000038427	VCAN	2.463
hsa-miR-135b	miR-135a-5p (and other miRNAs w/seed AUGGCUU)	TargetScan Human	High (predicted)	ENSG00000147852	VLDLR	4.769	FXR/RXR Activation,Reelin Signaling in Neurons
hsa-miR-135b	miR-135a-5p (and other miRNAs w/seed AUGGCUU)	TargetScan Human	High (predicted)	ENSG00000106261	ZKSCAN1	3.524
hsa-miR-136	miR-136-5p (miRNAs w/seed CUCCAUU)	TargetScan Human	High (predicted)	ENSG00000116539	ASH1L	4.46
hsa-miR-136	miR-136-5p (miRNAs w/seed CUCCAUU)	TargetScan Human	High (predicted)	ENSG00000171634	BPTF	4.767
hsa-miR-136	miR-136-5p (miRNAs w/seed CUCCAUU)	TargetScan Human	High (predicted)	ENSG00000118200	CAMSAP2	2.446
hsa-miR-136	miR-136-5p (miRNAs w/seed CUCCAUU)	TargetScan Human	High (predicted)	ENSG00000110395	CBL	3.524	14-3-3-mediated Signaling,Clathrin-mediated Endocytosis Signaling,Ephrin B Signaling,Erythropoietin Signaling,Fcγ Receptor-mediated Phagocytosis in Macrophages and Monocytes,FLT3 Signaling in Hematopoietic Progenitor Cells,Insulin Receptor Signaling,Molecular Mechanisms of Cancer,PI3K Signaling in B Lymphocytes,Protein Ubiquitination Pathway,PTEN Signaling,RANK Signaling in Osteoclasts,Role of Os…
hsa-miR-136	miR-136-5p (miRNAs w/seed CUCCAUU)	TargetScan Human	High (predicted)	ENSG00000108582	CPD	4.625
hsa-miR-136	miR-136-5p (miRNAs w/seed CUCCAUU)	TargetScan Human	High (predicted)	ENSG00000107581	EIF3A	3.102	EIF2 Signaling,mTOR Signaling,Regulation of eIF4 and p70S6K Signaling
hsa-miR-136	miR-136-5p (miRNAs w/seed CUCCAUU)	TargetScan Human	High (predicted)	ENSG00000063046	EIF4B	2.892	mTOR Signaling
hsa-miR-136	miR-136-5p (miRNAs w/seed CUCCAUU)	TargetScan Human	High (predicted)	ENSG00000182944	EWSR1	2.373
hsa-miR-136	miR-136-5p (miRNAs w/seed CUCCAUU)	TargetScan Human	High (predicted)	ENSG00000162747	FCGR3A/FCGR3B	4.768	Dendritic Cell Maturation,Fcγ Receptor-mediated Phagocytosis in Macrophages and Monocytes,Natural Killer Cell Signaling,phagosome formation,Role of Macrophages, Fibroblasts and Endothelial Cells in Rheumatoid Arthritis,Role of NFAT in Regulation of the Immune Response,Systemic Lupus Erythematosus Signaling
hsa-miR-136	miR-136-5p (miRNAs w/seed CUCCAUU)	TargetScan Human	High (predicted)	ENSG00000064393	HIPK2	3.524	Cell Cycle: G2/M DNA Damage Checkpoint Regulation,Molecular Mechanisms of Cancer,p53 Signaling
hsa-miR-136	miR-136-5p (miRNAs w/seed CUCCAUU)	TargetScan Human	High (predicted)	ENSG00000241106	HLA-DOB	3.15	Allograft Rejection Signaling,Altered T Cell and B Cell Signaling in Rheumatoid Arthritis,Antigen Presentation Pathway,Autoimmune Thyroid Disease Signaling,B Cell Development,Calcium-induced T Lymphocyte Apoptosis,CD28 Signaling in T Helper Cells,Cdc42 Signaling,Dendritic Cell Maturation,Graft-versus-Host Disease Signaling,iCOS-iCOSL Signaling in T Helper Cells,IL-4 Signaling,Nur77 Signaling in T…
hsa-miR-136	miR-136-5p (miRNAs w/seed CUCCAUU)	TargetScan Human	High (predicted)	ENSG00000177663	IL17RA	2.838	IL-17 Signaling,IL-17A Signaling in Airway Cells,IL-17A Signaling in Fibroblasts,IL-17A Signaling in Gastric Cells,Role of IL-17A in Arthritis,Role of IL-17A in Psoriasis,Role of IL-17F in Allergic Inflammatory Airway Diseases,Role of Macrophages, Fibroblasts and Endothelial Cells in Rheumatoid Arthritis
hsa-miR-136	miR-136-5p (miRNAs w/seed CUCCAUU)	TargetScan Human	High (predicted)	ENSG00000162522	KIAA1522	2.608
hsa-miR-136	miR-136-5p (miRNAs w/seed CUCCAUU)	TargetScan Human	High (predicted)	ENSG00000173542	MOB1B	4.769
hsa-miR-136	miR-136-5p (miRNAs w/seed CUCCAUU)	TargetScan Human	High (predicted)	ENSG00000182180	MRPS16	2.448
hsa-miR-136	miR-136-5p (miRNAs w/seed CUCCAUU)	TargetScan Human	High (predicted)	ENSG00000147649	MTDH	2.598
hsa-miR-136	miR-136-5p (miRNAs w/seed CUCCAUU)	TargetScan Human	High (predicted)	ENSG00000147862	NFIB	2.672	Aryl Hydrocarbon Receptor Signaling
hsa-miR-136	miR-136-5p (miRNAs w/seed CUCCAUU)	TargetScan Human	High (predicted)	ENSG00000074181	NOTCH3	4.768	Epithelial Adherens Junction Signaling,Notch Signaling,Regulation of the Epithelial-Mesenchymal Transition Pathway
hsa-miR-136	miR-136-5p (miRNAs w/seed CUCCAUU)	TargetScan Human	High (predicted)	ENSG00000123728	RAP2C	3.821
hsa-miR-136	miR-136-5p (miRNAs w/seed CUCCAUU)	TargetScan Human	High (predicted)	ENSG00000132669	RIN2	4.276
hsa-miR-136	miR-136-5p (miRNAs w/seed CUCCAUU)	TargetScan Human	High (predicted)	ENSG00000140264	SERF2	4.067
hsa-miR-136	miR-136-5p (miRNAs w/seed CUCCAUU)	TargetScan Human	High (predicted)	ENSG00000170921	TANC2	4.46
hsa-miR-136	miR-136-5p (miRNAs w/seed CUCCAUU)	TargetScan Human	High (predicted)	ENSG00000060237	WNK1	3.524	ERK5 Signaling
hsa-miR-136	miR-136-5p (miRNAs w/seed CUCCAUU)	TargetScan Human	High (predicted)	ENSG00000176105	YES1	3.524	Epithelial Adherens Junction Signaling,Fcγ Receptor-mediated Phagocytosis in Macrophages and Monocytes,Reelin Signaling in Neurons,Role of Tissue Factor in Cancer,Tec Kinase Signaling
hsa-miR-137	miR-137-3p (and other miRNAs w/seed UAUUGCU)	TargetScan Human	High (predicted)	ENSG00000168710	AHCYL1	4.461	Cysteine Biosynthesis III (mammalia),Methionine Degradation I (to Homocysteine),Superpathway of Methionine Degradation
hsa-miR-137	miR-137-3p (and other miRNAs w/seed UAUUGCU)	TargetScan Human	High (predicted)	ENSG00000105221	AKT2	4.067	14-3-3-mediated Signaling,Acute Myeloid Leukemia Signaling,Acute Phase Response Signaling,AMPK Signaling,Amyloid Processing,Angiopoietin Signaling,Axonal Guidance Signaling,B Cell Receptor Signaling,CD28 Signaling in T Helper Cells,Ceramide Signaling,Chronic Myeloid Leukemia Signaling,Colorectal Cancer Metastasis Signaling,CREB Signaling in Neurons,CTLA4 Signaling in Cytotoxic T Lymphocytes,CXCR4…
hsa-miR-137	miR-137-3p (and other miRNAs w/seed UAUUGCU)	TargetScan Human	High (predicted)	ENSG00000101745	ANKRD12	4.067
hsa-miR-137	miR-137-3p (and other miRNAs w/seed UAUUGCU)	TargetScan Human	High (predicted)	ENSG00000116539	ASH1L	4.46
hsa-miR-137	miR-137-3p (and other miRNAs w/seed UAUUGCU)	TargetScan Human	High (predicted)	ENSG00000058063	ATP11B	4.461
hsa-miR-137	miR-137-3p (and other miRNAs w/seed UAUUGCU)	TargetScan Human	High (predicted)	ENSG00000158470	B4GALT5	4.769
hsa-miR-137	miR-137-3p (and other miRNAs w/seed UAUUGCU)	TargetScan Human	High (predicted)	ENSG00000198604	BAZ1A	4.77
hsa-miR-137	miR-137-3p (and other miRNAs w/seed UAUUGCU)	TargetScan Human	High (predicted)	ENSG00000076108	BAZ2A	5.022
hsa-miR-137	miR-137-3p (and other miRNAs w/seed UAUUGCU)	TargetScan Human	High (predicted)	ENSG00000114439	BBX	3.821
hsa-miR-137	miR-137-3p (and other miRNAs w/seed UAUUGCU)	TargetScan Human	High (predicted)	ENSG00000185825	BCAP31	2.434	p70S6K Signaling
hsa-miR-137	miR-137-3p (and other miRNAs w/seed UAUUGCU)	TargetScan Human	High (predicted)	ENSG00000152242	C18orf25	4.067
hsa-miR-137	miR-137-3p (and other miRNAs w/seed UAUUGCU)	TargetScan Human	High (predicted)	ENSG00000143933	CALM1 (includes others)	2.773	Androgen Signaling,B Cell Receptor Signaling,Breast Cancer Regulation by Stathmin1,Calcium Signaling,Calcium-induced T Lymphocyte Apoptosis,cAMP-mediated signaling,Cardiac Hypertrophy Signaling,CCR3 Signaling in Eosinophils,CCR5 Signaling in Macrophages,CD28 Signaling in T Helper Cells,Cellular Effects of Sildenafil (Viagra),Chemokine Signaling,Corticotropin Releasing Hormone Signaling,CREB Signa…
hsa-miR-137	miR-137-3p (and other miRNAs w/seed UAUUGCU)	TargetScan Human	High (predicted)	ENSG00000198087	CD2AP	4.067	Clathrin-mediated Endocytosis Signaling
hsa-miR-137	miR-137-3p (and other miRNAs w/seed UAUUGCU)	TargetScan Human	High (predicted)	ENSG00000130635	COL5A1	4.623	Hepatic Fibrosis / Hepatic Stellate Cell Activation
hsa-miR-137	miR-137-3p (and other miRNAs w/seed UAUUGCU)	TargetScan Human	High (predicted)	ENSG00000108582	CPD	4.625
hsa-miR-137	miR-137-3p (and other miRNAs w/seed UAUUGCU)	TargetScan Human	High (predicted)	ENSG00000111605	CPSF6	3.15	Cleavage and Polyadenylation of Pre-mRNA,Tight Junction Signaling
hsa-miR-137	miR-137-3p (and other miRNAs w/seed UAUUGCU)	TargetScan Human	High (predicted)	ENSG00000143079	CTTNBP2NL	4.769
hsa-miR-137	miR-137-3p (and other miRNAs w/seed UAUUGCU)	TargetScan Human	High (predicted)	ENSG00000057019	DCBLD2	4.067
hsa-miR-137	miR-137-3p (and other miRNAs w/seed UAUUGCU)	TargetScan Human	High (predicted)	ENSG00000151240	DIP2C	3.15
hsa-miR-137	miR-137-3p (and other miRNAs w/seed UAUUGCU)	TargetScan Human	High (predicted)	ENSG00000173442	EHBP1L1	3.524
hsa-miR-137	miR-137-3p (and other miRNAs w/seed UAUUGCU)	TargetScan Human	High (predicted)	ENSG00000110321	EIF4G2	4.275	EIF2 Signaling,mTOR Signaling,Regulation of eIF4 and p70S6K Signaling
hsa-miR-137	miR-137-3p (and other miRNAs w/seed UAUUGCU)	TargetScan Human	High (predicted)	ENSG00000066322	ELOVL1	3.524	Stearate Biosynthesis I (Animals),Triacylglycerol Biosynthesis
hsa-miR-137	miR-137-3p (and other miRNAs w/seed UAUUGCU)	TargetScan Human	High (predicted)	ENSG00000112851	ERBB2IP	3.524	Neuregulin Signaling
hsa-miR-137	miR-137-3p (and other miRNAs w/seed UAUUGCU)	TargetScan Human	High (predicted)	ENSG00000088832	FKBP1A	4.46	mTOR Signaling
hsa-miR-137	miR-137-3p (and other miRNAs w/seed UAUUGCU)	TargetScan Human	High (predicted)	ENSG00000139926	FRMD6	3.15	HIPPO signaling
hsa-miR-137	miR-137-3p (and other miRNAs w/seed UAUUGCU)	TargetScan Human	High (predicted)	ENSG00000117226	GBP3	4.622
hsa-miR-137	miR-137-3p (and other miRNAs w/seed UAUUGCU)	TargetScan Human	High (predicted)	ENSG00000163041	H3F3A/H3F3B	3.524	ERK/MAPK Signaling,Estrogen Receptor Signaling,p38 MAPK Signaling,Protein Kinase A Signaling,UVB-Induced MAPK Signaling
hsa-miR-137	miR-137-3p (and other miRNAs w/seed UAUUGCU)	TargetScan Human	High (predicted)	ENSG00000064393	HIPK2	3.524	Cell Cycle: G2/M DNA Damage Checkpoint Regulation,Molecular Mechanisms of Cancer,p53 Signaling
hsa-miR-137	miR-137-3p (and other miRNAs w/seed UAUUGCU)	TargetScan Human	High (predicted)	ENSG00000196735	HLA-DQA1	2.447	Allograft Rejection Signaling,Altered T Cell and B Cell Signaling in Rheumatoid Arthritis,Antigen Presentation Pathway,Autoimmune Thyroid Disease Signaling,B Cell Development,Calcium-induced T Lymphocyte Apoptosis,CD28 Signaling in T Helper Cells,Cdc42 Signaling,Dendritic Cell Maturation,Graft-versus-Host Disease Signaling,iCOS-iCOSL Signaling in T Helper Cells,IL-4 Signaling,Nur77 Signaling in T…
hsa-miR-137	miR-137-3p (and other miRNAs w/seed UAUUGCU)	TargetScan Human	High (predicted)	ENSG00000109083	IFT20	3.821
hsa-miR-137	miR-137-3p (and other miRNAs w/seed UAUUGCU)	TargetScan Human	High (predicted)	ENSG00000114166	KAT2B	3.184	AMPK Signaling,Androgen Signaling,Cell Cycle: G2/M DNA Damage Checkpoint Regulation,Estrogen Receptor Signaling,Glucocorticoid Receptor Signaling,HMGB1 Signaling,p53 Signaling,RAR Activation
hsa-miR-137	miR-137-3p (and other miRNAs w/seed UAUUGCU)	TargetScan Human	High (predicted)	ENSG00000118058	KMT2A	4.461
hsa-miR-137	miR-137-3p (and other miRNAs w/seed UAUUGCU)	TargetScan Human	High (predicted)	ENSG00000070018	LRP6	4.901	Colorectal Cancer Metastasis Signaling,Factors Promoting Cardiogenesis in Vertebrates,Molecular Mechanisms of Cancer,Role of Macrophages, Fibroblasts and Endothelial Cells in Rheumatoid Arthritis,Role of Osteoblasts, Osteoclasts and Chondrocytes in Rheumatoid Arthritis,Wnt/β-catenin Signaling
hsa-miR-137	miR-137-3p (and other miRNAs w/seed UAUUGCU)	TargetScan Human	High (predicted)	ENSG00000147649	MTDH	2.598
hsa-miR-137	miR-137-3p (and other miRNAs w/seed UAUUGCU)	TargetScan Human	High (predicted)	ENSG00000188786	MTF1	4.067
hsa-miR-137	miR-137-3p (and other miRNAs w/seed UAUUGCU)	TargetScan Human	High (predicted)	ENSG00000128641	MYO1B	3.233
hsa-miR-137	miR-137-3p (and other miRNAs w/seed UAUUGCU)	TargetScan Human	High (predicted)	ENSG00000070614	NDST1	4.771	Chondroitin Sulfate Biosynthesis,Chondroitin Sulfate Biosynthesis (Late Stages),Dermatan Sulfate Biosynthesis,Dermatan Sulfate Biosynthesis (Late Stages),Heparan Sulfate Biosynthesis,Heparan Sulfate Biosynthesis (Late Stages),LPS/IL-1 Mediated Inhibition of RXR Function,Triacylglycerol Degradation,Xenobiotic Metabolism Signaling
hsa-miR-137	miR-137-3p (and other miRNAs w/seed UAUUGCU)	TargetScan Human	High (predicted)	ENSG00000196712	NF1	2.636	Glioblastoma Multiforme Signaling,Molecular Mechanisms of Cancer
hsa-miR-137	miR-137-3p (and other miRNAs w/seed UAUUGCU)	TargetScan Human	High (predicted)	ENSG00000147862	NFIB	2.672	Aryl Hydrocarbon Receptor Signaling
hsa-miR-137	miR-137-3p (and other miRNAs w/seed UAUUGCU)	TargetScan Human	High (predicted)	ENSG00000099250	NRP1	3.524	Axonal Guidance Signaling,Semaphorin Signaling in Neurons,VEGF Family Ligand-Receptor Interactions
hsa-miR-137	miR-137-3p (and other miRNAs w/seed UAUUGCU)	TargetScan Human	High (predicted)	ENSG00000121892	PDS5A	3.524
hsa-miR-137	miR-137-3p (and other miRNAs w/seed UAUUGCU)	TargetScan Human	High (predicted)	ENSG00000169299	PGM2	3.821	GDP-glucose Biosynthesis,Glucose and Glucose-1-phosphate Degradation,Glycogen Degradation II,Glycogen Degradation III,Purine Ribonucleosides Degradation to Ribose-1-phosphate
hsa-miR-137	miR-137-3p (and other miRNAs w/seed UAUUGCU)	TargetScan Human	High (predicted)	ENSG00000118482	PHF3	2.434
hsa-miR-137	miR-137-3p (and other miRNAs w/seed UAUUGCU)	TargetScan Human	High (predicted)	ENSG00000196576	PLXNB2	3.15	Axonal Guidance Signaling
hsa-miR-137	miR-137-3p (and other miRNAs w/seed UAUUGCU)	TargetScan Human	High (predicted)	ENSG00000112531	QKI	2.446
hsa-miR-137	miR-137-3p (and other miRNAs w/seed UAUUGCU)	TargetScan Human	High (predicted)	ENSG00000123728	RAP2C	3.821
hsa-miR-137	miR-137-3p (and other miRNAs w/seed UAUUGCU)	TargetScan Human	High (predicted)	ENSG00000142864	SERBP1	2.543
hsa-miR-137	miR-137-3p (and other miRNAs w/seed UAUUGCU)	TargetScan Human	High (predicted)	ENSG00000166224	SGPL1	3.15
hsa-miR-137	miR-137-3p (and other miRNAs w/seed UAUUGCU)	TargetScan Human	High (predicted)	ENSG00000005022	SLC25A5	4.067	Induction of Apoptosis by HIV1
hsa-miR-137	miR-137-3p (and other miRNAs w/seed UAUUGCU)	TargetScan Human	High (predicted)	ENSG00000153147	SMARCA5	4.46
hsa-miR-137	miR-137-3p (and other miRNAs w/seed UAUUGCU)	TargetScan Human	High (predicted)	ENSG00000072501	SMC1A	4.461	ATM Signaling,Mitotic Roles of Polo-Like Kinase
hsa-miR-137	miR-137-3p (and other miRNAs w/seed UAUUGCU)	TargetScan Human	High (predicted)	ENSG00000113387	SUB1	3.821
hsa-miR-137	miR-137-3p (and other miRNAs w/seed UAUUGCU)	TargetScan Human	High (predicted)	ENSG00000100354	TNRC6B	5.24
hsa-miR-137	miR-137-3p (and other miRNAs w/seed UAUUGCU)	TargetScan Human	High (predicted)	ENSG00000144224	UBXN4	5.425	Unfolded protein response
hsa-miR-137	miR-137-3p (and other miRNAs w/seed UAUUGCU)	TargetScan Human	High (predicted)	ENSG00000109046	WSB1	3.15
hsa-miR-137	miR-137-3p (and other miRNAs w/seed UAUUGCU)	TargetScan Human	High (predicted)	ENSG00000065978	YBX1	4.462
hsa-miR-138	miR-138-5p (miRNAs w/seed GCUGGUG)	TargetScan Human	High (predicted)	ENSG00000156218	ADAMTSL3	4.46
hsa-miR-138	miR-138-5p (miRNAs w/seed GCUGGUG)	TargetScan Human	High (predicted)	ENSG00000119682	AREL1	4.46
hsa-miR-138	miR-138-5p (miRNAs w/seed GCUGGUG)	TargetScan Human	High (predicted)	ENSG00000167995	BEST1	3.821
hsa-miR-138	miR-138-5p (miRNAs w/seed GCUGGUG)	TargetScan Human	High (predicted)	ENSG00000127022	CANX	3.363	Antigen Presentation Pathway,Lipid Antigen Presentation by CD1,phagosome maturation,Unfolded protein response
hsa-miR-138	miR-138-5p (miRNAs w/seed GCUGGUG)	TargetScan Human	High (predicted)	ENSG00000198087	CD2AP	4.067	Clathrin-mediated Endocytosis Signaling
hsa-miR-138	miR-138-5p (miRNAs w/seed GCUGGUG)	TargetScan Human	High (predicted)	ENSG00000102805	CLN5	3.524
hsa-miR-138	miR-138-5p (miRNAs w/seed GCUGGUG)	TargetScan Human	High (predicted)	ENSG00000168434	COG7	5.022
hsa-miR-138	miR-138-5p (miRNAs w/seed GCUGGUG)	TargetScan Human	High (predicted)	ENSG00000124795	DEK	2.935
hsa-miR-138	miR-138-5p (miRNAs w/seed GCUGGUG)	TargetScan Human	High (predicted)	ENSG00000187840	EIF4EBP1	2.631	Acute Myeloid Leukemia Signaling,AMPK Signaling,ERK/MAPK Signaling,FLT3 Signaling in Hematopoietic Progenitor Cells,IL-8 Signaling,Insulin Receptor Signaling,mTOR Signaling,PI3K/AKT Signaling,Regulation of eIF4 and p70S6K Signaling,UVB-Induced MAPK Signaling
hsa-miR-138	miR-138-5p (miRNAs w/seed GCUGGUG)	TargetScan Human	High (predicted)	ENSG00000159023	EPB41	4.46	Sertoli Cell-Sertoli Cell Junction Signaling,Tight Junction Signaling
hsa-miR-138	miR-138-5p (miRNAs w/seed GCUGGUG)	TargetScan Human	High (predicted)	ENSG00000119041	GTF3C3	4.066	Assembly of RNA Polymerase III Complex
hsa-miR-138	miR-138-5p (miRNAs w/seed GCUGGUG)	TargetScan Human	High (predicted)	ENSG00000163041	H3F3A/H3F3B	3.524	ERK/MAPK Signaling,Estrogen Receptor Signaling,p38 MAPK Signaling,Protein Kinase A Signaling,UVB-Induced MAPK Signaling
hsa-miR-138	miR-138-5p (miRNAs w/seed GCUGGUG)	TargetScan Human	High (predicted)	ENSG00000100644	HIF1A	4.769	Adipogenesis pathway,HIF1α Signaling,Hypoxia Signaling in the Cardiovascular System,ILK Signaling,Molecular Mechanisms of Cancer,mTOR Signaling,p53 Signaling,Regulation of the Epithelial-Mesenchymal Transition Pathway,Renal Cell Carcinoma Signaling,TR/RXR Activation,VEGF Signaling
hsa-miR-138	miR-138-5p (miRNAs w/seed GCUGGUG)	TargetScan Human	High (predicted)	ENSG00000132510	KDM6B	3.821
hsa-miR-138	miR-138-5p (miRNAs w/seed GCUGGUG)	TargetScan Human	High (predicted)	ENSG00000055609	KMT2C	4.77
hsa-miR-138	miR-138-5p (miRNAs w/seed GCUGGUG)	TargetScan Human	High (predicted)	ENSG00000148346	LCN2	3.821	Differential Regulation of Cytokine Production in Intestinal Epithelial Cells by IL-17A and IL-17F,IL-17A Signaling in Fibroblasts
hsa-miR-138	miR-138-5p (miRNAs w/seed GCUGGUG)	TargetScan Human	High (predicted)	ENSG00000275023	MLLT6	3.15
hsa-miR-138	miR-138-5p (miRNAs w/seed GCUGGUG)	TargetScan Human	High (predicted)	ENSG00000147862	NFIB	2.672	Aryl Hydrocarbon Receptor Signaling
hsa-miR-138	miR-138-5p (miRNAs w/seed GCUGGUG)	TargetScan Human	High (predicted)	ENSG00000111331	OAS3	4.622	Role of Pattern Recognition Receptors in Recognition of Bacteria and Viruses
hsa-miR-138	miR-138-5p (miRNAs w/seed GCUGGUG)	TargetScan Human	High (predicted)	ENSG00000196576	PLXNB2	3.15	Axonal Guidance Signaling
hsa-miR-138	miR-138-5p (miRNAs w/seed GCUGGUG)	TargetScan Human	High (predicted)	ENSG00000196504	PRPF40A	4.461	Systemic Lupus Erythematosus Signaling
hsa-miR-138	miR-138-5p (miRNAs w/seed GCUGGUG)	TargetScan Human	High (predicted)	ENSG00000125818	PSMF1	2.599	Huntington's Disease Signaling,Polyamine Regulation in Colon Cancer
hsa-miR-138	miR-138-5p (miRNAs w/seed GCUGGUG)	TargetScan Human	High (predicted)	ENSG00000112245	PTP4A1	5.243	Protein Kinase A Signaling
hsa-miR-138	miR-138-5p (miRNAs w/seed GCUGGUG)	TargetScan Human	High (predicted)	ENSG00000179295	PTPN11	5.026	3-phosphoinositide Biosynthesis,3-phosphoinositide Degradation,Acute Phase Response Signaling,Angiopoietin Signaling,Antiproliferative Role of Somatostatin Receptor 2,Axonal Guidance Signaling,B Cell Receptor Signaling,CD28 Signaling in T Helper Cells,Chronic Myeloid Leukemia Signaling,CNTF Signaling,CTLA4 Signaling in Cytotoxic T Lymphocytes,D-myo-inositol (1,4,5,6)-Tetrakisphosphate Biosynthesi…
hsa-miR-138	miR-138-5p (miRNAs w/seed GCUGGUG)	TargetScan Human	High (predicted)	ENSG00000161847	RAVER1	3.524
hsa-miR-138	miR-138-5p (miRNAs w/seed GCUGGUG)	TargetScan Human	High (predicted)	ENSG00000023287	RB1CC1	3.15	autophagy,Breast Cancer Regulation by Stathmin1
hsa-miR-138	miR-138-5p (miRNAs w/seed GCUGGUG)	TargetScan Human	High (predicted)	ENSG00000162521	RBBP4	4.277	Adipogenesis pathway,DNA Methylation and Transcriptional Repression Signaling
hsa-miR-138	miR-138-5p (miRNAs w/seed GCUGGUG)	TargetScan Human	High (predicted)	ENSG00000111371	SLC38A1	4.067	Glutamate Receptor Signaling
hsa-miR-138	miR-138-5p (miRNAs w/seed GCUGGUG)	TargetScan Human	High (predicted)	ENSG00000100354	TNRC6B	5.24
hsa-miR-138	miR-138-5p (miRNAs w/seed GCUGGUG)	TargetScan Human	High (predicted)	ENSG00000167460	TPM4	5.598	Calcium Signaling
hsa-miR-138	miR-138-5p (miRNAs w/seed GCUGGUG)	TargetScan Human	High (predicted)	ENSG00000153560	UBP1	2.794
hsa-miR-138	miR-138-5p (miRNAs w/seed GCUGGUG)	miRecords	Experimentally Observed	ENSG00000038427	VCAN	2.463
hsa-miR-138	miR-138-5p (miRNAs w/seed GCUGGUG)	TargetScan Human	High (predicted)	ENSG00000165637	VDAC2	3.15	Mitochondrial Dysfunction
hsa-miR-138	miR-138-5p (miRNAs w/seed GCUGGUG)	TargetScan Human	High (predicted)	ENSG00000026025	VIM	5.742	14-3-3-mediated Signaling,ILK Signaling,Signaling by Rho Family GTPases
hsa-miR-139-5p	miR-139-5p (miRNAs w/seed CUACAGU)	TargetScan Human	High (predicted)	ENSG00000165240	ATP7A	-3.564
hsa-miR-139-5p	miR-139-5p (miRNAs w/seed CUACAGU)	TargetScan Human	High (predicted)	ENSG00000085224	ATRX	-3.564	DNA Double-Strand Break Repair by Homologous Recombination
hsa-miR-139-5p	miR-139-5p (miRNAs w/seed CUACAGU)	TargetScan Human	High (predicted)	ENSG00000155096	AZIN1	-4.961	Polyamine Regulation in Colon Cancer
hsa-miR-139-5p	miR-139-5p (miRNAs w/seed CUACAGU)	TargetScan Human	High (predicted)	ENSG00000078699	CBFA2T2	-3.19
hsa-miR-139-5p	miR-139-5p (miRNAs w/seed CUACAGU)	TargetScan Human	High (predicted)	ENSG00000082258	CCNT2	-3.564
hsa-miR-139-5p	miR-139-5p (miRNAs w/seed CUACAGU)	TargetScan Human	High (predicted)	ENSG00000070831	CDC42	-3.862	Actin Cytoskeleton Signaling,Actin Nucleation by ARP-WASP Complex,Agrin Interactions at Neuromuscular Junction,Axonal Guidance Signaling,B Cell Receptor Signaling,Breast Cancer Regulation by Stathmin1,CD28 Signaling in T Helper Cells,Cdc42 Signaling,Clathrin-mediated Endocytosis Signaling,Ephrin A Signaling,Ephrin B Signaling,Ephrin Receptor Signaling,Epithelial Adherens Junction Signaling,ErbB S…
hsa-miR-139-5p	miR-139-5p (miRNAs w/seed CUACAGU)	TargetScan Human	High (predicted)	ENSG00000171316	CHD7	-3.572
hsa-miR-139-5p	miR-139-5p (miRNAs w/seed CUACAGU)	TargetScan Human	High (predicted)	ENSG00000125107	CNOT1	-4.109
hsa-miR-139-5p	miR-139-5p (miRNAs w/seed CUACAGU)	TargetScan Human	High (predicted)	ENSG00000110925	CSRNP2	-4.109
hsa-miR-139-5p	miR-139-5p (miRNAs w/seed CUACAGU)	TargetScan Human	High (predicted)	ENSG00000117298	ECE1	-2.582	Endothelin-1 Signaling,Hepatic Fibrosis / Hepatic Stellate Cell Activation,Neuroprotective Role of THOP1 in Alzheimer's Disease
hsa-miR-139-5p	miR-139-5p (miRNAs w/seed CUACAGU)	Ingenuity Expert Findings,TargetScan Human	Experimentally Observed,High (predicted)	ENSG00000140443	IGF1R	-4.587	Cardiac Hypertrophy Signaling,Estrogen-Dependent Breast Cancer Signaling,Glioblastoma Multiforme Signaling,Glioma Signaling,Growth Hormone Signaling,Hepatic Fibrosis / Hepatic Stellate Cell Activation,Huntington's Disease Signaling,IGF-1 Signaling,Myc Mediated Apoptosis Signaling,NF-κB Signaling,PTEN Signaling,RhoA Signaling,Role of NFAT in Cardiac Hypertrophy,STAT3 Pathway,Synaptic Long Term Dep…
hsa-miR-139-5p	miR-139-5p (miRNAs w/seed CUACAGU)	TargetScan Human	High (predicted)	ENSG00000120733	KDM3B	-2.819
hsa-miR-139-5p	miR-139-5p (miRNAs w/seed CUACAGU)	TargetScan Human	High (predicted)	ENSG00000078403	MLLT10	-4.587
hsa-miR-139-5p	miR-139-5p (miRNAs w/seed CUACAGU)	TargetScan Human	High (predicted)	ENSG00000102908	NFAT5	-4.581	April Mediated Signaling,Axonal Guidance Signaling,B Cell Activating Factor Signaling,B Cell Receptor Signaling,Calcium Signaling,CD28 Signaling in T Helper Cells,fMLP Signaling in Neutrophils,Glucocorticoid Receptor Signaling,iCOS-iCOSL Signaling in T Helper Cells,IL-4 Signaling,Netrin Signaling,Phospholipase C Signaling,PI3K Signaling in B Lymphocytes,PKCθ Signaling in T Lymphocytes,Protein Kin…
hsa-miR-139-5p	miR-139-5p (miRNAs w/seed CUACAGU)	TargetScan Human	High (predicted)	ENSG00000135945	REV1	-3.076
hsa-miR-139-5p	miR-139-5p (miRNAs w/seed CUACAGU)	TargetScan Human	High (predicted),Moderate (predicted)	ENSG00000125354	SEPT6	-3.19	RhoA Signaling,Signaling by Rho Family GTPases
hsa-miR-139-5p	miR-139-5p (miRNAs w/seed CUACAGU)	TargetScan Human	High (predicted)	ENSG00000127616	SMARCA4	-3.19	AMPK Signaling,Aryl Hydrocarbon Receptor Signaling,Estrogen Receptor Signaling,Glucocorticoid Receptor Signaling,Hereditary Breast Cancer Signaling,RAR Activation,Role of BRCA1 in DNA Damage Response
hsa-miR-139-5p	miR-139-5p (miRNAs w/seed CUACAGU)	TargetScan Human	High (predicted)	ENSG00000166068	SPRED1	-2.247
hsa-miR-139-5p	miR-139-5p (miRNAs w/seed CUACAGU)	TargetScan Human	High (predicted)	ENSG00000115306	SPTBN1	-4.944	Sertoli Cell-Sertoli Cell Junction Signaling
hsa-miR-139-5p	miR-139-5p (miRNAs w/seed CUACAGU)	TargetScan Human	High (predicted)	ENSG00000064115	TM7SF3	-3.19
hsa-miR-139-5p	miR-139-5p (miRNAs w/seed CUACAGU)	TargetScan Human	High (predicted)	ENSG00000144747	TMF1	-4.251
hsa-miR-139-5p	miR-139-5p (miRNAs w/seed CUACAGU)	TargetScan Human	High (predicted)	ENSG00000144357	UBR3	-4.498
hsa-miR-139-5p	miR-139-5p (miRNAs w/seed CUACAGU)	TargetScan Human	High (predicted)	ENSG00000065060	UHRF1BP1	-2.494
hsa-miR-139-5p	miR-139-5p (miRNAs w/seed CUACAGU)	TargetScan Human	High (predicted)	ENSG00000163848	ZNF148	-5.052
hsa-miR-140-3p	miR-140-3p (and other miRNAs w/seed ACCACAG)	TargetScan Human	High (predicted)	ENSG00000110395	CBL	3.524	14-3-3-mediated Signaling,Clathrin-mediated Endocytosis Signaling,Ephrin B Signaling,Erythropoietin Signaling,Fcγ Receptor-mediated Phagocytosis in Macrophages and Monocytes,FLT3 Signaling in Hematopoietic Progenitor Cells,Insulin Receptor Signaling,Molecular Mechanisms of Cancer,PI3K Signaling in B Lymphocytes,Protein Ubiquitination Pathway,PTEN Signaling,RANK Signaling in Osteoclasts,Role of Os…
hsa-miR-140-3p	miR-140-3p (and other miRNAs w/seed ACCACAG)	TargetScan Human	High (predicted)	ENSG00000134326	CMPK2	4.067	Pyrimidine Deoxyribonucleotides De Novo Biosynthesis I,Pyrimidine Ribonucleotides De Novo Biosynthesis,Pyrimidine Ribonucleotides Interconversion,Salvage Pathways of Pyrimidine Ribonucleotides
hsa-miR-140-3p	miR-140-3p (and other miRNAs w/seed ACCACAG)	TargetScan Human	High (predicted)	ENSG00000158234	FAIM	3.15
hsa-miR-140-3p	miR-140-3p (and other miRNAs w/seed ACCACAG)	TargetScan Human	High (predicted)	ENSG00000241489	IDS	2.608	Dermatan Sulfate Degradation (Metazoa)
hsa-miR-140-3p	miR-140-3p (and other miRNAs w/seed ACCACAG)	TargetScan Human	High (predicted)	ENSG00000123243	ITIH5	4.46
hsa-miR-140-3p	miR-140-3p (and other miRNAs w/seed ACCACAG)	TargetScan Human	High (predicted)	ENSG00000163558	PRKCI	3.821	14-3-3-mediated Signaling,Aldosterone Signaling in Epithelial Cells,Androgen Signaling,Axonal Guidance Signaling,Breast Cancer Regulation by Stathmin1,Calcium-induced T Lymphocyte Apoptosis,CCR3 Signaling in Eosinophils,CCR5 Signaling in Macrophages,Cdc42 Signaling,Cholecystokinin/Gastrin-mediated Signaling,Corticotropin Releasing Hormone Signaling,CREB Signaling in Neurons,CXCR4 Signaling,Dopami…
hsa-miR-140-3p	miR-140-3p (and other miRNAs w/seed ACCACAG)	TargetScan Human	High (predicted)	ENSG00000074621	SLC24A1	4.067
hsa-miR-140-3p	miR-140-3p (and other miRNAs w/seed ACCACAG)	TargetScan Human	High (predicted)	ENSG00000143569	UBAP2L	3.524
hsa-miR-140-5p	miR-140-5p (and other miRNAs w/seed AGUGGUU)	TargetScan Human	High (predicted)	ENSG00000137845	ADAM10	2.619	Axonal Guidance Signaling,Ephrin A Signaling,Ephrin Receptor Signaling,Inhibition of Matrix Metalloproteases
hsa-miR-140-5p	miR-140-5p (and other miRNAs w/seed AGUGGUU)	TargetScan Human	High (predicted)	ENSG00000168615	ADAM9	3.524	Axonal Guidance Signaling
hsa-miR-140-5p	miR-140-5p (and other miRNAs w/seed AGUGGUU)	TargetScan Human	High (predicted)	ENSG00000101745	ANKRD12	4.067
hsa-miR-140-5p	miR-140-5p (and other miRNAs w/seed AGUGGUU)	TargetScan Human	High (predicted)	ENSG00000177119	ANO6	2.606
hsa-miR-140-5p	miR-140-5p (and other miRNAs w/seed AGUGGUU)	TargetScan Human	High (predicted)	ENSG00000115760	BIRC6	4.769	Apoptosis Signaling,Hypoxia Signaling in the Cardiovascular System,Protein Ubiquitination Pathway
hsa-miR-140-5p	miR-140-5p (and other miRNAs w/seed AGUGGUU)	TargetScan Human	High (predicted)	ENSG00000110321	EIF4G2	4.275	EIF2 Signaling,mTOR Signaling,Regulation of eIF4 and p70S6K Signaling
hsa-miR-140-5p	miR-140-5p (and other miRNAs w/seed AGUGGUU)	TargetScan Human	High (predicted)	ENSG00000112851	ERBB2IP	3.524	Neuregulin Signaling
hsa-miR-140-5p	miR-140-5p (and other miRNAs w/seed AGUGGUU)	TargetScan Human	High (predicted)	ENSG00000166147	FBN1	3.524
hsa-miR-140-5p	miR-140-5p (and other miRNAs w/seed AGUGGUU)	TargetScan Human	High (predicted)	ENSG00000114416	FXR1	3.074
hsa-miR-140-5p	miR-140-5p (and other miRNAs w/seed AGUGGUU)	TargetScan Human	High (predicted)	ENSG00000135821	GLUL	4.067	Amyotrophic Lateral Sclerosis Signaling,Glutamate Receptor Signaling,Glutamine Biosynthesis I
hsa-miR-140-5p	miR-140-5p (and other miRNAs w/seed AGUGGUU)	TargetScan Human	High (predicted)	ENSG00000096746	HNRNPH3	3.821
hsa-miR-140-5p	miR-140-5p (and other miRNAs w/seed AGUGGUU)	TargetScan Human	High (predicted)	ENSG00000123243	ITIH5	4.46
hsa-miR-140-5p	miR-140-5p (and other miRNAs w/seed AGUGGUU)	TargetScan Human	High (predicted)	ENSG00000114166	KAT2B	3.184	AMPK Signaling,Androgen Signaling,Cell Cycle: G2/M DNA Damage Checkpoint Regulation,Estrogen Receptor Signaling,Glucocorticoid Receptor Signaling,HMGB1 Signaling,p53 Signaling,RAR Activation
hsa-miR-140-5p	miR-140-5p (and other miRNAs w/seed AGUGGUU)	TargetScan Human	High (predicted)	ENSG00000067082	KLF6	1.951	Hepatic Fibrosis / Hepatic Stellate Cell Activation
hsa-miR-140-5p	miR-140-5p (and other miRNAs w/seed AGUGGUU)	TargetScan Human	High (predicted)	ENSG00000131446	MGAT1	3.821
hsa-miR-140-5p	miR-140-5p (and other miRNAs w/seed AGUGGUU)	TargetScan Human	High (predicted)	ENSG00000100345	MYH9	5.023	Actin Cytoskeleton Signaling,Agranulocyte Adhesion and Diapedesis,Calcium Signaling,Cellular Effects of Sildenafil (Viagra),Epithelial Adherens Junction Signaling,Hepatic Fibrosis / Hepatic Stellate Cell Activation,ILK Signaling,Tight Junction Signaling
hsa-miR-140-5p	miR-140-5p (and other miRNAs w/seed AGUGGUU)	TargetScan Human	High (predicted)	ENSG00000061676	NCKAP1	4.625	Actin Cytoskeleton Signaling,Rac Signaling
hsa-miR-140-5p	miR-140-5p (and other miRNAs w/seed AGUGGUU)	TargetScan Human	High (predicted)	ENSG00000070614	NDST1	4.771	Chondroitin Sulfate Biosynthesis,Chondroitin Sulfate Biosynthesis (Late Stages),Dermatan Sulfate Biosynthesis,Dermatan Sulfate Biosynthesis (Late Stages),Heparan Sulfate Biosynthesis,Heparan Sulfate Biosynthesis (Late Stages),LPS/IL-1 Mediated Inhibition of RXR Function,Triacylglycerol Degradation,Xenobiotic Metabolism Signaling
hsa-miR-140-5p	miR-140-5p (and other miRNAs w/seed AGUGGUU)	TargetScan Human	High (predicted)	ENSG00000116962	NID1	5.022
hsa-miR-140-5p	miR-140-5p (and other miRNAs w/seed AGUGGUU)	TargetScan Human	High (predicted)	ENSG00000106397	PLOD3	4.769
hsa-miR-140-5p	miR-140-5p (and other miRNAs w/seed AGUGGUU)	TargetScan Human	High (predicted)	ENSG00000186298	PPP1CC	4.276	3-phosphoinositide Biosynthesis,3-phosphoinositide Degradation,Breast Cancer Regulation by Stathmin1,Cardiac β-adrenergic Signaling,CDK5 Signaling,D-myo-inositol (1,4,5,6)-Tetrakisphosphate Biosynthesis,D-myo-inositol (3,4,5,6)-tetrakisphosphate Biosynthesis,D-myo-inositol-5-phosphate Metabolism,Dopamine Receptor Signaling,Dopamine-DARPP32 Feedback in cAMP Signaling,EIF2 Signaling,ERK/MAPK Signal…
hsa-miR-140-5p	miR-140-5p (and other miRNAs w/seed AGUGGUU)	TargetScan Human	High (predicted)	ENSG00000125818	PSMF1	2.599	Huntington's Disease Signaling,Polyamine Regulation in Colon Cancer
hsa-miR-140-5p	miR-140-5p (and other miRNAs w/seed AGUGGUU)	TargetScan Human	High (predicted)	ENSG00000119314	PTBP3	4.277
hsa-miR-140-5p	miR-140-5p (and other miRNAs w/seed AGUGGUU)	TargetScan Human	High (predicted)	ENSG00000084733	RAB10	5.243
hsa-miR-140-5p	miR-140-5p (and other miRNAs w/seed AGUGGUU)	TargetScan Human	High (predicted)	ENSG00000162521	RBBP4	4.277	Adipogenesis pathway,DNA Methylation and Transcriptional Repression Signaling
hsa-miR-140-5p	miR-140-5p (and other miRNAs w/seed AGUGGUU)	TargetScan Human	High (predicted)	ENSG00000101782	RIOK3	3.524
hsa-miR-140-5p	miR-140-5p (and other miRNAs w/seed AGUGGUU)	TargetScan Human	High (predicted)	ENSG00000138760	SCARB2	4.768
hsa-miR-140-5p	miR-140-5p (and other miRNAs w/seed AGUGGUU)	TargetScan Human	High (predicted)	ENSG00000205302	SNX2	2.457
hsa-miR-140-5p	miR-140-5p (and other miRNAs w/seed AGUGGUU)	TargetScan Human	High (predicted)	ENSG00000170921	TANC2	4.46
hsa-miR-140-5p	miR-140-5p (and other miRNAs w/seed AGUGGUU)	TargetScan Human	High (predicted)	ENSG00000176105	YES1	3.524	Epithelial Adherens Junction Signaling,Fcγ Receptor-mediated Phagocytosis in Macrophages and Monocytes,Reelin Signaling in Neurons,Role of Tissue Factor in Cancer,Tec Kinase Signaling
hsa-miR-141	miR-141-3p (and other miRNAs w/seed AACACUG)	TargetScan Human	High (predicted)	ENSG00000148700	ADD3	3.524	Gαs Signaling,Protein Kinase A Signaling
hsa-miR-141	miR-141-3p (and other miRNAs w/seed AACACUG)	TargetScan Human	High (predicted)	ENSG00000173744	AGFG1	4.067
hsa-miR-141	miR-141-3p (and other miRNAs w/seed AACACUG)	TargetScan Human	High (predicted)	ENSG00000143401	ANP32E	4.46
hsa-miR-141	miR-141-3p (and other miRNAs w/seed AACACUG)	TargetScan Human	High (predicted)	ENSG00000174437	ATP2A2	4.067	Calcium Signaling,Calcium Transport I,Calcium-induced T Lymphocyte Apoptosis,Cardiac β-adrenergic Signaling,Dopamine-DARPP32 Feedback in cAMP Signaling,Nitric Oxide Signaling in the Cardiovascular System
hsa-miR-141	miR-141-3p (and other miRNAs w/seed AACACUG)	TargetScan Human	High (predicted)	ENSG00000152242	C18orf25	4.067
hsa-miR-141	miR-141-3p (and other miRNAs w/seed AACACUG)	TargetScan Human	High (predicted)	ENSG00000118200	CAMSAP2	2.446
hsa-miR-141	miR-141-3p (and other miRNAs w/seed AACACUG)	TargetScan Human	High (predicted)	ENSG00000127022	CANX	3.363	Antigen Presentation Pathway,Lipid Antigen Presentation by CD1,phagosome maturation,Unfolded protein response
hsa-miR-141	miR-141-3p (and other miRNAs w/seed AACACUG)	TargetScan Human	High (predicted)	ENSG00000110395	CBL	3.524	14-3-3-mediated Signaling,Clathrin-mediated Endocytosis Signaling,Ephrin B Signaling,Erythropoietin Signaling,Fcγ Receptor-mediated Phagocytosis in Macrophages and Monocytes,FLT3 Signaling in Hematopoietic Progenitor Cells,Insulin Receptor Signaling,Molecular Mechanisms of Cancer,PI3K Signaling in B Lymphocytes,Protein Ubiquitination Pathway,PTEN Signaling,RANK Signaling in Osteoclasts,Role of Os…
hsa-miR-141	miR-141-3p (and other miRNAs w/seed AACACUG)	TargetScan Human	High (predicted)	ENSG00000108091	CCDC6	1.967
hsa-miR-141	miR-141-3p (and other miRNAs w/seed AACACUG)	TargetScan Human	High (predicted)	ENSG00000173575	CHD2	4.77
hsa-miR-141	miR-141-3p (and other miRNAs w/seed AACACUG)	TargetScan Human	High (predicted)	ENSG00000108582	CPD	4.625
hsa-miR-141	miR-141-3p (and other miRNAs w/seed AACACUG)	miRecords	Experimentally Observed	ENSG00000168036	CTNNB1	4.277	Basal Cell Carcinoma Signaling,Colorectal Cancer Metastasis Signaling,Endometrial Cancer Signaling,Ephrin B Signaling,Epithelial Adherens Junction Signaling,Factors Promoting Cardiogenesis in Vertebrates,Gap Junction Signaling,Germ Cell-Sertoli Cell Junction Signaling,Glioblastoma Multiforme Signaling,Gα12/13 Signaling,Human Embryonic Stem Cell Pluripotency,ILK Signaling,Leukocyte Extravasation S…
hsa-miR-141	miR-141-3p (and other miRNAs w/seed AACACUG)	TargetScan Human	High (predicted)	ENSG00000108654	DDX5	3.524	Estrogen Receptor Signaling
hsa-miR-141	miR-141-3p (and other miRNAs w/seed AACACUG)	TargetScan Human	High (predicted)	ENSG00000124795	DEK	2.935
hsa-miR-141	miR-141-3p (and other miRNAs w/seed AACACUG)	TargetScan Human	High (predicted)	ENSG00000142627	EPHA2	3.15	Axonal Guidance Signaling,Ephrin A Signaling,Ephrin Receptor Signaling
hsa-miR-141	miR-141-3p (and other miRNAs w/seed AACACUG)	TargetScan Human	High (predicted)	ENSG00000063245	EPN1	3.524	Clathrin-mediated Endocytosis Signaling,Epithelial Adherens Junction Signaling,Germ Cell-Sertoli Cell Junction Signaling,Sertoli Cell-Sertoli Cell Junction Signaling
hsa-miR-141	miR-141-3p (and other miRNAs w/seed AACACUG)	miRecords	Experimentally Observed	ENSG00000112851	ERBB2IP	3.524	Neuregulin Signaling
hsa-miR-141	miR-141-3p (and other miRNAs w/seed AACACUG)	TargetScan Human	High (predicted)	ENSG00000197798	FAM118B	4.768
hsa-miR-141	miR-141-3p (and other miRNAs w/seed AACACUG)	TargetScan Human	High (predicted)	ENSG00000177150	FAM210A	4.067
hsa-miR-141	miR-141-3p (and other miRNAs w/seed AACACUG)	TargetScan Human	High (predicted)	ENSG00000139926	FRMD6	3.15	HIPPO signaling
hsa-miR-141	miR-141-3p (and other miRNAs w/seed AACACUG)	TargetScan Human	High (predicted)	ENSG00000089280	FUS	4.46
hsa-miR-141	miR-141-3p (and other miRNAs w/seed AACACUG)	TargetScan Human	High (predicted)	ENSG00000109458	GAB1	3.15	B Cell Receptor Signaling,Endothelin-1 Signaling,ERK5 Signaling,Fc Epsilon RI Signaling,FGF Signaling,GDNF Family Ligand-Receptor Interactions,HGF Signaling,Insulin Receptor Signaling,Molecular Mechanisms of Cancer,Neurotrophin/TRK Signaling,NGF Signaling,PI3K/AKT Signaling,Regulation of the Epithelial-Mesenchymal Transition Pathway,Renal Cell Carcinoma Signaling,Role of NANOG in Mammalian Embryo…
hsa-miR-141	miR-141-3p (and other miRNAs w/seed AACACUG)	TargetScan Human	High (predicted)	ENSG00000064393	HIPK2	3.524	Cell Cycle: G2/M DNA Damage Checkpoint Regulation,Molecular Mechanisms of Cancer,p53 Signaling
hsa-miR-141	miR-141-3p (and other miRNAs w/seed AACACUG)	TargetScan Human	High (predicted)	ENSG00000065150	IPO5	2.19	RAN Signaling
hsa-miR-141	miR-141-3p (and other miRNAs w/seed AACACUG)	TargetScan Human	High (predicted)	ENSG00000120549	KIAA1217	3.821
hsa-miR-141	miR-141-3p (and other miRNAs w/seed AACACUG)	TargetScan Human	High (predicted)	ENSG00000067082	KLF6	1.951	Hepatic Fibrosis / Hepatic Stellate Cell Activation
hsa-miR-141	miR-141-3p (and other miRNAs w/seed AACACUG)	TargetScan Human	High (predicted)	ENSG00000118058	KMT2A	4.461
hsa-miR-141	miR-141-3p (and other miRNAs w/seed AACACUG)	TargetScan Human	High (predicted)	ENSG00000055609	KMT2C	4.77
hsa-miR-141	miR-141-3p (and other miRNAs w/seed AACACUG)	TargetScan Human	High (predicted)	ENSG00000108848	LUC7L3	2.45
hsa-miR-141	miR-141-3p (and other miRNAs w/seed AACACUG)	TargetScan Human	High (predicted)	ENSG00000071054	MAP4K4	4.46	Apoptosis Signaling,Creatine-phosphate Biosynthesis,Death Receptor Signaling,Ephrin Receptor Signaling,IL-10 Signaling,IL-6 Signaling,IL-8 Signaling,NF-κB Signaling,PPAR Signaling,PPARα/RXRα Activation,SAPK/JNK Signaling,Toll-like Receptor Signaling
hsa-miR-141	miR-141-3p (and other miRNAs w/seed AACACUG)	TargetScan Human	High (predicted)	ENSG00000152601	MBNL1	5.021
hsa-miR-141	miR-141-3p (and other miRNAs w/seed AACACUG)	TargetScan Human	High (predicted)	ENSG00000133030	MPRIP	3.524	Actin Cytoskeleton Signaling,CCR3 Signaling in Eosinophils,Cdc42 Signaling,Cellular Effects of Sildenafil (Viagra),Chemokine Signaling,Integrin Signaling,Phospholipase C Signaling,Regulation of Actin-based Motility by Rho,RhoA Signaling,Thrombin Signaling
hsa-miR-141	miR-141-3p (and other miRNAs w/seed AACACUG)	TargetScan Human	High (predicted)	ENSG00000197535	MYO5A	4.067	Fcγ Receptor-mediated Phagocytosis in Macrophages and Monocytes
hsa-miR-141	miR-141-3p (and other miRNAs w/seed AACACUG)	TargetScan Human	High (predicted)	ENSG00000271383	NBPF10 (includes others)	5.336
hsa-miR-141	miR-141-3p (and other miRNAs w/seed AACACUG)	TargetScan Human	High (predicted)	ENSG00000099250	NRP1	3.524	Axonal Guidance Signaling,Semaphorin Signaling in Neurons,VEGF Family Ligand-Receptor Interactions
hsa-miR-141	miR-141-3p (and other miRNAs w/seed AACACUG)	TargetScan Human	High (predicted)	ENSG00000078674	PCM1	3.524
hsa-miR-141	miR-141-3p (and other miRNAs w/seed AACACUG)	TargetScan Human	High (predicted)	ENSG00000180957	PITPNB	4.067
hsa-miR-141	miR-141-3p (and other miRNAs w/seed AACACUG)	TargetScan Human	High (predicted)	ENSG00000125818	PSMF1	2.599	Huntington's Disease Signaling,Polyamine Regulation in Colon Cancer
hsa-miR-141	miR-141-3p (and other miRNAs w/seed AACACUG)	TargetScan Human	High (predicted)	ENSG00000112245	PTP4A1	5.243	Protein Kinase A Signaling
hsa-miR-141	miR-141-3p (and other miRNAs w/seed AACACUG)	TargetScan Human	High (predicted)	ENSG00000112531	QKI	2.446
hsa-miR-141	miR-141-3p (and other miRNAs w/seed AACACUG)	TargetScan Human	High (predicted)	ENSG00000084733	RAB10	5.243
hsa-miR-141	miR-141-3p (and other miRNAs w/seed AACACUG)	TargetScan Human	High (predicted)	ENSG00000138760	SCARB2	4.768
hsa-miR-141	miR-141-3p (and other miRNAs w/seed AACACUG)	TargetScan Human	High (predicted)	ENSG00000140264	SERF2	4.067
hsa-miR-141	miR-141-3p (and other miRNAs w/seed AACACUG)	TargetScan Human	High (predicted)	ENSG00000116560	SFPQ	4.46
hsa-miR-141	miR-141-3p (and other miRNAs w/seed AACACUG)	TargetScan Human	High (predicted)	ENSG00000170921	TANC2	4.46
hsa-miR-141	miR-141-3p (and other miRNAs w/seed AACACUG)	TargetScan Human	High (predicted)	ENSG00000198586	TLK1	4.067	ATM Signaling,Role of CHK Proteins in Cell Cycle Checkpoint Control
hsa-miR-141	miR-141-3p (and other miRNAs w/seed AACACUG)	TargetScan Human	High (predicted)	ENSG00000100354	TNRC6B	5.24
hsa-miR-141	miR-141-3p (and other miRNAs w/seed AACACUG)	TargetScan Human	High (predicted)	ENSG00000163714	U2SURP	3.524
hsa-miR-141	miR-141-3p (and other miRNAs w/seed AACACUG)	TargetScan Human	High (predicted)	ENSG00000038427	VCAN	2.463
hsa-miR-141	miR-141-3p (and other miRNAs w/seed AACACUG)	TargetScan Human	High (predicted)	ENSG00000146457	WTAP	3.15
hsa-miR-141	miR-141-3p (and other miRNAs w/seed AACACUG)	TargetScan Human	High (predicted)	ENSG00000018408	WWTR1	4.767	HIPPO signaling
hsa-miR-141	miR-141-3p (and other miRNAs w/seed AACACUG)	TargetScan Human	High (predicted)	ENSG00000100811	YY1	5.026	VDR/RXR Activation
hsa-miR-141	miR-141-3p (and other miRNAs w/seed AACACUG)	TargetScan Human	High (predicted)	ENSG00000056097	ZFR	2.95
hsa-miR-141	miR-141-3p (and other miRNAs w/seed AACACUG)	TargetScan Human	High (predicted)	ENSG00000166716	ZNF592	3.821
hsa-miR-142-3p	miR-142-3p (and other miRNAs w/seed GUAGUGU)	TargetScan Human	High (predicted)	ENSG00000116539	ASH1L	4.46
hsa-miR-142-3p	miR-142-3p (and other miRNAs w/seed GUAGUGU)	TargetScan Human	High (predicted)	ENSG00000171681	ATF7IP	4.77
hsa-miR-142-3p	miR-142-3p (and other miRNAs w/seed GUAGUGU)	TargetScan Human	High (predicted)	ENSG00000174437	ATP2A2	4.067	Calcium Signaling,Calcium Transport I,Calcium-induced T Lymphocyte Apoptosis,Cardiac β-adrenergic Signaling,Dopamine-DARPP32 Feedback in cAMP Signaling,Nitric Oxide Signaling in the Cardiovascular System
hsa-miR-142-3p	miR-142-3p (and other miRNAs w/seed GUAGUGU)	TargetScan Human	High (predicted)	ENSG00000198604	BAZ1A	4.77
hsa-miR-142-3p	miR-142-3p (and other miRNAs w/seed GUAGUGU)	TargetScan Human	High (predicted)	ENSG00000152242	C18orf25	4.067
hsa-miR-142-3p	miR-142-3p (and other miRNAs w/seed GUAGUGU)	TargetScan Human	High (predicted)	ENSG00000108091	CCDC6	1.967
hsa-miR-142-3p	miR-142-3p (and other miRNAs w/seed GUAGUGU)	TargetScan Human	High (predicted)	ENSG00000121940	CLCC1	5.023
hsa-miR-142-3p	miR-142-3p (and other miRNAs w/seed GUAGUGU)	TargetScan Human	High (predicted),Moderate (predicted)	ENSG00000122705	CLTA	2.448	Clathrin-mediated Endocytosis Signaling,CTLA4 Signaling in Cytotoxic T Lymphocytes,Huntington's Disease Signaling,Virus Entry via Endocytic Pathways
hsa-miR-142-3p	miR-142-3p (and other miRNAs w/seed GUAGUGU)	TargetScan Human	High (predicted)	ENSG00000135720	DYNC1LI2	4.77	phagosome maturation
hsa-miR-142-3p	miR-142-3p (and other miRNAs w/seed GUAGUGU)	TargetScan Human	High (predicted)	ENSG00000116406	EDEM3	3.15
hsa-miR-142-3p	miR-142-3p (and other miRNAs w/seed GUAGUGU)	TargetScan Human	High (predicted)	ENSG00000063245	EPN1	3.524	Clathrin-mediated Endocytosis Signaling,Epithelial Adherens Junction Signaling,Germ Cell-Sertoli Cell Junction Signaling,Sertoli Cell-Sertoli Cell Junction Signaling
hsa-miR-142-3p	miR-142-3p (and other miRNAs w/seed GUAGUGU)	TargetScan Human	High (predicted)	ENSG00000108021	FAM208B	4.275
hsa-miR-142-3p	miR-142-3p (and other miRNAs w/seed GUAGUGU)	TargetScan Human	High (predicted)	ENSG00000088832	FKBP1A	4.46	mTOR Signaling
hsa-miR-142-3p	miR-142-3p (and other miRNAs w/seed GUAGUGU)	TargetScan Human	High (predicted)	ENSG00000109458	GAB1	3.15	B Cell Receptor Signaling,Endothelin-1 Signaling,ERK5 Signaling,Fc Epsilon RI Signaling,FGF Signaling,GDNF Family Ligand-Receptor Interactions,HGF Signaling,Insulin Receptor Signaling,Molecular Mechanisms of Cancer,Neurotrophin/TRK Signaling,NGF Signaling,PI3K/AKT Signaling,Regulation of the Epithelial-Mesenchymal Transition Pathway,Renal Cell Carcinoma Signaling,Role of NANOG in Mammalian Embryo…
hsa-miR-142-3p	miR-142-3p (and other miRNAs w/seed GUAGUGU)	TargetScan Human	High (predicted)	ENSG00000096433	ITPR3	4.067	Aldosterone Signaling in Epithelial Cells,Breast Cancer Regulation by Stathmin1,Calcium Signaling,Calcium-induced T Lymphocyte Apoptosis,CCR3 Signaling in Eosinophils,CD28 Signaling in T Helper Cells,Cellular Effects of Sildenafil (Viagra),Cholecystokinin/Gastrin-mediated Signaling,Corticotropin Releasing Hormone Signaling,CREB Signaling in Neurons,CXCR4 Signaling,Dopamine-DARPP32 Feedback in cAM…
hsa-miR-142-3p	miR-142-3p (and other miRNAs w/seed GUAGUGU)	TargetScan Human	High (predicted)	ENSG00000114166	KAT2B	3.184	AMPK Signaling,Androgen Signaling,Cell Cycle: G2/M DNA Damage Checkpoint Regulation,Estrogen Receptor Signaling,Glucocorticoid Receptor Signaling,HMGB1 Signaling,p53 Signaling,RAR Activation
hsa-miR-142-3p	miR-142-3p (and other miRNAs w/seed GUAGUGU)	TargetScan Human	High (predicted)	ENSG00000100345	MYH9	5.023	Actin Cytoskeleton Signaling,Agranulocyte Adhesion and Diapedesis,Calcium Signaling,Cellular Effects of Sildenafil (Viagra),Epithelial Adherens Junction Signaling,Hepatic Fibrosis / Hepatic Stellate Cell Activation,ILK Signaling,Tight Junction Signaling
hsa-miR-142-3p	miR-142-3p (and other miRNAs w/seed GUAGUGU)	TargetScan Human	High (predicted)	ENSG00000197535	MYO5A	4.067	Fcγ Receptor-mediated Phagocytosis in Macrophages and Monocytes
hsa-miR-142-3p	miR-142-3p (and other miRNAs w/seed GUAGUGU)	TargetScan Human	High (predicted)	ENSG00000147862	NFIB	2.672	Aryl Hydrocarbon Receptor Signaling
hsa-miR-142-3p	miR-142-3p (and other miRNAs w/seed GUAGUGU)	TargetScan Human	High (predicted)	ENSG00000073921	PICALM	3.15	Clathrin-mediated Endocytosis Signaling
hsa-miR-142-3p	miR-142-3p (and other miRNAs w/seed GUAGUGU)	TargetScan Human	High (predicted)	ENSG00000119314	PTBP3	4.277
hsa-miR-142-3p	miR-142-3p (and other miRNAs w/seed GUAGUGU)	TargetScan Human	High (predicted)	ENSG00000112531	QKI	2.446
hsa-miR-142-3p	miR-142-3p (and other miRNAs w/seed GUAGUGU)	TargetScan Human	High (predicted)	ENSG00000138069	RAB1A	3.252
hsa-miR-142-3p	miR-142-3p (and other miRNAs w/seed GUAGUGU)	TargetScan Human	High (predicted)	ENSG00000249884	RNF103-CHMP3	3.524
hsa-miR-142-3p	miR-142-3p (and other miRNAs w/seed GUAGUGU)	TargetScan Human	High (predicted)	ENSG00000153147	SMARCA5	4.46
hsa-miR-142-3p	miR-142-3p (and other miRNAs w/seed GUAGUGU)	TargetScan Human	High (predicted)	ENSG00000167460	TPM4	5.598	Calcium Signaling
hsa-miR-4770	miR-143-3p (and other miRNAs w/seed GAGAUGA)	TargetScan Human	High (predicted)	ENSG00000148700	ADD3	3.524	Gαs Signaling,Protein Kinase A Signaling
hsa-miR-4770	miR-143-3p (and other miRNAs w/seed GAGAUGA)	TargetScan Human	High (predicted)	ENSG00000168710	AHCYL1	4.461	Cysteine Biosynthesis III (mammalia),Methionine Degradation I (to Homocysteine),Superpathway of Methionine Degradation
hsa-miR-4770	miR-143-3p (and other miRNAs w/seed GAGAUGA)	TargetScan Human	High (predicted)	ENSG00000170776	AKAP13	4.46	cAMP-mediated signaling,Cardiac β-adrenergic Signaling,Protein Kinase A Signaling
hsa-miR-4770	miR-143-3p (and other miRNAs w/seed GAGAUGA)	TargetScan Human	High (predicted)	ENSG00000101745	ANKRD12	4.067
hsa-miR-4770	miR-143-3p (and other miRNAs w/seed GAGAUGA)	TargetScan Human	High (predicted)	ENSG00000116539	ASH1L	4.46
hsa-miR-4770	miR-143-3p (and other miRNAs w/seed GAGAUGA)	TargetScan Human	High (predicted)	ENSG00000143933	CALM1 (includes others)	2.773	Androgen Signaling,B Cell Receptor Signaling,Breast Cancer Regulation by Stathmin1,Calcium Signaling,Calcium-induced T Lymphocyte Apoptosis,cAMP-mediated signaling,Cardiac Hypertrophy Signaling,CCR3 Signaling in Eosinophils,CCR5 Signaling in Macrophages,CD28 Signaling in T Helper Cells,Cellular Effects of Sildenafil (Viagra),Chemokine Signaling,Corticotropin Releasing Hormone Signaling,CREB Signa…
hsa-miR-4770	miR-143-3p (and other miRNAs w/seed GAGAUGA)	TargetScan Human	High (predicted)	ENSG00000135387	CAPRIN1	5.239
hsa-miR-4770	miR-143-3p (and other miRNAs w/seed GAGAUGA)	TargetScan Human	High (predicted)	ENSG00000110395	CBL	3.524	14-3-3-mediated Signaling,Clathrin-mediated Endocytosis Signaling,Ephrin B Signaling,Erythropoietin Signaling,Fcγ Receptor-mediated Phagocytosis in Macrophages and Monocytes,FLT3 Signaling in Hematopoietic Progenitor Cells,Insulin Receptor Signaling,Molecular Mechanisms of Cancer,PI3K Signaling in B Lymphocytes,Protein Ubiquitination Pathway,PTEN Signaling,RANK Signaling in Osteoclasts,Role of Os…
hsa-miR-4770	miR-143-3p (and other miRNAs w/seed GAGAUGA)	TargetScan Human	High (predicted)	ENSG00000026508	CD44	4.46	Chondroitin Sulfate Degradation (Metazoa),Dermatan Sulfate Degradation (Metazoa),Glioma Invasiveness Signaling,HIPPO signaling,Leukocyte Extravasation Signaling,Ovarian Cancer Signaling,Rac Signaling,RhoGDI Signaling,Wnt/β-catenin Signaling
hsa-miR-4770	miR-143-3p (and other miRNAs w/seed GAGAUGA)	TargetScan Human	High (predicted)	ENSG00000108821	COL1A1	4.768	Atherosclerosis Signaling,Dendritic Cell Maturation,Hepatic Fibrosis / Hepatic Stellate Cell Activation,IL-6 Signaling,Intrinsic Prothrombin Activation Pathway,Role of Osteoblasts, Osteoclasts and Chondrocytes in Rheumatoid Arthritis
hsa-miR-4770	miR-143-3p (and other miRNAs w/seed GAGAUGA)	TargetScan Human	High (predicted)	ENSG00000130635	COL5A1	4.623	Hepatic Fibrosis / Hepatic Stellate Cell Activation
hsa-miR-4770	miR-143-3p (and other miRNAs w/seed GAGAUGA)	TargetScan Human	High (predicted)	ENSG00000108582	CPD	4.625
hsa-miR-4770	miR-143-3p (and other miRNAs w/seed GAGAUGA)	TargetScan Human	High (predicted)	ENSG00000134531	EMP1	3.821
hsa-miR-4770	miR-143-3p (and other miRNAs w/seed GAGAUGA)	TargetScan Human	High (predicted)	ENSG00000159023	EPB41	4.46	Sertoli Cell-Sertoli Cell Junction Signaling,Tight Junction Signaling
hsa-miR-4770	miR-143-3p (and other miRNAs w/seed GAGAUGA)	TargetScan Human	High (predicted)	ENSG00000152223	EPG5	4.461
hsa-miR-4770	miR-143-3p (and other miRNAs w/seed GAGAUGA)	TargetScan Human	High (predicted)	ENSG00000164307	ERAP1	4.46
hsa-miR-4770	miR-143-3p (and other miRNAs w/seed GAGAUGA)	TargetScan Human,miRecords	Experimentally Observed,High (predicted)	ENSG00000075420	FNDC3B	2.494
hsa-miR-4770	miR-143-3p (and other miRNAs w/seed GAGAUGA)	TargetScan Human	High (predicted)	ENSG00000064393	HIPK2	3.524	Cell Cycle: G2/M DNA Damage Checkpoint Regulation,Molecular Mechanisms of Cancer,p53 Signaling
hsa-miR-4770	miR-143-3p (and other miRNAs w/seed GAGAUGA)	TargetScan Human	High (predicted)	ENSG00000197081	IGF2R	4.769	Glioma Signaling,NF-κB Signaling,PTEN Signaling,STAT3 Pathway
hsa-miR-4770	miR-143-3p (and other miRNAs w/seed GAGAUGA)	TargetScan Human	High (predicted)	ENSG00000038945	MSR1	3.241	Atherosclerosis Signaling,LXR/RXR Activation,phagosome formation
hsa-miR-4770	miR-143-3p (and other miRNAs w/seed GAGAUGA)	TargetScan Human	High (predicted)	ENSG00000119314	PTBP3	4.277
hsa-miR-4770	miR-143-3p (and other miRNAs w/seed GAGAUGA)	TargetScan Human	High (predicted)	ENSG00000179295	PTPN11	5.026	3-phosphoinositide Biosynthesis,3-phosphoinositide Degradation,Acute Phase Response Signaling,Angiopoietin Signaling,Antiproliferative Role of Somatostatin Receptor 2,Axonal Guidance Signaling,B Cell Receptor Signaling,CD28 Signaling in T Helper Cells,Chronic Myeloid Leukemia Signaling,CNTF Signaling,CTLA4 Signaling in Cytotoxic T Lymphocytes,D-myo-inositol (1,4,5,6)-Tetrakisphosphate Biosynthesi…
hsa-miR-4770	miR-143-3p (and other miRNAs w/seed GAGAUGA)	TargetScan Human	High (predicted)	ENSG00000112531	QKI	2.446
hsa-miR-4770	miR-143-3p (and other miRNAs w/seed GAGAUGA)	TargetScan Human	High (predicted)	ENSG00000106366	SERPINE1	2.759	Acute Phase Response Signaling,Coagulation System,Glucocorticoid Receptor Signaling,Hepatic Fibrosis / Hepatic Stellate Cell Activation,HMGB1 Signaling,TGF-β Signaling
hsa-miR-4770	miR-143-3p (and other miRNAs w/seed GAGAUGA)	TargetScan Human	High (predicted)	ENSG00000116754	SRSF11	4.77
hsa-miR-4770	miR-143-3p (and other miRNAs w/seed GAGAUGA)	TargetScan Human	High (predicted)	ENSG00000170921	TANC2	4.46
hsa-miR-4770	miR-143-3p (and other miRNAs w/seed GAGAUGA)	TargetScan Human	High (predicted)	ENSG00000231925	TAPBP	2.406	Antigen Presentation Pathway
hsa-miR-4770	miR-143-3p (and other miRNAs w/seed GAGAUGA)	TargetScan Human	High (predicted)	ENSG00000143549	TPM3	5.023	Calcium Signaling
hsa-miR-4770	miR-143-3p (and other miRNAs w/seed GAGAUGA)	TargetScan Human	High (predicted)	ENSG00000167460	TPM4	5.598	Calcium Signaling
hsa-miR-4770	miR-143-3p (and other miRNAs w/seed GAGAUGA)	TargetScan Human	High (predicted)	ENSG00000170142	UBE2E1	4.46	Hypoxia Signaling in the Cardiovascular System,Protein Ubiquitination Pathway
hsa-miR-4770	miR-143-3p (and other miRNAs w/seed GAGAUGA)	TargetScan Human	High (predicted)	ENSG00000170035	UBE2E3	4.767	Hypoxia Signaling in the Cardiovascular System,NRF2-mediated Oxidative Stress Response,Protein Ubiquitination Pathway
hsa-miR-144	miR-144-3p (miRNAs w/seed ACAGUAU)	TargetScan Human	High (predicted)	ENSG00000136754	ABI1	4.278	Ephrin B Signaling,Ephrin Receptor Signaling,Macropinocytosis Signaling
hsa-miR-144	miR-144-3p (miRNAs w/seed ACAGUAU)	TargetScan Human	High (predicted)	ENSG00000156218	ADAMTSL3	4.46
hsa-miR-144	miR-144-3p (miRNAs w/seed ACAGUAU)	TargetScan Human	High (predicted)	ENSG00000173744	AGFG1	4.067
hsa-miR-144	miR-144-3p (miRNAs w/seed ACAGUAU)	TargetScan Human	High (predicted)	ENSG00000188157	AGRN	5.025	Agrin Interactions at Neuromuscular Junction
hsa-miR-144	miR-144-3p (miRNAs w/seed ACAGUAU)	TargetScan Human	High (predicted)	ENSG00000101745	ANKRD12	4.067
hsa-miR-144	miR-144-3p (miRNAs w/seed ACAGUAU)	TargetScan Human	High (predicted)	ENSG00000132466	ANKRD17	5.669
hsa-miR-144	miR-144-3p (miRNAs w/seed ACAGUAU)	TargetScan Human	High (predicted)	ENSG00000084234	APLP2	4.623
hsa-miR-144	miR-144-3p (miRNAs w/seed ACAGUAU)	TargetScan Human	High (predicted)	ENSG00000142192	APP	4.769	Amyloid Processing,Docosahexaenoic Acid (DHA) Signaling,Mitochondrial Dysfunction,Neuroprotective Role of THOP1 in Alzheimer's Disease,Reelin Signaling in Neurons
hsa-miR-144	miR-144-3p (miRNAs w/seed ACAGUAU)	TargetScan Human	High (predicted)	ENSG00000066777	ARFGEF1	3.524
hsa-miR-144	miR-144-3p (miRNAs w/seed ACAGUAU)	TargetScan Human	High (predicted)	ENSG00000116539	ASH1L	4.46
hsa-miR-144	miR-144-3p (miRNAs w/seed ACAGUAU)	TargetScan Human	High (predicted)	ENSG00000114439	BBX	3.821
hsa-miR-144	miR-144-3p (miRNAs w/seed ACAGUAU)	TargetScan Human	High (predicted)	ENSG00000140937	CDH11	4.067	Gα12/13 Signaling,RhoGDI Signaling,Signaling by Rho Family GTPases
hsa-miR-144	miR-144-3p (miRNAs w/seed ACAGUAU)	TargetScan Human	High (predicted)	ENSG00000080802	CNOT4	3.15
hsa-miR-144	miR-144-3p (miRNAs w/seed ACAGUAU)	TargetScan Human	High (predicted)	ENSG00000187498	COL4A1	4.067	Hepatic Fibrosis / Hepatic Stellate Cell Activation
hsa-miR-144	miR-144-3p (miRNAs w/seed ACAGUAU)	TargetScan Human	High (predicted)	ENSG00000057019	DCBLD2	4.067
hsa-miR-144	miR-144-3p (miRNAs w/seed ACAGUAU)	TargetScan Human	High (predicted)	ENSG00000101191	DIDO1	4.46
hsa-miR-144	miR-144-3p (miRNAs w/seed ACAGUAU)	TargetScan Human	High (predicted)	ENSG00000151208	DLG5	4.278	HIPPO signaling
hsa-miR-144	miR-144-3p (miRNAs w/seed ACAGUAU)	TargetScan Human	High (predicted)	ENSG00000110321	EIF4G2	4.275	EIF2 Signaling,mTOR Signaling,Regulation of eIF4 and p70S6K Signaling
hsa-miR-144	miR-144-3p (miRNAs w/seed ACAGUAU)	TargetScan Human	High (predicted)	ENSG00000134531	EMP1	3.821
hsa-miR-144	miR-144-3p (miRNAs w/seed ACAGUAU)	TargetScan Human	High (predicted)	ENSG00000159023	EPB41	4.46	Sertoli Cell-Sertoli Cell Junction Signaling,Tight Junction Signaling
hsa-miR-144	miR-144-3p (miRNAs w/seed ACAGUAU)	TargetScan Human	High (predicted)	ENSG00000134954	ETS1	4.277	B Cell Receptor Signaling,ERK/MAPK Signaling,GM-CSF Signaling,HGF Signaling,Regulation of the Epithelial-Mesenchymal Transition Pathway,Renal Cell Carcinoma Signaling,Telomerase Signaling
hsa-miR-144	miR-144-3p (miRNAs w/seed ACAGUAU)	TargetScan Human	High (predicted)	ENSG00000166147	FBN1	3.524
hsa-miR-144	miR-144-3p (miRNAs w/seed ACAGUAU)	TargetScan Human	High (predicted)	ENSG00000115414	FN1	6.057	Actin Cytoskeleton Signaling,Acute Phase Response Signaling,Agranulocyte Adhesion and Diapedesis,Hepatic Fibrosis / Hepatic Stellate Cell Activation,ILK Signaling,phagosome formation,Role of Macrophages, Fibroblasts and Endothelial Cells in Rheumatoid Arthritis
hsa-miR-144	miR-144-3p (miRNAs w/seed ACAGUAU)	TargetScan Human	High (predicted)	ENSG00000109458	GAB1	3.15	B Cell Receptor Signaling,Endothelin-1 Signaling,ERK5 Signaling,Fc Epsilon RI Signaling,FGF Signaling,GDNF Family Ligand-Receptor Interactions,HGF Signaling,Insulin Receptor Signaling,Molecular Mechanisms of Cancer,Neurotrophin/TRK Signaling,NGF Signaling,PI3K/AKT Signaling,Regulation of the Epithelial-Mesenchymal Transition Pathway,Renal Cell Carcinoma Signaling,Role of NANOG in Mammalian Embryo…
hsa-miR-144	miR-144-3p (miRNAs w/seed ACAGUAU)	TargetScan Human	High (predicted)	ENSG00000001084	GCLC	4.067	Glutathione Biosynthesis,NRF2-mediated Oxidative Stress Response,Xenobiotic Metabolism Signaling,γ-glutamyl Cycle
hsa-miR-144	miR-144-3p (miRNAs w/seed ACAGUAU)	TargetScan Human	High (predicted)	ENSG00000111670	GNPTAB	4.277
hsa-miR-144	miR-144-3p (miRNAs w/seed ACAGUAU)	TargetScan Human	High (predicted)	ENSG00000198265	HELZ	4.46
hsa-miR-144	miR-144-3p (miRNAs w/seed ACAGUAU)	TargetScan Human	High (predicted)	ENSG00000064393	HIPK2	3.524	Cell Cycle: G2/M DNA Damage Checkpoint Regulation,Molecular Mechanisms of Cancer,p53 Signaling
hsa-miR-144	miR-144-3p (miRNAs w/seed ACAGUAU)	TargetScan Human	High (predicted)	ENSG00000197081	IGF2R	4.769	Glioma Signaling,NF-κB Signaling,PTEN Signaling,STAT3 Pathway
hsa-miR-144	miR-144-3p (miRNAs w/seed ACAGUAU)	TargetScan Human	High (predicted)	ENSG00000132510	KDM6B	3.821
hsa-miR-144	miR-144-3p (miRNAs w/seed ACAGUAU)	TargetScan Human	High (predicted)	ENSG00000120549	KIAA1217	3.821
hsa-miR-144	miR-144-3p (miRNAs w/seed ACAGUAU)	TargetScan Human	High (predicted)	ENSG00000182481	KPNA2	4.067	RAN Signaling
hsa-miR-144	miR-144-3p (miRNAs w/seed ACAGUAU)	TargetScan Human	High (predicted)	ENSG00000152601	MBNL1	5.021
hsa-miR-144	miR-144-3p (miRNAs w/seed ACAGUAU)	TargetScan Human	High (predicted)	ENSG00000173848	NET1	4.462
hsa-miR-144	miR-144-3p (miRNAs w/seed ACAGUAU)	TargetScan Human	High (predicted),Moderate (predicted)	ENSG00000196712	NF1	2.636	Glioblastoma Multiforme Signaling,Molecular Mechanisms of Cancer
hsa-miR-144	miR-144-3p (miRNAs w/seed ACAGUAU)	TargetScan Human	High (predicted)	ENSG00000147862	NFIB	2.672	Aryl Hydrocarbon Receptor Signaling
hsa-miR-144	miR-144-3p (miRNAs w/seed ACAGUAU)	TargetScan Human	High (predicted)	ENSG00000165671	NSD1	4.067	RAR Activation
hsa-miR-144	miR-144-3p (miRNAs w/seed ACAGUAU)	TargetScan Human	High (predicted)	ENSG00000118482	PHF3	2.434
hsa-miR-144	miR-144-3p (miRNAs w/seed ACAGUAU)	TargetScan Human	High (predicted)	ENSG00000180957	PITPNB	4.067
hsa-miR-144	miR-144-3p (miRNAs w/seed ACAGUAU)	TargetScan Human	High (predicted)	ENSG00000186298	PPP1CC	4.276	3-phosphoinositide Biosynthesis,3-phosphoinositide Degradation,Breast Cancer Regulation by Stathmin1,Cardiac β-adrenergic Signaling,CDK5 Signaling,D-myo-inositol (1,4,5,6)-Tetrakisphosphate Biosynthesis,D-myo-inositol (3,4,5,6)-tetrakisphosphate Biosynthesis,D-myo-inositol-5-phosphate Metabolism,Dopamine Receptor Signaling,Dopamine-DARPP32 Feedback in cAMP Signaling,EIF2 Signaling,ERK/MAPK Signal…
hsa-miR-144	miR-144-3p (miRNAs w/seed ACAGUAU)	TargetScan Human	High (predicted)	ENSG00000117523	PRRC2C	4.463
hsa-miR-144	miR-144-3p (miRNAs w/seed ACAGUAU)	TargetScan Human	High (predicted)	ENSG00000119314	PTBP3	4.277
hsa-miR-144	miR-144-3p (miRNAs w/seed ACAGUAU)	TargetScan Human	High (predicted)	ENSG00000112245	PTP4A1	5.243	Protein Kinase A Signaling
hsa-miR-144	miR-144-3p (miRNAs w/seed ACAGUAU)	TargetScan Human	High (predicted)	ENSG00000055917	PUM2	4.46
hsa-miR-144	miR-144-3p (miRNAs w/seed ACAGUAU)	TargetScan Human	High (predicted)	ENSG00000112531	QKI	2.446
hsa-miR-144	miR-144-3p (miRNAs w/seed ACAGUAU)	TargetScan Human	High (predicted)	ENSG00000138069	RAB1A	3.252
hsa-miR-144	miR-144-3p (miRNAs w/seed ACAGUAU)	TargetScan Human	High (predicted)	ENSG00000123728	RAP2C	3.821
hsa-miR-144	miR-144-3p (miRNAs w/seed ACAGUAU)	TargetScan Human	High (predicted)	ENSG00000119707	RBM25	3.676
hsa-miR-144	miR-144-3p (miRNAs w/seed ACAGUAU)	TargetScan Human	High (predicted)	ENSG00000143344	RGL1	2.573
hsa-miR-144	miR-144-3p (miRNAs w/seed ACAGUAU)	TargetScan Human	High (predicted)	ENSG00000132669	RIN2	4.276
hsa-miR-144	miR-144-3p (miRNAs w/seed ACAGUAU)	TargetScan Human	High (predicted)	ENSG00000153147	SMARCA5	4.46
hsa-miR-144	miR-144-3p (miRNAs w/seed ACAGUAU)	TargetScan Human	High (predicted)	ENSG00000173473	SMARCC1	3.821	AMPK Signaling,Glucocorticoid Receptor Signaling,Hereditary Breast Cancer Signaling,RAR Activation,Role of BRCA1 in DNA Damage Response
hsa-miR-144	miR-144-3p (miRNAs w/seed ACAGUAU)	TargetScan Human	High (predicted)	ENSG00000115904	SOS1	4.067	Actin Cytoskeleton Signaling,Actin Nucleation by ARP-WASP Complex,Acute Myeloid Leukemia Signaling,Acute Phase Response Signaling,Aldosterone Signaling in Epithelial Cells,Angiopoietin Signaling,Axonal Guidance Signaling,B Cell Receptor Signaling,BMP signaling pathway,Breast Cancer Regulation by Stathmin1,Cardiac Hypertrophy Signaling,Cholecystokinin/Gastrin-mediated Signaling,Chronic Myeloid Leu…
hsa-miR-144	miR-144-3p (miRNAs w/seed ACAGUAU)	TargetScan Human	High (predicted)	ENSG00000188529	SRSF10	4.768
hsa-miR-144	miR-144-3p (miRNAs w/seed ACAGUAU)	TargetScan Human	High (predicted)	ENSG00000133789	SWAP70	4.768
hsa-miR-144	miR-144-3p (miRNAs w/seed ACAGUAU)	TargetScan Human	High (predicted)	ENSG00000170921	TANC2	4.46
hsa-miR-144	miR-144-3p (miRNAs w/seed ACAGUAU)	TargetScan Human	High (predicted)	ENSG00000177426	TGIF1	2.914	TGF-β Signaling
hsa-miR-144	miR-144-3p (miRNAs w/seed ACAGUAU)	TargetScan Human	High (predicted)	ENSG00000137801	THBS1	3.821	Bladder Cancer Signaling,Inhibition of Angiogenesis by TSP1,p53 Signaling
hsa-miR-144	miR-144-3p (miRNAs w/seed ACAGUAU)	TargetScan Human	High (predicted)	ENSG00000100234	TIMP3	3.821	Glioma Invasiveness Signaling,Inhibition of Matrix Metalloproteases,Leukocyte Extravasation Signaling,Oncostatin M Signaling
hsa-miR-144	miR-144-3p (miRNAs w/seed ACAGUAU)	TargetScan Human	High (predicted)	ENSG00000134851	TMEM165	4.461
hsa-miR-144	miR-144-3p (miRNAs w/seed ACAGUAU)	TargetScan Human	High (predicted)	ENSG00000100354	TNRC6B	5.24
hsa-miR-144	miR-144-3p (miRNAs w/seed ACAGUAU)	TargetScan Human	High (predicted)	ENSG00000136731	UGGT1	2.597
hsa-miR-144	miR-144-3p (miRNAs w/seed ACAGUAU)	TargetScan Human	High (predicted)	ENSG00000105176	URI1	4.461
hsa-miR-144	miR-144-3p (miRNAs w/seed ACAGUAU)	TargetScan Human	High (predicted)	ENSG00000109046	WSB1	3.15
hsa-miR-144	miR-144-3p (miRNAs w/seed ACAGUAU)	TargetScan Human	High (predicted)	ENSG00000018408	WWTR1	4.767	HIPPO signaling
hsa-miR-144	miR-144-3p (miRNAs w/seed ACAGUAU)	TargetScan Human	High (predicted)	ENSG00000140836	ZFHX3	3.524	Transcriptional Regulatory Network in Embryonic Stem Cells
hsa-miR-144	miR-144-3p (miRNAs w/seed ACAGUAU)	TargetScan Human	High (predicted)	ENSG00000010244	ZNF207	4.769
hsa-miR-145	miR-145-5p (and other miRNAs w/seed UCCAGUU)	TargetScan Human	High (predicted)	ENSG00000075624	ACTB	4.459	Actin Cytoskeleton Signaling,Agranulocyte Adhesion and Diapedesis,Agrin Interactions at Neuromuscular Junction,AMPK Signaling,Caveolar-mediated Endocytosis Signaling,Cellular Effects of Sildenafil (Viagra),Clathrin-mediated Endocytosis Signaling,Crosstalk between Dendritic Cells and Natural Killer Cells,Death Receptor Signaling,Epithelial Adherens Junction Signaling,FAK Signaling,Fcγ Receptor-med…
hsa-miR-145	miR-145-5p (and other miRNAs w/seed UCCAGUU)	TargetScan Human	High (predicted)	ENSG00000184009	ACTG1	4.9	Actin Cytoskeleton Signaling,Agranulocyte Adhesion and Diapedesis,Agrin Interactions at Neuromuscular Junction,Caveolar-mediated Endocytosis Signaling,Cellular Effects of Sildenafil (Viagra),Clathrin-mediated Endocytosis Signaling,Crosstalk between Dendritic Cells and Natural Killer Cells,Death Receptor Signaling,Epithelial Adherens Junction Signaling,FAK Signaling,Fcγ Receptor-mediated Phagocyto…
hsa-miR-145	miR-145-5p (and other miRNAs w/seed UCCAGUU)	TargetScan Human	High (predicted)	ENSG00000148700	ADD3	3.524	Gαs Signaling,Protein Kinase A Signaling
hsa-miR-145	miR-145-5p (and other miRNAs w/seed UCCAGUU)	TargetScan Human	High (predicted)	ENSG00000173744	AGFG1	4.067
hsa-miR-145	miR-145-5p (and other miRNAs w/seed UCCAGUU)	TargetScan Human	High (predicted)	ENSG00000177119	ANO6	2.606
hsa-miR-145	miR-145-5p (and other miRNAs w/seed UCCAGUU)	TargetScan Human	High (predicted)	ENSG00000119682	AREL1	4.46
hsa-miR-145	miR-145-5p (and other miRNAs w/seed UCCAGUU)	TargetScan Human	High (predicted)	ENSG00000131089	ARHGEF9	5.022	Breast Cancer Regulation by Stathmin1,Molecular Mechanisms of Cancer,Phospholipase C Signaling,Reelin Signaling in Neurons,RhoGDI Signaling,Signaling by Rho Family GTPases,Thrombin Signaling
hsa-miR-145	miR-145-5p (and other miRNAs w/seed UCCAGUU)	TargetScan Human	High (predicted)	ENSG00000076108	BAZ2A	5.022
hsa-miR-145	miR-145-5p (and other miRNAs w/seed UCCAGUU)	TargetScan Human	High (predicted)	ENSG00000118200	CAMSAP2	2.446
hsa-miR-145	miR-145-5p (and other miRNAs w/seed UCCAGUU)	TargetScan Human	High (predicted)	ENSG00000135387	CAPRIN1	5.239
hsa-miR-145	miR-145-5p (and other miRNAs w/seed UCCAGUU)	TargetScan Human	High (predicted)	ENSG00000163660	CCNL1	2.204
hsa-miR-145	miR-145-5p (and other miRNAs w/seed UCCAGUU)	TargetScan Human	High (predicted)	ENSG00000170558	CDH2	4.461	Epithelial Adherens Junction Signaling,Germ Cell-Sertoli Cell Junction Signaling,Gα12/13 Signaling,Regulation of the Epithelial-Mesenchymal Transition Pathway,RhoGDI Signaling,Signaling by Rho Family GTPases,Wnt/β-catenin Signaling
hsa-miR-145	miR-145-5p (and other miRNAs w/seed UCCAGUU)	TargetScan Human,miRecords	Experimentally Observed,High (predicted)	ENSG00000113282	CLINT1	4.771	Epithelial Adherens Junction Signaling,Germ Cell-Sertoli Cell Junction Signaling,Sertoli Cell-Sertoli Cell Junction Signaling
hsa-miR-145	miR-145-5p (and other miRNAs w/seed UCCAGUU)	TargetScan Human	High (predicted)	ENSG00000111605	CPSF6	3.15	Cleavage and Polyadenylation of Pre-mRNA,Tight Junction Signaling
hsa-miR-145	miR-145-5p (and other miRNAs w/seed UCCAGUU)	TargetScan Human	High (predicted)	ENSG00000090520	DNAJB11	4.46	Aldosterone Signaling in Epithelial Cells,NRF2-mediated Oxidative Stress Response,Protein Ubiquitination Pathway
hsa-miR-145	miR-145-5p (and other miRNAs w/seed UCCAGUU)	TargetScan Human	High (predicted)	ENSG00000063046	EIF4B	2.892	mTOR Signaling
hsa-miR-145	miR-145-5p (and other miRNAs w/seed UCCAGUU)	TargetScan Human	High (predicted)	ENSG00000085832	EPS15	3.15	Clathrin-mediated Endocytosis Signaling
hsa-miR-145	miR-145-5p (and other miRNAs w/seed UCCAGUU)	TargetScan Human	High (predicted)	ENSG00000134954	ETS1	4.277	B Cell Receptor Signaling,ERK/MAPK Signaling,GM-CSF Signaling,HGF Signaling,Regulation of the Epithelial-Mesenchymal Transition Pathway,Renal Cell Carcinoma Signaling,Telomerase Signaling
hsa-miR-145	miR-145-5p (and other miRNAs w/seed UCCAGUU)	TargetScan Human	High (predicted)	ENSG00000158161	EYA3	4.461	Protein Kinase A Signaling
hsa-miR-145	miR-145-5p (and other miRNAs w/seed UCCAGUU)	TargetScan Human	High (predicted)	ENSG00000136068	FLNB	5.026	Caveolar-mediated Endocytosis Signaling,ILK Signaling,Protein Kinase A Signaling,Virus Entry via Endocytic Pathways
hsa-miR-145	miR-145-5p (and other miRNAs w/seed UCCAGUU)	TargetScan Human	High (predicted)	ENSG00000075420	FNDC3B	2.494
hsa-miR-145	miR-145-5p (and other miRNAs w/seed UCCAGUU)	TargetScan Human	High (predicted)	ENSG00000089280	FUS	4.46
hsa-miR-145	miR-145-5p (and other miRNAs w/seed UCCAGUU)	TargetScan Human	High (predicted)	ENSG00000114416	FXR1	3.074
hsa-miR-145	miR-145-5p (and other miRNAs w/seed UCCAGUU)	TargetScan Human	High (predicted)	ENSG00000078369	GNB1	2.616	Androgen Signaling,Antiproliferative Role of Somatostatin Receptor 2,Axonal Guidance Signaling,Breast Cancer Regulation by Stathmin1,Cardiac Hypertrophy Signaling,Cardiac β-adrenergic Signaling,CCR3 Signaling in Eosinophils,CCR5 Signaling in Macrophages,Colorectal Cancer Metastasis Signaling,CREB Signaling in Neurons,CXCR4 Signaling,Ephrin B Signaling,Ephrin Receptor Signaling,fMLP Signaling in N…
hsa-miR-145	miR-145-5p (and other miRNAs w/seed UCCAGUU)	TargetScan Human	High (predicted)	ENSG00000115677	HDLBP	4.769
hsa-miR-145	miR-145-5p (and other miRNAs w/seed UCCAGUU)	TargetScan Human	High (predicted)	ENSG00000064393	HIPK2	3.524	Cell Cycle: G2/M DNA Damage Checkpoint Regulation,Molecular Mechanisms of Cancer,p53 Signaling
hsa-miR-145	miR-145-5p (and other miRNAs w/seed UCCAGUU)	TargetScan Human	High (predicted)	ENSG00000116679	IVNS1ABP	3.15
hsa-miR-145	miR-145-5p (and other miRNAs w/seed UCCAGUU)	TargetScan Human	High (predicted)	ENSG00000139116	KIF21A	4.067
hsa-miR-145	miR-145-5p (and other miRNAs w/seed UCCAGUU)	miRecords	Experimentally Observed	ENSG00000135480	KRT7	4.066
hsa-miR-145	miR-145-5p (and other miRNAs w/seed UCCAGUU)	TargetScan Human	High (predicted)	ENSG00000071054	MAP4K4	4.46	Apoptosis Signaling,Creatine-phosphate Biosynthesis,Death Receptor Signaling,Ephrin Receptor Signaling,IL-10 Signaling,IL-6 Signaling,IL-8 Signaling,NF-κB Signaling,PPAR Signaling,PPARα/RXRα Activation,SAPK/JNK Signaling,Toll-like Receptor Signaling
hsa-miR-145	miR-145-5p (and other miRNAs w/seed UCCAGUU)	TargetScan Human	High (predicted)	ENSG00000149573	MPZL2	5.241
hsa-miR-145	miR-145-5p (and other miRNAs w/seed UCCAGUU)	TargetScan Human	High (predicted)	ENSG00000147649	MTDH	2.598
hsa-miR-145	miR-145-5p (and other miRNAs w/seed UCCAGUU)	TargetScan Human	High (predicted)	ENSG00000188786	MTF1	4.067
hsa-miR-145	miR-145-5p (and other miRNAs w/seed UCCAGUU)	TargetScan Human	High (predicted)	ENSG00000116984	MTR	3.821	Folate Transformations I,Methionine Salvage II (Mammalian),Superpathway of Methionine Degradation
hsa-miR-145	miR-145-5p (and other miRNAs w/seed UCCAGUU)	TargetScan Human	High (predicted)	ENSG00000197535	MYO5A	4.067	Fcγ Receptor-mediated Phagocytosis in Macrophages and Monocytes
hsa-miR-145	miR-145-5p (and other miRNAs w/seed UCCAGUU)	TargetScan Human	High (predicted)	ENSG00000111859	NEDD9	3.524	Integrin Signaling
hsa-miR-145	miR-145-5p (and other miRNAs w/seed UCCAGUU)	TargetScan Human	High (predicted)	ENSG00000173848	NET1	4.462
hsa-miR-145	miR-145-5p (and other miRNAs w/seed UCCAGUU)	TargetScan Human	High (predicted)	ENSG00000147862	NFIB	2.672	Aryl Hydrocarbon Receptor Signaling
hsa-miR-145	miR-145-5p (and other miRNAs w/seed UCCAGUU)	TargetScan Human	High (predicted)	ENSG00000142657	PGD	3.15	Pentose Phosphate Pathway,Pentose Phosphate Pathway (Oxidative Branch)
hsa-miR-145	miR-145-5p (and other miRNAs w/seed UCCAGUU)	TargetScan Human	High (predicted)	ENSG00000125818	PSMF1	2.599	Huntington's Disease Signaling,Polyamine Regulation in Colon Cancer
hsa-miR-145	miR-145-5p (and other miRNAs w/seed UCCAGUU)	TargetScan Human	High (predicted)	ENSG00000112531	QKI	2.446
hsa-miR-145	miR-145-5p (and other miRNAs w/seed UCCAGUU)	TargetScan Human	High (predicted)	ENSG00000257529	RPL36A-HNRNPH2	4.622
hsa-miR-145	miR-145-5p (and other miRNAs w/seed UCCAGUU)	TargetScan Human	High (predicted)	ENSG00000106366	SERPINE1	2.759	Acute Phase Response Signaling,Coagulation System,Glucocorticoid Receptor Signaling,Hepatic Fibrosis / Hepatic Stellate Cell Activation,HMGB1 Signaling,TGF-β Signaling
hsa-miR-145	miR-145-5p (and other miRNAs w/seed UCCAGUU)	TargetScan Human	High (predicted)	ENSG00000175387	SMAD2	3.821	Antiproliferative Role of TOB in T Cell Signaling,Colorectal Cancer Metastasis Signaling,Factors Promoting Cardiogenesis in Vertebrates,Glucocorticoid Receptor Signaling,Hepatic Fibrosis / Hepatic Stellate Cell Activation,HIPPO signaling,Human Embryonic Stem Cell Pluripotency,Molecular Mechanisms of Cancer,Pancreatic Adenocarcinoma Signaling,PPARα/RXRα Activation,RAR Activation,Regulation of IL-2…
hsa-miR-145	miR-145-5p (and other miRNAs w/seed UCCAGUU)	TargetScan Human	High (predicted)	ENSG00000153147	SMARCA5	4.46
hsa-miR-145	miR-145-5p (and other miRNAs w/seed UCCAGUU)	TargetScan Human	High (predicted)	ENSG00000072501	SMC1A	4.461	ATM Signaling,Mitotic Roles of Polo-Like Kinase
hsa-miR-145	miR-145-5p (and other miRNAs w/seed UCCAGUU)	Ingenuity Expert Findings,TargetScan Human	Experimentally Observed,High (predicted)	ENSG00000133789	SWAP70	4.768
hsa-miR-145	miR-145-5p (and other miRNAs w/seed UCCAGUU)	TargetScan Human	High (predicted)	ENSG00000121749	TBC1D15	3.15
hsa-miR-145	miR-145-5p (and other miRNAs w/seed UCCAGUU)	Ingenuity Expert Findings,TargetScan Human	Experimentally Observed,High (predicted)	ENSG00000143549	TPM3	5.023	Calcium Signaling
hsa-miR-145	miR-145-5p (and other miRNAs w/seed UCCAGUU)	TargetScan Human	High (predicted)	ENSG00000167460	TPM4	5.598	Calcium Signaling
hsa-miR-145	miR-145-5p (and other miRNAs w/seed UCCAGUU)	TargetScan Human	High (predicted)	ENSG00000144224	UBXN4	5.425	Unfolded protein response
hsa-miR-145	miR-145-5p (and other miRNAs w/seed UCCAGUU)	TargetScan Human	High (predicted)	ENSG00000136731	UGGT1	2.597
hsa-miR-145	miR-145-5p (and other miRNAs w/seed UCCAGUU)	TargetScan Human	High (predicted)	ENSG00000176105	YES1	3.524	Epithelial Adherens Junction Signaling,Fcγ Receptor-mediated Phagocytosis in Macrophages and Monocytes,Reelin Signaling in Neurons,Role of Tissue Factor in Cancer,Tec Kinase Signaling
hsa-miR-1468	miR-1468-5p (miRNAs w/seed UCCGUUU)	TargetScan Human	High (predicted)	ENSG00000164307	ERAP1	4.46
hsa-miR-1468	miR-1468-5p (miRNAs w/seed UCCGUUU)	TargetScan Human	High (predicted)	ENSG00000146457	WTAP	3.15
hsa-miR-146b-5p	miR-146a-5p (and other miRNAs w/seed GAGAACU)	TargetScan Human	High (predicted)	ENSG00000108091	CCDC6	1.967
hsa-miR-146b-5p	miR-146a-5p (and other miRNAs w/seed GAGAACU)	Ingenuity Expert Findings,TargetScan Human,miRecords	Experimentally Observed,Moderate (predicted)	ENSG00000000971	CFH	5.593	Complement System
hsa-miR-146b-5p	miR-146a-5p (and other miRNAs w/seed GAGAACU)	TargetScan Human	High (predicted)	ENSG00000110321	EIF4G2	4.275	EIF2 Signaling,mTOR Signaling,Regulation of eIF4 and p70S6K Signaling
hsa-miR-146b-5p	miR-146a-5p (and other miRNAs w/seed GAGAACU)	TargetScan Human	High (predicted)	ENSG00000177150	FAM210A	4.067
hsa-miR-146b-5p	miR-146a-5p (and other miRNAs w/seed GAGAACU)	TargetScan Human	High (predicted)	ENSG00000138668	HNRNPD	4.771	Estrogen Receptor Signaling
hsa-miR-146b-5p	miR-146a-5p (and other miRNAs w/seed GAGAACU)	TargetScan Human	High (predicted)	ENSG00000132510	KDM6B	3.821
hsa-miR-146b-5p	miR-146a-5p (and other miRNAs w/seed GAGAACU)	TargetScan Human	High (predicted)	ENSG00000118263	KLF7	3.821
hsa-miR-146b-5p	miR-146a-5p (and other miRNAs w/seed GAGAACU)	TargetScan Human	High (predicted)	ENSG00000147649	MTDH	2.598
hsa-miR-146b-5p	miR-146a-5p (and other miRNAs w/seed GAGAACU)	TargetScan Human	High (predicted)	ENSG00000197535	MYO5A	4.067	Fcγ Receptor-mediated Phagocytosis in Macrophages and Monocytes
hsa-miR-146b-5p	miR-146a-5p (and other miRNAs w/seed GAGAACU)	TargetScan Human	High (predicted)	ENSG00000186575	NF2	3.15	Glioblastoma Multiforme Signaling,HIPPO signaling
hsa-miR-146b-5p	miR-146a-5p (and other miRNAs w/seed GAGAACU)	TargetScan Human	High (predicted)	ENSG00000165671	NSD1	4.067	RAR Activation
hsa-miR-146b-5p	miR-146a-5p (and other miRNAs w/seed GAGAACU)	miRecords	Experimentally Observed	ENSG00000170515	PA2G4	5.023	Bladder Cancer Signaling,Cell Cycle: G1/S Checkpoint Regulation,Chronic Myeloid Leukemia Signaling,Cyclins and Cell Cycle Regulation,Glioma Signaling,Molecular Mechanisms of Cancer,Non-Small Cell Lung Cancer Signaling,Ovarian Cancer Signaling,Pancreatic Adenocarcinoma Signaling,Prostate Cancer Signaling,Small Cell Lung Cancer Signaling
hsa-miR-146b-5p	miR-146a-5p (and other miRNAs w/seed GAGAACU)	TargetScan Human	High (predicted)	ENSG00000112531	QKI	2.446
hsa-miR-146b-5p	miR-146a-5p (and other miRNAs w/seed GAGAACU)	TargetScan Human	High (predicted)	ENSG00000107651	SEC23IP	3.524
hsa-miR-146b-5p	miR-146a-5p (and other miRNAs w/seed GAGAACU)	TargetScan Human	High (predicted)	ENSG00000111371	SLC38A1	4.067	Glutamate Receptor Signaling
hsa-miR-146b-5p	miR-146a-5p (and other miRNAs w/seed GAGAACU)	TargetScan Human	High (predicted)	ENSG00000153147	SMARCA5	4.46
hsa-miR-146b-5p	miR-146a-5p (and other miRNAs w/seed GAGAACU)	miRecords	Experimentally Observed	ENSG00000115415	STAT1	5.025	Activation of IRF by Cytosolic Pattern Recognition Receptors,CNTF Signaling,Colorectal Cancer Metastasis Signaling,Dendritic Cell Maturation,EGF Signaling,ERK/MAPK Signaling,FLT3 Signaling in Hematopoietic Progenitor Cells,Glucocorticoid Receptor Signaling,GM-CSF Signaling,Growth Hormone Signaling,Hepatic Fibrosis / Hepatic Stellate Cell Activation,IL-12 Signaling and Production in Macrophages,IL…
hsa-miR-146b-5p	miR-146a-5p (and other miRNAs w/seed GAGAACU)	TargetScan Human	High (predicted)	ENSG00000170921	TANC2	4.46
hsa-miR-146b-5p	miR-146a-5p (and other miRNAs w/seed GAGAACU)	TargetScan Human	High (predicted)	ENSG00000140416	TPM1	3.524	Calcium Signaling
hsa-miR-146b-5p	miR-146a-5p (and other miRNAs w/seed GAGAACU)	TargetScan Human	High (predicted)	ENSG00000155959	VBP1	2.647
hsa-miR-147b	miR-147 (and other miRNAs w/seed UGUGCGG)	TargetScan Human	High (predicted)	ENSG00000170456	DENND5B	-4.251
hsa-miR-147b	miR-147 (and other miRNAs w/seed UGUGCGG)	TargetScan Human	High (predicted)	ENSG00000004700	RECQL	-4.842
hsa-miR-147b	miR-147 (and other miRNAs w/seed UGUGCGG)	TargetScan Human	High (predicted)	ENSG00000022567	SLC45A4	-2.771
hsa-miR-147b	miR-147 (and other miRNAs w/seed UGUGCGG)	TargetScan Human	High (predicted)	ENSG00000147548	WHSC1L1	-3.862
hsa-miR-4261	miR-147-5p (and other miRNAs w/seed GGAAACA)	TargetScan Human	High (predicted)	ENSG00000160710	ADAR	2.708	Activation of IRF by Cytosolic Pattern Recognition Receptors
hsa-miR-4261	miR-147-5p (and other miRNAs w/seed GGAAACA)	TargetScan Human	High (predicted)	ENSG00000118564	FBXL5	4.275
hsa-miR-4261	miR-147-5p (and other miRNAs w/seed GGAAACA)	TargetScan Human	High (predicted)	ENSG00000138757	G3BP2	3.821
hsa-miR-4261	miR-147-5p (and other miRNAs w/seed GGAAACA)	TargetScan Human	High (predicted)	ENSG00000168016	TRANK1	4.461
hsa-miR-1470	miR-1470 (miRNAs w/seed CCCUCCG)	TargetScan Human	High (predicted)	ENSG00000204256	BRD2	-4.11
hsa-miR-1470	miR-1470 (miRNAs w/seed CCCUCCG)	TargetScan Human	High (predicted)	ENSG00000182473	EXOC7	-3.19	Cdc42 Signaling
hsa-miR-1470	miR-1470 (miRNAs w/seed CCCUCCG)	TargetScan Human	High (predicted)	ENSG00000064115	TM7SF3	-3.19
hsa-miR-1470	miR-1470 (miRNAs w/seed CCCUCCG)	TargetScan Human	High (predicted)	ENSG00000100403	ZC3H7B	-2.817
hsa-miR-147	miR-147a (miRNAs w/seed UGUGUGG)	TargetScan Human	High (predicted)	ENSG00000168710	AHCYL1	4.461	Cysteine Biosynthesis III (mammalia),Methionine Degradation I (to Homocysteine),Superpathway of Methionine Degradation
hsa-miR-147	miR-147a (miRNAs w/seed UGUGUGG)	TargetScan Human	High (predicted)	ENSG00000038945	MSR1	3.241	Atherosclerosis Signaling,LXR/RXR Activation,phagosome formation
hsa-miR-147	miR-147a (miRNAs w/seed UGUGUGG)	TargetScan Human	High (predicted)	ENSG00000196712	NF1	2.636	Glioblastoma Multiforme Signaling,Molecular Mechanisms of Cancer
hsa-miR-147	miR-147a (miRNAs w/seed UGUGUGG)	TargetScan Human	High (predicted)	ENSG00000106261	ZKSCAN1	3.524
hsa-miR-148b	miR-148a-3p (and other miRNAs w/seed CAGUGCA)	TargetScan Human	High (predicted)	ENSG00000173744	AGFG1	4.067
hsa-miR-148b	miR-148a-3p (and other miRNAs w/seed CAGUGCA)	TargetScan Human	High (predicted)	ENSG00000170017	ALCAM	4.276
hsa-miR-148b	miR-148a-3p (and other miRNAs w/seed CAGUGCA)	TargetScan Human	High (predicted)	ENSG00000174437	ATP2A2	4.067	Calcium Signaling,Calcium Transport I,Calcium-induced T Lymphocyte Apoptosis,Cardiac β-adrenergic Signaling,Dopamine-DARPP32 Feedback in cAMP Signaling,Nitric Oxide Signaling in the Cardiovascular System
hsa-miR-148b	miR-148a-3p (and other miRNAs w/seed CAGUGCA)	TargetScan Human	High (predicted)	ENSG00000158470	B4GALT5	4.769
hsa-miR-148b	miR-148a-3p (and other miRNAs w/seed CAGUGCA)	TargetScan Human	High (predicted)	ENSG00000076108	BAZ2A	5.022
hsa-miR-148b	miR-148a-3p (and other miRNAs w/seed CAGUGCA)	TargetScan Human	High (predicted)	ENSG00000152242	C18orf25	4.067
hsa-miR-148b	miR-148a-3p (and other miRNAs w/seed CAGUGCA)	TargetScan Human	High (predicted)	ENSG00000127022	CANX	3.363	Antigen Presentation Pathway,Lipid Antigen Presentation by CD1,phagosome maturation,Unfolded protein response
hsa-miR-148b	miR-148a-3p (and other miRNAs w/seed CAGUGCA)	TargetScan Human	High (predicted)	ENSG00000153113	CAST	4.275	Regulation of Cellular Mechanics by Calpain Protease
hsa-miR-148b	miR-148a-3p (and other miRNAs w/seed CAGUGCA)	TargetScan Human	High (predicted)	ENSG00000108091	CCDC6	1.967
hsa-miR-148b	miR-148a-3p (and other miRNAs w/seed CAGUGCA)	TargetScan Human	High (predicted)	ENSG00000187498	COL4A1	4.067	Hepatic Fibrosis / Hepatic Stellate Cell Activation
hsa-miR-148b	miR-148a-3p (and other miRNAs w/seed CAGUGCA)	TargetScan Human	High (predicted)	ENSG00000163359	COL6A3	5.424	Hepatic Fibrosis / Hepatic Stellate Cell Activation,TR/RXR Activation
hsa-miR-148b	miR-148a-3p (and other miRNAs w/seed CAGUGCA)	TargetScan Human	High (predicted)	ENSG00000108582	CPD	4.625
hsa-miR-148b	miR-148a-3p (and other miRNAs w/seed CAGUGCA)	TargetScan Human	High (predicted)	ENSG00000143079	CTTNBP2NL	4.769
hsa-miR-148b	miR-148a-3p (and other miRNAs w/seed CAGUGCA)	TargetScan Human,miRecords	Experimentally Observed,High (predicted)	ENSG00000130816	DNMT1	4.46	DNA Methylation and Transcriptional Repression Signaling
hsa-miR-148b	miR-148a-3p (and other miRNAs w/seed CAGUGCA)	TargetScan Human	High (predicted)	ENSG00000134531	EMP1	3.821
hsa-miR-148b	miR-148a-3p (and other miRNAs w/seed CAGUGCA)	TargetScan Human	High (predicted)	ENSG00000152223	EPG5	4.461
hsa-miR-148b	miR-148a-3p (and other miRNAs w/seed CAGUGCA)	TargetScan Human	High (predicted)	ENSG00000085832	EPS15	3.15	Clathrin-mediated Endocytosis Signaling
hsa-miR-148b	miR-148a-3p (and other miRNAs w/seed CAGUGCA)	TargetScan Human	High (predicted)	ENSG00000158161	EYA3	4.461	Protein Kinase A Signaling
hsa-miR-148b	miR-148a-3p (and other miRNAs w/seed CAGUGCA)	TargetScan Human	High (predicted)	ENSG00000166147	FBN1	3.524
hsa-miR-148b	miR-148a-3p (and other miRNAs w/seed CAGUGCA)	TargetScan Human	High (predicted)	ENSG00000114416	FXR1	3.074
hsa-miR-148b	miR-148a-3p (and other miRNAs w/seed CAGUGCA)	TargetScan Human	High (predicted)	ENSG00000113648	H2AFY	3.15
hsa-miR-148b	miR-148a-3p (and other miRNAs w/seed CAGUGCA)	TargetScan Human	High (predicted)	ENSG00000179344	HLA-DQB1	4.067	Allograft Rejection Signaling,Altered T Cell and B Cell Signaling in Rheumatoid Arthritis,Autoimmune Thyroid Disease Signaling,B Cell Development,Calcium-induced T Lymphocyte Apoptosis,CD28 Signaling in T Helper Cells,Cdc42 Signaling,Dendritic Cell Maturation,Graft-versus-Host Disease Signaling,iCOS-iCOSL Signaling in T Helper Cells,IL-4 Signaling,Nur77 Signaling in T Lymphocytes,OX40 Signaling P…
hsa-miR-148b	miR-148a-3p (and other miRNAs w/seed CAGUGCA)	TargetScan Human	High (predicted)	ENSG00000232629	HLA-DQB2	2.772	Allograft Rejection Signaling,Antigen Presentation Pathway,Cdc42 Signaling,OX40 Signaling Pathway
hsa-miR-148b	miR-148a-3p (and other miRNAs w/seed CAGUGCA)	TargetScan Human	High (predicted)	ENSG00000065150	IPO5	2.19	RAN Signaling
hsa-miR-148b	miR-148a-3p (and other miRNAs w/seed CAGUGCA)	TargetScan Human	High (predicted)	ENSG00000132510	KDM6B	3.821
hsa-miR-148b	miR-148a-3p (and other miRNAs w/seed CAGUGCA)	TargetScan Human	High (predicted)	ENSG00000120549	KIAA1217	3.821
hsa-miR-148b	miR-148a-3p (and other miRNAs w/seed CAGUGCA)	TargetScan Human	High (predicted)	ENSG00000067082	KLF6	1.951	Hepatic Fibrosis / Hepatic Stellate Cell Activation
hsa-miR-148b	miR-148a-3p (and other miRNAs w/seed CAGUGCA)	TargetScan Human	High (predicted)	ENSG00000118058	KMT2A	4.461
hsa-miR-148b	miR-148a-3p (and other miRNAs w/seed CAGUGCA)	TargetScan Human	High (predicted)	ENSG00000275023	MLLT6	3.15
hsa-miR-148b	miR-148a-3p (and other miRNAs w/seed CAGUGCA)	TargetScan Human	High (predicted)	ENSG00000173542	MOB1B	4.769
hsa-miR-148b	miR-148a-3p (and other miRNAs w/seed CAGUGCA)	TargetScan Human	High (predicted)	ENSG00000133030	MPRIP	3.524	Actin Cytoskeleton Signaling,CCR3 Signaling in Eosinophils,Cdc42 Signaling,Cellular Effects of Sildenafil (Viagra),Chemokine Signaling,Integrin Signaling,Phospholipase C Signaling,Regulation of Actin-based Motility by Rho,RhoA Signaling,Thrombin Signaling
hsa-miR-148b	miR-148a-3p (and other miRNAs w/seed CAGUGCA)	TargetScan Human	High (predicted)	ENSG00000149480	MTA2	5.021	DNA Methylation and Transcriptional Repression Signaling
hsa-miR-148b	miR-148a-3p (and other miRNAs w/seed CAGUGCA)	TargetScan Human	High (predicted)	ENSG00000188786	MTF1	4.067
hsa-miR-148b	miR-148a-3p (and other miRNAs w/seed CAGUGCA)	TargetScan Human	High (predicted)	ENSG00000099250	NRP1	3.524	Axonal Guidance Signaling,Semaphorin Signaling in Neurons,VEGF Family Ligand-Receptor Interactions
hsa-miR-148b	miR-148a-3p (and other miRNAs w/seed CAGUGCA)	TargetScan Human	High (predicted)	ENSG00000165671	NSD1	4.067	RAR Activation
hsa-miR-148b	miR-148a-3p (and other miRNAs w/seed CAGUGCA)	TargetScan Human	High (predicted)	ENSG00000164902	PHAX	4.461
hsa-miR-148b	miR-148a-3p (and other miRNAs w/seed CAGUGCA)	TargetScan Human	High (predicted)	ENSG00000118482	PHF3	2.434
hsa-miR-148b	miR-148a-3p (and other miRNAs w/seed CAGUGCA)	TargetScan Human	High (predicted)	ENSG00000112531	QKI	2.446
hsa-miR-148b	miR-148a-3p (and other miRNAs w/seed CAGUGCA)	TargetScan Human	High (predicted)	ENSG00000206418	RAB12	4.46
hsa-miR-148b	miR-148a-3p (and other miRNAs w/seed CAGUGCA)	TargetScan Human	High (predicted)	ENSG00000170471	RALGAPB	4.461
hsa-miR-148b	miR-148a-3p (and other miRNAs w/seed CAGUGCA)	TargetScan Human	High (predicted)	ENSG00000115310	RTN4	2.772	Axonal Guidance Signaling
hsa-miR-148b	miR-148a-3p (and other miRNAs w/seed CAGUGCA)	TargetScan Human	High (predicted)	ENSG00000142864	SERBP1	2.543
hsa-miR-148b	miR-148a-3p (and other miRNAs w/seed CAGUGCA)	TargetScan Human	High (predicted)	ENSG00000106366	SERPINE1	2.759	Acute Phase Response Signaling,Coagulation System,Glucocorticoid Receptor Signaling,Hepatic Fibrosis / Hepatic Stellate Cell Activation,HMGB1 Signaling,TGF-β Signaling
hsa-miR-148b	miR-148a-3p (and other miRNAs w/seed CAGUGCA)	TargetScan Human	High (predicted)	ENSG00000175387	SMAD2	3.821	Antiproliferative Role of TOB in T Cell Signaling,Colorectal Cancer Metastasis Signaling,Factors Promoting Cardiogenesis in Vertebrates,Glucocorticoid Receptor Signaling,Hepatic Fibrosis / Hepatic Stellate Cell Activation,HIPPO signaling,Human Embryonic Stem Cell Pluripotency,Molecular Mechanisms of Cancer,Pancreatic Adenocarcinoma Signaling,PPARα/RXRα Activation,RAR Activation,Regulation of IL-2…
hsa-miR-148b	miR-148a-3p (and other miRNAs w/seed CAGUGCA)	TargetScan Human	High (predicted)	ENSG00000115904	SOS1	4.067	Actin Cytoskeleton Signaling,Actin Nucleation by ARP-WASP Complex,Acute Myeloid Leukemia Signaling,Acute Phase Response Signaling,Aldosterone Signaling in Epithelial Cells,Angiopoietin Signaling,Axonal Guidance Signaling,B Cell Receptor Signaling,BMP signaling pathway,Breast Cancer Regulation by Stathmin1,Cardiac Hypertrophy Signaling,Cholecystokinin/Gastrin-mediated Signaling,Chronic Myeloid Leu…
hsa-miR-148b	miR-148a-3p (and other miRNAs w/seed CAGUGCA)	TargetScan Human	High (predicted)	ENSG00000116754	SRSF11	4.77
hsa-miR-148b	miR-148a-3p (and other miRNAs w/seed CAGUGCA)	TargetScan Human	High (predicted)	ENSG00000100354	TNRC6B	5.24
hsa-miR-148b	miR-148a-3p (and other miRNAs w/seed CAGUGCA)	TargetScan Human	High (predicted)	ENSG00000166340	TPP1	3.524	Telomerase Signaling
hsa-miR-148b	miR-148a-3p (and other miRNAs w/seed CAGUGCA)	TargetScan Human	High (predicted)	ENSG00000143569	UBAP2L	3.524
hsa-miR-148b	miR-148a-3p (and other miRNAs w/seed CAGUGCA)	TargetScan Human	High (predicted)	ENSG00000187555	USP7	4.768	Protein Ubiquitination Pathway
hsa-miR-148b	miR-148a-3p (and other miRNAs w/seed CAGUGCA)	TargetScan Human	High (predicted)	ENSG00000140836	ZFHX3	3.524	Transcriptional Regulatory Network in Embryonic Stem Cells
hsa-miR-4728-5p	miR-149-3p (and other miRNAs w/seed GGGAGGG)	TargetScan Human	High (predicted)	ENSG00000105221	AKT2	4.067	14-3-3-mediated Signaling,Acute Myeloid Leukemia Signaling,Acute Phase Response Signaling,AMPK Signaling,Amyloid Processing,Angiopoietin Signaling,Axonal Guidance Signaling,B Cell Receptor Signaling,CD28 Signaling in T Helper Cells,Ceramide Signaling,Chronic Myeloid Leukemia Signaling,Colorectal Cancer Metastasis Signaling,CREB Signaling in Neurons,CTLA4 Signaling in Cytotoxic T Lymphocytes,CXCR4…
hsa-miR-4728-5p	miR-149-3p (and other miRNAs w/seed GGGAGGG)	TargetScan Human	High (predicted)	ENSG00000076108	BAZ2A	5.022
hsa-miR-4728-5p	miR-149-3p (and other miRNAs w/seed GGGAGGG)	TargetScan Human	High (predicted)	ENSG00000182492	BGN	4.623
hsa-miR-4728-5p	miR-149-3p (and other miRNAs w/seed GGGAGGG)	TargetScan Human	High (predicted),Moderate (predicted)	ENSG00000107736	CDH23	3.15
hsa-miR-4728-5p	miR-149-3p (and other miRNAs w/seed GGGAGGG)	TargetScan Human	High (predicted)	ENSG00000124762	CDKN1A	2.531	AMPK Signaling,Antiproliferative Role of Somatostatin Receptor 2,Aryl Hydrocarbon Receptor Signaling,ATM Signaling,Bladder Cancer Signaling,Breast Cancer Regulation by Stathmin1,Cell Cycle: G1/S Checkpoint Regulation,Cell Cycle: G2/M DNA Damage Checkpoint Regulation,Chronic Myeloid Leukemia Signaling,Cyclins and Cell Cycle Regulation,Estrogen-mediated S-phase Entry,GADD45 Signaling,Glioblastoma M…
hsa-miR-4728-5p	miR-149-3p (and other miRNAs w/seed GGGAGGG)	TargetScan Human	High (predicted)	ENSG00000170004	CHD3	4.77	DNA Methylation and Transcriptional Repression Signaling
hsa-miR-4728-5p	miR-149-3p (and other miRNAs w/seed GGGAGGG)	TargetScan Human	High (predicted)	ENSG00000117984	CTSD	3.15	Aryl Hydrocarbon Receptor Signaling,Ceramide Signaling,Huntington's Disease Signaling,Thyroid Hormone Biosynthesis
hsa-miR-4728-5p	miR-149-3p (and other miRNAs w/seed GGGAGGG)	TargetScan Human	High (predicted)	ENSG00000158161	EYA3	4.461	Protein Kinase A Signaling
hsa-miR-4728-5p	miR-149-3p (and other miRNAs w/seed GGGAGGG)	TargetScan Human	High (predicted)	ENSG00000064393	HIPK2	3.524	Cell Cycle: G2/M DNA Damage Checkpoint Regulation,Molecular Mechanisms of Cancer,p53 Signaling
hsa-miR-4728-5p	miR-149-3p (and other miRNAs w/seed GGGAGGG)	TargetScan Human	High (predicted)	ENSG00000147168	IL2RG	2.693	Crosstalk between Dendritic Cells and Natural Killer Cells,iCOS-iCOSL Signaling in T Helper Cells,IL-15 Signaling,IL-2 Signaling,IL-4 Signaling,IL-9 Signaling,p70S6K Signaling,Primary Immunodeficiency Signaling,Role of JAK1 and JAK3 in γc Cytokine Signaling,T Helper Cell Differentiation,Telomerase Signaling
hsa-miR-4728-5p	miR-149-3p (and other miRNAs w/seed GGGAGGG)	TargetScan Human	High (predicted)	ENSG00000203485	INF2	5.236
hsa-miR-4728-5p	miR-149-3p (and other miRNAs w/seed GGGAGGG)	TargetScan Human	High (predicted)	ENSG00000173801	JUP	3.821	Acute Myeloid Leukemia Signaling,Epithelial Adherens Junction Signaling,Germ Cell-Sertoli Cell Junction Signaling,Sertoli Cell-Sertoli Cell Junction Signaling
hsa-miR-4728-5p	miR-149-3p (and other miRNAs w/seed GGGAGGG)	TargetScan Human	High (predicted)	ENSG00000275023	MLLT6	3.15
hsa-miR-4728-5p	miR-149-3p (and other miRNAs w/seed GGGAGGG)	TargetScan Human	High (predicted)	ENSG00000100345	MYH9	5.023	Actin Cytoskeleton Signaling,Agranulocyte Adhesion and Diapedesis,Calcium Signaling,Cellular Effects of Sildenafil (Viagra),Epithelial Adherens Junction Signaling,Hepatic Fibrosis / Hepatic Stellate Cell Activation,ILK Signaling,Tight Junction Signaling
hsa-miR-4728-5p	miR-149-3p (and other miRNAs w/seed GGGAGGG)	TargetScan Human	High (predicted)	ENSG00000070614	NDST1	4.771	Chondroitin Sulfate Biosynthesis,Chondroitin Sulfate Biosynthesis (Late Stages),Dermatan Sulfate Biosynthesis,Dermatan Sulfate Biosynthesis (Late Stages),Heparan Sulfate Biosynthesis,Heparan Sulfate Biosynthesis (Late Stages),LPS/IL-1 Mediated Inhibition of RXR Function,Triacylglycerol Degradation,Xenobiotic Metabolism Signaling
hsa-miR-4728-5p	miR-149-3p (and other miRNAs w/seed GGGAGGG)	TargetScan Human	High (predicted)	ENSG00000196712	NF1	2.636	Glioblastoma Multiforme Signaling,Molecular Mechanisms of Cancer
hsa-miR-4728-5p	miR-149-3p (and other miRNAs w/seed GGGAGGG)	TargetScan Human	High (predicted)	ENSG00000170515	PA2G4	5.023	Bladder Cancer Signaling,Cell Cycle: G1/S Checkpoint Regulation,Chronic Myeloid Leukemia Signaling,Cyclins and Cell Cycle Regulation,Glioma Signaling,Molecular Mechanisms of Cancer,Non-Small Cell Lung Cancer Signaling,Ovarian Cancer Signaling,Pancreatic Adenocarcinoma Signaling,Prostate Cancer Signaling,Small Cell Lung Cancer Signaling
hsa-miR-4728-5p	miR-149-3p (and other miRNAs w/seed GGGAGGG)	TargetScan Human	High (predicted)	ENSG00000268173	PIK3R2	4.277	14-3-3-mediated Signaling,3-phosphoinositide Biosynthesis,Actin Cytoskeleton Signaling,Acute Myeloid Leukemia Signaling,Acute Phase Response Signaling,Aldosterone Signaling in Epithelial Cells,AMPK Signaling,Amyotrophic Lateral Sclerosis Signaling,Angiopoietin Signaling,Antiproliferative Role of Somatostatin Receptor 2,Axonal Guidance Signaling,B Cell Receptor Signaling,Breast Cancer Regulation b…
hsa-miR-4728-5p	miR-149-3p (and other miRNAs w/seed GGGAGGG)	TargetScan Human	High (predicted)	ENSG00000196262	PPIA	1.885
hsa-miR-4728-5p	miR-149-3p (and other miRNAs w/seed GGGAGGG)	TargetScan Human	High (predicted)	ENSG00000144118	RALB	2.668	Gαi Signaling,Integrin Signaling,Molecular Mechanisms of Cancer,Phospholipase C Signaling
hsa-miR-4728-5p	miR-149-3p (and other miRNAs w/seed GGGAGGG)	TargetScan Human	High (predicted)	ENSG00000161847	RAVER1	3.524
hsa-miR-4728-5p	miR-149-3p (and other miRNAs w/seed GGGAGGG)	TargetScan Human	High (predicted)	ENSG00000197249	SERPINA1	3.15	Acute Phase Response Signaling,Atherosclerosis Signaling,Clathrin-mediated Endocytosis Signaling,Coagulation System,FXR/RXR Activation,IL-12 Signaling and Production in Macrophages,LXR/RXR Activation,Production of Nitric Oxide and Reactive Oxygen Species in Macrophages
hsa-miR-4728-5p	miR-149-3p (and other miRNAs w/seed GGGAGGG)	TargetScan Human	High (predicted)	ENSG00000157765	SLC34A2	4.068
hsa-miR-4728-5p	miR-149-3p (and other miRNAs w/seed GGGAGGG)	TargetScan Human	High (predicted)	ENSG00000113140	SPARC	6.112
hsa-miR-4728-5p	miR-149-3p (and other miRNAs w/seed GGGAGGG)	TargetScan Human	High (predicted)	ENSG00000167978	SRRM2	4.766
hsa-miR-4728-5p	miR-149-3p (and other miRNAs w/seed GGGAGGG)	TargetScan Human	High (predicted)	ENSG00000231925	TAPBP	2.406	Antigen Presentation Pathway
hsa-miR-4728-5p	miR-149-3p (and other miRNAs w/seed GGGAGGG)	TargetScan Human	High (predicted)	ENSG00000100234	TIMP3	3.821	Glioma Invasiveness Signaling,Inhibition of Matrix Metalloproteases,Leukocyte Extravasation Signaling,Oncostatin M Signaling
hsa-miR-4728-5p	miR-149-3p (and other miRNAs w/seed GGGAGGG)	TargetScan Human	High (predicted)	ENSG00000132471	WBP2	4.46
hsa-miR-4728-5p	miR-149-3p (and other miRNAs w/seed GGGAGGG)	TargetScan Human	High (predicted)	ENSG00000134308	YWHAQ	2.926	14-3-3-mediated Signaling,Cell Cycle: G2/M DNA Damage Checkpoint Regulation,ERK/MAPK Signaling,ERK5 Signaling,HIPPO signaling,IGF-1 Signaling,Myc Mediated Apoptosis Signaling,p70S6K Signaling,PI3K/AKT Signaling,Protein Kinase A Signaling
hsa-miR-149	miR-149-5p (miRNAs w/seed CUGGCUC)	TargetScan Human	High (predicted)	ENSG00000174437	ATP2A2	4.067	Calcium Signaling,Calcium Transport I,Calcium-induced T Lymphocyte Apoptosis,Cardiac β-adrenergic Signaling,Dopamine-DARPP32 Feedback in cAMP Signaling,Nitric Oxide Signaling in the Cardiovascular System
hsa-miR-149	miR-149-5p (miRNAs w/seed CUGGCUC)	TargetScan Human	High (predicted)	ENSG00000171634	BPTF	4.767
hsa-miR-149	miR-149-5p (miRNAs w/seed CUGGCUC)	TargetScan Human	High (predicted)	ENSG00000108091	CCDC6	1.967
hsa-miR-149	miR-149-5p (miRNAs w/seed CUGGCUC)	TargetScan Human	High (predicted)	ENSG00000163468	CCT3	4.461
hsa-miR-149	miR-149-5p (miRNAs w/seed CUGGCUC)	TargetScan Human	High (predicted)	ENSG00000153283	CD96	4.067
hsa-miR-149	miR-149-5p (miRNAs w/seed CUGGCUC)	TargetScan Human	High (predicted)	ENSG00000107736	CDH23	3.15
hsa-miR-149	miR-149-5p (miRNAs w/seed CUGGCUC)	TargetScan Human	High (predicted)	ENSG00000141367	CLTC	4.623	Clathrin-mediated Endocytosis Signaling,CTLA4 Signaling in Cytotoxic T Lymphocytes,Huntington's Disease Signaling,Virus Entry via Endocytic Pathways
hsa-miR-149	miR-149-5p (miRNAs w/seed CUGGCUC)	TargetScan Human	High (predicted)	ENSG00000063046	EIF4B	2.892	mTOR Signaling
hsa-miR-149	miR-149-5p (miRNAs w/seed CUGGCUC)	TargetScan Human	High (predicted)	ENSG00000159023	EPB41	4.46	Sertoli Cell-Sertoli Cell Junction Signaling,Tight Junction Signaling
hsa-miR-149	miR-149-5p (miRNAs w/seed CUGGCUC)	TargetScan Human	High (predicted)	ENSG00000077942	FBLN1	3.524
hsa-miR-149	miR-149-5p (miRNAs w/seed CUGGCUC)	TargetScan Human	High (predicted)	ENSG00000162747	FCGR3A/FCGR3B	4.768	Dendritic Cell Maturation,Fcγ Receptor-mediated Phagocytosis in Macrophages and Monocytes,Natural Killer Cell Signaling,phagosome formation,Role of Macrophages, Fibroblasts and Endothelial Cells in Rheumatoid Arthritis,Role of NFAT in Regulation of the Immune Response,Systemic Lupus Erythematosus Signaling
hsa-miR-149	miR-149-5p (miRNAs w/seed CUGGCUC)	TargetScan Human	High (predicted)	ENSG00000001084	GCLC	4.067	Glutathione Biosynthesis,NRF2-mediated Oxidative Stress Response,Xenobiotic Metabolism Signaling,γ-glutamyl Cycle
hsa-miR-149	miR-149-5p (miRNAs w/seed CUGGCUC)	TargetScan Human	High (predicted)	ENSG00000143624	INTS3	4.46
hsa-miR-149	miR-149-5p (miRNAs w/seed CUGGCUC)	TargetScan Human	High (predicted)	ENSG00000078081	LAMP3	3.15
hsa-miR-149	miR-149-5p (miRNAs w/seed CUGGCUC)	TargetScan Human	High (predicted)	ENSG00000119681	LTBP2	3.15
hsa-miR-149	miR-149-5p (miRNAs w/seed CUGGCUC)	TargetScan Human	High (predicted)	ENSG00000108848	LUC7L3	2.45
hsa-miR-149	miR-149-5p (miRNAs w/seed CUGGCUC)	TargetScan Human	High (predicted)	ENSG00000070614	NDST1	4.771	Chondroitin Sulfate Biosynthesis,Chondroitin Sulfate Biosynthesis (Late Stages),Dermatan Sulfate Biosynthesis,Dermatan Sulfate Biosynthesis (Late Stages),Heparan Sulfate Biosynthesis,Heparan Sulfate Biosynthesis (Late Stages),LPS/IL-1 Mediated Inhibition of RXR Function,Triacylglycerol Degradation,Xenobiotic Metabolism Signaling
hsa-miR-149	miR-149-5p (miRNAs w/seed CUGGCUC)	TargetScan Human	High (predicted)	ENSG00000147862	NFIB	2.672	Aryl Hydrocarbon Receptor Signaling
hsa-miR-149	miR-149-5p (miRNAs w/seed CUGGCUC)	TargetScan Human	High (predicted)	ENSG00000165671	NSD1	4.067	RAR Activation
hsa-miR-149	miR-149-5p (miRNAs w/seed CUGGCUC)	TargetScan Human	High (predicted)	ENSG00000111331	OAS3	4.622	Role of Pattern Recognition Receptors in Recognition of Bacteria and Viruses
hsa-miR-149	miR-149-5p (miRNAs w/seed CUGGCUC)	TargetScan Human	High (predicted)	ENSG00000121892	PDS5A	3.524
hsa-miR-149	miR-149-5p (miRNAs w/seed CUGGCUC)	TargetScan Human	High (predicted)	ENSG00000162734	PEA15	2.917
hsa-miR-149	miR-149-5p (miRNAs w/seed CUGGCUC)	TargetScan Human	High (predicted)	ENSG00000004142	POLDIP2	5.24
hsa-miR-149	miR-149-5p (miRNAs w/seed CUGGCUC)	TargetScan Human	High (predicted)	ENSG00000175387	SMAD2	3.821	Antiproliferative Role of TOB in T Cell Signaling,Colorectal Cancer Metastasis Signaling,Factors Promoting Cardiogenesis in Vertebrates,Glucocorticoid Receptor Signaling,Hepatic Fibrosis / Hepatic Stellate Cell Activation,HIPPO signaling,Human Embryonic Stem Cell Pluripotency,Molecular Mechanisms of Cancer,Pancreatic Adenocarcinoma Signaling,PPARα/RXRα Activation,RAR Activation,Regulation of IL-2…
hsa-miR-149	miR-149-5p (miRNAs w/seed CUGGCUC)	TargetScan Human	High (predicted)	ENSG00000072501	SMC1A	4.461	ATM Signaling,Mitotic Roles of Polo-Like Kinase
hsa-miR-149	miR-149-5p (miRNAs w/seed CUGGCUC)	TargetScan Human	High (predicted)	ENSG00000166340	TPP1	3.524	Telomerase Signaling
hsa-miR-149	miR-149-5p (miRNAs w/seed CUGGCUC)	TargetScan Human	High (predicted)	ENSG00000168016	TRANK1	4.461
hsa-miR-149	miR-149-5p (miRNAs w/seed CUGGCUC)	TargetScan Human	High (predicted)	ENSG00000143324	XPR1	4.461
hsa-miR-149	miR-149-5p (miRNAs w/seed CUGGCUC)	TargetScan Human	High (predicted)	ENSG00000164924	YWHAZ	4.769	14-3-3-mediated Signaling,Cell Cycle: G2/M DNA Damage Checkpoint Regulation,ERK/MAPK Signaling,ERK5 Signaling,HIPPO signaling,IGF-1 Signaling,Myc Mediated Apoptosis Signaling,p70S6K Signaling,PI3K/AKT Signaling,Protein Kinase A Signaling
hsa-miR-150	miR-150-5p (and other miRNAs w/seed CUCCCAA)	TargetScan Human	High (predicted)	ENSG00000153113	CAST	4.275	Regulation of Cellular Mechanics by Calpain Protease
hsa-miR-150	miR-150-5p (and other miRNAs w/seed CUCCCAA)	TargetScan Human	High (predicted)	ENSG00000110395	CBL	3.524	14-3-3-mediated Signaling,Clathrin-mediated Endocytosis Signaling,Ephrin B Signaling,Erythropoietin Signaling,Fcγ Receptor-mediated Phagocytosis in Macrophages and Monocytes,FLT3 Signaling in Hematopoietic Progenitor Cells,Insulin Receptor Signaling,Molecular Mechanisms of Cancer,PI3K Signaling in B Lymphocytes,Protein Ubiquitination Pathway,PTEN Signaling,RANK Signaling in Osteoclasts,Role of Os…
hsa-miR-150	miR-150-5p (and other miRNAs w/seed CUCCCAA)	TargetScan Human	High (predicted)	ENSG00000026508	CD44	4.46	Chondroitin Sulfate Degradation (Metazoa),Dermatan Sulfate Degradation (Metazoa),Glioma Invasiveness Signaling,HIPPO signaling,Leukocyte Extravasation Signaling,Ovarian Cancer Signaling,Rac Signaling,RhoGDI Signaling,Wnt/β-catenin Signaling
hsa-miR-150	miR-150-5p (and other miRNAs w/seed CUCCCAA)	TargetScan Human	High (predicted)	ENSG00000173575	CHD2	4.77
hsa-miR-150	miR-150-5p (and other miRNAs w/seed CUCCCAA)	TargetScan Human	High (predicted)	ENSG00000115649	CNPPD1	4.067
hsa-miR-150	miR-150-5p (and other miRNAs w/seed CUCCCAA)	TargetScan Human	High (predicted)	ENSG00000108582	CPD	4.625
hsa-miR-150	miR-150-5p (and other miRNAs w/seed CUCCCAA)	TargetScan Human	High (predicted)	ENSG00000063046	EIF4B	2.892	mTOR Signaling
hsa-miR-150	miR-150-5p (and other miRNAs w/seed CUCCCAA)	TargetScan Human	High (predicted)	ENSG00000066322	ELOVL1	3.524	Stearate Biosynthesis I (Animals),Triacylglycerol Biosynthesis
hsa-miR-150	miR-150-5p (and other miRNAs w/seed CUCCCAA)	TargetScan Human	High (predicted)	ENSG00000152223	EPG5	4.461
hsa-miR-150	miR-150-5p (and other miRNAs w/seed CUCCCAA)	TargetScan Human	High (predicted)	ENSG00000109458	GAB1	3.15	B Cell Receptor Signaling,Endothelin-1 Signaling,ERK5 Signaling,Fc Epsilon RI Signaling,FGF Signaling,GDNF Family Ligand-Receptor Interactions,HGF Signaling,Insulin Receptor Signaling,Molecular Mechanisms of Cancer,Neurotrophin/TRK Signaling,NGF Signaling,PI3K/AKT Signaling,Regulation of the Epithelial-Mesenchymal Transition Pathway,Renal Cell Carcinoma Signaling,Role of NANOG in Mammalian Embryo…
hsa-miR-150	miR-150-5p (and other miRNAs w/seed CUCCCAA)	TargetScan Human	High (predicted)	ENSG00000065150	IPO5	2.19	RAN Signaling
hsa-miR-150	miR-150-5p (and other miRNAs w/seed CUCCCAA)	TargetScan Human	High (predicted)	ENSG00000118058	KMT2A	4.461
hsa-miR-150	miR-150-5p (and other miRNAs w/seed CUCCCAA)	TargetScan Human	High (predicted)	ENSG00000119681	LTBP2	3.15
hsa-miR-150	miR-150-5p (and other miRNAs w/seed CUCCCAA)	TargetScan Human	High (predicted)	ENSG00000157227	MMP14	2.373	Agranulocyte Adhesion and Diapedesis,Bladder Cancer Signaling,Colorectal Cancer Metastasis Signaling,Granulocyte Adhesion and Diapedesis,HIF1α Signaling,Inhibition of Matrix Metalloproteases,Leukocyte Extravasation Signaling,Role of Osteoblasts, Osteoclasts and Chondrocytes in Rheumatoid Arthritis
hsa-miR-150	miR-150-5p (and other miRNAs w/seed CUCCCAA)	TargetScan Human	High (predicted)	ENSG00000074181	NOTCH3	4.768	Epithelial Adherens Junction Signaling,Notch Signaling,Regulation of the Epithelial-Mesenchymal Transition Pathway
hsa-miR-150	miR-150-5p (and other miRNAs w/seed CUCCCAA)	TargetScan Human	High (predicted)	ENSG00000112245	PTP4A1	5.243	Protein Kinase A Signaling
hsa-miR-150	miR-150-5p (and other miRNAs w/seed CUCCCAA)	TargetScan Human	High (predicted)	ENSG00000198964	SGMS1	4.769	Sphingomyelin Metabolism
hsa-miR-150	miR-150-5p (and other miRNAs w/seed CUCCCAA)	TargetScan Human	High (predicted)	ENSG00000108055	SMC3	5.022	ATM Signaling,Mitotic Roles of Polo-Like Kinase
hsa-miR-150	miR-150-5p (and other miRNAs w/seed CUCCCAA)	TargetScan Human	High (predicted)	ENSG00000113140	SPARC	6.112
hsa-miR-150	miR-150-5p (and other miRNAs w/seed CUCCCAA)	TargetScan Human	High (predicted)	ENSG00000143549	TPM3	5.023	Calcium Signaling
hsa-miR-150	miR-150-5p (and other miRNAs w/seed CUCCCAA)	TargetScan Human	High (predicted)	ENSG00000163714	U2SURP	3.524
hsa-miR-150	miR-150-5p (and other miRNAs w/seed CUCCCAA)	TargetScan Human	High (predicted)	ENSG00000146457	WTAP	3.15
hsa-miR-151-3p	miR-151-3p (and other miRNAs w/seed UAGACUG)	TargetScan Human	High (predicted)	ENSG00000117020	AKT3	-4.109	14-3-3-mediated Signaling,Acute Myeloid Leukemia Signaling,Acute Phase Response Signaling,AMPK Signaling,Amyloid Processing,Amyotrophic Lateral Sclerosis Signaling,Angiopoietin Signaling,Axonal Guidance Signaling,B Cell Receptor Signaling,CD28 Signaling in T Helper Cells,Ceramide Signaling,Chronic Myeloid Leukemia Signaling,Colorectal Cancer Metastasis Signaling,CREB Signaling in Neurons,CTLA4 Si…
hsa-miR-151-3p	miR-151-3p (and other miRNAs w/seed UAGACUG)	TargetScan Human	High (predicted)	ENSG00000005812	FBXL3	-4.109
hsa-miR-151-5p	miR-151-5p (and other miRNAs w/seed CGAGGAG)	TargetScan Human	High (predicted)	ENSG00000140575	IQGAP1	-5.381	Actin Cytoskeleton Signaling,Cdc42 Signaling,Epithelial Adherens Junction Signaling,Germ Cell-Sertoli Cell Junction Signaling,IL-8 Signaling,Rac Signaling,Remodeling of Epithelial Adherens Junctions,Signaling by Rho Family GTPases
hsa-miR-151-5p	miR-151-5p (and other miRNAs w/seed CGAGGAG)	TargetScan Human	High (predicted)	ENSG00000173120	KDM2A	-4.768
hsa-miR-151-5p	miR-151-5p (and other miRNAs w/seed CGAGGAG)	TargetScan Human	High (predicted)	ENSG00000085491	SLC25A24	-2.866
hsa-miR-153	miR-153-3p (miRNAs w/seed UGCAUAG)	TargetScan Human	High (predicted)	ENSG00000084234	APLP2	4.623
hsa-miR-153	miR-153-3p (miRNAs w/seed UGCAUAG)	TargetScan Human	High (predicted)	ENSG00000142192	APP	4.769	Amyloid Processing,Docosahexaenoic Acid (DHA) Signaling,Mitochondrial Dysfunction,Neuroprotective Role of THOP1 in Alzheimer's Disease,Reelin Signaling in Neurons
hsa-miR-153	miR-153-3p (miRNAs w/seed UGCAUAG)	TargetScan Human	High (predicted)	ENSG00000174437	ATP2A2	4.067	Calcium Signaling,Calcium Transport I,Calcium-induced T Lymphocyte Apoptosis,Cardiac β-adrenergic Signaling,Dopamine-DARPP32 Feedback in cAMP Signaling,Nitric Oxide Signaling in the Cardiovascular System
hsa-miR-153	miR-153-3p (miRNAs w/seed UGCAUAG)	TargetScan Human	High (predicted)	ENSG00000114439	BBX	3.821
hsa-miR-153	miR-153-3p (miRNAs w/seed UGCAUAG)	TargetScan Human	High (predicted)	ENSG00000171634	BPTF	4.767
hsa-miR-153	miR-153-3p (miRNAs w/seed UGCAUAG)	TargetScan Human	High (predicted)	ENSG00000127022	CANX	3.363	Antigen Presentation Pathway,Lipid Antigen Presentation by CD1,phagosome maturation,Unfolded protein response
hsa-miR-153	miR-153-3p (miRNAs w/seed UGCAUAG)	TargetScan Human	High (predicted)	ENSG00000141367	CLTC	4.623	Clathrin-mediated Endocytosis Signaling,CTLA4 Signaling in Cytotoxic T Lymphocytes,Huntington's Disease Signaling,Virus Entry via Endocytic Pathways
hsa-miR-153	miR-153-3p (miRNAs w/seed UGCAUAG)	TargetScan Human	High (predicted)	ENSG00000046604	DSG2	4.461
hsa-miR-153	miR-153-3p (miRNAs w/seed UGCAUAG)	TargetScan Human	High (predicted)	ENSG00000114416	FXR1	3.074
hsa-miR-153	miR-153-3p (miRNAs w/seed UGCAUAG)	TargetScan Human	High (predicted)	ENSG00000109458	GAB1	3.15	B Cell Receptor Signaling,Endothelin-1 Signaling,ERK5 Signaling,Fc Epsilon RI Signaling,FGF Signaling,GDNF Family Ligand-Receptor Interactions,HGF Signaling,Insulin Receptor Signaling,Molecular Mechanisms of Cancer,Neurotrophin/TRK Signaling,NGF Signaling,PI3K/AKT Signaling,Regulation of the Epithelial-Mesenchymal Transition Pathway,Renal Cell Carcinoma Signaling,Role of NANOG in Mammalian Embryo…
hsa-miR-153	miR-153-3p (miRNAs w/seed UGCAUAG)	TargetScan Human	High (predicted)	ENSG00000115677	HDLBP	4.769
hsa-miR-153	miR-153-3p (miRNAs w/seed UGCAUAG)	TargetScan Human	High (predicted)	ENSG00000198265	HELZ	4.46
hsa-miR-153	miR-153-3p (miRNAs w/seed UGCAUAG)	TargetScan Human	High (predicted)	ENSG00000065150	IPO5	2.19	RAN Signaling
hsa-miR-153	miR-153-3p (miRNAs w/seed UGCAUAG)	TargetScan Human	High (predicted)	ENSG00000162522	KIAA1522	2.608
hsa-miR-153	miR-153-3p (miRNAs w/seed UGCAUAG)	TargetScan Human	High (predicted)	ENSG00000118058	KMT2A	4.461
hsa-miR-153	miR-153-3p (miRNAs w/seed UGCAUAG)	TargetScan Human	High (predicted)	ENSG00000185896	LAMP1	2.447	autophagy,phagosome maturation
hsa-miR-153	miR-153-3p (miRNAs w/seed UGCAUAG)	TargetScan Human	High (predicted)	ENSG00000147649	MTDH	2.598
hsa-miR-153	miR-153-3p (miRNAs w/seed UGCAUAG)	TargetScan Human	High (predicted)	ENSG00000188786	MTF1	4.067
hsa-miR-153	miR-153-3p (miRNAs w/seed UGCAUAG)	TargetScan Human	High (predicted)	ENSG00000197535	MYO5A	4.067	Fcγ Receptor-mediated Phagocytosis in Macrophages and Monocytes
hsa-miR-153	miR-153-3p (miRNAs w/seed UGCAUAG)	TargetScan Human	High (predicted)	ENSG00000196712	NF1	2.636	Glioblastoma Multiforme Signaling,Molecular Mechanisms of Cancer
hsa-miR-153	miR-153-3p (miRNAs w/seed UGCAUAG)	TargetScan Human	High (predicted)	ENSG00000147862	NFIB	2.672	Aryl Hydrocarbon Receptor Signaling
hsa-miR-153	miR-153-3p (miRNAs w/seed UGCAUAG)	TargetScan Human	High (predicted)	ENSG00000121892	PDS5A	3.524
hsa-miR-153	miR-153-3p (miRNAs w/seed UGCAUAG)	TargetScan Human	High (predicted)	ENSG00000162734	PEA15	2.917
hsa-miR-153	miR-153-3p (miRNAs w/seed UGCAUAG)	TargetScan Human	High (predicted)	ENSG00000118482	PHF3	2.434
hsa-miR-153	miR-153-3p (miRNAs w/seed UGCAUAG)	TargetScan Human	High (predicted)	ENSG00000180957	PITPNB	4.067
hsa-miR-153	miR-153-3p (miRNAs w/seed UGCAUAG)	TargetScan Human	High (predicted)	ENSG00000112531	QKI	2.446
hsa-miR-153	miR-153-3p (miRNAs w/seed UGCAUAG)	TargetScan Human	High (predicted)	ENSG00000111371	SLC38A1	4.067	Glutamate Receptor Signaling
hsa-miR-153	miR-153-3p (miRNAs w/seed UGCAUAG)	TargetScan Human	High (predicted)	ENSG00000153147	SMARCA5	4.46
hsa-miR-153	miR-153-3p (miRNAs w/seed UGCAUAG)	TargetScan Human	High (predicted)	ENSG00000173473	SMARCC1	3.821	AMPK Signaling,Glucocorticoid Receptor Signaling,Hereditary Breast Cancer Signaling,RAR Activation,Role of BRCA1 in DNA Damage Response
hsa-miR-153	miR-153-3p (miRNAs w/seed UGCAUAG)	TargetScan Human	High (predicted)	ENSG00000188529	SRSF10	4.768
hsa-miR-153	miR-153-3p (miRNAs w/seed UGCAUAG)	TargetScan Human	High (predicted)	ENSG00000198586	TLK1	4.067	ATM Signaling,Role of CHK Proteins in Cell Cycle Checkpoint Control
hsa-miR-153	miR-153-3p (miRNAs w/seed UGCAUAG)	TargetScan Human	High (predicted)	ENSG00000100354	TNRC6B	5.24
hsa-miR-153	miR-153-3p (miRNAs w/seed UGCAUAG)	TargetScan Human	High (predicted)	ENSG00000035403	VCL	2.87	Actin Cytoskeleton Signaling,Epithelial Adherens Junction Signaling,FAK Signaling,Germ Cell-Sertoli Cell Junction Signaling,ILK Signaling,Integrin Signaling,Leukocyte Extravasation Signaling,Paxillin Signaling,Regulation of Cellular Mechanics by Calpain Protease,Remodeling of Epithelial Adherens Junctions,Sertoli Cell-Sertoli Cell Junction Signaling,Tight Junction Signaling,VEGF Signaling
hsa-miR-153	miR-153-3p (miRNAs w/seed UGCAUAG)	TargetScan Human	High (predicted)	ENSG00000166716	ZNF592	3.821
hsa-miR-1539	miR-1539 (miRNAs w/seed CCUGCGC)	TargetScan Human	High (predicted)	ENSG00000170776	AKAP13	4.46	cAMP-mediated signaling,Cardiac β-adrenergic Signaling,Protein Kinase A Signaling
hsa-miR-1539	miR-1539 (miRNAs w/seed CCUGCGC)	TargetScan Human	High (predicted)	ENSG00000124177	CHD6	3.821
hsa-miR-1539	miR-1539 (miRNAs w/seed CCUGCGC)	TargetScan Human	High (predicted)	ENSG00000162747	FCGR3A/FCGR3B	4.768	Dendritic Cell Maturation,Fcγ Receptor-mediated Phagocytosis in Macrophages and Monocytes,Natural Killer Cell Signaling,phagosome formation,Role of Macrophages, Fibroblasts and Endothelial Cells in Rheumatoid Arthritis,Role of NFAT in Regulation of the Immune Response,Systemic Lupus Erythematosus Signaling
hsa-miR-1539	miR-1539 (miRNAs w/seed CCUGCGC)	TargetScan Human	High (predicted)	ENSG00000196498	NCOR2	2.318	Aryl Hydrocarbon Receptor Signaling,Estrogen Receptor Signaling,Glucocorticoid Receptor Signaling,Huntington's Disease Signaling,LXR/RXR Activation,PPAR Signaling,PPARα/RXRα Activation,RAR Activation,TR/RXR Activation,VDR/RXR Activation,Xenobiotic Metabolism Signaling
hsa-miR-154	miR-154-5p (miRNAs w/seed AGGUUAU)	TargetScan Human	High (predicted)	ENSG00000136754	ABI1	4.278	Ephrin B Signaling,Ephrin Receptor Signaling,Macropinocytosis Signaling
hsa-miR-154	miR-154-5p (miRNAs w/seed AGGUUAU)	TargetScan Human	High (predicted)	ENSG00000141367	CLTC	4.623	Clathrin-mediated Endocytosis Signaling,CTLA4 Signaling in Cytotoxic T Lymphocytes,Huntington's Disease Signaling,Virus Entry via Endocytic Pathways
hsa-miR-154	miR-154-5p (miRNAs w/seed AGGUUAU)	TargetScan Human	High (predicted)	ENSG00000080802	CNOT4	3.15
hsa-miR-154	miR-154-5p (miRNAs w/seed AGGUUAU)	TargetScan Human	High (predicted)	ENSG00000114416	FXR1	3.074
hsa-miR-154	miR-154-5p (miRNAs w/seed AGGUUAU)	TargetScan Human	High (predicted)	ENSG00000078369	GNB1	2.616	Androgen Signaling,Antiproliferative Role of Somatostatin Receptor 2,Axonal Guidance Signaling,Breast Cancer Regulation by Stathmin1,Cardiac Hypertrophy Signaling,Cardiac β-adrenergic Signaling,CCR3 Signaling in Eosinophils,CCR5 Signaling in Macrophages,Colorectal Cancer Metastasis Signaling,CREB Signaling in Neurons,CXCR4 Signaling,Ephrin B Signaling,Ephrin Receptor Signaling,fMLP Signaling in N…
hsa-miR-154	miR-154-5p (miRNAs w/seed AGGUUAU)	TargetScan Human	High (predicted)	ENSG00000064393	HIPK2	3.524	Cell Cycle: G2/M DNA Damage Checkpoint Regulation,Molecular Mechanisms of Cancer,p53 Signaling
hsa-miR-154	miR-154-5p (miRNAs w/seed AGGUUAU)	TargetScan Human	High (predicted)	ENSG00000143324	XPR1	4.461
hsa-miR-155	miR-155-5p (miRNAs w/seed UAAUGCU)	TargetScan Human	High (predicted)	ENSG00000177674	AGTRAP	3.821
hsa-miR-155	miR-155-5p (miRNAs w/seed UAAUGCU)	TargetScan Human	High (predicted)	ENSG00000110395	CBL	3.524	14-3-3-mediated Signaling,Clathrin-mediated Endocytosis Signaling,Ephrin B Signaling,Erythropoietin Signaling,Fcγ Receptor-mediated Phagocytosis in Macrophages and Monocytes,FLT3 Signaling in Hematopoietic Progenitor Cells,Insulin Receptor Signaling,Molecular Mechanisms of Cancer,PI3K Signaling in B Lymphocytes,Protein Ubiquitination Pathway,PTEN Signaling,RANK Signaling in Osteoclasts,Role of Os…
hsa-miR-155	miR-155-5p (miRNAs w/seed UAAUGCU)	TarBase,TargetScan Human	Experimentally Observed,High (predicted)	ENSG00000163347	CLDN1	1.88	Agranulocyte Adhesion and Diapedesis,Granulocyte Adhesion and Diapedesis,Leukocyte Extravasation Signaling,Sertoli Cell-Sertoli Cell Junction Signaling,Tight Junction Signaling
hsa-miR-155	miR-155-5p (miRNAs w/seed UAAUGCU)	TarBase	Experimentally Observed	ENSG00000168036	CTNNB1	4.277	Basal Cell Carcinoma Signaling,Colorectal Cancer Metastasis Signaling,Endometrial Cancer Signaling,Ephrin B Signaling,Epithelial Adherens Junction Signaling,Factors Promoting Cardiogenesis in Vertebrates,Gap Junction Signaling,Germ Cell-Sertoli Cell Junction Signaling,Glioblastoma Multiforme Signaling,Gα12/13 Signaling,Human Embryonic Stem Cell Pluripotency,ILK Signaling,Leukocyte Extravasation S…
hsa-miR-155	miR-155-5p (miRNAs w/seed UAAUGCU)	TargetScan Human	High (predicted)	ENSG00000143079	CTTNBP2NL	4.769
hsa-miR-155	miR-155-5p (miRNAs w/seed UAAUGCU)	TarBase	Experimentally Observed	ENSG00000046604	DSG2	4.461
hsa-miR-155	miR-155-5p (miRNAs w/seed UAAUGCU)	TargetScan Human,miRecords	Experimentally Observed,High (predicted)	ENSG00000134954	ETS1	4.277	B Cell Receptor Signaling,ERK/MAPK Signaling,GM-CSF Signaling,HGF Signaling,Regulation of the Epithelial-Mesenchymal Transition Pathway,Renal Cell Carcinoma Signaling,Telomerase Signaling
hsa-miR-155	miR-155-5p (miRNAs w/seed UAAUGCU)	TargetScan Human	High (predicted)	ENSG00000162613	FUBP1	4.46
hsa-miR-155	miR-155-5p (miRNAs w/seed UAAUGCU)	TargetScan Human	High (predicted)	ENSG00000114416	FXR1	3.074
hsa-miR-155	miR-155-5p (miRNAs w/seed UAAUGCU)	TargetScan Human	High (predicted)	ENSG00000138757	G3BP2	3.821
hsa-miR-155	miR-155-5p (miRNAs w/seed UAAUGCU)	TargetScan Human	High (predicted)	ENSG00000163041	H3F3A/H3F3B	3.524	ERK/MAPK Signaling,Estrogen Receptor Signaling,p38 MAPK Signaling,Protein Kinase A Signaling,UVB-Induced MAPK Signaling
hsa-miR-155	miR-155-5p (miRNAs w/seed UAAUGCU)	TargetScan Human	High (predicted)	ENSG00000129351	ILF3	3.524
hsa-miR-155	miR-155-5p (miRNAs w/seed UAAUGCU)	TargetScan Human	High (predicted)	ENSG00000071054	MAP4K4	4.46	Apoptosis Signaling,Creatine-phosphate Biosynthesis,Death Receptor Signaling,Ephrin Receptor Signaling,IL-10 Signaling,IL-6 Signaling,IL-8 Signaling,NF-κB Signaling,PPAR Signaling,PPARα/RXRα Activation,SAPK/JNK Signaling,Toll-like Receptor Signaling
hsa-miR-155	miR-155-5p (miRNAs w/seed UAAUGCU)	TargetScan Human	High (predicted)	ENSG00000121892	PDS5A	3.524
hsa-miR-155	miR-155-5p (miRNAs w/seed UAAUGCU)	TargetScan Human	High (predicted)	ENSG00000162734	PEA15	2.917
hsa-miR-155	miR-155-5p (miRNAs w/seed UAAUGCU)	Ingenuity Expert Findings,TarBase	Experimentally Observed	ENSG00000073921	PICALM	3.15	Clathrin-mediated Endocytosis Signaling
hsa-miR-155	miR-155-5p (miRNAs w/seed UAAUGCU)	TarBase	Experimentally Observed	ENSG00000163558	PRKCI	3.821	14-3-3-mediated Signaling,Aldosterone Signaling in Epithelial Cells,Androgen Signaling,Axonal Guidance Signaling,Breast Cancer Regulation by Stathmin1,Calcium-induced T Lymphocyte Apoptosis,CCR3 Signaling in Eosinophils,CCR5 Signaling in Macrophages,Cdc42 Signaling,Cholecystokinin/Gastrin-mediated Signaling,Corticotropin Releasing Hormone Signaling,CREB Signaling in Neurons,CXCR4 Signaling,Dopami…
hsa-miR-155	miR-155-5p (miRNAs w/seed UAAUGCU)	TargetScan Human	High (predicted)	ENSG00000112531	QKI	2.446
hsa-miR-155	miR-155-5p (miRNAs w/seed UAAUGCU)	TargetScan Human	High (predicted)	ENSG00000143344	RGL1	2.573
hsa-miR-155	miR-155-5p (miRNAs w/seed UAAUGCU)	TarBase,TargetScan Human	Experimentally Observed,High (predicted)	ENSG00000137575	SDCBP	4.067	Axonal Guidance Signaling,Ephrin Receptor Signaling
hsa-miR-155	miR-155-5p (miRNAs w/seed UAAUGCU)	TargetScan Human,miRecords	Experimentally Observed,High (predicted)	ENSG00000175387	SMAD2	3.821	Antiproliferative Role of TOB in T Cell Signaling,Colorectal Cancer Metastasis Signaling,Factors Promoting Cardiogenesis in Vertebrates,Glucocorticoid Receptor Signaling,Hepatic Fibrosis / Hepatic Stellate Cell Activation,HIPPO signaling,Human Embryonic Stem Cell Pluripotency,Molecular Mechanisms of Cancer,Pancreatic Adenocarcinoma Signaling,PPARα/RXRα Activation,RAR Activation,Regulation of IL-2…
hsa-miR-155	miR-155-5p (miRNAs w/seed UAAUGCU)	TargetScan Human	High (predicted)	ENSG00000115904	SOS1	4.067	Actin Cytoskeleton Signaling,Actin Nucleation by ARP-WASP Complex,Acute Myeloid Leukemia Signaling,Acute Phase Response Signaling,Aldosterone Signaling in Epithelial Cells,Angiopoietin Signaling,Axonal Guidance Signaling,B Cell Receptor Signaling,BMP signaling pathway,Breast Cancer Regulation by Stathmin1,Cardiac Hypertrophy Signaling,Cholecystokinin/Gastrin-mediated Signaling,Chronic Myeloid Leu…
hsa-miR-155	miR-155-5p (miRNAs w/seed UAAUGCU)	TargetScan Human	High (predicted)	ENSG00000121749	TBC1D15	3.15
hsa-miR-155	miR-155-5p (miRNAs w/seed UAAUGCU)	TargetScan Human	High (predicted)	ENSG00000060237	WNK1	3.524	ERK5 Signaling
hsa-miR-155	miR-155-5p (miRNAs w/seed UAAUGCU)	TargetScan Human	High (predicted)	ENSG00000164924	YWHAZ	4.769	14-3-3-mediated Signaling,Cell Cycle: G2/M DNA Damage Checkpoint Regulation,ERK/MAPK Signaling,ERK5 Signaling,HIPPO signaling,IGF-1 Signaling,Myc Mediated Apoptosis Signaling,p70S6K Signaling,PI3K/AKT Signaling,Protein Kinase A Signaling
hsa-miR-1587	miR-1587 (and other miRNAs w/seed UGGGCUG)	TargetScan Human	High (predicted)	ENSG00000167995	BEST1	3.821
hsa-miR-1587	miR-1587 (and other miRNAs w/seed UGGGCUG)	TargetScan Human	High (predicted)	ENSG00000162511	LAPTM5	5.81
hsa-miR-1587	miR-1587 (and other miRNAs w/seed UGGGCUG)	TargetScan Human	High (predicted)	ENSG00000275023	MLLT6	3.15
hsa-miR-1587	miR-1587 (and other miRNAs w/seed UGGGCUG)	TargetScan Human	High (predicted)	ENSG00000116962	NID1	5.022
hsa-miR-1587	miR-1587 (and other miRNAs w/seed UGGGCUG)	TargetScan Human	High (predicted),Moderate (predicted)	ENSG00000140264	SERF2	4.067
hsa-miR-1587	miR-1587 (and other miRNAs w/seed UGGGCUG)	TargetScan Human	High (predicted)	ENSG00000106609	TMEM248	2.791
hsa-miR-1587	miR-1587 (and other miRNAs w/seed UGGGCUG)	TargetScan Human	High (predicted)	ENSG00000041982	TNC	2.96
hsa-miR-1587	miR-1587 (and other miRNAs w/seed UGGGCUG)	TargetScan Human	High (predicted)	ENSG00000143569	UBAP2L	3.524
hsa-miR-424	miR-16-5p (and other miRNAs w/seed AGCAGCA)	TargetScan Human	High (predicted)	ENSG00000156218	ADAMTSL3	4.46
hsa-miR-424	miR-16-5p (and other miRNAs w/seed AGCAGCA)	TargetScan Human	High (predicted)	ENSG00000126016	AMOT	5.026	HIPPO signaling
hsa-miR-424	miR-16-5p (and other miRNAs w/seed AGCAGCA)	TargetScan Human	High (predicted)	ENSG00000001629	ANKIB1	2.608
hsa-miR-424	miR-16-5p (and other miRNAs w/seed AGCAGCA)	TargetScan Human	High (predicted)	ENSG00000119682	AREL1	4.46
hsa-miR-424	miR-16-5p (and other miRNAs w/seed AGCAGCA)	TargetScan Human	High (predicted)	ENSG00000131089	ARHGEF9	5.022	Breast Cancer Regulation by Stathmin1,Molecular Mechanisms of Cancer,Phospholipase C Signaling,Reelin Signaling in Neurons,RhoGDI Signaling,Signaling by Rho Family GTPases,Thrombin Signaling
hsa-miR-424	miR-16-5p (and other miRNAs w/seed AGCAGCA)	TargetScan Human	High (predicted)	ENSG00000116539	ASH1L	4.46
hsa-miR-424	miR-16-5p (and other miRNAs w/seed AGCAGCA)	TarBase,TargetScan Human	Experimentally Observed,High (predicted)	ENSG00000198925	ATG9A	4.067	autophagy
hsa-miR-424	miR-16-5p (and other miRNAs w/seed AGCAGCA)	TargetScan Human	High (predicted)	ENSG00000076108	BAZ2A	5.022
hsa-miR-424	miR-16-5p (and other miRNAs w/seed AGCAGCA)	TargetScan Human	High (predicted)	ENSG00000103429	BFAR	2.428
hsa-miR-424	miR-16-5p (and other miRNAs w/seed AGCAGCA)	TargetScan Human	High (predicted)	ENSG00000171634	BPTF	4.767
hsa-miR-424	miR-16-5p (and other miRNAs w/seed AGCAGCA)	TargetScan Human	High (predicted)	ENSG00000143933	CALM1 (includes others)	2.773	Androgen Signaling,B Cell Receptor Signaling,Breast Cancer Regulation by Stathmin1,Calcium Signaling,Calcium-induced T Lymphocyte Apoptosis,cAMP-mediated signaling,Cardiac Hypertrophy Signaling,CCR3 Signaling in Eosinophils,CCR5 Signaling in Macrophages,CD28 Signaling in T Helper Cells,Cellular Effects of Sildenafil (Viagra),Chemokine Signaling,Corticotropin Releasing Hormone Signaling,CREB Signa…
hsa-miR-424	miR-16-5p (and other miRNAs w/seed AGCAGCA)	TargetScan Human,miRecords	Experimentally Observed,High (predicted)	ENSG00000135387	CAPRIN1	5.239
hsa-miR-424	miR-16-5p (and other miRNAs w/seed AGCAGCA)	TargetScan Human	High (predicted)	ENSG00000142453	CARM1	3.524	Estrogen Receptor Signaling,RAR Activation
hsa-miR-424	miR-16-5p (and other miRNAs w/seed AGCAGCA)	TargetScan Human	High (predicted)	ENSG00000108091	CCDC6	1.967
hsa-miR-424	miR-16-5p (and other miRNAs w/seed AGCAGCA)	TargetScan Human	High (predicted)	ENSG00000177575	CD163	4.768	Glucocorticoid Receptor Signaling
hsa-miR-424	miR-16-5p (and other miRNAs w/seed AGCAGCA)	TargetScan Human	High (predicted)	ENSG00000198087	CD2AP	4.067	Clathrin-mediated Endocytosis Signaling
hsa-miR-424	miR-16-5p (and other miRNAs w/seed AGCAGCA)	TargetScan Human	High (predicted)	ENSG00000173575	CHD2	4.77
hsa-miR-424	miR-16-5p (and other miRNAs w/seed AGCAGCA)	TargetScan Human	High (predicted)	ENSG00000124177	CHD6	3.821
hsa-miR-424	miR-16-5p (and other miRNAs w/seed AGCAGCA)	TargetScan Human	High (predicted)	ENSG00000111799	COL12A1	5.024	Hepatic Fibrosis / Hepatic Stellate Cell Activation
hsa-miR-424	miR-16-5p (and other miRNAs w/seed AGCAGCA)	TargetScan Human	High (predicted)	ENSG00000108582	CPD	4.625
hsa-miR-424	miR-16-5p (and other miRNAs w/seed AGCAGCA)	TargetScan Human	High (predicted)	ENSG00000009307	CSDE1	4.623
hsa-miR-424	miR-16-5p (and other miRNAs w/seed AGCAGCA)	TargetScan Human	High (predicted)	ENSG00000144655	CSRNP1	4.067
hsa-miR-424	miR-16-5p (and other miRNAs w/seed AGCAGCA)	TargetScan Human	High (predicted)	ENSG00000057019	DCBLD2	4.067
hsa-miR-424	miR-16-5p (and other miRNAs w/seed AGCAGCA)	TargetScan Human	High (predicted)	ENSG00000069345	DNAJA2	5.024	NRF2-mediated Oxidative Stress Response,Unfolded protein response
hsa-miR-424	miR-16-5p (and other miRNAs w/seed AGCAGCA)	TargetScan Human	High (predicted)	ENSG00000135720	DYNC1LI2	4.77	phagosome maturation
hsa-miR-424	miR-16-5p (and other miRNAs w/seed AGCAGCA)	TargetScan Human	High (predicted)	ENSG00000145191	EIF2B5	3.15	Cardiac Hypertrophy Signaling,EIF2 Signaling,Insulin Receptor Signaling,Regulation of eIF4 and p70S6K Signaling,VEGF Signaling
hsa-miR-424	miR-16-5p (and other miRNAs w/seed AGCAGCA)	TargetScan Human	High (predicted)	ENSG00000107581	EIF3A	3.102	EIF2 Signaling,mTOR Signaling,Regulation of eIF4 and p70S6K Signaling
hsa-miR-424	miR-16-5p (and other miRNAs w/seed AGCAGCA)	TargetScan Human	High (predicted)	ENSG00000063046	EIF4B	2.892	mTOR Signaling
hsa-miR-424	miR-16-5p (and other miRNAs w/seed AGCAGCA)	TargetScan Human	High (predicted)	ENSG00000110321	EIF4G2	4.275	EIF2 Signaling,mTOR Signaling,Regulation of eIF4 and p70S6K Signaling
hsa-miR-424	miR-16-5p (and other miRNAs w/seed AGCAGCA)	TargetScan Human	High (predicted)	ENSG00000088832	FKBP1A	4.46	mTOR Signaling
hsa-miR-424	miR-16-5p (and other miRNAs w/seed AGCAGCA)	TarBase,TargetScan Human	Experimentally Observed,High (predicted)	ENSG00000075420	FNDC3B	2.494
hsa-miR-424	miR-16-5p (and other miRNAs w/seed AGCAGCA)	TargetScan Human	High (predicted)	ENSG00000162613	FUBP1	4.46
hsa-miR-424	miR-16-5p (and other miRNAs w/seed AGCAGCA)	TargetScan Human	High (predicted)	ENSG00000164930	FZD6	4.46	Adipogenesis pathway,Axonal Guidance Signaling,Basal Cell Carcinoma Signaling,Colorectal Cancer Metastasis Signaling,Factors Promoting Cardiogenesis in Vertebrates,Glioblastoma Multiforme Signaling,Human Embryonic Stem Cell Pluripotency,Molecular Mechanisms of Cancer,Mouse Embryonic Stem Cell Pluripotency,Ovarian Cancer Signaling,PCP pathway,Regulation of the Epithelial-Mesenchymal Transition Pat…
hsa-miR-424	miR-16-5p (and other miRNAs w/seed AGCAGCA)	TargetScan Human	High (predicted)	ENSG00000146535	GNA12	4.067	Actin Cytoskeleton Signaling,Actin Nucleation by ARP-WASP Complex,Androgen Signaling,Axonal Guidance Signaling,Cardiac Hypertrophy Signaling,Cholecystokinin/Gastrin-mediated Signaling,CREB Signaling in Neurons,CXCR4 Signaling,Endothelin-1 Signaling,Ephrin B Signaling,Ephrin Receptor Signaling,ERK5 Signaling,G Beta Gamma Signaling,Gα12/13 Signaling,IL-1 Signaling,IL-8 Signaling,Molecular Mechanism…
hsa-miR-424	miR-16-5p (and other miRNAs w/seed AGCAGCA)	miRecords	Experimentally Observed	ENSG00000163041	H3F3A/H3F3B	3.524	ERK/MAPK Signaling,Estrogen Receptor Signaling,p38 MAPK Signaling,Protein Kinase A Signaling,UVB-Induced MAPK Signaling
hsa-miR-424	miR-16-5p (and other miRNAs w/seed AGCAGCA)	TargetScan Human	High (predicted)	ENSG00000198265	HELZ	4.46
hsa-miR-424	miR-16-5p (and other miRNAs w/seed AGCAGCA)	TargetScan Human	High (predicted)	ENSG00000064393	HIPK2	3.524	Cell Cycle: G2/M DNA Damage Checkpoint Regulation,Molecular Mechanisms of Cancer,p53 Signaling
hsa-miR-424	miR-16-5p (and other miRNAs w/seed AGCAGCA)	TargetScan Human	High (predicted)	ENSG00000122566	HNRNPA2B1	4.46	Systemic Lupus Erythematosus Signaling,Telomere Extension by Telomerase
hsa-miR-424	miR-16-5p (and other miRNAs w/seed AGCAGCA)	miRecords	Experimentally Observed	ENSG00000166598	HSP90B1	5.597	Aldosterone Signaling in Epithelial Cells,Aryl Hydrocarbon Receptor Signaling,Endoplasmic Reticulum Stress Pathway,eNOS Signaling,Glucocorticoid Receptor Signaling,Hypoxia Signaling in the Cardiovascular System,Mitotic Roles of Polo-Like Kinase,Neuregulin Signaling,Nitric Oxide Signaling in the Cardiovascular System,PI3K/AKT Signaling,PPAR Signaling,PPARα/RXRα Activation,Prostate Cancer Signaling…
hsa-miR-424	miR-16-5p (and other miRNAs w/seed AGCAGCA)	TargetScan Human	High (predicted)	ENSG00000142798	HSPG2	5.024	Inhibition of Angiogenesis by TSP1,Inhibition of Matrix Metalloproteases
hsa-miR-424	miR-16-5p (and other miRNAs w/seed AGCAGCA)	TarBase,TargetScan Human	Experimentally Observed,High (predicted)	ENSG00000197081	IGF2R	4.769	Glioma Signaling,NF-κB Signaling,PTEN Signaling,STAT3 Pathway
hsa-miR-424	miR-16-5p (and other miRNAs w/seed AGCAGCA)	TargetScan Human	High (predicted)	ENSG00000116679	IVNS1ABP	3.15
hsa-miR-424	miR-16-5p (and other miRNAs w/seed AGCAGCA)	TargetScan Human	High (predicted)	ENSG00000139116	KIF21A	4.067
hsa-miR-424	miR-16-5p (and other miRNAs w/seed AGCAGCA)	TargetScan Human	High (predicted)	ENSG00000118058	KMT2A	4.461
hsa-miR-424	miR-16-5p (and other miRNAs w/seed AGCAGCA)	TargetScan Human	High (predicted)	ENSG00000055609	KMT2C	4.77
hsa-miR-424	miR-16-5p (and other miRNAs w/seed AGCAGCA)	TargetScan Human	High (predicted)	ENSG00000078081	LAMP3	3.15
hsa-miR-424	miR-16-5p (and other miRNAs w/seed AGCAGCA)	TargetScan Human	High (predicted)	ENSG00000189067	LITAF	4.067
hsa-miR-424	miR-16-5p (and other miRNAs w/seed AGCAGCA)	TargetScan Human	High (predicted)	ENSG00000070018	LRP6	4.901	Colorectal Cancer Metastasis Signaling,Factors Promoting Cardiogenesis in Vertebrates,Molecular Mechanisms of Cancer,Role of Macrophages, Fibroblasts and Endothelial Cells in Rheumatoid Arthritis,Role of Osteoblasts, Osteoclasts and Chondrocytes in Rheumatoid Arthritis,Wnt/β-catenin Signaling
hsa-miR-424	miR-16-5p (and other miRNAs w/seed AGCAGCA)	TargetScan Human	High (predicted)	ENSG00000135525	MAP7	4.276
hsa-miR-424	miR-16-5p (and other miRNAs w/seed AGCAGCA)	TargetScan Human	High (predicted)	ENSG00000275023	MLLT6	3.15
hsa-miR-424	miR-16-5p (and other miRNAs w/seed AGCAGCA)	TargetScan Human	High (predicted)	ENSG00000197535	MYO5A	4.067	Fcγ Receptor-mediated Phagocytosis in Macrophages and Monocytes
hsa-miR-424	miR-16-5p (and other miRNAs w/seed AGCAGCA)	TargetScan Human	High (predicted)	ENSG00000196498	NCOR2	2.318	Aryl Hydrocarbon Receptor Signaling,Estrogen Receptor Signaling,Glucocorticoid Receptor Signaling,Huntington's Disease Signaling,LXR/RXR Activation,PPAR Signaling,PPARα/RXRα Activation,RAR Activation,TR/RXR Activation,VDR/RXR Activation,Xenobiotic Metabolism Signaling
hsa-miR-424	miR-16-5p (and other miRNAs w/seed AGCAGCA)	TargetScan Human	High (predicted)	ENSG00000196712	NF1	2.636	Glioblastoma Multiforme Signaling,Molecular Mechanisms of Cancer
hsa-miR-424	miR-16-5p (and other miRNAs w/seed AGCAGCA)	TargetScan Human	High (predicted)	ENSG00000132182	NUP210	3.524
hsa-miR-424	miR-16-5p (and other miRNAs w/seed AGCAGCA)	TargetScan Human	High (predicted)	ENSG00000078674	PCM1	3.524
hsa-miR-424	miR-16-5p (and other miRNAs w/seed AGCAGCA)	TargetScan Human	High (predicted)	ENSG00000187091	PLCD1	3.15	14-3-3-mediated Signaling,Aldosterone Signaling in Epithelial Cells,Antioxidant Action of Vitamin C,Axonal Guidance Signaling,Cardiac Hypertrophy Signaling,Cellular Effects of Sildenafil (Viagra),CREB Signaling in Neurons,D-myo-inositol (1,4,5)-Trisphosphate Biosynthesis,D-myo-inositol-5-phosphate Metabolism,Dendritic Cell Maturation,Dopamine-DARPP32 Feedback in cAMP Signaling,Endothelin-1 Signal…
hsa-miR-424	miR-16-5p (and other miRNAs w/seed AGCAGCA)	TargetScan Human	High (predicted)	ENSG00000132424	PNISR	3.821
hsa-miR-424	miR-16-5p (and other miRNAs w/seed AGCAGCA)	TargetScan Human	High (predicted)	ENSG00000117523	PRRC2C	4.463
hsa-miR-424	miR-16-5p (and other miRNAs w/seed AGCAGCA)	TargetScan Human	High (predicted)	ENSG00000112531	QKI	2.446
hsa-miR-424	miR-16-5p (and other miRNAs w/seed AGCAGCA)	TargetScan Human	High (predicted)	ENSG00000123728	RAP2C	3.821
hsa-miR-424	miR-16-5p (and other miRNAs w/seed AGCAGCA)	TarBase,TargetScan Human	Experimentally Observed,High (predicted)	ENSG00000115310	RTN4	2.772	Axonal Guidance Signaling
hsa-miR-424	miR-16-5p (and other miRNAs w/seed AGCAGCA)	TargetScan Human	High (predicted)	ENSG00000142864	SERBP1	2.543
hsa-miR-424	miR-16-5p (and other miRNAs w/seed AGCAGCA)	TargetScan Human	High (predicted)	ENSG00000136603	SKIL	5.241	Transcriptional Regulatory Network in Embryonic Stem Cells
hsa-miR-424	miR-16-5p (and other miRNAs w/seed AGCAGCA)	TargetScan Human	High (predicted)	ENSG00000074621	SLC24A1	4.067
hsa-miR-424	miR-16-5p (and other miRNAs w/seed AGCAGCA)	TarBase	Experimentally Observed	ENSG00000111371	SLC38A1	4.067	Glutamate Receptor Signaling
hsa-miR-424	miR-16-5p (and other miRNAs w/seed AGCAGCA)	TargetScan Human	High (predicted)	ENSG00000115904	SOS1	4.067	Actin Cytoskeleton Signaling,Actin Nucleation by ARP-WASP Complex,Acute Myeloid Leukemia Signaling,Acute Phase Response Signaling,Aldosterone Signaling in Epithelial Cells,Angiopoietin Signaling,Axonal Guidance Signaling,B Cell Receptor Signaling,BMP signaling pathway,Breast Cancer Regulation by Stathmin1,Cardiac Hypertrophy Signaling,Cholecystokinin/Gastrin-mediated Signaling,Chronic Myeloid Leu…
hsa-miR-424	miR-16-5p (and other miRNAs w/seed AGCAGCA)	TargetScan Human	High (predicted)	ENSG00000092201	SUPT16H	4.067
hsa-miR-424	miR-16-5p (and other miRNAs w/seed AGCAGCA)	TargetScan Human	High (predicted)	ENSG00000133789	SWAP70	4.768
hsa-miR-424	miR-16-5p (and other miRNAs w/seed AGCAGCA)	TargetScan Human	High (predicted)	ENSG00000112592	TBP	4.461	Androgen Signaling,Assembly of RNA Polymerase I Complex,Assembly of RNA Polymerase II Complex,Assembly of RNA Polymerase III Complex,CREB Signaling in Neurons,Estrogen Receptor Signaling,Glucocorticoid Receptor Signaling,Huntington's Disease Signaling,NF-κB Activation by Viruses,Thrombin Signaling
hsa-miR-424	miR-16-5p (and other miRNAs w/seed AGCAGCA)	TargetScan Human	High (predicted)	ENSG00000198586	TLK1	4.067	ATM Signaling,Role of CHK Proteins in Cell Cycle Checkpoint Control
hsa-miR-424	miR-16-5p (and other miRNAs w/seed AGCAGCA)	TargetScan Human	High (predicted)	ENSG00000106609	TMEM248	2.791
hsa-miR-424	miR-16-5p (and other miRNAs w/seed AGCAGCA)	TargetScan Human	High (predicted)	ENSG00000100354	TNRC6B	5.24
hsa-miR-424	miR-16-5p (and other miRNAs w/seed AGCAGCA)	TarBase,TargetScan Human	Experimentally Observed,Moderate (predicted)	ENSG00000143549	TPM3	5.023	Calcium Signaling
hsa-miR-424	miR-16-5p (and other miRNAs w/seed AGCAGCA)	TargetScan Human	High (predicted)	ENSG00000168016	TRANK1	4.461
hsa-miR-424	miR-16-5p (and other miRNAs w/seed AGCAGCA)	TargetScan Human	High (predicted)	ENSG00000163714	U2SURP	3.524
hsa-miR-424	miR-16-5p (and other miRNAs w/seed AGCAGCA)	TargetScan Human	High (predicted)	ENSG00000109046	WSB1	3.15
hsa-miR-424	miR-16-5p (and other miRNAs w/seed AGCAGCA)	TargetScan Human	High (predicted)	ENSG00000143324	XPR1	4.461
hsa-miR-424	miR-16-5p (and other miRNAs w/seed AGCAGCA)	TargetScan Human	High (predicted)	ENSG00000134308	YWHAQ	2.926	14-3-3-mediated Signaling,Cell Cycle: G2/M DNA Damage Checkpoint Regulation,ERK/MAPK Signaling,ERK5 Signaling,HIPPO signaling,IGF-1 Signaling,Myc Mediated Apoptosis Signaling,p70S6K Signaling,PI3K/AKT Signaling,Protein Kinase A Signaling
hsa-miR-424	miR-16-5p (and other miRNAs w/seed AGCAGCA)	TargetScan Human	High (predicted)	ENSG00000140836	ZFHX3	3.524	Transcriptional Regulatory Network in Embryonic Stem Cells
hsa-miR-424	miR-16-5p (and other miRNAs w/seed AGCAGCA)	TargetScan Human	High (predicted)	ENSG00000106261	ZKSCAN1	3.524
hsa-miR-4793-3p	miR-17-2-3p (and other miRNAs w/seed CUGCACU)	TargetScan Human	High (predicted)	ENSG00000118200	CAMSAP2	2.446
hsa-miR-4793-3p	miR-17-2-3p (and other miRNAs w/seed CUGCACU)	TargetScan Human	High (predicted)	ENSG00000121892	PDS5A	3.524
hsa-miR-106b	miR-17-5p (and other miRNAs w/seed AAAGUGC)	TargetScan Human	High (predicted)	ENSG00000168615	ADAM9	3.524	Axonal Guidance Signaling
hsa-miR-106b	miR-17-5p (and other miRNAs w/seed AAAGUGC)	TargetScan Human	High (predicted)	ENSG00000160710	ADAR	2.708	Activation of IRF by Cytosolic Pattern Recognition Receptors
hsa-miR-106b	miR-17-5p (and other miRNAs w/seed AAAGUGC)	TargetScan Human	High (predicted)	ENSG00000170776	AKAP13	4.46	cAMP-mediated signaling,Cardiac β-adrenergic Signaling,Protein Kinase A Signaling
hsa-miR-106b	miR-17-5p (and other miRNAs w/seed AAAGUGC)	TargetScan Human	High (predicted)	ENSG00000133805	AMPD3	3.524
hsa-miR-106b	miR-17-5p (and other miRNAs w/seed AAAGUGC)	TargetScan Human	High (predicted)	ENSG00000154122	ANKH	5.239
hsa-miR-106b	miR-17-5p (and other miRNAs w/seed AAAGUGC)	TargetScan Human	High (predicted)	ENSG00000001629	ANKIB1	2.608
hsa-miR-106b	miR-17-5p (and other miRNAs w/seed AAAGUGC)	TargetScan Human	High (predicted)	ENSG00000101745	ANKRD12	4.067
hsa-miR-106b	miR-17-5p (and other miRNAs w/seed AAAGUGC)	TargetScan Human	High (predicted)	ENSG00000177119	ANO6	2.606
hsa-miR-106b	miR-17-5p (and other miRNAs w/seed AAAGUGC)	Ingenuity Expert Findings,TargetScan Human,miRecords	Experimentally Observed,High (predicted)	ENSG00000142192	APP	4.769	Amyloid Processing,Docosahexaenoic Acid (DHA) Signaling,Mitochondrial Dysfunction,Neuroprotective Role of THOP1 in Alzheimer's Disease,Reelin Signaling in Neurons
hsa-miR-106b	miR-17-5p (and other miRNAs w/seed AAAGUGC)	TargetScan Human	High (predicted)	ENSG00000116539	ASH1L	4.46
hsa-miR-106b	miR-17-5p (and other miRNAs w/seed AAAGUGC)	TargetScan Human	High (predicted)	ENSG00000114439	BBX	3.821
hsa-miR-106b	miR-17-5p (and other miRNAs w/seed AAAGUGC)	TargetScan Human	High (predicted)	ENSG00000122786	CALD1	3.821
hsa-miR-106b	miR-17-5p (and other miRNAs w/seed AAAGUGC)	TargetScan Human	High (predicted)	ENSG00000135387	CAPRIN1	5.239
hsa-miR-106b	miR-17-5p (and other miRNAs w/seed AAAGUGC)	Ingenuity Expert Findings,TarBase,TargetScan Human,miRecords	Experimentally Observed,High (predicted)	ENSG00000124762	CDKN1A	2.531	AMPK Signaling,Antiproliferative Role of Somatostatin Receptor 2,Aryl Hydrocarbon Receptor Signaling,ATM Signaling,Bladder Cancer Signaling,Breast Cancer Regulation by Stathmin1,Cell Cycle: G1/S Checkpoint Regulation,Cell Cycle: G2/M DNA Damage Checkpoint Regulation,Chronic Myeloid Leukemia Signaling,Cyclins and Cell Cycle Regulation,Estrogen-mediated S-phase Entry,GADD45 Signaling,Glioblastoma M…
hsa-miR-106b	miR-17-5p (and other miRNAs w/seed AAAGUGC)	TargetScan Human	High (predicted)	ENSG00000187498	COL4A1	4.067	Hepatic Fibrosis / Hepatic Stellate Cell Activation
hsa-miR-106b	miR-17-5p (and other miRNAs w/seed AAAGUGC)	TargetScan Human	High (predicted)	ENSG00000057019	DCBLD2	4.067
hsa-miR-106b	miR-17-5p (and other miRNAs w/seed AAAGUGC)	TargetScan Human	High (predicted)	ENSG00000108654	DDX5	3.524	Estrogen Receptor Signaling
hsa-miR-106b	miR-17-5p (and other miRNAs w/seed AAAGUGC)	TargetScan Human	High (predicted)	ENSG00000151240	DIP2C	3.15
hsa-miR-106b	miR-17-5p (and other miRNAs w/seed AAAGUGC)	TargetScan Human	High (predicted)	ENSG00000135720	DYNC1LI2	4.77	phagosome maturation
hsa-miR-106b	miR-17-5p (and other miRNAs w/seed AAAGUGC)	TargetScan Human	High (predicted)	ENSG00000110321	EIF4G2	4.275	EIF2 Signaling,mTOR Signaling,Regulation of eIF4 and p70S6K Signaling
hsa-miR-106b	miR-17-5p (and other miRNAs w/seed AAAGUGC)	TargetScan Human	High (predicted)	ENSG00000197217	ENTPD4	3.821
hsa-miR-106b	miR-17-5p (and other miRNAs w/seed AAAGUGC)	TargetScan Human	High (predicted)	ENSG00000159023	EPB41	4.46	Sertoli Cell-Sertoli Cell Junction Signaling,Tight Junction Signaling
hsa-miR-106b	miR-17-5p (and other miRNAs w/seed AAAGUGC)	TargetScan Human	High (predicted)	ENSG00000164307	ERAP1	4.46
hsa-miR-106b	miR-17-5p (and other miRNAs w/seed AAAGUGC)	TargetScan Human	High (predicted)	ENSG00000177150	FAM210A	4.067
hsa-miR-106b	miR-17-5p (and other miRNAs w/seed AAAGUGC)	TargetScan Human	High (predicted)	ENSG00000118564	FBXL5	4.275
hsa-miR-106b	miR-17-5p (and other miRNAs w/seed AAAGUGC)	TargetScan Human	High (predicted)	ENSG00000075420	FNDC3B	2.494
hsa-miR-106b	miR-17-5p (and other miRNAs w/seed AAAGUGC)	TargetScan Human	High (predicted)	ENSG00000139926	FRMD6	3.15	HIPPO signaling
hsa-miR-106b	miR-17-5p (and other miRNAs w/seed AAAGUGC)	TargetScan Human	High (predicted)	ENSG00000114416	FXR1	3.074
hsa-miR-106b	miR-17-5p (and other miRNAs w/seed AAAGUGC)	TargetScan Human	High (predicted)	ENSG00000109458	GAB1	3.15	B Cell Receptor Signaling,Endothelin-1 Signaling,ERK5 Signaling,Fc Epsilon RI Signaling,FGF Signaling,GDNF Family Ligand-Receptor Interactions,HGF Signaling,Insulin Receptor Signaling,Molecular Mechanisms of Cancer,Neurotrophin/TRK Signaling,NGF Signaling,PI3K/AKT Signaling,Regulation of the Epithelial-Mesenchymal Transition Pathway,Renal Cell Carcinoma Signaling,Role of NANOG in Mammalian Embryo…
hsa-miR-106b	miR-17-5p (and other miRNAs w/seed AAAGUGC)	TargetScan Human	High (predicted)	ENSG00000100644	HIF1A	4.769	Adipogenesis pathway,HIF1α Signaling,Hypoxia Signaling in the Cardiovascular System,ILK Signaling,Molecular Mechanisms of Cancer,mTOR Signaling,p53 Signaling,Regulation of the Epithelial-Mesenchymal Transition Pathway,Renal Cell Carcinoma Signaling,TR/RXR Activation,VEGF Signaling
hsa-miR-106b	miR-17-5p (and other miRNAs w/seed AAAGUGC)	TargetScan Human	High (predicted)	ENSG00000109971	HSPA8	5.593	Aldosterone Signaling in Epithelial Cells,Clathrin-mediated Endocytosis Signaling,eNOS Signaling,Glucocorticoid Receptor Signaling,Huntington's Disease Signaling,Protein Ubiquitination Pathway,Unfolded protein response
hsa-miR-106b	miR-17-5p (and other miRNAs w/seed AAAGUGC)	TargetScan Human	High (predicted)	ENSG00000114166	KAT2B	3.184	AMPK Signaling,Androgen Signaling,Cell Cycle: G2/M DNA Damage Checkpoint Regulation,Estrogen Receptor Signaling,Glucocorticoid Receptor Signaling,HMGB1 Signaling,p53 Signaling,RAR Activation
hsa-miR-106b	miR-17-5p (and other miRNAs w/seed AAAGUGC)	TargetScan Human	High (predicted)	ENSG00000132510	KDM6B	3.821
hsa-miR-106b	miR-17-5p (and other miRNAs w/seed AAAGUGC)	TargetScan Human	High (predicted)	ENSG00000162522	KIAA1522	2.608
hsa-miR-106b	miR-17-5p (and other miRNAs w/seed AAAGUGC)	TargetScan Human	High (predicted)	ENSG00000118058	KMT2A	4.461
hsa-miR-106b	miR-17-5p (and other miRNAs w/seed AAAGUGC)	TargetScan Human	High (predicted)	ENSG00000055609	KMT2C	4.77
hsa-miR-106b	miR-17-5p (and other miRNAs w/seed AAAGUGC)	TargetScan Human	High (predicted)	ENSG00000182481	KPNA2	4.067	RAN Signaling
hsa-miR-106b	miR-17-5p (and other miRNAs w/seed AAAGUGC)	TargetScan Human	High (predicted)	ENSG00000068697	LAPTM4A	3.437
hsa-miR-106b	miR-17-5p (and other miRNAs w/seed AAAGUGC)	TargetScan Human	High (predicted)	ENSG00000189067	LITAF	4.067
hsa-miR-106b	miR-17-5p (and other miRNAs w/seed AAAGUGC)	TargetScan Human	High (predicted)	ENSG00000197442	MAP3K5	4.067	14-3-3-mediated Signaling,4-1BB Signaling in T Lymphocytes,Acute Phase Response Signaling,Apoptosis Signaling,B Cell Receptor Signaling,Cardiac Hypertrophy Signaling,CD27 Signaling in Lymphocytes,Death Receptor Signaling,Endoplasmic Reticulum Stress Pathway,FGF Signaling,Germ Cell-Sertoli Cell Junction Signaling,GNRH Signaling,Gα12/13 Signaling,HER-2 Signaling in Breast Cancer,HGF Signaling,Induc…
hsa-miR-106b	miR-17-5p (and other miRNAs w/seed AAAGUGC)	TargetScan Human	High (predicted)	ENSG00000135525	MAP7	4.276
hsa-miR-106b	miR-17-5p (and other miRNAs w/seed AAAGUGC)	TargetScan Human	High (predicted)	ENSG00000204406	MBD5	2.446
hsa-miR-106b	miR-17-5p (and other miRNAs w/seed AAAGUGC)	TargetScan Human	High (predicted)	ENSG00000112118	MCM3	5.023	Cell Cycle Control of Chromosomal Replication
hsa-miR-106b	miR-17-5p (and other miRNAs w/seed AAAGUGC)	TargetScan Human	High (predicted)	ENSG00000275023	MLLT6	3.15
hsa-miR-106b	miR-17-5p (and other miRNAs w/seed AAAGUGC)	TargetScan Human	High (predicted)	ENSG00000087245	MMP2	4.277	Agranulocyte Adhesion and Diapedesis,Airway Pathology in Chronic Obstructive Pulmonary Disease,Axonal Guidance Signaling,Bladder Cancer Signaling,Colorectal Cancer Metastasis Signaling,Glioma Invasiveness Signaling,Granulocyte Adhesion and Diapedesis,Hepatic Fibrosis / Hepatic Stellate Cell Activation,HER-2 Signaling in Breast Cancer,HIF1α Signaling,IL-8 Signaling,Inhibition of Matrix Metalloprot…
hsa-miR-106b	miR-17-5p (and other miRNAs w/seed AAAGUGC)	TargetScan Human	High (predicted)	ENSG00000188786	MTF1	4.067
[truncated: 6,710 more rows]

## Sheet: ovary_vs_peri_2
miR-ID	microRNA ID
#Targeting_circRNA	Number of circRNA candidates in column 3
Targeting_circRNAs	Differentially expressed circRNA candidates containg binding sites for miR, individual circRNAs are separated by comma and each circRNA has the number of binding sites for miR at the end after asterik
Ecirc	Ecirc from circRNA candidates for miRNA
miR-ID	#Targeting_circRNA	Targeting_circRNAs	Ecirc (peri/ovary)
hsa-miR-4500	7	ENSG00000101266:ENSE00001542059:ENSE00001891680:-1:478456:478760:481097:484076:20:CSNK2A1:32:31:0:0*1,ENSG00000165684:ENSE00001095443:ENSE00001095455:-1:136376349:136376481:136377543:136379299:9:SNAPC4:22:21:1:1*1,ENSG00000153094:ENSE00001743497:ENSE00001766462:1:111142313:111142391:111123733:111124112:2:BCL2L11:17:8:0:0*1,ENSG00000092841:ENSE00002400714:ENSE00002342001:1:56161387:56161465:561599…	-1.11
hsa-miR-613	23	ENSG00000196352:ENSE00002384542:ENSE00001935533:1:207340391:207340508:207336693:207337409:1:CD55:23:16:0:0*1,ENSG00000115760:ENSE00000743540:ENSE00000743538:1:32414769:32416163:32401463:32401623:2:BIRC6:12:10:0:0*1,ENSG00000115414:ENSE00001145978:ENSE00001956893:-1:215371909:215372375:215379130:215382325:2:FN1:66:51:0:0*1,ENSG00000163755:ENSE00001837062:ENSE00001077986:1:149172095:149172961:14916…	0.78
hsa-miR-101	12	ENSG00000166503:ENSE00002578642:ENSE00001159056:-1:83112738:83115741:83127753:83139275:15:HDGFRP3:18:17:0:0*1,ENSG00000120705:ENSE00001129268:ENSE00001129273:-1:138510565:138510629:138511045:138511200:5:ETF1:25:24:0:0*1,ENSG00000115414:ENSE00001145978:ENSE00001956893:-1:215371909:215372375:215379130:215382325:2:FN1:66:51:0:0*1,ENSG00000156508:ENSE00001275154:ENSE00001866834:-1:73517521:73517934:7…	1.54
hsa-miR-107	28	ENSG00000204256:ENSE00001896970:ENSE00001870466:1:32979542:32980464:32976562:32977570:6:BRD2:42:26:0:0*2,ENSG00000051009:ENSE00002160274:ENSE00000903295:-1:6214733:6215355:6223080:6223238:11:FAM160A2:16:6:0:0*1,ENSG00000213904:ENSE00001778910:ENSE00003224994:1:42510897:42510974:42485096:42485473:19:LIPE-AS1:15:13:0:0*1,ENSG00000125386:ENSE00002078371:ENSE00000854823:1:2699680:2700501:2672121:2672…	0.53
hsa-miR-103b	7	ENSG00000115414:ENSE00001945315:ENSE00001956893:-1:215371909:215372439:215379130:215382325:2:FN1:65:51:0:0*2,ENSG00000160710:ENSE00001952208:ENSE00001053903:-1:154584634:154585043:154598402:154598585:1:ADAR:32:13:0:0*2,ENSG00000115414:ENSE00001145978:ENSE00001956893:-1:215371909:215372375:215379130:215382325:2:FN1:66:51:0:0*2,ENSG00000183340:ENSE00002211134:ENSE00001328663:1:96404279:96404391:963…	2.33
hsa-miR-105	23	ENSG00000157601:ENSE00001821897:ENSE00001928216:1:41450928:41451243:41449137:41449785:21:MX1:45:43:0:0*2,ENSG00000115414:ENSE00001945315:ENSE00001956893:-1:215371909:215372439:215379130:215382325:2:FN1:65:51:0:0*2,ENSG00000163755:ENSE00001837062:ENSE00001077986:1:149172095:149172961:149167034:149167240:3:HPS3:30:22:0:0*2,ENSG00000115414:ENSE00001145978:ENSE00001956893:-1:215371909:215372375:21537…	1.1
hsa-miR-10a	14	ENSG00000115414:ENSE00001945315:ENSE00001956893:-1:215371909:215372439:215379130:215382325:2:FN1:65:51:0:0*2,ENSG00000115414:ENSE00001878718:ENSE00001245669:-1:215380811:215381329:215424146:215424325:2:FN1:48:11:0:0*2,ENSG00000115414:ENSE00001145978:ENSE00001956893:-1:215371909:215372375:215379130:215382325:2:FN1:66:51:0:0*2,ENSG00000115414:ENSE00001878718:ENSE00001146412:-1:215380811:215381329:2…	4.94
hsa-miR-1178	11	ENSG00000165684:ENSE00001095443:ENSE00001095455:-1:136376349:136376481:136377543:136379299:9:SNAPC4:22:21:1:1*1,ENSG00000134900:ENSE00001888519:ENSE00000917085:1:102667758:102667883:102648907:102649151:13:TPP2:40:29:0:0*1,ENSG00000197442:ENSE00000764408:ENSE00000764410:-1:136562503:136562615:136567631:136567874:6:MAP3K5:29:28:0:0*1,ENSG00000170558:ENSE00001842093:ENSE00001158081:-1:27951081:27952…	1.17
hsa-miR-1179	7	ENSG00000101266:ENSE00001542059:ENSE00001891680:-1:478456:478760:481097:484076:20:CSNK2A1:32:31:0:0*2,ENSG00000115414:ENSE00001145978:ENSE00001956893:-1:215371909:215372375:215379130:215382325:2:FN1:66:51:0:0*1,ENSG00000138180:ENSE00000932971:ENSE00001021508:1:93515405:93515555:93503113:93503388:10:CEP55:6:3:0:0*1,ENSG00000109971:ENSE00001101382:ENSE00002183318:-1:123059059:123059261:123059476:12…	1.27
hsa-miR-1182	7	ENSG00000197746:ENSE00000987095:ENSE00001239733:-1:71819465:71819622:71828877:71829077:10:PSAP:17:7:0:0*1,ENSG00000178035:ENSE00001907268:ENSE00001853796:-1:49027870:49028322:49028431:49028806:3:IMPDH2:11:7:0:0*1,ENSG00000111799:ENSE00002251843:ENSE00002238930:-1:75131940:75132082:75146102:75146244:6:COL12A1:45:31:0:0*1,ENSG00000111640:ENSE00001526518:ENSE00001817977:1:6538101:6538359:6536684:653…	2.07
hsa-miR-1183	9	ENSG00000148498:ENSE00000985604:ENSE00000985601:-1:34341627:34341816:34360071:34360259:10:PARD3:21:16:0:0*1,ENSG00000101266:ENSE00001542059:ENSE00001891680:-1:478456:478760:481097:484076:20:CSNK2A1:32:31:0:0*1,ENSG00000204256:ENSE00001896970:ENSE00001870466:1:32979542:32980464:32976562:32977570:6:BRD2:42:26:0:0*1,ENSG00000253755:ENSE00001508191:ENSE00001819760:-1:105668663:105668992:105669551:105…	0.22
hsa-miR-1184	39	ENSG00000008517:ENSE00002337941:ENSE00002413637:1:3081633:3082192:3068990:3069326:16:IL32:70:64:0:0*2,ENSG00000115414:ENSE00001945315:ENSE00001956893:-1:215371909:215372439:215379130:215382325:2:FN1:65:51:0:0*2,ENSG00000231609:ENSE00001762928:ENSE00001711443:-1:63043922:63045443:63047436:63047711:2:AC009501.4:11:3:0:0*2,ENSG00000115414:ENSE00001145978:ENSE00001956893:-1:215371909:215372375:215379…	1.45
hsa-miR-3679-5p	15	ENSG00000157601:ENSE00001821897:ENSE00001928216:1:41450928:41451243:41449137:41449785:21:MX1:45:43:0:0*2,ENSG00000138760:ENSE00000800851:ENSE00000725202:-1:76163225:76163383:76195707:76195864:4:SCARB2:18:5:0:0*1,ENSG00000109971:ENSE00001101382:ENSE00002183318:-1:123059059:123059261:123059476:123060028:11:HSPA8:43:36:0:0*1,ENSG00000104611:ENSE00002103779:ENSE00001040655:1:19360788:19361328:1933295…	2.39
hsa-miR-2467-5p	20	ENSG00000145592:ENSE00002034195:ENSE00002049933:-1:40831323:40831394:40833879:40834265:5:RPL37:13:8:0:0*2,ENSG00000165684:ENSE00001095443:ENSE00001095455:-1:136376349:136376481:136377543:136379299:9:SNAPC4:22:21:1:1*2,ENSG00000115760:ENSE00000743540:ENSE00000743538:1:32414769:32416163:32401463:32401623:2:BIRC6:12:10:0:0*1,ENSG00000101266:ENSE00001542059:ENSE00001891680:-1:478456:478760:481097:484…	1.1
hsa-miR-1193	23	ENSG00000115414:ENSE00001810181:ENSE00001628521:-1:215391632:215393721:215414661:215414958:2:FN1:35:19:0:0*2,ENSG00000105223:ENSE00000706612:ENSE00001952269:1:40376609:40376774:40374481:40374814:19:PLD3:52:49:0:0*1,ENSG00000163359:ENSE00001073761:ENSE00001073762:-1:237378636:237379235:237380915:237381499:2:COL6A3:12:11:0:0*1,ENSG00000115414:ENSE00001945315:ENSE00001146412:-1:215371909:215372439:2…	0.71
hsa-miR-1197	5	ENSG00000187514:ENSE00001589243:ENSE00001433834:1:231712804:231713289:231711887:231711983:2:PTMA:26:20:0:0*1,ENSG00000183340:ENSE00002211134:ENSE00001328663:1:96404279:96404391:96390483:96393257:11:JRKL:4:3:0:0*1,ENSG00000165671:ENSE00001551950:ENSE00001552227:1:177246678:177246796:177209636:177212195:5:NSD1:25:17:0:0*1,ENSG00000163902:ENSE00001252381:ENSE00001940647:-1:128625874:128626012:128644…	1.6
hsa-miR-1200	23	ENSG00000178035:ENSE00001907268:ENSE00001853796:-1:49027870:49028322:49028431:49028806:3:IMPDH2:11:7:0:0*2,ENSG00000164930:ENSE00002106238:ENSE00002096644:1:103329655:103329971:103299954:103300284:8:FZD6:15:5:0:0*2,ENSG00000205664:ENSE00001832980:ENSE00001939275:-1:3825088:3825203:3828893:3829392:X:RP11-706O15.1:8:4:0:0*2,ENSG00000117228:ENSE00001929060:ENSE00001650939:-1:89054682:89055341:890560…	1.98
hsa-miR-3972	8	ENSG00000148396:ENSE00001877672:ENSE00001592620:-1:136443823:136444082:136454109:136454327:9:SEC16A:42:29:0:0*1,ENSG00000156508:ENSE00001275154:ENSE00001866834:-1:73517521:73517934:73518030:73518610:6:EEF1A1:28:25:0:0*1,ENSG00000224093:ENSE00001742258:ENSE00001755321:1:93605406:93605573:93602138:93602440:1:RP5-1033H22.2:11:10:0:0*1,ENSG00000112118:ENSE00001015139:ENSE00001927298:-1:52267865:52267…	2.39
hsa-miR-1203	2	ENSG00000115760:ENSE00000743540:ENSE00000743538:1:32414769:32416163:32401463:32401623:2:BIRC6:12:10:0:0*1,ENSG00000133112:ENSE00002160627:ENSE00001152633:-1:45339994:45340258:45341042:45341212:13:TPT1:14:6:0:0*1	3.78
hsa-miR-1205	30	ENSG00000101266:ENSE00001542059:ENSE00001891680:-1:478456:478760:481097:484076:20:CSNK2A1:32:31:0:0*3,ENSG00000008517:ENSE00002337941:ENSE00002413637:1:3081633:3082192:3068990:3069326:16:IL32:70:64:0:0*2,ENSG00000116539:ENSE00001054210:ENSE00000961130:-1:155352706:155352858:155438327:155439068:1:ASH1L:25:10:0:0*2,ENSG00000136205:ENSE00000832700:ENSE00001010575:-1:47292828:47292905:47302950:473035…	0.61
hsa-miR-1207-3p	23	ENSG00000013583:ENSE00001121981:ENSE00000721904:-1:12974864:12975479:12989277:12989415:12:HEBP1:11:3:0:0*2,ENSG00000165684:ENSE00001095443:ENSE00001095455:-1:136376349:136376481:136377543:136379299:9:SNAPC4:22:21:1:1*2,ENSG00000204256:ENSE00001896970:ENSE00001870466:1:32979542:32980464:32976562:32977570:6:BRD2:42:26:0:0*2,ENSG00000051009:ENSE00002160274:ENSE00000903295:-1:6214733:6215355:6223080:…	-0.04
hsa-miR-4763-3p	23	ENSG00000165684:ENSE00001095443:ENSE00001095455:-1:136376349:136376481:136377543:136379299:9:SNAPC4:22:21:1:1*3,ENSG00000111640:ENSE00001526518:ENSE00001817977:1:6538101:6538359:6536684:6537996:12:GAPDH:32:18:0:0*2,ENSG00000176920:ENSE00002128812:ENSE00002106182:1:48702955:48703616:48696379:48696643:19:FUT2:6:5:0:0*2,ENSG00000124733:ENSE00000850033:ENSE00000850034:-1:43012094:43012621:43013115:43…	0.55
hsa-miR-1208	11	ENSG00000165671:ENSE00001551950:ENSE00001552227:1:177246678:177246796:177209636:177212195:5:NSD1:25:17:0:0*3,ENSG00000148498:ENSE00000985604:ENSE00000985601:-1:34341627:34341816:34360071:34360259:10:PARD3:21:16:0:0*1,ENSG00000163755:ENSE00001837062:ENSE00001077986:1:149172095:149172961:149167034:149167240:3:HPS3:30:22:0:0*1,ENSG00000183340:ENSE00002211134:ENSE00001328663:1:96404279:96404391:96390…	1.38
hsa-miR-122	7	ENSG00000105223:ENSE00000706612:ENSE00001952269:1:40376609:40376774:40374481:40374814:19:PLD3:52:49:0:0*1,ENSG00000168710:ENSE00001657443:ENSE00001151941:1:110019051:110019119:110018373:110018467:1:AHCYL1:20:16:0:0*1,ENSG00000104447:ENSE00000702132:ENSE00001768329:-1:115603873:115605002:115623611:115623758:8:TRPS1:22:12:0:0*1,ENSG00000088832:ENSE00001896851:ENSE00001861109:-1:1368978:1369039:1369…	3.02
hsa-miR-1224-3p	16	ENSG00000178035:ENSE00001907268:ENSE00001853796:-1:49027870:49028322:49028431:49028806:3:IMPDH2:11:7:0:0*2,ENSG00000101266:ENSE00001542059:ENSE00001891680:-1:478456:478760:481097:484076:20:CSNK2A1:32:31:0:0*2,ENSG00000161203:ENSE00001831555:ENSE00001823260:1:184181619:184182047:184180849:184181286:3:AP2M1:37:31:0:0*1,ENSG00000224093:ENSE00001742258:ENSE00001755321:1:93605406:93605573:93602138:936…	-0.15
hsa-miR-1224-5p	15	ENSG00000253755:ENSE00001508191:ENSE00001819760:-1:105668663:105668992:105669551:105669843:14:IGHGP:3:1:1:1*2,ENSG00000163755:ENSE00001837062:ENSE00001077986:1:149172095:149172961:149167034:149167240:3:HPS3:30:22:0:0*1,ENSG00000112118:ENSE00001015139:ENSE00001927298:-1:52267865:52267968:52275982:52276476:6:MCM3:20:14:0:0*1,ENSG00000115414:ENSE00001774870:ENSE00001849009:-1:215361147:215361626:215…	1.67
hsa-miR-1225-3p	13	ENSG00000051009:ENSE00002160274:ENSE00000903295:-1:6214733:6215355:6223080:6223238:11:FAM160A2:16:6:0:0*1,ENSG00000115414:ENSE00001145978:ENSE00001956893:-1:215371909:215372375:215379130:215382325:2:FN1:66:51:0:0*1,ENSG00000161203:ENSE00001831555:ENSE00001823260:1:184181619:184182047:184180849:184181286:3:AP2M1:37:31:0:0*1,ENSG00000163902:ENSE00001252381:ENSE00001940647:-1:128625874:128626012:128…	-0.28
hsa-miR-1225-5p	8	ENSG00000115414:ENSE00001945315:ENSE00001956893:-1:215371909:215372439:215379130:215382325:2:FN1:65:51:0:0*2,ENSG00000115414:ENSE00001145978:ENSE00001956893:-1:215371909:215372375:215379130:215382325:2:FN1:66:51:0:0*2,ENSG00000101266:ENSE00001542059:ENSE00001891680:-1:478456:478760:481097:484076:20:CSNK2A1:32:31:0:0*1,ENSG00000204256:ENSE00001896970:ENSE00001870466:1:32979542:32980464:32976562:32…	2.28
hsa-miR-1226	18	ENSG00000165684:ENSE00001095443:ENSE00001095455:-1:136376349:136376481:136377543:136379299:9:SNAPC4:22:21:1:1*2,ENSG00000051009:ENSE00002160274:ENSE00000903295:-1:6214733:6215355:6223080:6223238:11:FAM160A2:16:6:0:0*1,ENSG00000115414:ENSE00001145978:ENSE00001956893:-1:215371909:215372375:215379130:215382325:2:FN1:66:51:0:0*1,ENSG00000161203:ENSE00001831555:ENSE00001823260:1:184181619:184182047:18…	2.1
hsa-miR-1227	13	ENSG00000008517:ENSE00002337941:ENSE00002413637:1:3081633:3082192:3068990:3069326:16:IL32:70:64:0:0*2,ENSG00000115760:ENSE00000743540:ENSE00000743538:1:32414769:32416163:32401463:32401623:2:BIRC6:12:10:0:0*1,ENSG00000148396:ENSE00001877672:ENSE00001592620:-1:136443823:136444082:136454109:136454327:9:SEC16A:42:29:0:0*1,ENSG00000182899:ENSE00001820238:ENSE00001781525:1:197952540:197952625:197951159…	1.54
hsa-miR-1228	25	ENSG00000136603:ENSE00001851447:ENSE00001214279:1:170361212:170361429:170359699:170360213:3:SKIL:15:9:0:0*2,ENSG00000196352:ENSE00002384542:ENSE00001935533:1:207340391:207340508:207336693:207337409:1:CD55:23:16:0:0*1,ENSG00000115414:ENSE00001145978:ENSE00001956893:-1:215371909:215372375:215379130:215382325:2:FN1:66:51:0:0*1,ENSG00000197746:ENSE00000987095:ENSE00001239733:-1:71819465:71819622:7182…	1.33
hsa-miR-1229	10	ENSG00000165671:ENSE00001551950:ENSE00001552227:1:177246678:177246796:177209636:177212195:5:NSD1:25:17:0:0*2,ENSG00000166503:ENSE00002578642:ENSE00001159056:-1:83112738:83115741:83127753:83139275:15:HDGFRP3:18:17:0:0*1,ENSG00000115993:ENSE00000784650:ENSE00000784652:-1:201384111:201384216:201387703:201388001:2:TRAK2:23:21:0:0*1,ENSG00000173681:ENSE00001934092:ENSE00001661024:-1:19965044:19965295:…	0.63
hsa-miR-1231	20	ENSG00000115414:ENSE00001945315:ENSE00001146412:-1:215371909:215372439:215391632:215391814:2:FN1:65:36:0:0*3,ENSG00000115414:ENSE00001810181:ENSE00001628521:-1:215391632:215393721:215414661:215414958:2:FN1:35:19:0:0*2,ENSG00000115414:ENSE00001810181:ENSE00001146152:-1:215391632:215393721:215408298:215408426:2:FN1:35:24:0:0*2,ENSG00000115414:ENSE00001878718:ENSE00001146412:-1:215380811:215381329:2…	1.87
hsa-miR-146b-3p	12	ENSG00000161203:ENSE00001831555:ENSE00001823260:1:184181619:184182047:184180849:184181286:3:AP2M1:37:31:0:0*2,ENSG00000092841:ENSE00002400714:ENSE00002342001:1:56161387:56161465:56159975:56160343:12:MYL6:41:27:0:0*2,ENSG00000051009:ENSE00002160274:ENSE00000903295:-1:6214733:6215355:6223080:6223238:11:FAM160A2:16:6:0:0*1,ENSG00000180817:ENSE00001261978:ENSE00001261985:-1:70209558:70209685:70214500…	1.01
hsa-miR-1233	10	ENSG00000115414:ENSE00001145978:ENSE00001956893:-1:215371909:215372375:215379130:215382325:2:FN1:66:51:0:0*1,ENSG00000010165:ENSE00001850485:ENSE00001273849:1:171813875:171814023:171796482:171796903:1:METTL13:21:19:0:0*1,ENSG00000179134:ENSE00003098571:ENSE00000705462:1:39376437:39376495:39375650:39375889:19:SAMD4B:23:20:0:0*1,ENSG00000114423:ENSE00000774842:ENSE00001607504:-1:105678431:105678571…	1.71
hsa-miR-1234	3	ENSG00000174231:ENSE00002345080:ENSE00002648757:-1:1675620:1675812:1684472:1684837:17:PRPF8:29:4:0:0*1,ENSG00000165684:ENSE00001095443:ENSE00001095455:-1:136376349:136376481:136377543:136379299:9:SNAPC4:22:21:1:1*1,ENSG00000100345:ENSE00000653602:ENSE00001711381:-1:36284093:36284265:36291986:36292234:22:MYH9:61:48:0:0*1	1.67
hsa-miR-1236	29	ENSG00000173905:ENSE00001204604:ENSE00001204623:-1:168024526:168024594:168032520:168032852:3:GOLIM4:16:11:0:0*3,ENSG00000157601:ENSE00001821897:ENSE00001928216:1:41450928:41451243:41449137:41449785:21:MX1:45:43:0:0*2,ENSG00000083444:ENSE00001880819:ENSE00001665521:1:11975283:11975538:11960646:11960767:1:PLOD1:36:21:0:0*2,ENSG00000163946:ENSE00001933923:ENSE00001079940:-1:56633044:56633972:5664134…	1.11
hsa-miR-1237	44	ENSG00000138180:ENSE00000932971:ENSE00001021508:1:93515405:93515555:93503113:93503388:10:CEP55:6:3:0:0*3,ENSG00000096384:ENSE00000974673:ENSE00002458977:1:44253045:44253378:44250291:44250599:6:HSP90AB1:14:9:1:1*3,ENSG00000130300:ENSE00003187651:ENSE00000951633:-1:17351450:17351642:17365286:17365998:19:PLVAP:11:8:0:0*3,ENSG00000101266:ENSE00001542059:ENSE00001891680:-1:478456:478760:481097:484076:…	1.15
hsa-miR-4697-5p	6	ENSG00000165684:ENSE00001095443:ENSE00001095455:-1:136376349:136376481:136377543:136379299:9:SNAPC4:22:21:1:1*3,ENSG00000153094:ENSE00001743497:ENSE00001766462:1:111142313:111142391:111123733:111124112:2:BCL2L11:17:8:0:0*1,ENSG00000101266:ENSE00001542059:ENSE00001891680:-1:478456:478760:481097:484076:20:CSNK2A1:32:31:0:0*1,ENSG00000111640:ENSE00001526518:ENSE00001817977:1:6538101:6538359:6536684:…	0.99
hsa-miR-124	15	ENSG00000131473:ENSE00002355136:ENSE00002423081:-1:41867456:41867904:41871689:41871832:17:ACLY:44:37:0:0*1,ENSG00000125386:ENSE00002078371:ENSE00000854823:1:2699680:2700501:2672121:2672372:4:FAM193A:29:19:0:0*1,ENSG00000198561:ENSE00001174123:ENSE00002145561:1:57808165:57808292:57803621:57803990:11:CTNND1:34:27:0:0*1,ENSG00000124733:ENSE00000850033:ENSE00000850034:-1:43012094:43012621:43013115:43…	1.36
hsa-miR-1243	17	ENSG00000165671:ENSE00001551950:ENSE00001552227:1:177246678:177246796:177209636:177212195:5:NSD1:25:17:0:0*2,ENSG00000101266:ENSE00001542059:ENSE00001891680:-1:478456:478760:481097:484076:20:CSNK2A1:32:31:0:0*2,ENSG00000103222:ENSE00000830093:ENSE00000830086:1:16138364:16138558:16136478:16136644:16:ABCC1:43:42:0:0*1,ENSG00000174231:ENSE00002345080:ENSE00002648757:-1:1675620:1675812:1684472:168483…	0.38
hsa-miR-1244	6	ENSG00000127603:ENSE00001779669:ENSE00002273289:1:39424028:39424194:39282208:39282374:1:MACF1:95:25:0:0*2,ENSG00000160710:ENSE00001952208:ENSE00001053903:-1:154584634:154585043:154598402:154598585:1:ADAR:32:13:0:0*1,ENSG00000115414:ENSE00001810181:ENSE00001146152:-1:215391632:215393721:215408298:215408426:2:FN1:35:24:0:0*1,ENSG00000165671:ENSE00001551950:ENSE00001552227:1:177246678:177246796:1772…	4.67
hsa-miR-1245	8	ENSG00000115414:ENSE00001145978:ENSE00001956893:-1:215371909:215372375:215379130:215382325:2:FN1:66:51:0:0*1,ENSG00000204256:ENSE00001896970:ENSE00001870466:1:32979542:32980464:32976562:32977570:6:BRD2:42:26:0:0*1,ENSG00000075624:ENSE00001868998:ENSE00001815883:-1:5528004:5528719:5530524:5530583:7:ACTB:29:6:0:0*1,ENSG00000115414:ENSE00001945315:ENSE00001956893:-1:215371909:215372439:215379130:215…	0.5
hsa-miR-1245b-3p	21	ENSG00000101266:ENSE00001542059:ENSE00001891680:-1:478456:478760:481097:484076:20:CSNK2A1:32:31:0:0*3,ENSG00000090382:ENSE00001263888:ENSE00002357293:1:69353153:69354234:69348384:69348544:12:LYZ:7:2:0:0*2,ENSG00000078403:ENSE00002239963:ENSE00000693542:1:21713772:21713950:21673350:21673919:10:MLLT10:39:32:0:0*2,ENSG00000051009:ENSE00002160274:ENSE00000903295:-1:6214733:6215355:6223080:6223238:11:…	0.51
hsa-miR-1245b-5p	8	ENSG00000115414:ENSE00001145978:ENSE00001956893:-1:215371909:215372375:215379130:215382325:2:FN1:66:51:0:0*1,ENSG00000047457:ENSE00001922830:ENSE00001904402:-1:149176363:149176412:149177785:149177979:3:CP:38:37:0:0*1,ENSG00000115414:ENSE00001878718:ENSE00001146412:-1:215380811:215381329:215391632:215391814:2:FN1:48:36:0:0*1,ENSG00000115414:ENSE00001878718:ENSE00001245669:-1:215380811:215381329:21…	3.36
hsa-miR-1246	10	ENSG00000115414:ENSE00001945315:ENSE00001956893:-1:215371909:215372439:215379130:215382325:2:FN1:65:51:0:0*3,ENSG00000115414:ENSE00001145978:ENSE00001956893:-1:215371909:215372375:215379130:215382325:2:FN1:66:51:0:0*3,ENSG00000170558:ENSE00001842093:ENSE00001158081:-1:27951081:27952359:27990097:27990350:18:CDH2:23:17:0:0*2,ENSG00000115414:ENSE00001878718:ENSE00001245669:-1:215380811:215381329:215…	6.6
hsa-miR-1292	7	ENSG00000174231:ENSE00002345080:ENSE00002648757:-1:1675620:1675812:1684472:1684837:17:PRPF8:29:4:0:0*1,ENSG00000148396:ENSE00001877672:ENSE00001592620:-1:136443823:136444082:136454109:136454327:9:SEC16A:42:29:0:0*1,ENSG00000168710:ENSE00001657443:ENSE00001151941:1:110019051:110019119:110018373:110018467:1:AHCYL1:20:16:0:0*1,ENSG00000165671:ENSE00001551950:ENSE00001552227:1:177246678:177246796:177…	1.78
hsa-miR-1247	2	ENSG00000105223:ENSE00000706612:ENSE00001952269:1:40376609:40376774:40374481:40374814:19:PLD3:52:49:0:0*1,ENSG00000231609:ENSE00001762928:ENSE00001711443:-1:63043922:63045443:63047436:63047711:2:AC009501.4:11:3:0:0*1	4.37
hsa-miR-1248	50	ENSG00000138180:ENSE00000932971:ENSE00001021508:1:93515405:93515555:93503113:93503388:10:CEP55:6:3:0:0*3,ENSG00000096384:ENSE00000974673:ENSE00002458977:1:44253045:44253378:44250291:44250599:6:HSP90AB1:14:9:1:1*2,ENSG00000187514:ENSE00001589243:ENSE00001433834:1:231712804:231713289:231711887:231711983:2:PTMA:26:20:0:0*2,ENSG00000156508:ENSE00001275154:ENSE00001866834:-1:73517521:73517934:73518030…	1.25
hsa-miR-1249	2	ENSG00000165684:ENSE00001095443:ENSE00001095455:-1:136376349:136376481:136377543:136379299:9:SNAPC4:22:21:1:1*1,ENSG00000171302:ENSE00002758114:ENSE00002928225:-1:78992410:78992761:78993487:78993920:17:CANT1:35:34:0:0*1	-1.03
hsa-miR-1251	9	ENSG00000170085:ENSE00002460689:ENSE00001282130:1:176296251:176296320:176289654:176290955:5:SIMC1:19:12:0:0*2,ENSG00000149480:ENSE00000990811:ENSE00001770460:-1:62595752:62595891:62596637:62596825:11:MTA2:23:18:0:0*1,ENSG00000026025:ENSE00001864976:ENSE00001270949:1:17235846:17236379:17235169:17235389:10:VIM:23:20:0:0*1,ENSG00000137942:ENSE00001390096:ENSE00000831169:1:93550947:93551105:93549278:…	-0.14
hsa-miR-1252	23	ENSG00000115414:ENSE00001810181:ENSE00001628521:-1:215391632:215393721:215414661:215414958:2:FN1:35:19:0:0*3,ENSG00000115414:ENSE00001810181:ENSE00001146152:-1:215391632:215393721:215408298:215408426:2:FN1:35:24:0:0*3,ENSG00000115414:ENSE00001145978:ENSE00001956893:-1:215371909:215372375:215379130:215382325:2:FN1:66:51:0:0*2,ENSG00000104611:ENSE00002103779:ENSE00001040655:1:19360788:19361328:1933…	3.06
hsa-miR-1254	14	ENSG00000008517:ENSE00002337941:ENSE00002413637:1:3081633:3082192:3068990:3069326:16:IL32:70:64:0:0*2,ENSG00000136205:ENSE00000832700:ENSE00001010575:-1:47292828:47292905:47302950:47303584:7:TNS3:46:42:0:0*2,ENSG00000142541:ENSE00001910825:ENSE00001842442:1:49491729:49491757:49491040:49491547:19:RPL13A:39:27:0:0*1,ENSG00000135316:ENSE00001885760:ENSE00001450462:-1:85622482:85622687:85641292:85641…	0.45
hsa-miR-1255a	18	ENSG00000115414:ENSE00001145978:ENSE00001956893:-1:215371909:215372375:215379130:215382325:2:FN1:66:51:0:0*1,ENSG00000162733:ENSE00002367513:ENSE00001165614:1:162778580:162778729:162775652:162775843:1:DDR2:27:25:0:0*1,ENSG00000133112:ENSE00001479644:ENSE00002160627:-1:45336873:45337388:45339994:45340258:13:TPT1:31:14:0:0*1,ENSG00000178035:ENSE00001907268:ENSE00001853796:-1:49027870:49028322:49028…	1.84
hsa-miR-1258	15	ENSG00000163946:ENSE00001933923:ENSE00001079940:-1:56633044:56633972:56641349:56641752:3:FAM208A:25:22:0:0*2,ENSG00000115414:ENSE00001878718:ENSE00001245669:-1:215380811:215381329:215424146:215424325:2:FN1:48:11:0:0*1,ENSG00000149480:ENSE00000990811:ENSE00001770460:-1:62595752:62595891:62596637:62596825:11:MTA2:23:18:0:0*1,ENSG00000115414:ENSE00001145978:ENSE00001956893:-1:215371909:215372375:215…	2.83
hsa-miR-4663	18	ENSG00000101266:ENSE00001542059:ENSE00001891680:-1:478456:478760:481097:484076:20:CSNK2A1:32:31:0:0*2,ENSG00000204256:ENSE00001896970:ENSE00001870466:1:32979542:32980464:32976562:32977570:6:BRD2:42:26:0:0*2,ENSG00000163359:ENSE00001073761:ENSE00001073762:-1:237378636:237379235:237380915:237381499:2:COL6A3:12:11:0:0*2,ENSG00000115760:ENSE00000743540:ENSE00000743538:1:32414769:32416163:32401463:324…	-0.95
hsa-miR-125a-3p	27	ENSG00000115414:ENSE00001878718:ENSE00001146412:-1:215380811:215381329:215391632:215391814:2:FN1:48:36:0:0*3,ENSG00000115414:ENSE00001945315:ENSE00001146412:-1:215371909:215372439:215391632:215391814:2:FN1:65:36:0:0*3,ENSG00000115414:ENSE00001945315:ENSE00001956893:-1:215371909:215372439:215379130:215382325:2:FN1:65:51:0:0*2,ENSG00000115414:ENSE00001810181:ENSE00001628521:-1:215391632:215393721:2…	2.51
hsa-miR-125b	13	ENSG00000205664:ENSE00001832980:ENSE00001939275:-1:3825088:3825203:3828893:3829392:X:RP11-706O15.1:8:4:0:0*2,ENSG00000183340:ENSE00002211134:ENSE00001328663:1:96404279:96404391:96390483:96393257:11:JRKL:4:3:0:0*2,ENSG00000101266:ENSE00001542059:ENSE00001891680:-1:478456:478760:481097:484076:20:CSNK2A1:32:31:0:0*1,ENSG00000165684:ENSE00001095443:ENSE00001095455:-1:136376349:136376481:136377543:136…	0.45
hsa-miR-1260b	18	ENSG00000101266:ENSE00001542059:ENSE00001891680:-1:478456:478760:481097:484076:20:CSNK2A1:32:31:0:0*2,ENSG00000204256:ENSE00001896970:ENSE00001870466:1:32979542:32980464:32976562:32977570:6:BRD2:42:26:0:0*2,ENSG00000142541:ENSE00001910825:ENSE00001842442:1:49491729:49491757:49491040:49491547:19:RPL13A:39:27:0:0*1,ENSG00000161203:ENSE00001831555:ENSE00001823260:1:184181619:184182047:184180849:1841…	0.35
hsa-miR-1261	11	ENSG00000124207:ENSE00003164952:ENSE00003200156:1:49066192:49066293:49063202:49063344:20:CSE1L:5:4:0:0*1,ENSG00000115414:ENSE00001145978:ENSE00001956893:-1:215371909:215372375:215379130:215382325:2:FN1:66:51:0:0*1,ENSG00000135316:ENSE00001885760:ENSE00001450462:-1:85622482:85622687:85641292:85641451:6:SYNCRIP:12:5:0:0*1,ENSG00000113946:ENSE00001792933:ENSE00000781632:1:190409903:190410008:1904083…	0.98
hsa-miR-4701-3p	19	ENSG00000115414:ENSE00001945315:ENSE00001956893:-1:215371909:215372439:215379130:215382325:2:FN1:65:51:0:0*2,ENSG00000115414:ENSE00001145978:ENSE00001956893:-1:215371909:215372375:215379130:215382325:2:FN1:66:51:0:0*2,ENSG00000196352:ENSE00002384542:ENSE00001935533:1:207340391:207340508:207336693:207337409:1:CD55:23:16:0:0*1,ENSG00000115760:ENSE00000743540:ENSE00000743538:1:32414769:32416163:3240…	2.65
hsa-miR-1263	9	ENSG00000026025:ENSE00001270949:ENSE00001953043:1:17235169:17235389:17234693:17235034:10:VIM:20:18:0:0*1,ENSG00000161203:ENSE00001831555:ENSE00001823260:1:184181619:184182047:184180849:184181286:3:AP2M1:37:31:0:0*1,ENSG00000115414:ENSE00001810181:ENSE00001146152:-1:215391632:215393721:215408298:215408426:2:FN1:35:24:0:0*1,ENSG00000090686:ENSE00001917484:ENSE00001464464:-1:21706744:21706907:217278…	-0.57
hsa-miR-1264	21	ENSG00000171824:ENSE00001237287:ENSE00001168251:-1:11066621:11066748:11082688:11082878:1:EXOSC10:46:14:0:0*1,ENSG00000111885:ENSE00002272405:ENSE00002205089:-1:119188405:119188577:119189664:119189883:6:MAN1A1:11:10:1:1*1,ENSG00000101266:ENSE00001542059:ENSE00001891680:-1:478456:478760:481097:484076:20:CSNK2A1:32:31:0:0*1,ENSG00000109971:ENSE00001101382:ENSE00002183318:-1:123059059:123059261:12305…	1.31
hsa-miR-1265	9	ENSG00000127481:ENSE00001657837:ENSE00001633679:-1:19092819:19092918:19112524:19112867:1:UBR4:125:95:0:0*2,ENSG00000127481:ENSE00001659248:ENSE00001633679:-1:19087816:19087929:19112524:19112867:1:UBR4:128:95:0:0*2,ENSG00000075624:ENSE00001902654:ENSE00001775033:-1:5527151:5527891:5540676:5540771:7:ACTB:34:4:0:0*1,ENSG00000169629:ENSE00001581633:ENSE00002457769:-1:112370092:112370212:112378053:112…	1.18
hsa-miR-4518	17	ENSG00000083444:ENSE00001880819:ENSE00001665521:1:11975283:11975538:11960646:11960767:1:PLOD1:36:21:0:0*2,ENSG00000253755:ENSE00001508191:ENSE00001819760:-1:105668663:105668992:105669551:105669843:14:IGHGP:3:1:1:1*2,ENSG00000010165:ENSE00001850485:ENSE00001273849:1:171813875:171814023:171796482:171796903:1:METTL13:21:19:0:0*2,ENSG00000165684:ENSE00001095443:ENSE00001095455:-1:136376349:136376481:…	3.68
hsa-miR-1269b	17	ENSG00000115414:ENSE00001145978:ENSE00001956893:-1:215371909:215372375:215379130:215382325:2:FN1:66:51:0:0*1,ENSG00000125386:ENSE00002078371:ENSE00000854823:1:2699680:2700501:2672121:2672372:4:FAM193A:29:19:0:0*1,ENSG00000197746:ENSE00000987095:ENSE00001239733:-1:71819465:71819622:71828877:71829077:10:PSAP:17:7:0:0*1,ENSG00000161203:ENSE00001831555:ENSE00001823260:1:184181619:184182047:184180849:…	0.24
hsa-miR-127-5p	17	ENSG00000125386:ENSE00002078371:ENSE00000854823:1:2699680:2700501:2672121:2672372:4:FAM193A:29:19:0:0*1,ENSG00000101266:ENSE00001542059:ENSE00001891680:-1:478456:478760:481097:484076:20:CSNK2A1:32:31:0:0*1,ENSG00000115414:ENSE00001774870:ENSE00001849009:-1:215361147:215361626:215367679:215368027:2:FN1:84:73:0:0*1,ENSG00000127603:ENSE00001779669:ENSE00002273289:1:39424028:39424194:39282208:3928237…	1.41
hsa-miR-620	19	ENSG00000115760:ENSE00000743540:ENSE00000743538:1:32414769:32416163:32401463:32401623:2:BIRC6:12:10:0:0*1,ENSG00000101266:ENSE00001542059:ENSE00001891680:-1:478456:478760:481097:484076:20:CSNK2A1:32:31:0:0*1,ENSG00000109971:ENSE00001101382:ENSE00002183318:-1:123059059:123059261:123059476:123060028:11:HSPA8:43:36:0:0*1,ENSG00000115414:ENSE00001774870:ENSE00001849009:-1:215361147:215361626:21536767…	0.53
hsa-miR-1272	16	ENSG00000183340:ENSE00002211134:ENSE00001328663:1:96404279:96404391:96390483:96393257:11:JRKL:4:3:0:0*2,ENSG00000163399:ENSE00001596785:ENSE00001634637:1:116397888:116398038:116396598:116396734:1:ATP1A1:27:26:0:0*2,ENSG00000096384:ENSE00001427294:ENSE00002502092:1:44253489:44253883:44251048:44251213:6:HSP90AB1:16:10:0:1*1,ENSG00000138760:ENSE00000800851:ENSE00000725202:-1:76163225:76163383:761957…	-0.25
hsa-miR-1273	1	ENSG00000101266:ENSE00001542059:ENSE00001891680:-1:478456:478760:481097:484076:20:CSNK2A1:32:31:0:0*1	-4.95
hsa-miR-1273d	10	ENSG00000115414:ENSE00001145978:ENSE00001956893:-1:215371909:215372375:215379130:215382325:2:FN1:66:51:0:0*1,ENSG00000197746:ENSE00000987095:ENSE00001239733:-1:71819465:71819622:71828877:71829077:10:PSAP:17:7:0:0*1,ENSG00000204256:ENSE00001896970:ENSE00001870466:1:32979542:32980464:32976562:32977570:6:BRD2:42:26:0:0*1,ENSG00000115414:ENSE00001878718:ENSE00001146412:-1:215380811:215381329:21539163…	1.52
hsa-miR-1273e	14	ENSG00000171824:ENSE00001237287:ENSE00001168251:-1:11066621:11066748:11082688:11082878:1:EXOSC10:46:14:0:0*1,ENSG00000161203:ENSE00001831555:ENSE00001823260:1:184181619:184182047:184180849:184181286:3:AP2M1:37:31:0:0*1,ENSG00000127603:ENSE00001779669:ENSE00002273289:1:39424028:39424194:39282208:39282374:1:MACF1:95:25:0:0*1,ENSG00000115414:ENSE00001810181:ENSE00001146152:-1:215391632:215393721:215…	-0.81
hsa-miR-1273f	16	ENSG00000115414:ENSE00001145978:ENSE00001956893:-1:215371909:215372375:215379130:215382325:2:FN1:66:51:0:0*2,ENSG00000115414:ENSE00001945315:ENSE00001956893:-1:215371909:215372439:215379130:215382325:2:FN1:65:51:0:0*2,ENSG00000224093:ENSE00001742258:ENSE00001755321:1:93605406:93605573:93602138:93602440:1:RP5-1033H22.2:11:10:0:0*1,ENSG00000054654:ENSE00001652130:ENSE00001670571:1:64141942:64142088…	1.15
hsa-miR-1273g	12	ENSG00000115414:ENSE00001810181:ENSE00001628521:-1:215391632:215393721:215414661:215414958:2:FN1:35:19:0:0*2,ENSG00000115414:ENSE00001810181:ENSE00001146152:-1:215391632:215393721:215408298:215408426:2:FN1:35:24:0:0*2,ENSG00000163359:ENSE00001073761:ENSE00001073762:-1:237378636:237379235:237380915:237381499:2:COL6A3:12:11:0:0*2,ENSG00000125386:ENSE00002078371:ENSE00000854823:1:2699680:2700501:267…	0.26
[truncated: 942 more rows]

## Sheet: ovary_vs_lymph_1
miR-ID	microRNA ID
Symbol	seed match sequence for miR family
Source	source of target gene miRNA interaction
Confidence	confidence of target gene miRNA interaction
Target Gene ID	Target gene for miR
[truncated: 11,201 more rows]

## Sheet: ovary_vs_lymph_2
miR-ID	microRNA ID
[truncated: 1,074 more rows]
